# Supplementary material for: Gyroscope-constrained magnetometer PDR/Wi-Fi indoor positioning algorithm
Source: PLoS One. 2025 Oct 24;20(10):e0335277. doi: 10.1371/journal.pone.0335277 (PMC12551869; doi:10.1371/journal.pone.0335277)
Supplement: S1 File — (ZIP) [file pone.0335277.s001.zip]

Archive with 8 entries (8 files):
- a.csv
- ACC.xls
- B.csv
- D.csv
- E.csv
- F.csv
- G.csv
- Xupt_WiFi_RSSI.csv
