# Supplementary material for: Gyroscope-constrained magnetometer PDR/Wi-Fi indoor positioning algorithm
Source: PLoS One. 2025 Oct 24;20(10):e0335277. doi: 10.1371/journal.pone.0335277 (PMC12551869; doi:10.1371/journal.pone.0335277)
Supplement: S1 File — (ZIP) [file pone.0335277.s001.zip › a.csv]

TimeStamp[ms]	Prox[Cm]	Lux[lux]	AccX[m/s^2]	AccY[m/s^2]	AccZ[m/s^2]	GyroX[rad/s]	GyroY[rad/s]	GyroZ[rad/s]	MagnX[uT]	MagnY[uT]	MagnZ[uT]	OrienYaw[degrees]	OrienPitch[degrees]	OrienRoll[degrees]	Press[Pa]	Temp[C°]	Batt[%]	Lat	Lng	Speed[m/s]
1531156008146	-	-	-0.34009278	0.6945557	9.996812	-0.063903295	0.072321884	0.021173535	14.1	58.65	-42.15	-	-	-	-	-	-	-	-	-
1531156008146	-	-	-0.34009278	0.6945557	9.996812	-0.063903295	0.072321884	0.021173535	14.1	58.65	-42.15	-	-	-	-	-	-	-	-	-
1531156008162	-	-	-0.43110353	0.5987549	10.332115	-0.05538118	0.12931353	0.023304064	14.1	58.65	-42.15	-	-	-	-	-	-	-	-	-
1531156008165	-	-	-0.4167334	0.56522465	10.289004	-0.048989594	0.13677038	0.022771431	12.450001	60.600002	-44.25	-	-	-	-	-	-	-	-	-
1531156008175	-	-	-0.49337405	0.6322852	10.126143	-0.029282203	0.1500862	0.037152503	12.450001	60.600002	-44.25	-	-	-	-	-	-	-	-	-
1531156008185	-	-	-0.40715334	0.613125	10.087823	-0.020760087	0.16340199	0.038217768	13.200001	59.850002	-44.25	-	-	-	-	-	-	-	-	-
1531156008196	-	-	-0.31135255	0.6227051	9.934542	-0.035141155	0.15274934	0.027565122	13.200001	59.850002	-44.25	-	-	-	-	-	-	-	-	-
1531156008206	-	-	-0.26345217	0.6466553	9.953702	-0.04259801	0.14156407	0.025434593	13.650001	58.95	-43.65	-	-	-	-	-	-	-	-	-
1531156008216	-	-	-0.2203418	0.60354495	9.72378	-0.07242541	0.11333457	-0.0043928106	13.650001	58.95	-43.65	-	-	-	-	-	-	-	-	-
1531156008227	-	-	-0.2778223	0.51732427	9.766891	-0.09639386	0.11386719	-0.017175986	13.500001	57.750004	-43.5	-	-	-	-	-	-	-	-	-
1531156008237	-	-	-0.37362307	0.488584	10.0063925	-0.12249284	0.08350716	-0.018241249	13.500001	57.750004	-43.5	-	-	-	-	-	-	-	-	-
1531156008248	-	-	-0.4023633	0.52690434	10.154883	-0.11397073	0.08350716	-0.03049179	12.450001	59.100002	-45.600002	-	-	-	-	-	-	-	-	-
1531156008257	-	-	-0.43110353	0.5604346	10.327325	-0.088937014	0.09309454	-0.031024422	12.450001	59.100002	-45.600002	-	-	-	-	-	-	-	-	-
1531156008267	-	-	-0.4023633	0.5412744	10.394385	-0.052185386	0.10800824	-0.04327496	13.650001	59.7	-42.45	-	-	-	-	-	-	-	-	-
1531156008277	-	-	-0.48379397	0.4406836	10.2315235	0.0026757307	0.15381461	-0.042209696	13.650001	59.7	-42.45	-	-	-	-	-	-	-	-	-
1531156008288	-	-	-0.5843848	0.4263135	10.111773	0.021850491	0.18310939	-0.049133915	15.150001	58.65	-44.100002	-	-	-	-	-	-	-	-	-
1531156008298	-	-	-0.6706055	0.5412744	9.992022	0.036231562	0.15754303	-0.026763365	15.150001	58.65	-44.100002	-	-	-	-	-	-	-	-	-
1531156008308	-	-	-0.6658155	0.52690434	9.833951	0.03303577	0.1389009	-0.026763365	13.650001	58.95	-41.25	-	-	-	-	-	-	-	-	-
1531156008319	-	-	-0.5460645	0.53169435	9.699829	0.030372607	0.07764821	0.012118788	13.650001	58.95	-41.25	-	-	-	-	-	-	-	-	-
1531156008329	-	-	-0.46463382	0.57001466	9.68067	0.020252595	0.051016595	0.017977742	14.250001	60.600002	-40.65	-	-	-	-	-	-	-	-	-
1531156008339	-	-	-0.48379397	0.5460645	9.560919	-0.005846385	-0.01716033	0.017977742	14.250001	60.600002	-40.65	-	-	-	-	-	-	-	-	-
1531156008350	-	-	-0.4981641	0.5508545	9.608819	-0.010640075	-0.042194046	0.011053524	14.700001	58.65	-43.350002	-	-	-	-	-	-	-	-	-
1531156008360	-	-	-0.5029541	0.5364844	9.594449	-0.025553778	-0.100783594	0.010520891	14.700001	58.65	-43.350002	-	-	-	-	-	-	-	-	-
1531156008370	-	-	-0.488584	0.51732427	9.833951	-0.029282203	-0.117827825	-0.0059907073	14.1	57.9	-41.25	-	-	-	-	-	-	-	-	-
1531156008381	-	-	-0.44547364	0.44547364	10.154883	-0.010640075	-0.13274153	-0.026763365	14.1	57.9	-41.25	-	-	-	-	-	-	-	-	-
1531156008391	-	-	-0.6514453	0.40715334	10.121353	0.003208363	-0.12102362	-0.028893894	13.500001	58.500004	-43.5	-	-	-	-	-	-	-	-	-
1531156008401	-	-	-0.4742139	0.37362307	10.164463	0.040492617	-0.07734777	-0.0043928106	13.500001	58.500004	-43.5	-	-	-	-	-	-	-	-	-
1531156008411	-	-	-0.50774413	0.43589357	10.102193	0.06765687	0.014264971	0.019575639	13.650001	59.7	-45.0	-	-	-	-	-	-	-	-	-
1531156008421	-	-	-0.613125	0.5508545	10.030342	0.07351582	0.044092376	0.02436933	13.650001	59.7	-45.0	-	-	-	-	-	-	-	-	-
1531156008431	-	-	-0.60354495	0.4981641	10.092612	0.08203793	0.004144958	0.04354409	13.650001	58.350002	-44.550003	-	-	-	-	-	-	-	-	-
1531156008442	-	-	-0.57959473	0.5125342	9.958491	0.08842952	-0.017692963	0.045141988	13.650001	58.350002	-44.550003	-	-	-	-	-	-	-	-	-
1531156008451	-	-	-0.488584	0.60833496	9.992022	0.09482111	-0.032074034	0.039815664	14.55	59.100002	-43.050003	-	-	-	-	-	-	-	-	-
1531156008461	-	-	-0.4981641	0.5508545	9.877061	0.0799074	-0.038998254	0.027032489	14.55	59.100002	-43.050003	-	-	-	-	-	-	-	-	-
1531156008471	-	-	-0.60833496	0.47900394	9.958491	0.06392844	-0.06722776	0.02436933	14.1	58.65	-42.45	-	-	-	-	-	-	-	-	-
1531156008481	-	-	-0.5748047	0.45984375	9.920172	0.054341055	-0.0794783	0.035554606	14.1	58.65	-42.45	-	-	-	-	-	-	-	-	-
1531156008491	-	-	-0.5843848	0.5412744	9.829161	0.04688421	-0.07468461	0.06644727	14.55	57.750004	-42.300003	-	-	-	-	-	-	-	-	-
1531156008502	-	-	-0.4981641	0.5891748	10.020762	0.033570014	-0.09492805	0.07815673	13.650001	59.7	-44.100002	-	-	-	-	-	-	-	-	-
1531156008512	-	-	-0.34488282	0.64186525	10.121353	0.03676581	-0.104515426	0.07815673	13.650001	59.7	-44.100002	-	-	-	-	-	-	-	-	-
1531156008522	-	-	-0.20597169	0.6849756	10.106983	0.04848372	-0.089601725	0.07176515	14.55	58.800003	-43.95	-	-	-	-	-	-	-	-	-
1531156008532	-	-	-0.33530274	0.6514453	9.944121	0.060201626	-0.06403538	0.042470373	14.55	58.800003	-43.95	-	-	-	-	-	-	-	-	-
1531156008542	-	-	-0.3305127	0.6610254	10.078242	0.060734257	-0.053915367	0.04886196	14.400001	58.350002	-42.9	-	-	-	-	-	-	-	-	-
1531156008553	-	-	-0.2682422	0.7185059	10.178833	0.07671322	-1.1951302E-4	0.047796696	14.400001	58.350002	-42.9	-	-	-	-	-	-	-	-	-
1531156008563	-	-	-0.32093263	0.6610254	10.106983	0.08310482	0.008402603	0.05099249	14.400001	58.95	-44.100002	-	-	-	-	-	-	-	-	-
1531156008573	-	-	-0.17244141	0.7185059	10.035132	0.106540635	-0.03047955	0.030752465	14.400001	58.95	-44.100002	-	-	-	-	-	-	-	-	-
1531156008584	-	-	-0.16286133	0.7376661	9.857901	0.10014905	-0.04539325	0.01530613	12.900001	58.050003	-43.050003	-	-	-	-	-	-	-	-	-
1531156008594	-	-	-0.22513184	0.7089258	9.857901	0.07990901	-0.058176424	-0.0129233785	12.900001	58.050003	-43.050003	-	-	-	-	-	-	-	-	-
1531156008604	-	-	-0.34009278	0.6658155	9.848321	0.070321634	-0.06723117	-0.023576023	14.55	57.15	-43.050003	-	-	-	-	-	-	-	-	-
1531156008614	-	-	-0.34488282	0.6322852	9.843531	0.06446268	-0.057643794	-0.031032873	14.55	57.15	-43.050003	-	-	-	-	-	-	-	-	-
1531156008625	-	-	-0.34488282	0.64186525	9.829161	0.0564732	-0.029414287	-0.03050024	15.150001	56.250004	-43.65	-	-	-	-	-	-	-	-	-
1531156008635	-	-	-0.47900394	0.6610254	9.6615095	0.026645796	-0.0038479385	-0.017717067	15.150001	56.250004	-43.65	-	-	-	-	-	-	-	-	-
1531156008645	-	-	-0.49337405	0.6514453	9.546548	-0.015432149	-0.010772157	0.007849279	14.250001	60.15	-43.050003	-	-	-	-	-	-	-	-	-
1531156008656	-	-	-0.37362307	0.6706055	9.64714	-0.050585877	-0.012370055	0.018501922	14.250001	60.15	-43.050003	-	-	-	-	-	-	-	-	-
1531156008666	-	-	-0.39278322	0.6945557	9.690249	-0.057510097	-0.024620596	0.017969292	13.950001	59.550003	-43.5	-	-	-	-	-	-	-	-	-
1531156008676	-	-	-0.37362307	0.613125	10.102193	-0.0740217	-0.09759121	0.027024038	13.950001	59.550003	-43.5	-	-	-	-	-	-	-	-	-
1531156008687	-	-	-0.39278322	0.60833496	10.566827	-0.03673744	-0.15990917	0.038741946	14.1	60.000004	-42.9	-	-	-	-	-	-	-	-	-
1531156008696	-	-	-0.3065625	0.6322852	10.844649	0.07511532	-0.21583557	0.05099249	14.1	60.000004	-42.9	-	-	-	-	-	-	-	-	-
1531156008706	-	-	-0.22992188	0.74724615	10.734478	0.1672607	-0.22275978	0.034480892	13.500001	58.500004	-43.5	-	-	-	-	-	-	-	-	-
1531156008716	-	-	-0.13891114	0.75203615	10.336905	0.24395974	-0.20518292	0.015838763	13.500001	58.500004	-43.5	-	-	-	-	-	-	-	-	-
1531156008730	-	-	-0.244292	0.7041358	9.546548	0.2104039	-0.122624926	0.004653485	13.950001	57.15	-43.5	-	-	-	-	-	-	-	-	-
1531156008740	-	-	-0.20597169	0.7185059	9.508228	0.1672607	-0.09279752	0.011045072	13.950001	57.15	-43.5	-	-	-	-	-	-	-	-	-
1531156008751	-	-	-0.17723145	0.7759864	9.388477	0.07884376	-0.025153229	0.025426142	12.3	56.850002	-43.350002	-	-	-	-	-	-	-	-	-
1531156008761	-	-	-0.2203418	0.82388675	9.465117	0.028776325	0.010533132	-0.002270734	12.3	56.850002	-43.350002	-	-	-	-	-	-	-	-	-
1531156008771	-	-	-0.3305127	0.7759864	9.508228	-0.012768989	0.035566848	-6.7283714E-4	14.400001	57.9	-42.9	-	-	-	-	-	-	-	-	-
1531156008782	-	-	-0.36883304	0.8430469	9.575289	-0.050585877	0.020653144	0.013708234	14.55	57.45	-43.5	-	-	-	-	-	-	-	-	-
1531156008792	-	-	-0.3305127	0.87178713	9.64714	-0.08520697	-0.040066928	0.035546154	14.55	57.45	-43.5	-	-	-	-	-	-	-	-	-
1531156008802	-	-	-0.2682422	0.81909674	9.85311	-0.083609074	-0.0693617	0.024360878	13.650001	57.300003	-44.100002	-	-	-	-	-	-	-	-	-
1531156008813	-	-	-0.028740235	0.7185059	9.905801	-0.08201118	-0.06403538	0.0073166466	13.650001	57.300003	-44.100002	-	-	-	-	-	-	-	-	-
1531156008822	-	-	-0.014370117	0.8047266	10.054293	-0.08467434	-0.06190485	0.0057187495	14.1	57.600002	-42.9	-	-	-	-	-	-	-	-	-
1531156008832	-	-	-0.10538086	0.7759864	10.2315235	-0.088935405	-0.029946918	-0.021445494	14.1	57.600002	-42.9	-	-	-	-	-	-	-	-	-
1531156008843	-	-	-0.18681154	0.7951465	10.197993	-0.06283642	-0.016631113	-0.012390746	14.85	58.800003	-42.75	-	-	-	-	-	-	-	-	-
1531156008852	-	-	-0.27303225	0.71371585	10.054293	-0.033541646	0.010533132	-0.0182497	14.85	58.800003	-42.75	-	-	-	-	-	-	-	-	-
1531156008862	-	-	-0.25387207	0.78556645	10.207574	-0.033009015	0.0100005	-0.021445494	13.650001	58.350002	-43.65	-	-	-	-	-	-	-	-	-
1531156008873	-	-	-0.34488282	0.7951465	10.212363	-0.006377402	-0.0017174097	-0.023576023	13.650001	58.350002	-43.65	-	-	-	-	-	-	-	-	-
1531156008882	-	-	-0.32093263	0.7232959	10.245894	0.0042752423	-0.0033153063	-0.021978125	12.6	57.600002	-42.9	-	-	-	-	-	-	-	-	-
1531156008892	-	-	-0.32572266	0.6993457	10.159674	0.015993152	-0.023555333	-0.012390746	12.6	57.600002	-42.9	-	-	-	-	-	-	-	-	-
1531156008903	-	-	-0.37362307	0.68018556	9.977652	0.009601565	-0.02781639	-0.0129233785	13.650001	57.600002	-42.9	-	-	-	-	-	-	-	-	-
1531156008912	-	-	-0.2203418	0.7185059	9.982442	0.0016120812	-0.011837422	-0.017717067	13.650001	57.600002	-42.9	-	-	-	-	-	-	-	-	-
1531156008922	-	-	-0.20118165	0.68976563	10.044712	-0.006377402	-0.0011847775	-0.0065317918	14.1	57.600002	-43.65	-	-	-	-	-	-	-	-	-
1531156008933	-	-	-0.119750984	0.7232959	9.915381	-0.028215323	0.03929527	-0.041685518	14.1	57.600002	-43.65	-	-	-	-	-	-	-	-	-
1531156008943	-	-	-0.05269043	0.7424561	9.7812605	-0.061771154	0.027577361	-0.050207634	13.650001	57.300003	-42.45	-	-	-	-	-	-	-	-	-
1531156008954	-	-	-0.009580079	0.8095166	9.666299	-0.08201118	0.033436317	-0.0842961	13.650001	57.300003	-42.45	-	-	-	-	-	-	-	-	-
1531156008964	-	-	0.023950197	0.8047266	9.70941	-0.10917543	0.032903686	-0.10293823	14.55	58.800003	-41.850002	-	-	-	-	-	-	-	-	-
1531156008974	-	-	-0.11496094	0.81909674	9.977652	-0.10917543	0.047284756	-0.12371088	14.55	58.800003	-41.850002	-	-	-	-	-	-	-	-	-
1531156008984	-	-	-0.23950197	0.6658155	10.207574	-0.0841417	0.09788482	-0.13596143	12.6	58.95	-42.9	-	-	-	-	-	-	-	-	-
1531156008994	-	-	-0.39278322	0.68018556	10.269844	-0.051118508	0.11812484	-0.12850457	12.6	58.95	-42.9	-	-	-	-	-	-	-	-	-
1531156009005	-	-	-0.4023633	0.7089258	9.958491	-0.04046525	0.11652564	-0.11306146	13.35	58.350002	-41.7	-	-	-	-	-	-	-	-	-
1531156009014	-	-	-0.5460645	0.6322852	9.74773	-0.058574747	0.11119932	-0.08163615	13.35	58.350002	-41.7	-	-	-	-	-	-	-	-	-
1531156009024	-	-	-0.5221143	0.6610254	9.934542	-0.07402108	0.080839284	-0.06565718	14.700001	58.350002	-43.65	-	-	-	-	-	-	-	-	-
1531156009034	-	-	-0.5029541	0.5460645	10.178833	-0.058574747	0.039826605	-0.041688737	14.700001	58.350002	-43.65	-	-	-	-	-	-	-	-	-
1531156009045	-	-	-0.6227051	0.43589357	10.174044	-0.042063147	0.007868671	-0.026242403	13.950001	57.750004	-41.850002	-	-	-	-	-	-	-	-	-
1531156009055	-	-	-0.5412744	0.48379397	10.226734	-0.014898903	-0.036339805	-0.0038718502	13.950001	57.750004	-41.850002	-	-	-	-	-	-	-	-	-
1531156009065	-	-	-0.5556446	0.5460645	10.308165	0.013330606	-0.056047197	0.014237644	14.55	58.500004	-44.7	-	-	-	-	-	-	-	-	-
1531156009076	-	-	-0.4406836	0.5508545	10.265054	0.05061486	-0.07522196	0.025955554	14.55	58.500004	-44.7	-	-	-	-	-	-	-	-	-
1531156009086	-	-	-0.38320315	0.5221143	10.174044	0.07884437	-0.06883037	0.039271362	13.200001	57.750004	-42.75	-	-	-	-	-	-	-	-	-
1531156009096	-	-	-0.20118165	0.5460645	9.81958	0.082572795	-0.022491368	0.038206097	13.200001	57.750004	-42.75	-	-	-	-	-	-	-	-	-
1531156009107	-	-	-0.26345217	0.6706055	9.417217	0.05700645	0.049413987	0.034477673	14.85	59.100002	-42.300003	-	-	-	-	-	-	-	-	-
1531156009117	-	-	-0.42152345	0.6322852	9.465117	-0.006376787	0.054207675	0.04406505	14.85	59.100002	-42.300003	-	-	-	-	-	-	-	-	-
1531156009127	-	-	-0.35925296	0.6466553	9.560919	-0.042595778	0.06219716	0.047260843	13.500001	58.050003	-43.95	-	-	-	-	-	-	-	-	-
1531156009137	-	-	-0.27303225	0.6466553	9.651929	-0.06177054	0.03130449	0.059511386	13.500001	58.050003	-43.95	-	-	-	-	-	-	-	-	-
1531156009148	-	-	-0.1580713	0.6179151	9.718989	-0.0660316	0.0099992	0.05738086	12.900001	58.500004	-41.850002	-	-	-	-	-	-	-	-	-
1531156009157	-	-	-0.100590825	0.728086	9.79563	-0.076684244	-0.019828206	0.037673466	12.900001	58.500004	-41.850002	-	-	-	-	-	-	-	-	-
1531156009167	-	-	-0.047900394	0.68018556	9.7812605	-0.082543194	-0.036872435	0.0200966	13.200001	58.050003	-43.95	-	-	-	-	-	-	-	-	-
1531156009177	-	-	-0.086220704	0.6227051	9.996812	-0.08627162	-0.034209274	-6.7605695E-4	13.200001	58.050003	-43.95	-	-	-	-	-	-	-	-	-
1531156009188	-	-	-0.09580079	0.60354495	10.174044	-0.05964001	-1.20813376E-4	-0.019318186	14.700001	59.7	-42.9	-	-	-	-	-	-	-	-	-
1531156009197	-	-	-0.15328126	0.64186525	10.154883	-0.05484632	0.026510797	-0.025709772	14.700001	59.7	-42.9	-	-	-	-	-	-	-	-	-
1531156009207	-	-	-0.32572266	0.613125	10.025552	-0.036204193	0.07764349	-0.028905565	13.950001	57.45	-45.15	-	-	-	-	-	-	-	-	-
1531156009217	-	-	-0.4263135	0.57001466	9.910591	-0.030345239	0.07924139	-0.017187657	13.950001	57.45	-45.15	-	-	-	-	-	-	-	-	-
1531156009228	-	-	-0.45505372	0.5939649	10.020762	-0.030345239	0.06752348	-0.0081329085	13.35	58.95	-41.7	-	-	-	-	-	-	-	-	-
1531156009237	-	-	-0.43589357	0.5939649	10.087823	-0.026616812	0.027576061	0.0062481617	13.35	58.95	-41.7	-	-	-	-	-	-	-	-	-
1531156009247	-	-	-0.4263135	0.6562354	9.953702	-0.004246258	-0.0065124	0.023292392	14.85	58.800003	-43.050003	-	-	-	-	-	-	-	-	-
1531156009257	-	-	-0.46463382	0.613125	9.992022	0.019189559	-0.02781769	0.013172381	14.85	58.800003	-43.050003	-	-	-	-	-	-	-	-	-
1531156009268	-	-	-0.364043	0.5891748	9.924961	0.012265341	-0.048057713	0.012107116	14.85	58.800003	-42.75	-	-	-	-	-	-	-	-	-
1531156009277	-	-	-0.23950197	0.6706055	9.920172	0.012265341	-0.04752508	0.00571553	14.85	58.800003	-42.75	-	-	-	-	-	-	-	-	-
1531156009288	-	-	-0.2682422	0.613125	9.74773	-5.178325E-4	-0.01609978	-0.0049371147	14.400001	58.95	-44.550003	-	-	-	-	-	-	-	-	-
1531156009300	-	-	-0.2682422	0.60833496	9.656719	-0.03726946	-0.008110297	-0.003339218	14.400001	58.95	-44.550003	-	-	-	-	-	-	-	-	-
1531156009309	-	-	-0.25866213	0.6227051	10.217154	-0.04738947	0.01745605	-0.006002379	15.3	58.800003	-44.25	-	-	-	-	-	-	-	-	-
1531156009319	-	-	-0.4023633	0.60833496	10.370435	-0.012235741	0.028641326	3.892075E-4	15.3	58.800003	-44.25	-	-	-	-	-	-	-	-	-
1531156009329	-	-	-0.34488282	0.6610254	10.423125	0.04582117	0.015858153	0.004117633	14.250001	57.45	-43.050003	-	-	-	-	-	-	-	-	-
1531156009339	-	-	-0.3784131	0.63707525	10.442286	0.07298542	-0.0017187101	0.0094439555	14.250001	57.45	-43.050003	-	-	-	-	-	-	-	-	-
1531156009350	-	-	-0.42152345	0.57001466	10.083033	0.097486496	-0.014501884	0.021694496	15.150001	57.9	-41.25	-	-	-	-	-	-	-	-	-
1531156009360	-	-	-0.364043	0.6514453	9.85311	0.10014966	-0.009708193	0.028086083	13.950001	57.750004	-41.100002	-	-	-	-	-	-	-	-	-
1531156009370	-	-	-0.28261232	0.6514453	9.599238	0.051680125	-0.029415587	0.024357658	13.950001	57.750004	-41.100002	-	-	-	-	-	-	-	-	-
1531156009381	-	-	-0.32093263	0.67539555	9.5561285	0.018656928	-0.032078747	0.028086083	14.1	59.4	-42.15	-	-	-	-	-	-	-	-	-
1531156009390	-	-	-0.35925296	0.6514453	9.627979	-0.024486283	-0.054981932	0.015835542	14.1	59.4	-42.15	-	-	-	-	-	-	-	-	-
1531156009400	-	-	-0.40715334	0.5891748	9.642349	-0.04046525	-0.045927186	0.017966071	12.450001	57.750004	-45.600002	-	-	-	-	-	-	-	-	-
1531156009410	-	-	-0.34967285	0.6849756	9.7621	-0.07295582	-0.060308255	0.012107116	12.450001	57.750004	-45.600002	-	-	-	-	-	-	-	-	-
1531156009421	-	-	-0.27303225	0.68018556	9.857901	-0.092663206	-0.04539455	0.011041852	12.900001	57.45	-43.050003	-	-	-	-	-	-	-	-	-
1531156009431	-	-	0.1341211	0.67539555	10.169253	-0.07988004	0.030771853	-0.021448715	12.900001	57.45	-43.050003	-	-	-	-	-	-	-	-	-
1531156009441	-	-	0.13891114	0.6466553	10.097403	-0.08307583	0.059534	-0.04967822	15.150001	58.95	-44.100002	-	-	-	-	-	-	-	-	-
1531156009452	-	-	-0.009580079	0.6514453	10.207574	-0.062835805	0.090959296	-0.0922888	15.150001	58.95	-44.100002	-	-	-	-	-	-	-	-	-
1531156009461	-	-	-0.19639161	0.60833496	10.202784	-0.05484632	0.082969815	-0.09654985	15.150001	58.350002	-41.25	-	-	-	-	-	-	-	-	-
1531156009471	-	-	-0.43589357	0.6514453	10.150093	-0.007974683	0.029173959	-0.0757772	15.150001	58.350002	-41.25	-	-	-	-	-	-	-	-	-
1531156009482	-	-	-0.43589357	0.5939649	10.241104	0.015993766	-0.011838722	-0.05660244	14.700001	58.65	-43.350002	-	-	-	-	-	-	-	-	-
1531156009492	-	-	-0.43589357	0.5843848	10.078242	0.06393067	-0.0070450325	-0.030503461	14.700001	58.65	-43.350002	-	-	-	-	-	-	-	-	-
1531156009502	-	-	-0.38320315	0.5987549	9.982442	0.06979115	-0.015037767	-0.026783084	13.200001	58.500004	-42.300003	-	-	-	-	-	-	-	-	-
1531156009512	-	-	-0.2778223	0.5939649	9.829161	0.05327956	0.008398051	-0.01613044	13.200001	58.500004	-42.300003	-	-	-	-	-	-	-	-	-
1531156009523	-	-	-0.15328126	0.57959473	9.656719	0.022919524	0.03449703	-0.021989394	13.05	58.95	-43.350002	-	-	-	-	-	-	-	-	-
1531156009533	-	-	-0.1341211	0.6562354	9.704619	-0.014897365	0.0488781	-0.037968364	13.05	58.95	-43.350002	-	-	-	-	-	-	-	-	-
1531156009543	-	-	-0.2682422	0.6706055	9.829161	-0.03513739	0.069650754	-0.04702311	14.1	59.4	-42.45	-	-	-	-	-	-	-	-	-
1531156009553	-	-	-0.2682422	0.5939649	9.934542	-0.036202654	0.065922335	-0.048621006	14.1	59.4	-42.45	-	-	-	-	-	-	-	-	-
1531156009564	-	-	-0.33530274	0.51732427	9.8866415	-0.01862579	0.037692823	-0.04063152	14.55	58.500004	-42.75	-	-	-	-	-	-	-	-	-
1531156009573	-	-	-0.39757326	0.56522465	9.972861	0.0042773956	-0.004385122	-0.038500994	14.55	58.500004	-42.75	-	-	-	-	-	-	-	-	-
1531156009583	-	-	-0.4167334	0.52690434	10.025552	0.022386892	-0.011841973	-0.026783084	13.500001	58.500004	-43.050003	-	-	-	-	-	-	-	-	-
1531156009593	-	-	-0.41194338	0.48379397	9.843531	0.02185426	-0.03527779	-0.013999912	13.500001	58.500004	-43.050003	-	-	-	-	-	-	-	-	-
1531156009604	-	-	-0.45984375	0.5556446	9.74773	0.013332143	-0.028353572	-0.0108041195	14.250001	58.050003	-43.5	-	-	-	-	-	-	-	-	-
1531156009613	-	-	-0.4023633	0.44547364	9.843531	-0.0053099846	-0.027288308	0.00570748	14.250001	58.050003	-43.5	-	-	-	-	-	-	-	-	-
1531156009623	-	-	-0.33530274	0.46942386	9.766891	-0.0021141912	-0.0022545932	0.008903273	13.35	58.65	-43.65	-	-	-	-	-	-	-	-	-
1531156009633	-	-	-0.32093263	0.46463382	9.666299	-0.034604758	0.019050695	0.011033802	13.35	58.65	-43.65	-	-	-	-	-	-	-	-	-
1531156009644	-	-	-0.26345217	0.6227051	9.632769	-0.06549743	0.031301238	-0.004412532	13.500001	58.050003	-42.300003	-	-	-	-	-	-	-	-	-
1531156009655	-	-	-0.17244141	0.6179151	9.517808	-0.10757538	0.047280204	-0.019858867	13.500001	58.050003	-42.300003	-	-	-	-	-	-	-	-	-
1531156009665	-	-	-0.24908204	0.5748047	9.498648	-0.15497963	0.02704018	-0.029978879	13.500001	58.800003	-44.25	-	-	-	-	-	-	-	-	-
1531156009674	-	-	-0.32093263	0.5364844	9.72378	-0.18161125	-0.0022545932	-0.038500994	13.500001	58.800003	-44.25	-	-	-	-	-	-	-	-	-
1531156009684	-	-	-0.24908204	0.5556446	10.0063925	-0.1741544	-0.014505135	-0.04489258	13.200001	58.500004	-43.5	-	-	-	-	-	-	-	-	-
1531156009695	-	-	-0.244292	0.613125	10.3512745	-0.13260908	-0.012374606	-0.04063152	13.200001	58.500004	-43.5	-	-	-	-	-	-	-	-	-
1531156009704	-	-	-0.2778223	0.5843848	10.480606	-0.08893325	9.412003E-4	-0.051284168	12.900001	58.050003	-43.5	-	-	-	-	-	-	-	-	-
1531156009714	-	-	-0.4263135	0.4742139	10.236314	-0.048985828	0.0020064646	-0.052349433	12.900001	58.050003	-43.5	-	-	-	-	-	-	-	-	-
1531156009724	-	-	-0.43110353	0.613125	10.078242	-0.035670023	0.0036043613	-0.043294683	15.3	58.500004	-42.75	-	-	-	-	-	-	-	-	-
1531156009735	-	-	-0.46463382	0.5412744	9.992022	-0.030876331	0.004669626	-0.031044142	15.3	58.500004	-42.75	-	-	-	-	-	-	-	-	-
1531156009746	-	-	-0.3784131	0.53169435	9.987232	-0.034604758	0.0036043613	-0.0070756935	14.1	59.4	-42.45	-	-	-	-	-	-	-	-	-
1531156009755	-	-	-0.32572266	0.44547364	9.948912	-0.035670023	0.015854903	-0.02092413	14.1	59.4	-42.45	-	-	-	-	-	-	-	-	-
1531156009766	-	-	-0.364043	0.4981641	10.116563	-0.039931078	0.014257006	-0.021989394	13.950001	58.500004	-41.100002	-	-	-	-	-	-	-	-	-
1531156009775	-	-	-0.53169435	0.51732427	10.039923	-0.0122342035	0.008398051	-0.0028146354	13.950001	58.500004	-41.100002	-	-	-	-	-	-	-	-	-
1531156009786	-	-	-0.49337405	0.5604346	10.078242	-0.006375249	-0.0038524899	0.006240112	13.05	58.95	-43.65	-	-	-	-	-	-	-	-	-
1531156009795	-	-	-0.37362307	0.5939649	9.982442	-0.001581559	-0.026223043	9.137902E-4	13.05	58.95	-43.65	-	-	-	-	-	-	-	-	-
1531156009806	-	-	-0.34967285	0.488584	10.083033	-0.00424472	-0.03474516	-0.011336751	14.1	58.350002	-45.0	-	-	-	-	-	-	-	-	-
1531156009816	-	-	-0.34488282	0.49337405	10.245894	1.6337668E-5	-0.033679895	-0.02305466	14.1	58.350002	-45.0	-	-	-	-	-	-	-	-	-
1531156009827	-	-	-0.30177248	0.44547364	10.183623	-0.008505778	-6.566964E-4	-0.025717821	12.450001	59.550003	-43.5	-	-	-	-	-	-	-	-	-
1531156009837	-	-	-0.43110353	0.42152345	10.178833	-0.029278435	0.029170709	-0.029978879	12.450001	59.550003	-43.5	-	-	-	-	-	-	-	-	-
1531156009848	-	-	-0.5508545	0.47900394	10.269844	-0.034072123	0.042486515	-0.009206222	13.650001	59.4	-42.45	-	-	-	-	-	-	-	-	-
1531156009858	-	-	-0.68976563	0.4263135	10.274634	-0.014897365	0.06059601	0.008370641	13.650001	59.4	-42.45	-	-	-	-	-	-	-	-	-
1531156009869	-	-	-0.46942386	0.43589357	10.236314	0.016527936	0.038758088	0.017958023	13.05	60.000004	-43.350002	-	-	-	-	-	-	-	-	-
1531156009878	-	-	-0.3879932	0.38320315	10.126143	0.035170063	0.028105443	0.022751711	13.05	60.000004	-43.350002	-	-	-	-	-	-	-	-	-
1531156009889	-	-	-0.2921924	0.49337405	9.972861	0.049018502	0.017452799	0.011033802	14.85	58.800003	-43.050003	-	-	-	-	-	-	-	-	-
1531156009898	-	-	-0.23471193	0.50774413	9.939331	0.05274693	0.012659109	0.01050117	14.85	58.800003	-43.050003	-	-	-	-	-	-	-	-	-
1531156009909	-	-	-0.2778223	0.4981641	9.8866415	0.036767963	9.412003E-4	0.008903273	14.1	57.9	-43.65	-	-	-	-	-	-	-	-	-
1531156009919	-	-	-0.2921924	0.47900394	9.800421	0.035702698	0.020648593	0.01050117	13.950001	57.45	-42.75	-	-	-	-	-	-	-	-	-
1531156009930	-	-	-0.32572266	0.51732427	9.80521	0.01013635	0.021181226	0.020088552	13.950001	57.45	-42.75	-	-	-	-	-	-	-	-	-
1531156009940	-	-	-0.28261232	0.53169435	9.7142	-0.0037120879	0.023311753	0.019023286	13.200001	58.800003	-43.95	-	-	-	-	-	-	-	-	-
1531156009949	-	-	-0.16286133	0.5556446	9.867481	-0.0031794556	0.028105443	0.019023286	13.200001	58.800003	-43.95	-	-	-	-	-	-	-	-	-
1531156009960	-	-	-0.07185059	0.51732427	9.924961	-0.009571042	0.021181226	-1.5147426E-4	13.35	59.7	-43.350002	-	-	-	-	-	-	-	-	-
1531156009969	-	-	-0.19639161	0.53169435	9.85311	-0.015962629	0.030235972	-0.017195705	13.35	59.7	-43.350002	-	-	-	-	-	-	-	-	-
1531156009979	-	-	-0.22513184	0.5604346	9.85311	-0.034072123	0.033431765	-0.02092413	13.05	58.95	-43.350002	-	-	-	-	-	-	-	-	-
1531156009990	-	-	-0.39278322	0.46463382	9.953702	-0.028745802	0.040355984	-0.022522027	13.05	58.95	-43.350002	-	-	-	-	-	-	-	-	-
1531156009999	-	-	-0.43110353	0.39757326	9.939331	-0.03300686	0.05154126	-0.012402016	14.85	59.850002	-43.050003	-	-	-	-	-	-	-	-	-
1531156010009	-	-	-0.38320315	0.364043	9.872271	-0.018622715	0.04407791	-0.0086896885	14.85	59.850002	-43.050003	-	-	-	-	-	-	-	-	-
1531156010020	-	-	-0.40715334	0.4167334	9.953702	-0.0031763797	0.049936865	0.005691381	14.400001	58.95	-42.45	-	-	-	-	-	-	-	-	-
1531156010030	-	-	-0.3544629	0.4742139	9.972861	0.012802587	0.022239987	0.006224013	14.400001	58.95	-42.45	-	-	-	-	-	-	-	-	-
1531156010041	-	-	-0.44547364	0.46942386	9.977652	0.0074762646	-0.0086526815	0.005691381	14.700001	58.65	-43.350002	-	-	-	-	-	-	-	-	-
1531156010051	-	-	-0.45026368	0.4406836	10.035132	0.026651025	-0.04220851	0.016876658	14.700001	58.65	-43.350002	-	-	-	-	-	-	-	-	-
1531156010062	-	-	-0.4023633	0.48379397	10.140513	0.0394342	-0.040610615	0.020072453	13.950001	58.800003	-45.15	-	-	-	-	-	-	-	-	-
1531156010071	-	-	-0.36883304	0.4023633	10.039923	0.050086845	-0.036349557	0.022735612	13.950001	58.800003	-45.15	-	-	-	-	-	-	-	-	-
1531156010082	-	-	-0.39278322	0.5364844	9.833951	0.04422789	-0.021968488	0.009419807	13.500001	58.500004	-43.5	-	-	-	-	-	-	-	-	-
1531156010091	-	-	-0.32093263	0.45026368	9.766891	1.9413594E-5	0.004130492	0.0067566456	13.500001	58.500004	-43.5	-	-	-	-	-	-	-	-	-
1531156010102	-	-	-0.34488282	0.4981641	9.690249	-0.03247115	0.032360002	0.009419807	13.650001	58.65	-43.350002	-	-	-	-	-	-	-	-	-
1531156010112	-	-	-0.38320315	0.5364844	9.78605	-0.06709225	0.026501045	0.010485071	13.650001	58.65	-43.350002	-	-	-	-	-	-	-	-	-
1531156010123	-	-	-0.46942386	0.53169435	9.987232	-0.07241857	0.013717872	0.009419807	15.3	59.100002	-41.850002	-	-	-	-	-	-	-	-	-
1531156010132	-	-	-0.41194338	0.488584	10.140513	-0.045254324	-0.009185313	0.016344028	15.3	59.100002	-41.850002	-	-	-	-	-	-	-	-	-
1531156010143	-	-	-0.32572266	0.5891748	10.188414	-0.021285877	-0.023033753	0.014746129	14.400001	57.9	-42.9	-	-	-	-	-	-	-	-	-
1531156010154	-	-	-0.3784131	0.488584	10.039923	-0.0031763797	-0.02942534	0.0046261167	14.400001	57.9	-42.9	-	-	-	-	-	-	-	-	-
1531156010163	-	-	-0.36883304	0.52690434	9.872271	-0.0063721733	-0.026762178	-1.6757322E-4	14.250001	58.500004	-42.300003	-	-	-	-	-	-	-	-	-
1531156010174	-	-	-0.39757326	0.5843848	9.872271	-0.025014302	-0.02942534	0.0024955878	14.250001	58.500004	-42.300003	-	-	-	-	-	-	-	-	-
1531156010184	-	-	-0.44547364	0.51732427	9.944121	-0.04631959	-0.031023236	3.65059E-4	14.250001	59.550003	-42.75	-	-	-	-	-	-	-	-	-
1531156010194	-	-	-0.364043	0.46463382	10.135723	-0.054309074	-0.009717946	-0.004428631	14.250001	59.550003	-42.75	-	-	-	-	-	-	-	-	-
1531156010205	-	-	-0.3879932	0.48379397	10.245894	-0.043656427	4.0206627E-4	0.0014303235	13.35	58.350002	-42.9	-	-	-	-	-	-	-	-	-
1531156010215	-	-	-0.3784131	0.43110353	10.360855	-0.029807992	-0.0011958304	0.00302822	13.35	58.350002	-42.9	-	-	-	-	-	-	-	-	-
1531156010226	-	-	-0.45984375	0.5508545	10.236314	0.0026825748	0.0067936527	0.008354542	15.450001	59.7	-42.9	-	-	-	-	-	-	-	-	-
1531156010236	-	-	-0.45026368	0.48379397	10.159674	0.024520496	0.013185239	0.015811395	15.450001	59.7	-42.9	-	-	-	-	-	-	-	-	-
1531156010247	-	-	-0.46463382	0.4167334	10.135723	0.03410788	-0.0017284626	0.005691381	14.400001	59.4	-42.15	-	-	-	-	-	-	-	-	-
1531156010258	-	-	-0.4023633	0.4742139	9.977652	0.023987863	-0.00812005	0.013148232	14.400001	59.4	-42.15	-	-	-	-	-	-	-	-	-
1531156010267	-	-	-0.39278322	0.51732427	9.948912	0.020259438	-0.0038589914	8.9769124E-4	14.1	59.4	-41.7	-	-	-	-	-	-	-	-	-
1531156010277	-	-	-0.364043	0.47900394	10.015972	0.009074162	-0.0155769	0.016876658	14.1	59.4	-41.7	-	-	-	-	-	-	-	-	-
1531156010288	-	-	-0.33530274	0.5029541	10.049502	0.017596276	-0.021435855	0.015278761	13.950001	60.15	-42.300003	-	-	-	-	-	-	-	-	-
1531156010298	-	-	-0.32093263	0.5125342	9.939331	0.010139426	-0.019837959	0.021137716	13.35	58.350002	-43.350002	-	-	-	-	-	-	-	-	-
1531156010308	-	-	-0.27303225	0.5412744	9.75252	-0.010100598	-0.0065221526	8.9769124E-4	13.35	58.350002	-43.350002	-	-	-	-	-	-	-	-	-
1531156010319	-	-	-0.26345217	0.5460645	9.72857	-0.021285877	-0.011848475	-0.009222321	14.250001	59.100002	-42.300003	-	-	-	-	-	-	-	-	-
1531156010329	-	-	-0.2921924	0.4406836	9.987232	-0.047917485	0.001999963	-0.009754953	14.250001	59.100002	-42.300003	-	-	-	-	-	-	-	-	-
1531156010340	-	-	-0.3065625	0.4167334	10.083033	-0.033536416	4.0206627E-4	-0.004428631	13.05	58.350002	-43.65	-	-	-	-	-	-	-	-	-
1531156010349	-	-	-0.3305127	0.45026368	10.178833	-0.0063721733	0.0158484	-0.0076244245	13.05	58.350002	-43.65	-	-	-	-	-	-	-	-	-
1531156010359	-	-	-0.3544629	0.53169435	10.130933	0.0037478392	0.011587343	-0.010820218	13.05	58.65	-43.350002	-	-	-	-	-	-	-	-	-
1531156010370	-	-	-0.29698244	0.4981641	9.996812	0.012802587	0.013717872	-0.008157057	13.05	58.65	-43.350002	-	-	-	-	-	-	-	-	-
1531156010380	-	-	-0.29698244	0.4023633	9.992022	0.011204691	-0.002793727	-0.008157057	14.400001	56.550003	-42.9	-	-	-	-	-	-	-	-	-
1531156010391	-	-	-0.28740236	0.46942386	9.958491	0.005878368	-0.0017284626	-0.014016011	14.400001	56.550003	-42.9	-	-	-	-	-	-	-	-	-
1531156010400	-	-	-0.3161426	0.4167334	10.030342	0.013867852	-0.004924256	-0.0145486435	14.400001	59.4	-41.7	-	-	-	-	-	-	-	-	-
1531156010410	-	-	-0.4263135	0.40715334	9.929751	0.012269955	-0.009185313	-0.016679171	14.400001	59.4	-41.7	-	-	-	-	-	-	-	-	-
1531156010421	-	-	-0.38320315	0.43589357	9.857901	0.014933116	0.0014673307	-0.009754953	14.55	59.100002	-42.300003	-	-	-	-	-	-	-	-	-
1531156010430	-	-	-0.36883304	0.4406836	9.843531	0.01599838	0.0067936527	8.9769124E-4	14.55	59.100002	-42.300003	-	-	-	-	-	-	-	-	-
1531156010441	-	-	-0.4167334	0.39278322	9.977652	0.013867852	-0.0022610947	0.0046261167	15.450001	59.4	-42.45	-	-	-	-	-	-	-	-	-
1531156010451	-	-	-0.34009278	0.4742139	9.977652	0.01812891	-0.026229545	0.008887175	15.450001	59.4	-42.45	-	-	-	-	-	-	-	-	-
1531156010460	-	-	-0.29698244	0.46463382	10.001602	0.020259438	-0.023566386	0.015811395	13.05	59.7	-43.350002	-	-	-	-	-	-	-	-	-
1531156010471	-	-	-0.32572266	0.43589357	10.059082	0.03037945	-0.012381108	-0.0022981022	13.05	59.7	-43.350002	-	-	-	-	-	-	-	-	-
1531156010480	-	-	-0.2921924	0.3879932	9.944121	0.020259438	-0.0038589914	-1.6757322E-4	15.450001	59.4	-42.45	-	-	-	-	-	-	-	-	-
1531156010490	-	-	-0.3879932	0.40715334	9.79084	0.02345523	0.0057283887	-0.006026528	15.450001	59.4	-42.45	-	-	-	-	-	-	-	-	-
1531156010501	-	-	-0.45026368	0.42152345	9.833951	0.0154657485	0.0057283887	0.00302822	14.700001	58.65	-42.9	-	-	-	-	-	-	-	-	-
1531156010511	-	-	-0.45026368	0.42152345	9.833951	0.0154657485	0.0057283887	0.00302822	14.700001	58.65	-42.9	-	-	-	-	-	-	-	-	-
1531156010522	-	-	-0.37362307	0.5029541	9.901011	-0.009110983	-0.010714899	0.0045004482	13.500001	59.100002	-44.25	-	-	-	-	-	-	-	-	-
1531156010533	-	-	-0.32093263	0.3784131	9.996812	-5.888677E-4	-0.0011275184	-0.0024237707	13.500001	59.100002	-44.25	-	-	-	-	-	-	-	-	-
1531156010542	-	-	-0.46463382	0.45505372	9.992022	0.0020742933	-0.0043233116	0.0045004482	14.1	60.000004	-41.25	-	-	-	-	-	-	-	-	-
1531156010554	-	-	-0.42152345	0.4263135	9.8866415	0.018585894	-0.011247531	0.014087827	14.1	60.000004	-41.25	-	-	-	-	-	-	-	-	-
1531156010563	-	-	-0.43589357	0.4167334	9.79563	0.007933248	-0.026161233	0.022077313	13.950001	57.750004	-41.850002	-	-	-	-	-	-	-	-	-
1531156010574	-	-	-0.4263135	0.51732427	9.704619	-0.0011214999	-0.022432808	0.015685726	13.950001	57.750004	-41.850002	-	-	-	-	-	-	-	-	-
1531156010584	-	-	-0.3544629	0.49337405	9.685459	-0.021894157	-0.026161233	0.0060983445	15.450001	58.95	-42.45	-	-	-	-	-	-	-	-	-
1531156010594	-	-	-0.27303225	0.45026368	9.77168	-0.05651525	-0.028291762	-0.007750093	15.450001	58.95	-42.45	-	-	-	-	-	-	-	-	-
1531156010604	-	-	-0.23471193	0.488584	9.992022	-0.07409211	-0.036281247	-0.013609048	13.950001	59.100002	-43.050003	-	-	-	-	-	-	-	-	-
1531156010614	-	-	-0.47900394	0.4023633	10.174044	-0.071428955	-0.027759131	-0.023196427	13.950001	59.100002	-43.050003	-	-	-	-	-	-	-	-	-
1531156010624	-	-	-0.5939649	0.28740236	10.341695	-0.060243677	-0.027226498	-0.013609048	13.650001	59.4	-42.9	-	-	-	-	-	-	-	-	-
1531156010634	-	-	-0.6179151	0.32093263	10.375225	-0.030948903	-0.020834912	0.017816255	13.650001	59.4	-42.9	-	-	-	-	-	-	-	-	-
1531156010644	-	-	-0.57001466	0.3544629	10.245894	-0.0043172934	-0.005388576	0.030599428	14.55	59.550003	-41.850002	-	-	-	-	-	-	-	-	-
1531156010655	-	-	-0.5460645	0.38320315	10.202784	0.007933248	0.010057759	0.044447865	14.55	59.550003	-41.850002	-	-	-	-	-	-	-	-	-
1531156010665	-	-	-0.44547364	0.4023633	10.078242	0.012726937	0.013786184	0.048708923	14.1	58.95	-42.45	-	-	-	-	-	-	-	-	-
1531156010676	-	-	-0.3161426	0.5125342	9.948912	0.02018379	-0.0064538405	0.04125207	14.1	58.95	-42.45	-	-	-	-	-	-	-	-	-
1531156010685	-	-	-0.33530274	0.5508545	9.944121	0.013792203	0.009525126	0.025273105	13.500001	58.500004	-42.300003	-	-	-	-	-	-	-	-	-
1531156010696	-	-	-0.30177248	0.5221143	9.901011	0.009531145	-0.0133780595	0.0433826	13.500001	58.500004	-42.300003	-	-	-	-	-	-	-	-	-
1531156010706	-	-	-0.3305127	0.50774413	9.987232	0.0015416612	-0.0421402	0.038588908	14.400001	58.350002	-41.7	-	-	-	-	-	-	-	-	-
1531156010717	-	-	-0.28261232	0.5412744	10.0063925	-5.888677E-4	-0.055456005	0.025273105	14.400001	58.350002	-41.7	-	-	-	-	-	-	-	-	-
1531156010726	-	-	-0.3065625	0.5748047	9.982442	-0.0069804545	-0.03894441	0.022077313	13.950001	58.500004	-43.95	-	-	-	-	-	-	-	-	-
1531156010737	-	-	-0.19160157	0.48379397	9.992022	-0.008045719	-0.01817175	0.01462046	13.950001	58.500004	-43.95	-	-	-	-	-	-	-	-	-
1531156010746	-	-	-0.1820215	0.5508545	9.924961	-0.0176331	0.021243036	7.720225E-4	14.700001	60.000004	-43.350002	-	-	-	-	-	-	-	-	-
1531156010757	-	-	-0.26345217	0.5412744	9.877061	-0.029351007	0.02710199	-0.013609048	13.950001	58.800003	-41.850002	-	-	-	-	-	-	-	-	-
1531156010766	-	-	-0.38320315	0.5125342	9.972861	-0.024557317	0.01538408	0.001837287	13.950001	58.800003	-41.850002	-	-	-	-	-	-	-	-	-
1531156010776	-	-	-0.29698244	0.45026368	10.135723	-0.025622582	-0.009117002	7.720225E-4	13.950001	58.800003	-41.850002	-	-	-	-	-	-	-	-	-
1531156010787	-	-	-0.24908204	0.46942386	10.150093	-0.009643615	-0.027759131	0.00982677	14.1	58.95	-42.9	-	-	-	-	-	-	-	-	-
1531156010796	-	-	-0.28261232	0.46942386	10.154883	0.008998512	-0.021900175	0.009294138	14.1	58.95	-42.9	-	-	-	-	-	-	-	-	-
1531156010807	-	-	-0.30177248	0.5460645	9.963282	0.020716421	-0.0032580472	0.001837287	14.1	58.350002	-43.350002	-	-	-	-	-	-	-	-	-
1531156010816	-	-	-0.35925296	0.53169435	9.915381	0.022846952	-0.009117002	0.0076962416	14.1	58.350002	-43.350002	-	-	-	-	-	-	-	-	-
1531156010826	-	-	-0.3065625	0.46942386	9.800421	0.0042048222	0.013786184	-0.005086932	15.450001	58.95	-43.350002	-	-	-	-	-	-	-	-	-
1531156010837	-	-	-0.28261232	0.5029541	9.642349	-0.024557317	0.0223083	-0.015206945	15.450001	58.95	-43.350002	-	-	-	-	-	-	-	-	-
1531156010846	-	-	-0.34009278	0.42152345	9.800421	-0.0490584	0.028167253	-0.019468002	15.150001	58.65	-42.45	-	-	-	-	-	-	-	-	-
1531156010857	-	-	-0.4023633	0.50774413	9.948912	-0.055449985	0.02710199	-0.024794323	14.400001	57.600002	-45.0	-	-	-	-	-	-	-	-	-
1531156010867	-	-	-0.4167334	0.40715334	10.126143	-0.05385209	0.01059039	-0.015206945	14.400001	57.600002	-45.0	-	-	-	-	-	-	-	-	-
1531156010877	-	-	-0.43589357	0.364043	10.121353	-0.052786827	-0.0043233116	-0.00934799	13.05	57.600002	-42.9	-	-	-	-	-	-	-	-	-
1531156010887	-	-	-0.43110353	0.32572266	10.164463	-0.033612065	0.0057967007	-8.2587416E-4	13.05	57.600002	-42.9	-	-	-	-	-	-	-	-	-
1531156010898	-	-	-0.43589357	0.34009278	10.164463	-0.033079434	0.0031335396	0.0023699193	13.05	57.600002	-42.9	-	-	-	-	-	-	-	-	-
1531156010908	-	-	-0.44547364	0.3161426	10.255474	0.00367219	0.011655655	0.019946784	12.6	59.4	-39.600002	-	-	-	-	-	-	-	-	-
1531156010918	-	-	-0.50774413	0.364043	10.221944	0.028705906	-0.0043233116	0.034327853	13.500001	58.500004	-43.5	-	-	-	-	-	-	-	-	-
1531156010929	-	-	-0.4981641	0.32572266	10.193204	0.039891183	-0.007519105	0.031664692	13.500001	58.500004	-43.5	-	-	-	-	-	-	-	-	-
1531156010939	-	-	-0.33530274	0.43110353	9.987232	0.028173273	0.0052640685	0.03699101	13.650001	58.95	-41.7	-	-	-	-	-	-	-	-	-
1531156010950	-	-	-0.25866213	0.4263135	9.862691	0.02231432	0.004198804	0.024207842	13.650001	58.95	-41.7	-	-	-	-	-	-	-	-	-
1531156010960	-	-	-0.3161426	0.39757326	9.891431	0.02231432	0.008992493	0.03592575	13.950001	59.850002	-42.75	-	-	-	-	-	-	-	-	-
1531156010971	-	-	-0.41194338	0.3879932	9.857901	0.0042048222	0.0031335396	0.024207842	13.950001	59.850002	-42.75	-	-	-	-	-	-	-	-	-
1531156010980	-	-	-0.35925296	0.39278322	9.82437	-5.6235498E-5	0.0010030105	0.023142576	13.200001	59.100002	-42.75	-	-	-	-	-	-	-	-	-
1531156010991	-	-	-0.3544629	0.43110353	9.80521	-0.010176248	-0.009117002	0.023675209	13.200001	59.100002	-42.75	-	-	-	-	-	-	-	-	-
1531156011000	-	-	-0.3544629	0.43110353	9.75731	-0.031481534	-0.017639117	0.02633837	13.950001	58.800003	-41.850002	-	-	-	-	-	-	-	-	-
1531156011011	-	-	-0.27303225	0.39278322	9.73815	-0.03947025	-0.010183892	0.013018539	13.950001	58.800003	-41.850002	-	-	-	-	-	-	-	-	-
1531156011021	-	-	-0.2921924	0.3879932	9.857901	-0.049590264	-0.012314421	0.016746964	15.150001	59.4	-44.100002	-	-	-	-	-	-	-	-	-
1531156011032	-	-	-0.23471193	0.45984375	10.154883	-0.034676563	-0.013912317	0.003963791	15.150001	59.4	-44.100002	-	-	-	-	-	-	-	-	-
1531156011042	-	-	-0.28740236	0.364043	10.217154	-0.016567066	0.008990868	-0.0066888537	14.1	60.000004	-41.25	-	-	-	-	-	-	-	-	-
1531156011053	-	-	-0.29698244	0.41194338	10.217154	-0.008577582	0.02550247	0.0034311588	14.1	60.000004	-41.25	-	-	-	-	-	-	-	-	-
1531156011062	-	-	-0.37362307	0.27303225	10.236314	-0.0037838921	0.030828789	7.679977E-4	14.700001	59.4	-42.9	-	-	-	-	-	-	-	-	-
1531156011073	-	-	-0.364043	0.364043	10.025552	0.013260339	0.042014066	0.020475391	14.700001	59.4	-42.9	-	-	-	-	-	-	-	-	-
1531156011083	-	-	-0.43110353	0.41194338	9.958491	0.010064546	0.039350905	0.030595403	15.450001	59.4	-42.9	-	-	-	-	-	-	-	-	-
1531156011094	-	-	-0.23471193	0.3879932	9.833951	-0.0155018	0.05000355	0.024203816	15.450001	59.4	-42.9	-	-	-	-	-	-	-	-	-
1531156011104	-	-	-0.15328126	0.45984375	9.929751	-0.034676563	0.048405655	0.015149068	14.250001	59.100002	-41.550003	-	-	-	-	-	-	-	-	-
1531156011115	-	-	-0.12454102	0.39278322	10.015972	-0.042666044	0.046275124	-0.002960428	14.250001	59.100002	-41.550003	-	-	-	-	-	-	-	-	-
1531156011125	-	-	-0.25387207	0.43110353	10.130933	-0.03893762	0.0425467	-0.0024277957	13.35	57.9	-42.15	-	-	-	-	-	-	-	-	-
1531156011136	-	-	-0.42152345	0.40715334	10.274634	-0.0048491564	0.0137845585	0.0124859065	14.700001	58.95	-41.25	-	-	-	-	-	-	-	-	-
1531156011146	-	-	-0.32572266	0.43589357	10.068663	0.018054029	-0.0027270406	0.005561688	14.700001	58.95	-41.25	-	-	-	-	-	-	-	-	-
1531156011157	-	-	-0.3161426	0.4023633	9.958491	0.02551088	0.007392972	0.017279597	14.250001	59.550003	-42.300003	-	-	-	-	-	-	-	-	-
1531156011167	-	-	-0.35925296	0.38320315	9.81	0.0047382237	0.0047298106	0.0124859065	14.250001	59.550003	-42.300003	-	-	-	-	-	-	-	-	-
1531156011178	-	-	-0.2203418	0.3784131	9.829161	-0.00325126	0.010588765	0.016746964	14.700001	59.4	-42.9	-	-	-	-	-	-	-	-	-
1531156011187	-	-	-0.23471193	0.488584	9.83874	-0.014969169	0.012186662	2.3536547E-4	14.700001	59.4	-42.9	-	-	-	-	-	-	-	-	-
1531156011197	-	-	-0.16765137	0.43110353	9.8866415	-0.014969169	0.010588765	-0.014678337	13.650001	60.750004	-42.45	-	-	-	-	-	-	-	-	-
1531156011208	-	-	-0.29698244	0.45505372	9.929751	-0.013903904	0.005262443	-0.025863614	13.650001	60.750004	-42.45	-	-	-	-	-	-	-	-	-
1531156011217	-	-	-0.364043	0.3305127	9.958491	-0.0144365365	0.0020666495	-0.023733085	13.650001	58.65	-41.25	-	-	-	-	-	-	-	-	-
1531156011227	-	-	-0.3784131	0.364043	9.968072	0.0026076946	-0.013379685	-0.004558325	13.650001	58.65	-41.25	-	-	-	-	-	-	-	-	-
1531156011238	-	-	-0.4263135	0.34488282	9.953702	-5.5466517E-5	-0.023499697	-0.00828675	13.950001	59.100002	-41.550003	-	-	-	-	-	-	-	-	-
1531156011248	-	-	-0.32093263	0.35925296	9.944121	0.0026076946	-0.010183892	0.0028985266	13.950001	59.100002	-41.550003	-	-	-	-	-	-	-	-	-
1531156011258	-	-	-0.25387207	0.4023633	9.77168	-0.0069796853	0.01644772	-0.0024277957	15.150001	58.95	-41.25	-	-	-	-	-	-	-	-	-
1531156011269	-	-	-0.28261232	0.45505372	9.766891	-0.050122898	0.036155112	-0.018939395	15.150001	58.95	-41.25	-	-	-	-	-	-	-	-	-
1531156011279	-	-	-0.25387207	0.45984375	9.85311	-0.057047114	0.038285643	-0.02000466	12.6	58.65	-42.15	-	-	-	-	-	-	-	-	-
1531156011290	-	-	-0.33530274	0.3879932	9.924961	-0.05065553	0.039350905	-0.031189935	12.6	58.65	-42.15	-	-	-	-	-	-	-	-	-
1531156011299	-	-	-0.33530274	0.32572266	9.977652	-0.041600782	0.021774042	-0.022135187	14.55	57.750004	-42.75	-	-	-	-	-	-	-	-	-
1531156011310	-	-	-0.4167334	0.3544629	10.049502	-0.031480767	-0.013379685	-0.016808866	14.55	57.750004	-42.75	-	-	-	-	-	-	-	-	-
1531156011320	-	-	-0.34009278	0.34488282	10.035132	0.0026076946	-0.016575478	-0.01787413	13.500001	58.800003	-42.75	-	-	-	-	-	-	-	-	-
1531156011331	-	-	-0.33530274	0.3784131	10.011182	0.0047382237	-0.025097594	-0.01787413	13.500001	58.800003	-42.75	-	-	-	-	-	-	-	-	-
1531156011341	-	-	-0.28740236	0.43110353	9.896221	0.0047382237	-0.014977582	-0.027994143	13.950001	59.850002	-41.550003	-	-	-	-	-	-	-	-	-
1531156011352	-	-	-0.3305127	0.4406836	9.637559	-0.03627446	0.003131914	-0.04130995	13.950001	59.850002	-41.550003	-	-	-	-	-	-	-	-	-
1531156011363	-	-	-0.3784131	0.40715334	9.6615095	-0.0666345	0.03349195	-0.042907845	14.1	59.7	-42.15	-	-	-	-	-	-	-	-	-
1531156011372	-	-	-0.3544629	0.4981641	9.74294	-0.099125065	0.034557216	-0.04237521	14.1	59.7	-42.15	-	-	-	-	-	-	-	-	-
1531156011382	-	-	-0.4167334	0.45505372	9.924961	-0.118832454	0.023371939	-0.047168903	15.150001	58.95	-42.15	-	-	-	-	-	-	-	-	-
1531156011393	-	-	-0.4981641	0.45984375	10.202784	-0.11350613	0.009523501	-0.03917942	15.150001	58.95	-42.15	-	-	-	-	-	-	-	-	-
1531156011404	-	-	-0.4023633	0.46942386	10.427916	-0.06450397	-0.020836536	-0.019472027	13.950001	60.9	-43.050003	-	-	-	-	-	-	-	-	-
1531156011415	-	-	-0.34967285	0.3879932	10.341695	-0.04373131	-0.03361971	-0.030657303	13.950001	60.9	-43.050003	-	-	-	-	-	-	-	-	-
1531156011425	-	-	-0.34967285	0.4023633	10.3512745	-0.011240743	-0.038413398	-0.026396245	13.950001	58.800003	-41.850002	-	-	-	-	-	-	-	-	-
1531156011435	-	-	-0.45505372	0.39278322	10.274634	0.0031403268	-0.031489182	-0.02000466	14.250001	59.850002	-40.65	-	-	-	-	-	-	-	-	-
1531156011448	-	-	-0.39757326	0.42152345	10.183623	0.023912983	-0.0053902017	-8.29899E-4	14.250001	59.850002	-40.65	-	-	-	-	-	-	-	-	-
1531156011457	-	-	-0.35925296	0.4023633	10.116563	0.032435097	-0.0048575695	-0.0050909566	14.250001	58.500004	-41.550003	-	-	-	-	-	-	-	-	-
1531156011468	-	-	-0.39278322	0.3879932	9.929751	0.024445616	-0.0053902017	-0.014145704	14.250001	58.500004	-41.550003	-	-	-	-	-	-	-	-	-
1531156011478	-	-	-0.4263135	0.43589357	9.891431	0.018586662	-0.0048575695	-0.012015175	11.85	59.850002	-42.75	-	-	-	-	-	-	-	-	-
1531156011488	-	-	-0.38320315	0.42152345	9.78605	-0.008577582	-0.016575478	-0.009352014	11.85	59.850002	-42.75	-	-	-	-	-	-	-	-	-
1531156011499	-	-	-0.34009278	0.45984375	9.867481	-0.024023917	-0.025630224	-0.01787413	14.1	58.65	-42.9	-	-	-	-	-	-	-	-	-
1531156011508	-	-	-0.38320315	0.39278322	9.992022	-0.019760935	-0.029362716	-0.021612618	14.1	58.65	-42.9	-	-	-	-	-	-	-	-	-
1531156011519	-	-	-0.488584	0.3065625	10.063872	-0.017630408	-0.036286935	-0.02480841	13.500001	59.550003	-42.75	-	-	-	-	-	-	-	-	-
1531156011529	-	-	-0.5987549	0.29698244	10.150093	-0.0053798663	-0.057592224	-0.011492605	13.500001	59.550003	-42.75	-	-	-	-	-	-	-	-	-
1531156011539	-	-	-0.5556446	0.21555176	10.140513	0.015925424	-0.06558171	0.007682155	12.900001	58.800003	-41.550003	-	-	-	-	-	-	-	-	-
1531156011550	-	-	-0.46463382	0.16765137	10.159674	0.026578069	-0.047472212	0.016736902	12.900001	58.800003	-41.550003	-	-	-	-	-	-	-	-	-
1531156011559	-	-	-0.39757326	0.19639161	10.039923	0.027110701	-0.017644806	0.015139006	13.500001	58.050003	-43.050003	-	-	-	-	-	-	-	-	-
1531156011570	-	-	-0.3065625	0.244292	9.934542	0.015392791	0.0073889084	0.0124758445	13.500001	58.050003	-43.050003	-	-	-	-	-	-	-	-	-
1531156011581	-	-	-0.3065625	0.20597169	9.833951	0.002609617	0.012715231	0.007149523	13.950001	59.100002	-43.5	-	-	-	-	-	-	-	-	-
1531156011591	-	-	-0.37362307	0.21076173	9.83874	-0.016565142	0.020172082	-0.0072315475	13.950001	59.100002	-43.5	-	-	-	-	-	-	-	-	-
1531156011600	-	-	-0.5939649	0.11496094	9.814791	-0.024554625	0.0025952181	-0.006166283	15.3	59.550003	-43.050003	-	-	-	-	-	-	-	-	-
1531156011610	-	-	-0.53169435	0.14849122	9.800421	-0.024021992	-0.01604691	0.009280052	15.3	59.550003	-43.050003	-	-	-	-	-	-	-	-	-
1531156011621	-	-	-0.5460645	0.23950197	9.872271	-0.010173556	-0.031493247	0.031650607	12.150001	59.100002	-41.550003	-	-	-	-	-	-	-	-	-
1531156011630	-	-	-0.4167334	0.19160157	9.77168	-0.01603251	-0.030960612	0.033248503	12.150001	59.100002	-41.550003	-	-	-	-	-	-	-	-	-
1531156011640	-	-	-0.3544629	0.27303225	9.69504	-0.03201148	-0.019775335	0.030585341	13.200001	61.2	-43.050003	-	-	-	-	-	-	-	-	-
1531156011651	-	-	-0.28740236	0.34488282	9.77647	-0.05651256	0.008454173	0.036444295	13.200001	61.2	-43.050003	-	-	-	-	-	-	-	-	-
1531156011661	-	-	-0.3784131	0.34488282	9.939331	-0.0719589	0.013780495	0.032183237	14.250001	59.850002	-42.300003	-	-	-	-	-	-	-	-	-
1531156011672	-	-	-0.2682422	0.32093263	10.054293	-0.06982837	0.01697629	0.038574822	14.250001	59.850002	-42.300003	-	-	-	-	-	-	-	-	-
1531156011681	-	-	-0.19160157	0.364043	10.073453	-0.05651256	0.02443314	0.041237984	13.950001	60.15	-42.75	-	-	-	-	-	-	-	-	-
1531156011692	-	-	-0.100590825	0.42152345	10.087823	-0.03467464	0.01750892	0.025259018	13.950001	60.15	-42.75	-	-	-	-	-	-	-	-	-
1531156011701	-	-	-0.023950197	0.46463382	9.972861	-0.031478845	0.016443657	0.0018232003	13.950001	59.550003	-42.75	-	-	-	-	-	-	-	-	-
1531156011711	-	-	-0.11496094	0.50774413	9.924961	-0.030946212	0.007921541	-0.0051010186	13.950001	59.550003	-42.75	-	-	-	-	-	-	-	-	-
1531156011722	-	-	-0.19160157	0.4167334	9.915381	-0.034142006	-0.0011332075	-0.022145249	13.35	59.4	-42.15	-	-	-	-	-	-	-	-	-
1531156011732	-	-	-0.2203418	0.4167334	9.877061	-0.04159886	-0.008590058	-0.022145249	13.35	59.4	-42.15	-	-	-	-	-	-	-	-	-
1531156011743	-	-	-0.32572266	0.4742139	9.901011	-0.045327283	-0.016579542	-0.02693894	13.950001	59.550003	-41.550003	-	-	-	-	-	-	-	-	-
1531156011753	-	-	-0.25866213	0.4981641	9.862691	-0.055447295	-0.018177439	-0.022145249	13.950001	59.550003	-41.550003	-	-	-	-	-	-	-	-	-
1531156011763	-	-	-0.23950197	0.39278322	9.915381	-0.06077362	0.004193115	-0.027471572	14.700001	58.350002	-42.45	-	-	-	-	-	-	-	-	-
1531156011774	-	-	-0.22513184	0.39278322	9.977652	-0.07781785	0.014313128	-0.040787376	14.700001	58.350002	-42.45	-	-	-	-	-	-	-	-	-
1531156011783	-	-	-0.34488282	0.4167334	9.972861	-0.08367681	0.020172082	-0.04132001	15.450001	60.750004	-42.9	-	-	-	-	-	-	-	-	-
1531156011793	-	-	-0.4406836	0.34967285	10.054293	-0.09166629	0.014845759	-0.043450538	14.250001	59.850002	-41.100002	-	-	-	-	-	-	-	-	-
1531156011804	-	-	-0.45505372	0.3065625	10.336905	-0.08207891	-0.015514277	-0.013623134	14.250001	59.850002	-41.100002	-	-	-	-	-	-	-	-	-
1531156011814	-	-	-0.52690434	0.36883304	10.494976	-0.052251503	-0.04001536	-8.399609E-4	12.3	58.95	-41.7	-	-	-	-	-	-	-	-	-
1531156011824	-	-	-0.35925296	0.26345217	10.643467	0.026045436	-0.052798532	0.03431377	12.3	58.95	-41.7	-	-	-	-	-	-	-	-	-
1531156011835	-	-	-0.34488282	0.24908204	10.609937	0.036165446	-0.053863797	0.02046533	14.1	59.7	-41.7	-	-	-	-	-	-	-	-	-
1531156011845	-	-	-0.30177248	0.22513184	10.269844	0.07451497	-0.051200636	0.02792218	14.1	59.7	-41.7	-	-	-	-	-	-	-	-	-
1531156011855	-	-	-0.3305127	0.2778223	10.092612	0.06759075	-0.05173327	0.028454812	13.05	61.350002	-41.7	-	-	-	-	-	-	-	-	-
1531156011865	-	-	-0.20118165	0.22992188	9.992022	0.04468756	-0.031493247	0.039640088	13.05	61.350002	-41.7	-	-	-	-	-	-	-	-	-
1531156011876	-	-	-0.15328126	0.28740236	10.035132	0.03243702	-0.0208406	0.036976926	14.250001	59.100002	-41.100002	-	-	-	-	-	-	-	-	-
1531156011886	-	-	-0.20597169	0.28261232	10.015972	0.02444754	-0.0123184845	0.018867431	14.250001	59.100002	-41.100002	-	-	-	-	-	-	-	-	-
1531156011897	-	-	-0.22992188	0.34967285	10.111773	0.022849644	-0.008590058	-0.004035754	13.35	59.4	-42.15	-	-	-	-	-	-	-	-	-
1531156011906	-	-	-0.3161426	0.19160157	10.197993	0.027110701	-0.0043290006	-0.0019052253	13.35	59.4	-42.15	-	-	-	-	-	-	-	-	-
1531156011916	-	-	-0.32572266	0.19639161	10.126143	0.030839127	-0.026166921	0.011410581	14.250001	59.550003	-40.65	-	-	-	-	-	-	-	-	-
1531156011927	-	-	-0.3305127	0.21555176	10.106983	0.03456755	-0.031493247	0.008747419	14.250001	59.550003	-40.65	-	-	-	-	-	-	-	-	-
1531156011937	-	-	-0.2778223	0.22992188	10.135723	0.03723071	-0.019775335	0.009812684	13.05	60.000004	-41.7	-	-	-	-	-	-	-	-	-
1531156011947	-	-	-0.25387207	0.22513184	10.241104	0.040959135	-0.0064595295	0.0050189937	13.05	60.000004	-41.7	-	-	-	-	-	-	-	-	-
1531156011958	-	-	-0.2682422	0.23950197	10.188414	0.052677047	0.006323644	-0.0019052253	13.500001	59.850002	-41.850002	-	-	-	-	-	-	-	-	-
1531156011968	-	-	-0.40715334	0.16765137	10.059082	0.06918865	0.0025952181	0.007682155	13.500001	59.850002	-41.850002	-	-	-	-	-	-	-	-	-
1531156011979	-	-	-0.43589357	0.119750984	10.044712	0.08570024	-0.011785852	0.014606373	13.200001	59.850002	-42.300003	-	-	-	-	-	-	-	-	-
1531156011989	-	-	-0.4742139	0.14849122	9.910591	0.08729814	-0.025634289	0.029520076	13.200001	59.850002	-42.300003	-	-	-	-	-	-	-	-	-
1531156012000	-	-	-0.42152345	0.14849122	9.75731	0.08623288	-0.02776482	0.033248503	13.35	61.050003	-42.15	-	-	-	-	-	-	-	-	-
1531156012010	-	-	-0.34488282	0.15328126	9.699829	0.07025476	-0.0043307887	0.02472196	13.35	61.050003	-42.15	-	-	-	-	-	-	-	-	-
1531156012020	-	-	-0.4023633	0.23471193	9.5561285	0.041492615	0.015909236	0.015134579	14.400001	59.4	-40.5	-	-	-	-	-	-	-	-	-
1531156012031	-	-	-0.47900394	0.15328126	9.671089	0.012197843	0.006321856	0.015667211	14.400001	59.4	-40.5	-	-	-	-	-	-	-	-	-
1531156012041	-	-	-0.56522465	0.13891114	9.920172	0.0036757274	-0.008059215	0.02738512	12.3	60.300003	-42.45	-	-	-	-	-	-	-	-	-
1531156012052	-	-	-0.48379397	0.13891114	10.025552	0.014328372	-0.032027666	0.042298824	12.3	60.300003	-42.45	-	-	-	-	-	-	-	-	-
1531156012063	-	-	-0.51732427	0.19639161	10.178833	0.044155777	-0.0639856	0.06520201	13.200001	59.100002	-43.050003	-	-	-	-	-	-	-	-	-
1531156012072	-	-	-0.38320315	0.11496094	10.102193	0.06386317	-0.07676877	0.07585465	13.200001	59.100002	-43.050003	-	-	-	-	-	-	-	-	-
1531156012082	-	-	-0.27303225	0.20118165	10.044712	0.073983185	-0.06771402	0.098225206	14.250001	58.800003	-42.75	-	-	-	-	-	-	-	-	-
1531156012093	-	-	-0.21076173	0.1580713	9.83874	0.07078739	-0.05972454	0.08384414	12.900001	60.15	-41.550003	-	-	-	-	-	-	-	-	-
1531156012104	-	-	0.043110352	0.33530274	9.70941	0.04095998	-0.038951885	0.06360412	12.900001	60.15	-41.550003	-	-	-	-	-	-	-	-	-
1531156012113	-	-	0.0	0.26345217	9.73815	0.026046282	-0.027766608	0.054549366	13.650001	59.4	-42.9	-	-	-	-	-	-	-	-	-
1531156012123	-	-	-0.09580079	0.27303225	9.77647	0.0031430952	-0.025103446	0.035374604	13.650001	59.4	-42.9	-	-	-	-	-	-	-	-	-
1531156012134	-	-	-0.15328126	0.26345217	9.80521	-0.008574815	-0.024570813	0.026852487	14.250001	60.600002	-43.5	-	-	-	-	-	-	-	-	-
1531156012144	-	-	-0.15328126	0.36883304	9.74294	-0.035206426	-0.004863421	0.026319856	14.250001	60.600002	-43.5	-	-	-	-	-	-	-	-	-
1531156012154	-	-	-0.1101709	0.28740236	9.79563	-0.05012013	-0.0032655243	0.03004828	14.85	58.500004	-41.550003	-	-	-	-	-	-	-	-	-
1531156012165	-	-	-0.11496094	0.25866213	9.78605	-0.0479896	0.026029248	0.02738512	14.85	58.500004	-41.550003	-	-	-	-	-	-	-	-	-
1531156012174	-	-	-0.1580713	0.2778223	9.800421	-0.04106538	0.032953467	0.032711443	14.1	59.4	-42.45	-	-	-	-	-	-	-	-	-
1531156012184	-	-	-0.10538086	0.4023633	9.608819	-0.045326438	0.044671375	0.020460902	14.1	59.4	-42.45	-	-	-	-	-	-	-	-	-
1531156012195	-	-	-0.12454102	0.4263135	9.604029	-0.052250657	0.03135557	0.016732475	14.55	59.550003	-41.550003	-	-	-	-	-	-	-	-	-
1531156012204	-	-	0.16765137	0.39278322	9.632769	-0.07249068	0.027094513	-0.02268231	14.55	59.550003	-41.550003	-	-	-	-	-	-	-	-	-
1531156012214	-	-	0.12454102	0.45026368	9.580078	-0.10764441	0.037747156	-0.05410761	14.1	59.7	-41.7	-	-	-	-	-	-	-	-	-
1531156012225	-	-	0.033530276	0.3544629	9.800421	-0.16676658	0.09367354	-0.097783454	14.1	59.7	-41.7	-	-	-	-	-	-	-	-	-
1531156012235	-	-	-0.06227051	0.38320315	10.073453	-0.20724663	0.07822721	-0.11802348	13.950001	60.9	-42.300003	-	-	-	-	-	-	-	-	-
1531156012245	-	-	-0.4742139	0.28740236	10.327325	-0.20458347	0.11338094	-0.13080665	13.950001	60.9	-42.300003	-	-	-	-	-	-	-	-	-
1531156012256	-	-	-0.7041358	0.17723145	10.461446	-0.16729921	0.10166302	-0.082869746	14.250001	58.500004	-41.850002	-	-	-	-	-	-	-	-	-
1531156012266	-	-	-0.6514453	0.30177248	10.590776	-0.1108402	0.028159777	-0.025878103	14.250001	58.500004	-41.850002	-	-	-	-	-	-	-	-	-
1531156012277	-	-	-0.60354495	0.364043	10.523716	-0.054381188	-0.0107223755	0.014069313	14.55	58.500004	-42.75	-	-	-	-	-	-	-	-	-
1531156012287	-	-	-0.34009278	0.3065625	10.710527	0.013263107	-0.046941366	0.04389672	14.55	58.500004	-42.75	-	-	-	-	-	-	-	-	-
1531156012297	-	-	-0.23950197	0.30177248	10.595567	0.07504845	-0.058659274	0.04602725	12.900001	60.15	-41.100002	-	-	-	-	-	-	-	-	-
1531156012308	-	-	-0.16765137	0.42152345	10.418335	0.11606113	-0.085290894	0.048157778	12.900001	60.15	-41.100002	-	-	-	-	-	-	-	-	-
1531156012317	-	-	-0.09580079	0.48379397	10.159674	0.14801906	-0.10340038	0.04655988	14.250001	61.2	-42.75	-	-	-	-	-	-	-	-	-
1531156012327	-	-	-0.11496094	0.4742139	9.901011	0.16240013	-0.10872671	0.026852487	14.250001	61.2	-42.75	-	-	-	-	-	-	-	-	-
1531156012338	-	-	0.06706055	0.36883304	9.704619	0.12085482	-0.13322778	0.00607983	13.650001	60.750004	-42.9	-	-	-	-	-	-	-	-	-
1531156012348	-	-	-0.07664063	0.3305127	9.666299	0.080907404	-0.14281516	-0.016290722	13.650001	60.750004	-42.9	-	-	-	-	-	-	-	-	-
1531156012359	-	-	-0.09101075	0.34488282	9.934542	0.045753673	-0.13429305	-0.023747575	13.500001	59.850002	-42.75	-	-	-	-	-	-	-	-	-
1531156012369	-	-	-0.14849122	0.34009278	9.915381	0.027644178	-0.10819407	-0.029073896	13.500001	59.850002	-42.75	-	-	-	-	-	-	-	-	-
1531156012380	-	-	-0.20597169	0.22513184	9.924961	0.0164589	-0.070377186	-0.03280232	13.950001	60.15	-41.550003	-	-	-	-	-	-	-	-	-
1531156012389	-	-	-0.25387207	0.16765137	9.972861	0.013263107	-0.017646594	-0.035465483	13.950001	60.15	-41.550003	-	-	-	-	-	-	-	-	-
1531156012400	-	-	-0.17244141	0.23471193	9.929751	-0.0032484916	0.015909236	-0.030139161	11.400001	60.15	-42.300003	-	-	-	-	-	-	-	-	-
1531156012410	-	-	-0.047900394	0.23471193	9.929751	-0.0059116525	0.06011771	-0.050379183	11.400001	60.15	-42.300003	-	-	-	-	-	-	-	-	-
1531156012420	-	-	-0.09101075	0.22992188	10.121353	0.0058062566	0.08248827	-0.070086576	14.400001	59.7	-42.15	-	-	-	-	-	-	-	-	-
1531156012431	-	-	-0.2921924	0.19639161	10.039923	0.034568395	0.075031415	-0.073815	14.400001	59.7	-42.15	-	-	-	-	-	-	-	-	-
1531156012441	-	-	-0.35925296	0.19639161	9.8866415	0.07132002	0.022833455	-0.05144445	13.35	59.7	-41.7	-	-	-	-	-	-	-	-	-
1531156012452	-	-	-0.4167334	0.18681154	9.81	0.07930951	-0.009124478	-0.035998113	13.35	59.7	-41.7	-	-	-	-	-	-	-	-	-
1531156012461	-	-	-0.23950197	0.24908204	9.72857	0.07078739	-0.034158193	-0.023214942	12.900001	59.550003	-42.75	-	-	-	-	-	-	-	-	-
1531156012472	-	-	-0.21076173	0.25387207	9.580078	0.052677892	-0.036288723	-0.02055178	12.900001	59.550003	-42.75	-	-	-	-	-	-	-	-	-
1531156012482	-	-	-0.12454102	0.28740236	9.4507475	-5.269813E-5	-0.009657111	-0.03972654	12.900001	60.15	-43.5	-	-	-	-	-	-	-	-	-
1531156012493	-	-	-0.19639161	0.19160157	9.402847	-0.035206426	0.02176819	-0.05144445	13.650001	60.300003	-42.9	-	-	-	-	-	-	-	-	-
1531156012503	-	-	-0.2203418	0.2778223	9.632769	-0.0794149	0.051062964	-0.049313918	13.650001	60.300003	-42.9	-	-	-	-	-	-	-	-	-
1531156012513	-	-	-0.32093263	0.34967285	9.81	-0.092196465	0.042537436	-0.045061313	12.900001	59.100002	-41.100002	-	-	-	-	-	-	-	-	-
1531156012523	-	-	-0.28261232	0.28740236	10.020762	-0.08207645	0.0121773975	-0.031212877	12.900001	59.100002	-41.100002	-	-	-	-	-	-	-	-	-
1531156012534	-	-	-0.20118165	0.3065625	10.063872	-0.07888065	0.0015247524	-0.025886556	13.35	59.7	-42.15	-	-	-	-	-	-	-	-	-
1531156012544	-	-	-0.14370118	0.31135255	10.207574	-0.05437957	-0.009127892	-0.029614981	13.35	59.7	-42.15	-	-	-	-	-	-	-	-	-
1531156012554	-	-	-0.2778223	0.25387207	10.169253	-0.040531132	-0.009660524	-0.035473935	13.650001	60.300003	-40.95	-	-	-	-	-	-	-	-	-
1531156012564	-	-	-0.37362307	0.31135255	10.097403	-0.015497417	-0.0027363054	-0.025353923	13.650001	60.300003	-40.95	-	-	-	-	-	-	-	-	-
1531156012575	-	-	-0.19639161	0.2778223	9.920172	-0.015497417	0.005253178	-0.012570749	12.900001	58.800003	-41.850002	-	-	-	-	-	-	-	-	-
1531156012584	-	-	-0.34488282	0.31135255	9.867481	-0.026150063	-0.012856318	-0.0035160012	12.900001	58.800003	-41.850002	-	-	-	-	-	-	-	-	-
1531156012594	-	-	-0.3065625	0.2778223	9.934542	-0.036270075	-0.006997363	-3.202079E-4	13.200001	59.550003	-41.550003	-	-	-	-	-	-	-	-	-
1531156012604	-	-	-0.24908204	0.36883304	10.030342	-0.046922717	4.594879E-4	0.0028755856	13.200001	59.550003	-41.550003	-	-	-	-	-	-	-	-	-
1531156012614	-	-	-0.28261232	0.28261232	9.934542	-0.050118513	0.025493203	-0.012570749	12.900001	59.850002	-41.850002	-	-	-	-	-	-	-	-	-
1531156012624	-	-	-0.31135255	0.2778223	9.910591	-0.07515223	0.02496057	-0.01736444	12.900001	59.850002	-41.850002	-	-	-	-	-	-	-	-	-
1531156012635	-	-	-0.41194338	0.26345217	9.920172	-0.09166383	0.024427937	0.0034082178	13.05	58.95	-42.45	-	-	-	-	-	-	-	-	-
1531156012645	-	-	-0.4406836	0.2778223	10.135723	-0.095924884	0.0068510743	0.03483352	13.05	58.95	-42.45	-	-	-	-	-	-	-	-	-
1531156012655	-	-	-0.42152345	0.16286133	10.3512745	-0.085272245	-0.0027363054	0.045486163	13.200001	60.15	-40.2	-	-	-	-	-	-	-	-	-
1531156012665	-	-	-0.34967285	0.2921924	10.504556	-0.049053248	-0.019780537	0.0609325	13.200001	60.15	-40.2	-	-	-	-	-	-	-	-	-
1531156012675	-	-	-0.2921924	0.2203418	10.609937	-0.022421636	-0.031498447	0.072117776	11.85	59.850002	-42.75	-	-	-	-	-	-	-	-	-
1531156012686	-	-	-0.28740236	0.23950197	10.4566555	0.028178426	-0.029367918	0.08223779	11.85	59.850002	-42.75	-	-	-	-	-	-	-	-	-
1531156012696	-	-	-0.22513184	0.32093263	10.365645	0.06279952	-0.026704757	0.08436831	13.950001	59.100002	-41.850002	-	-	-	-	-	-	-	-	-
1531156012706	-	-	-0.26345217	0.2682422	10.025552	0.06599531	-0.03469424	0.09022727	13.950001	59.100002	-41.850002	-	-	-	-	-	-	-	-	-
1531156012717	-	-	-0.1101709	0.3065625	9.982442	0.06386478	-0.032031078	0.0907599	13.35	60.750004	-42.45	-	-	-	-	-	-	-	-	-
1531156012727	-	-	-0.19160157	0.32572266	9.963282	0.036700543	-0.028835285	0.08596621	13.35	60.750004	-42.45	-	-	-	-	-	-	-	-	-
1531156012736	-	-	0.014370117	0.3544629	10.097403	0.025515264	-0.017650008	0.08223779	13.35	60.750004	-41.7	-	-	-	-	-	-	-	-	-
1531156012746	-	-	0.100590825	0.364043	10.260264	0.022319471	-0.0011384088	0.075846195	13.35	60.750004	-41.7	-	-	-	-	-	-	-	-	-
1531156012756	-	-	0.12933107	0.35925296	10.298584	0.035635278	0.0015247524	0.060399868	14.55	59.550003	-42.75	-	-	-	-	-	-	-	-	-
1531156012766	-	-	0.0047900393	0.3305127	10.298584	0.069191106	-0.0053994665	0.033235624	14.55	59.550003	-42.75	-	-	-	-	-	-	-	-	-
1531156012776	-	-	-0.019160157	0.34009278	10.202784	0.089963764	-0.010725789	0.024713507	13.35	59.4	-42.9	-	-	-	-	-	-	-	-	-
1531156012787	-	-	-0.081430666	0.28740236	10.078242	0.095822714	-0.028302653	0.029507196	13.35	59.4	-42.9	-	-	-	-	-	-	-	-	-
1531156012797	-	-	0.0047900393	0.32572266	9.77168	0.09848587	-0.029367918	0.009267173	15.150001	58.95	-42.45	-	-	-	-	-	-	-	-	-
1531156012807	-	-	0.047900394	0.33530274	9.7142	0.06652794	-0.015519478	0.0044734823	15.150001	58.95	-42.45	-	-	-	-	-	-	-	-	-
1531156012817	-	-	0.019160157	0.25866213	9.80521	0.044690024	-7.314433E-5	-0.00564653	13.500001	59.850002	-40.2	-	-	-	-	-	-	-	-	-
1531156012827	-	-	-0.081430666	0.17244141	9.83874	0.039896335	0.016438454	-0.020560233	13.500001	59.850002	-40.2	-	-	-	-	-	-	-	-	-
1531156012837	-	-	-0.16765137	0.23950197	9.901011	0.035102643	0.008981603	-0.021625498	12.3	59.7	-42.15	-	-	-	-	-	-	-	-	-
1531156012848	-	-	-0.23950197	0.25387207	9.891431	0.056407932	0.00791634	-0.008309691	12.3	59.7	-42.15	-	-	-	-	-	-	-	-	-
1531156012857	-	-	-0.19639161	0.25387207	9.74773	0.056940567	0.007383707	-0.0072444268	14.250001	58.800003	-42.75	-	-	-	-	-	-	-	-	-
1531156012867	-	-	-0.1101709	0.34967285	9.589659	0.03190685	0.013242661	-0.008842324	14.250001	58.800003	-42.75	-	-	-	-	-	-	-	-	-
1531156012877	-	-	-0.07664063	0.34488282	9.469908	0.0052752392	0.022297408	-0.012570749	14.400001	60.300003	-40.95	-	-	-	-	-	-	-	-	-
1531156012887	-	-	-0.023950197	0.28740236	9.493857	-0.024552165	0.019101614	-0.01949497	14.400001	60.300003	-40.95	-	-	-	-	-	-	-	-	-
1531156012897	-	-	0.0047900393	0.39757326	9.613608	-0.05171641	0.0063184425	-0.01949497	14.1	58.65	-41.25	-	-	-	-	-	-	-	-	-
1531156012908	-	-	0.019160157	0.39757326	9.81	-0.05704273	-0.006997363	-0.030147614	14.1	58.65	-41.25	-	-	-	-	-	-	-	-	-
1531156012918	-	-	0.07664063	0.39278322	9.934542	-0.06183642	-0.041085824	-0.031212877	13.35	58.65	-44.100002	-	-	-	-	-	-	-	-	-
1531156012928	-	-	0.038320314	0.3305127	10.044712	-0.045857456	-0.048542675	-0.038669728	13.35	58.65	-44.100002	-	-	-	-	-	-	-	-	-
1531156012938	-	-	-0.038320314	0.34009278	10.015972	-0.022421636	-0.038422663	-0.054116063	13.500001	60.600002	-41.100002	-	-	-	-	-	-	-	-	-
1531156012948	-	-	-0.07185059	0.29698244	9.958491	-0.004312141	-0.029367918	-0.047191843	13.500001	60.600002	-41.100002	-	-	-	-	-	-	-	-	-
1531156012959	-	-	-0.21555176	0.32093263	9.85311	-0.0053774053	-0.020845803	-0.032810774	14.1	61.800003	-42.45	-	-	-	-	-	-	-	-	-
1531156012968	-	-	-0.22992188	0.37362307	9.704619	-0.0107037285	-0.026704757	-0.018962337	14.1	61.800003	-42.45	-	-	-	-	-	-	-	-	-
1531156012978	-	-	-0.13891114	0.39757326	9.627979	-0.03786797	-0.048542675	-0.018962337	13.05	58.95	-40.050003	-	-	-	-	-	-	-	-	-
1531156012988	-	-	-0.16286133	0.35925296	9.6758795	-0.058107994	-0.06558691	-0.020560233	13.05	58.95	-40.050003	-	-	-	-	-	-	-	-	-
1531156012998	-	-	-0.16286133	0.2921924	9.78605	-0.083141714	-0.103936434	-0.027484452	12.150001	59.850002	-41.850002	-	-	-	-	-	-	-	-	-
1531156013008	-	-	-0.20597169	0.34967285	10.097403	-0.091131195	-0.18542916	-0.036006566	12.150001	59.850002	-41.850002	-	-	-	-	-	-	-	-	-
1531156013019	-	-	-0.35925296	0.24908204	10.384805	-0.07888065	-0.1992776	-0.036539197	14.400001	60.300003	-42.15	-	-	-	-	-	-	-	-	-
1531156013029	-	-	-0.39278322	0.09101075	10.490186	-0.047987983	-0.20886497	2.1242432E-4	14.400001	60.300003	-42.15	-	-	-	-	-	-	-	-	-
1531156013039	-	-	-0.34967285	0.20597169	10.504556	-0.016562682	-0.18862495	0.038029313	14.250001	58.800003	-42.300003	-	-	-	-	-	-	-	-	-
1531156013049	-	-	-0.23950197	0.23471193	10.538086	0.011134193	-0.16199334	0.05400828	14.250001	58.800003	-42.300003	-	-	-	-	-	-	-	-	-
1531156013059	-	-	-0.1580713	0.34009278	10.600357	0.047885817	-0.105001695	0.06945461	13.200001	59.850002	-42.75	-	-	-	-	-	-	-	-	-
1531156013070	-	-	-0.038320314	0.3544629	10.5764065	0.07025637	-0.054934263	0.082770415	13.200001	59.850002	-42.75	-	-	-	-	-	-	-	-	-
1531156013079	-	-	0.21076173	0.37362307	10.672208	0.11925853	0.008448971	0.059334602	13.200001	59.550003	-41.550003	-	-	-	-	-	-	-	-	-
1531156013089	-	-	0.25866213	0.39278322	10.504556	0.14908594	0.027091099	0.048149325	13.200001	59.550003	-41.550003	-	-	-	-	-	-	-	-	-
1531156013099	-	-	0.1820215	0.4406836	10.274634	0.16985859	0.026025834	0.026311403	12.3	59.4	-41.25	-	-	-	-	-	-	-	-	-
1531156013109	-	-	-0.0047900393	0.5221143	10.274634	0.17678282	4.594879E-4	0.0060713785	12.3	59.4	-41.25	-	-	-	-	-	-	-	-	-
1531156013120	-	-	-0.081430666	0.4263135	10.049502	0.16719544	-0.015519478	-0.0019181046	13.35	59.4	-41.25	-	-	-	-	-	-	-	-	-
1531156013130	-	-	-0.047900394	0.43589357	9.996812	0.15387963	-0.03256371	0.0034082178	13.35	59.4	-41.25	-	-	-	-	-	-	-	-	-
1531156013140	-	-	0.0047900393	0.43589357	10.049502	0.12724802	-0.038955297	-0.005113898	13.35	59.4	-42.9	-	-	-	-	-	-	-	-	-
1531156013150	-	-	-0.019160157	0.40715334	9.977652	0.10967115	-0.03469424	0.0050061145	13.35	59.4	-42.9	-	-	-	-	-	-	-	-	-
1531156013160	-	-	0.043110352	0.45505372	9.939331	0.086767964	0.009514236	-0.0040486334	13.35	60.300003	-43.350002	-	-	-	-	-	-	-	-	-
1531156013170	-	-	0.09580079	0.38320315	10.001602	0.073984794	0.028156362	-0.010972853	12.450001	59.100002	-43.5	-	-	-	-	-	-	-	-	-
1531156013181	-	-	0.07185059	0.39757326	9.924961	0.061734255	0.08727854	-0.018962337	12.450001	59.100002	-43.5	-	-	-	-	-	-	-	-	-
1531156013191	-	-	0.05269043	0.34967285	9.934542	0.050016347	0.100061715	-0.029082349	13.950001	58.050003	-42.300003	-	-	-	-	-	-	-	-	-
1531156013201	-	-	0.043110352	0.28261232	9.666299	0.047885817	0.10165961	-0.03440867	13.950001	58.050003	-42.300003	-	-	-	-	-	-	-	-	-
1531156013211	-	-	0.038320314	0.31135255	9.623189	0.051614244	0.09739855	-0.04932237	11.700001	59.4	-40.95	-	-	-	-	-	-	-	-	-
1531156013222	-	-	-0.14849122	0.23950197	9.589659	0.018058414	0.052657448	-0.065301344	11.700001	59.4	-40.95	-	-	-	-	-	-	-	-	-
1531156013232	-	-	-0.16765137	0.2203418	9.589659	-0.0011163477	0.022297408	-0.07914978	12.900001	60.600002	-42.75	-	-	-	-	-	-	-	-	-
1531156013242	-	-	-0.16765137	0.1341211	9.671089	-0.025084797	-0.0032689376	-0.07062767	12.900001	60.600002	-42.75	-	-	-	-	-	-	-	-	-
1531156013252	-	-	-0.20597169	0.06706055	9.75252	-0.036270075	-0.00859526	-0.073290825	14.1	58.65	-42.9	-	-	-	-	-	-	-	-	-
1531156013263	-	-	-0.5221143	0.1101709	10.063872	-0.04425956	-0.02031317	-0.060507648	14.1	58.65	-42.9	-	-	-	-	-	-	-	-	-
1531156013273	-	-	-0.63707525	0.1820215	10.150093	-0.03041112	-0.016584745	-0.029614981	13.05	60.000004	-41.25	-	-	-	-	-	-	-	-	-
1531156013283	-	-	-0.6706055	0.12454102	10.202784	0.013264722	-0.010725789	0.012995598	13.05	60.000004	-41.25	-	-	-	-	-	-	-	-	-
1531156013294	-	-	-0.6466553	0.25387207	10.236314	0.040428966	-0.0048668343	0.052410383	13.05	59.7	-42.15	-	-	-	-	-	-	-	-	-
1531156013304	-	-	-0.6562354	0.2203418	10.025552	0.073984794	-0.006997363	0.09555359	13.05	59.7	-42.15	-	-	-	-	-	-	-	-	-
1531156013314	-	-	-0.56522465	0.32572266	9.953702	0.08783323	-0.043216355	0.13123995	12.3	58.95	-42.9	-	-	-	-	-	-	-	-	-
1531156013325	-	-	-0.39278322	0.34967285	9.74773	0.091029026	-0.053336367	0.15094735	12.3	58.95	-42.9	-	-	-	-	-	-	-	-	-
1531156013335	-	-	-0.32572266	0.3784131	9.608819	0.084104806	-0.0703806	0.16639368	12.0	59.4	-43.65	-	-	-	-	-	-	-	-	-
1531156013346	-	-	-0.16286133	0.43589357	9.441168	0.05054898	-0.0703806	0.1616	12.0	59.4	-43.65	-	-	-	-	-	-	-	-	-
1531156013356	-	-	0.100590825	0.44547364	9.460327	0.020721573	-0.07677219	0.15574104	12.3	58.95	-45.0	-	-	-	-	-	-	-	-	-
1531156013366	-	-	0.06227051	0.52690434	9.560919	-0.03786797	-0.08476167	0.1221852	12.3	58.95	-45.0	-	-	-	-	-	-	-	-	-
1531156013376	-	-	0.06706055	0.52690434	9.7621	-0.062369052	-0.07943535	0.11419572	12.6	58.65	-43.65	-	-	-	-	-	-	-	-	-
1531156013387	-	-	0.014370117	0.56522465	9.920172	-0.057575364	-0.08050061	0.10514097	12.6	58.65	-43.65	-	-	-	-	-	-	-	-	-
1531156013397	-	-	0.014370117	0.5891748	9.924961	-0.045857456	-0.097012214	0.10301044	14.1	59.4	-42.45	-	-	-	-	-	-	-	-	-
1531156013407	-	-	0.028740235	0.63707525	10.092612	-0.028813222	-0.078902714	0.098749384	14.1	59.4	-42.45	-	-	-	-	-	-	-	-	-
1531156013418	-	-	0.14370118	0.5939649	10.346485	0.0015468134	-0.04960794	0.082770415	11.85	59.100002	-41.550003	-	-	-	-	-	-	-	-	-
1531156013428	-	-	0.119750984	0.60833496	10.418335	0.04362476	-0.022443699	0.069987245	11.85	59.100002	-41.550003	-	-	-	-	-	-	-	-	-
1531156013438	-	-	0.19160157	0.57001466	10.265054	0.08250691	0.0068510743	0.069987245	13.200001	59.100002	-43.5	-	-	-	-	-	-	-	-	-
1531156013449	-	-	0.086220704	0.57001466	10.106983	0.10647536	-0.0075299954	0.059867237	13.200001	59.100002	-43.5	-	-	-	-	-	-	-	-	-
1531156013459	-	-	-0.047900394	0.64186525	9.80521	0.09529008	-0.036824767	0.04921459	12.450001	58.800003	-41.850002	-	-	-	-	-	-	-	-	-
1531156013470	-	-	-0.086220704	0.67539555	9.70941	0.07185426	-0.05653216	0.04974722	12.6	58.350002	-43.65	-	-	-	-	-	-	-	-	-
1531156013480	-	-	0.15328126	0.6849756	9.74773	0.020188943	-0.07251113	0.043355636	12.6	58.350002	-43.65	-	-	-	-	-	-	-	-	-
1531156013491	-	-	0.27303225	0.6227051	9.829161	-0.016030049	-0.054934263	0.026844034	13.650001	58.95	-42.15	-	-	-	-	-	-	-	-	-
1531156013501	-	-	0.32093263	0.6610254	9.8866415	-0.047987983	-0.001671041	-0.002983369	13.650001	58.95	-42.15	-	-	-	-	-	-	-	-	-
1531156013511	-	-	0.2778223	0.5987549	9.896221	-0.058638323	0.01962937	-0.02110494	13.950001	58.500004	-41.550003	-	-	-	-	-	-	-	-	-
1531156013522	-	-	0.16765137	0.60833496	9.944121	-0.095922574	0.05744626	-0.05785656	13.950001	58.500004	-41.550003	-	-	-	-	-	-	-	-	-
1531156013532	-	-	0.1341211	0.5604346	10.030342	-0.10178153	0.063305214	-0.06318288	13.200001	60.15	-41.100002	-	-	-	-	-	-	-	-	-
1531156013542	-	-	-0.06227051	0.45026368	10.126143	-0.08740046	0.05691363	-0.073302895	13.200001	60.15	-41.100002	-	-	-	-	-	-	-	-	-
1531156013552	-	-	-0.12454102	0.38320315	10.197993	-0.06609517	0.027618853	-0.06478078	13.950001	59.100002	-43.050003	-	-	-	-	-	-	-	-	-
1531156013563	-	-	-0.21555176	0.39278322	10.193204	-0.044789884	-0.0011432852	-0.039747067	13.950001	59.100002	-43.050003	-	-	-	-	-	-	-	-	-
1531156013572	-	-	-0.17723145	0.41194338	10.207574	-0.041061457	-0.0048717107	-0.017909145	13.05	58.95	-42.15	-	-	-	-	-	-	-	-	-
1531156013582	-	-	-0.033530276	0.41194338	10.150093	-0.026680388	0.024955694	7.329823E-4	13.05	58.95	-42.15	-	-	-	-	-	-	-	-	-
1531156013593	-	-	-0.009580079	0.4167334	10.212363	-0.023484595	0.027618853	0.002330879	13.35	58.65	-42.9	-	-	-	-	-	-	-	-	-
1531156013602	-	-	0.07664063	0.39757326	10.078242	0.0042122817	0.059044156	0.015114052	13.35	58.65	-42.9	-	-	-	-	-	-	-	-	-
1531156013612	-	-	0.1101709	0.3879932	10.015972	0.010071236	0.061707318	0.011385627	13.200001	59.850002	-44.7	-	-	-	-	-	-	-	-	-
1531156013622	-	-	0.07664063	0.45505372	9.968072	-0.0027119375	0.034543075	0.011918259	13.200001	59.850002	-44.7	-	-	-	-	-	-	-	-	-
1531156013633	-	-	0.17244141	0.42152345	9.934542	-0.004842466	0.01962937	0.012983523	11.400001	58.050003	-43.5	-	-	-	-	-	-	-	-	-
1531156013642	-	-	0.2203418	0.48379397	10.001602	-0.003777202	-0.01179593	0.014048787	11.400001	58.050003	-43.5	-	-	-	-	-	-	-	-	-
1531156013653	-	-	0.34488282	0.4023633	10.0063925	0.004744914	-0.007534872	0.008189833	12.150001	58.800003	-41.850002	-	-	-	-	-	-	-	-	-
1531156013662	-	-	0.21076173	0.4406836	9.987232	0.004744914	-0.017654885	-0.005658604	12.150001	58.800003	-41.850002	-	-	-	-	-	-	-	-	-
1531156013672	-	-	0.18681154	0.43589357	10.015972	0.017528087	9.872437E-4	-0.007789133	12.450001	59.100002	-41.550003	-	-	-	-	-	-	-	-	-
1531156013682	-	-	0.26345217	0.45984375	9.992022	0.016995454	0.01696621	-0.023235468	12.450001	59.100002	-41.550003	-	-	-	-	-	-	-	-	-
1531156013692	-	-	0.20597169	0.39278322	9.8866415	0.019125983	0.029749384	-0.016843881	13.05	59.4	-42.9	-	-	-	-	-	-	-	-	-
1531156013703	-	-	0.15328126	0.4263135	9.79563	0.012734396	0.027618853	-0.022702836	13.05	59.4	-42.9	-	-	-	-	-	-	-	-	-
1531156013713	-	-	0.15328126	0.48379397	9.8866415	0.017528087	0.027618853	-0.016843881	13.200001	59.550003	-42.75	-	-	-	-	-	-	-	-	-
1531156013723	-	-	0.18681154	0.5029541	9.718989	0.006875443	0.015900945	-0.029627055	13.200001	59.550003	-42.75	-	-	-	-	-	-	-	-	-
1531156013733	-	-	0.244292	0.5125342	9.718989	0.013267029	9.872437E-4	-0.039747067	13.35	59.4	-44.100002	-	-	-	-	-	-	-	-	-
1531156013743	-	-	0.19639161	0.44547364	9.637559	0.012734396	-0.018187517	-0.05306287	13.35	59.4	-44.100002	-	-	-	-	-	-	-	-	-
1531156013753	-	-	0.119750984	0.39278322	9.642349	0.003147017	-0.02138331	-0.059454456	13.05	58.65	-43.350002	-	-	-	-	-	-	-	-	-
1531156013763	-	-	0.19639161	0.5029541	9.651929	-0.016027743	-0.010198033	-0.06584604	13.05	58.65	-43.350002	-	-	-	-	-	-	-	-	-
1531156013774	-	-	0.12454102	0.48379397	9.77647	-0.043191988	-0.0016759174	-0.08289027	13.950001	58.500004	-44.25	-	-	-	-	-	-	-	-	-
1531156013783	-	-	0.028740235	0.42152345	9.968072	-0.06023622	0.008444095	-0.089281864	13.950001	58.500004	-44.25	-	-	-	-	-	-	-	-	-
1531156013793	-	-	-0.05748047	0.36883304	10.068663	-0.05118147	0.029216751	-0.08182501	12.900001	58.800003	-41.850002	-	-	-	-	-	-	-	-	-
1531156013803	-	-	-0.09580079	0.34967285	10.073453	-0.028810916	0.031879913	-0.066378675	12.900001	58.800003	-41.850002	-	-	-	-	-	-	-	-	-
1531156013813	-	-	-0.21555176	0.34488282	10.001602	-0.00803826	0.030282015	-0.051997606	12.150001	60.15	-42.300003	-	-	-	-	-	-	-	-	-
1531156013823	-	-	-0.19160157	0.34009278	9.963282	-0.006440363	0.004183037	-0.04986708	12.150001	60.15	-42.300003	-	-	-	-	-	-	-	-	-
1531156013834	-	-	-0.043110352	0.3305127	9.944121	-0.011234053	-0.0038064462	-0.055193402	13.200001	58.800003	-42.300003	-	-	-	-	-	-	-	-	-
1531156013844	-	-	-0.014370117	0.28261232	9.968072	-0.037333034	-0.02351384	-0.061584987	13.200001	58.800003	-42.300003	-	-	-	-	-	-	-	-	-
1531156013854	-	-	-0.07664063	0.32093263	10.106983	-0.040528826	-0.014459091	-0.06051972	12.900001	59.850002	-41.100002	-	-	-	-	-	-	-	-	-
1531156013865	-	-	-0.1101709	0.30177248	10.245894	-0.033604607	0.003650405	-0.06318288	12.900001	59.850002	-41.100002	-	-	-	-	-	-	-	-	-
1531156013875	-	-	-0.23471193	0.3161426	10.226734	-0.029876182	0.010574624	-0.06478078	13.200001	58.050003	-41.100002	-	-	-	-	-	-	-	-	-
1531156013885	-	-	-0.31135255	0.2778223	10.226734	-0.017625641	0.026020957	-0.05785656	13.200001	58.050003	-41.100002	-	-	-	-	-	-	-	-	-
1531156013895	-	-	-0.3544629	0.22992188	10.073453	-0.0011140407	0.030282015	-0.03601864	13.500001	59.550003	-42.300003	-	-	-	-	-	-	-	-	-
1531156013905	-	-	-0.35925296	0.25387207	10.020762	-0.00803826	0.020694636	-0.019507043	13.500001	59.550003	-42.300003	-	-	-	-	-	-	-	-	-
1531156013915	-	-	-0.23950197	0.28740236	9.944121	-0.0091035245	0.0073788306	0.0017982468	13.200001	58.500004	-42.75	-	-	-	-	-	-	-	-	-
1531156013926	-	-	-0.244292	0.34009278	9.920172	-0.011234053	0.01696621	0.007657201	13.200001	58.500004	-42.75	-	-	-	-	-	-	-	-	-
1531156013936	-	-	-0.12933107	0.39278322	9.843531	-0.021354066	0.018564107	0.007657201	13.500001	58.800003	-41.850002	-	-	-	-	-	-	-	-	-
1531156013946	-	-	-0.18681154	0.364043	9.891431	-0.016027743	0.020694636	0.014048787	13.500001	58.800003	-41.850002	-	-	-	-	-	-	-	-	-
1531156013956	-	-	-0.21076173	0.34009278	9.800421	-0.021354066	0.004183037	0.013516156	13.05	57.300003	-43.350002	-	-	-	-	-	-	-	-	-
1531156013967	-	-	-0.14370118	0.3784131	9.77647	-0.028278284	-0.015524355	0.014048787	13.05	57.300003	-43.350002	-	-	-	-	-	-	-	-	-
1531156013977	-	-	-0.09580079	0.37362307	9.977652	-0.03626777	-0.024579104	0.013516156	13.35	57.9	-41.7	-	-	-	-	-	-	-	-	-
1531156013987	-	-	-0.033530276	0.3879932	10.145303	-0.030941445	-0.036297012	0.015646685	13.35	57.9	-41.7	-	-	-	-	-	-	-	-	-
1531156013997	-	-	-0.009580079	0.35925296	9.948912	-0.04159409	-0.022448575	0.0044614077	12.450001	59.100002	-41.550003	-	-	-	-	-	-	-	-	-
1531156014008	-	-	-0.019160157	0.364043	10.097403	-0.038398296	-0.017654885	2.0035007E-4	12.450001	59.100002	-41.550003	-	-	-	-	-	-	-	-	-
1531156014018	-	-	-0.019160157	0.3305127	10.025552	-0.04798468	0.006311453	0.011913027	12.150001	58.500004	-43.5	-	-	-	-	-	-	-	-	-
1531156014028	-	-	0.028740235	0.28740236	10.073453	-0.052245736	0.024953581	0.009249866	13.500001	58.800003	-42.300003	-	-	-	-	-	-	-	-	-
1531156014038	-	-	0.07185059	0.39278322	10.140513	-0.046919413	0.019094625	0.007651969	13.500001	58.800003	-42.300003	-	-	-	-	-	-	-	-	-
1531156014048	-	-	0.05269043	0.3784131	10.054293	-0.040527828	0.022823052	7.277501E-4	13.500001	58.500004	-41.100002	-	-	-	-	-	-	-	-	-
1531156014058	-	-	-0.019160157	0.35925296	10.073453	-0.02721202	0.010039879	-0.006729101	13.500001	58.500004	-41.100002	-	-	-	-	-	-	-	-	-
1531156014069	-	-	-0.033530276	0.2778223	10.0063925	-0.014961479	-0.0011453982	-0.024305966	12.6	58.350002	-43.350002	-	-	-	-	-	-	-	-	-
1531156014079	-	-	-0.1101709	0.2203418	9.924961	-0.030407814	0.016964098	-0.023773333	12.6	58.350002	-43.350002	-	-	-	-	-	-	-	-	-
1531156014089	-	-	-0.16765137	0.2682422	9.910591	-0.034668874	0.031345166	-0.008326998	12.150001	59.850002	-43.050003	-	-	-	-	-	-	-	-	-
1531156014100	-	-	-0.2921924	0.27303225	9.814791	-0.05118047	0.059042044	-0.008326998	12.150001	59.850002	-43.050003	-	-	-	-	-	-	-	-	-
1531156014110	-	-	-0.25866213	0.26345217	9.829161	-0.056506794	0.057444148	0.011380395	11.85	58.500004	-43.050003	-	-	-	-	-	-	-	-	-
1531156014120	-	-	-0.2203418	0.21076173	9.915381	-0.066094175	0.05051993	0.020967774	11.85	58.500004	-43.050003	-	-	-	-	-	-	-	-	-
1531156014131	-	-	-0.20118165	0.25866213	9.972861	-0.061833117	0.04359571	0.024163568	11.25	59.7	-43.350002	-	-	-	-	-	-	-	-	-
1531156014141	-	-	-0.14370118	0.29698244	9.977652	-0.06076785	0.031345166	0.025228832	11.25	59.7	-43.350002	-	-	-	-	-	-	-	-	-
1531156014151	-	-	-0.22992188	0.28261232	10.030342	-0.059169956	0.01270304	0.02735936	13.35	58.95	-41.7	-	-	-	-	-	-	-	-	-
1531156014161	-	-	-0.28261232	0.29698244	10.087823	-0.033070978	0.041997813	0.0396099	13.35	58.95	-41.7	-	-	-	-	-	-	-	-	-
1531156014172	-	-	-0.34488282	0.24908204	10.035132	-0.016559375	0.04572624	0.041740432	12.450001	58.800003	-42.300003	-	-	-	-	-	-	-	-	-
1531156014183	-	-	-0.32093263	0.3161426	9.924961	-0.0016456733	0.05957468	0.06570888	12.450001	58.800003	-42.300003	-	-	-	-	-	-	-	-	-
1531156014193	-	-	-0.24908204	0.2778223	9.829161	-0.00324357	0.038269386	0.069969945	12.450001	60.15	-40.65	-	-	-	-	-	-	-	-	-
1531156014203	-	-	-0.22992188	0.35925296	9.72857	-0.016026743	0.0036482918	0.07742679	12.450001	60.15	-40.65	-	-	-	-	-	-	-	-	-
1531156014214	-	-	-0.1341211	0.32093263	9.934542	-0.020820433	-0.048549667	0.08754681	12.6	60.300003	-42.45	-	-	-	-	-	-	-	-	-
1531156014223	-	-	0.014370117	0.32572266	10.001602	-0.010167789	-0.06080021	0.084883645	12.6	60.300003	-42.45	-	-	-	-	-	-	-	-	-
1531156014234	-	-	0.12933107	0.45505372	10.030342	-0.026146756	-0.06293074	0.08115522	12.450001	59.850002	-41.550003	-	-	-	-	-	-	-	-	-
1531156014243	-	-	0.18681154	0.36883304	10.063872	-0.037864666	-0.03789702	0.07050258	12.450001	59.850002	-41.550003	-	-	-	-	-	-	-	-	-
1531156014254	-	-	0.15328126	0.34967285	10.135723	-0.044788886	-0.019787526	0.06251309	12.150001	59.550003	-43.5	-	-	-	-	-	-	-	-	-
1531156014263	-	-	0.16286133	0.4167334	10.2315235	-0.059169956	-6.12766E-4	0.054523606	12.150001	59.550003	-43.5	-	-	-	-	-	-	-	-	-
1531156014274	-	-	0.1580713	0.39757326	10.365645	-0.05277837	0.0047135563	0.04653412	14.250001	59.100002	-40.65	-	-	-	-	-	-	-	-	-
1531156014284	-	-	0.21555176	0.29698244	10.3512745	-0.037864666	0.009507246	0.04333833	14.250001	59.100002	-40.65	-	-	-	-	-	-	-	-	-
1531156014294	-	-	0.11496094	0.45984375	10.274634	-0.022950962	0.01270304	0.035348844	12.900001	60.600002	-41.100002	-	-	-	-	-	-	-	-	-
1531156014304	-	-	0.14849122	0.32572266	10.2315235	0.003680649	0.021757787	0.025761465	12.900001	60.600002	-41.100002	-	-	-	-	-	-	-	-	-
1531156014315	-	-	0.14370118	0.34009278	10.150093	0.0010174878	0.01749673	0.024163568	14.55	59.850002	-41.850002	-	-	-	-	-	-	-	-	-
1531156014325	-	-	0.028740235	0.38320315	10.130933	0.0068764426	0.014833568	0.020967774	14.55	59.850002	-41.850002	-	-	-	-	-	-	-	-	-
1531156014335	-	-	0.06706055	0.3784131	10.145303	-0.0021783055	0.0020503951	0.025228832	13.05	59.7	-40.95	-	-	-	-	-	-	-	-	-
1531156014346	-	-	-0.028740235	0.31135255	10.159674	0.0074090743	-0.011798043	0.02256567	13.05	59.7	-40.95	-	-	-	-	-	-	-	-	-
1531156014356	-	-	-0.07185059	0.34009278	10.106983	0.022322778	-0.014993836	0.025228832	14.400001	58.95	-43.350002	-	-	-	-	-	-	-	-	-
1531156014366	-	-	0.028740235	0.22513184	9.996812	0.03776911	0.004180924	0.02735936	14.400001	58.95	-43.350002	-	-	-	-	-	-	-	-	-
1531156014377	-	-	0.06706055	0.22513184	9.910591	0.029246995	0.02015989	0.025228832	13.35	60.000004	-40.95	-	-	-	-	-	-	-	-	-
1531156014387	-	-	0.07185059	0.34488282	9.671089	0.016463822	0.029747272	0.025228832	14.55	59.100002	-43.050003	-	-	-	-	-	-	-	-	-
1531156014397	-	-	-0.014370117	0.4023633	9.627979	-0.014961479	0.02708411	0.018304612	14.55	59.100002	-43.050003	-	-	-	-	-	-	-	-	-
1531156014408	-	-	-0.023950197	0.38320315	9.6758795	-0.030940445	-0.0032759272	0.014043555	14.55	59.100002	-43.050003	-	-	-	-	-	-	-	-	-
1531156014418	-	-	0.009580079	0.39278322	9.929751	-0.025081491	-0.038429655	0.02735936	12.900001	59.550003	-41.550003	-	-	-	-	-	-	-	-	-
1531156014428	-	-	-0.028740235	0.3544629	9.968072	-0.011765685	-0.04375598	0.016174085	14.55	59.100002	-41.850002	-	-	-	-	-	-	-	-	-
1531156014439	-	-	-0.06227051	0.36883304	10.044712	0.029246995	-0.06293074	0.017239349	14.55	59.100002	-41.850002	-	-	-	-	-	-	-	-	-
1531156014449	-	-	-0.100590825	0.43589357	9.958491	0.018594353	-0.07358339	0.028424626	13.500001	59.100002	-40.65	-	-	-	-	-	-	-	-	-
1531156014459	-	-	-0.09580079	0.36883304	9.953702	0.0026153845	-0.06772443	0.03002252	13.500001	59.100002	-40.65	-	-	-	-	-	-	-	-	-
1531156014470	-	-	-0.11496094	0.29698244	10.068663	-0.00324357	-0.054408625	0.040675167	13.200001	59.850002	-41.550003	-	-	-	-	-	-	-	-	-
1531156014480	-	-	-0.019160157	0.4023633	10.102193	-0.016026743	-0.033103332	0.026294097	13.200001	59.850002	-41.550003	-	-	-	-	-	-	-	-	-
1531156014490	-	-	-0.033530276	0.42152345	10.030342	-0.01549411	-0.026711745	0.034283582	13.200001	59.850002	-41.850002	-	-	-	-	-	-	-	-	-
1531156014500	-	-	-0.1101709	0.40715334	10.102193	-0.013896214	-0.010200147	0.033750948	13.200001	59.850002	-41.850002	-	-	-	-	-	-	-	-	-
1531156014511	-	-	-0.10538086	0.3161426	10.130933	-0.020286033	-0.020323897	0.034806956	13.950001	58.800003	-41.550003	-	-	-	-	-	-	-	-	-
1531156014521	-	-	-0.043110352	0.39278322	10.183623	-0.008035491	-0.048020773	0.034806956	13.950001	58.800003	-41.550003	-	-	-	-	-	-	-	-	-
1531156014531	-	-	0.0047900393	0.3065625	10.217154	0.0047476823	-0.05228183	0.034806956	12.150001	59.550003	-41.550003	-	-	-	-	-	-	-	-	-
1531156014541	-	-	0.028740235	0.3065625	10.274634	0.024987705	-0.048020773	0.03640485	12.150001	59.550003	-41.550003	-	-	-	-	-	-	-	-	-
1531156014551	-	-	0.06227051	0.32572266	10.212363	0.032444555	-0.046955507	0.02628484	12.900001	60.600002	-41.550003	-	-	-	-	-	-	-	-	-
1531156014562	-	-	0.06706055	0.3544629	10.178833	0.03777088	-0.002214401	0.017230092	12.900001	60.600002	-41.550003	-	-	-	-	-	-	-	-	-
1531156014573	-	-	0.038320314	0.30177248	10.150093	0.03350982	0.023884578	0.023089046	12.3	58.350002	-41.7	-	-	-	-	-	-	-	-	-
1531156014583	-	-	0.06227051	0.30177248	10.020762	0.022324545	0.024949843	0.017762724	12.3	58.350002	-41.7	-	-	-	-	-	-	-	-	-
1531156014592	-	-	0.0047900393	0.25387207	10.073453	0.020194016	0.033471957	0.013501667	12.3	58.350002	-41.7	-	-	-	-	-	-	-	-	-
1531156014602	-	-	0.081430666	0.21555176	10.130933	0.035107717	0.03826565	0.0044469186	13.650001	60.300003	-41.25	-	-	-	-	-	-	-	-	-
1531156014612	-	-	0.16286133	0.25387207	9.982442	0.052684583	0.035602488	0.0017837576	13.35	60.750004	-43.65	-	-	-	-	-	-	-	-	-
1531156014622	-	-	0.12933107	0.26345217	10.025552	0.055347744	0.01696036	-0.006205726	13.35	60.750004	-43.65	-	-	-	-	-	-	-	-	-
1531156014633	-	-	0.033530276	0.21555176	10.020762	0.062271964	0.01696036	-0.015260474	12.150001	59.550003	-43.95	-	-	-	-	-	-	-	-	-
1531156014643	-	-	-0.019160157	0.20597169	9.857901	0.071859345	0.01962352	-0.016858371	12.150001	59.550003	-43.95	-	-	-	-	-	-	-	-	-
1531156014654	-	-	-0.081430666	0.2682422	9.8866415	0.071859345	0.01962352	-0.016858371	13.35	60.300003	-41.7	-	-	-	-	-	-	-	-	-
1531156014663	-	-	-0.11496094	0.18681154	9.6758795	0.062804595	0.020688785	-0.0014120358	13.35	60.300003	-41.7	-	-	-	-	-	-	-	-	-
1531156014673	-	-	-0.06706055	0.17723145	9.503438	0.043629833	0.021754049	0.007642712	13.35	59.4	-42.45	-	-	-	-	-	-	-	-	-
1531156014684	-	-	-0.033530276	0.22992188	9.546548	0.038836144	0.019090887	0.008707977	13.35	59.4	-42.45	-	-	-	-	-	-	-	-	-
1531156014694	-	-	0.05748047	0.29698244	9.546548	0.0010192565	0.007372979	-3.4677132E-4	13.500001	60.600002	-42.300003	-	-	-	-	-	-	-	-	-
1531156014704	-	-	0.05748047	0.24908204	9.704619	-0.028808149	0.015895095	-0.011532048	13.500001	60.600002	-42.300003	-	-	-	-	-	-	-	-	-
1531156014715	-	-	0.086220704	0.20118165	9.72378	-0.032003943	0.020688785	-0.008336254	12.150001	59.850002	-41.550003	-	-	-	-	-	-	-	-	-
1531156014725	-	-	0.07185059	0.2203418	10.030342	-0.025079723	0.03879828	-0.029641544	12.150001	59.850002	-41.550003	-	-	-	-	-	-	-	-	-
1531156014735	-	-	-0.13891114	0.12933107	10.121353	-0.00537233	0.028145636	-0.0189889	13.200001	59.100002	-41.100002	-	-	-	-	-	-	-	-	-
1531156014745	-	-	-0.1341211	0.23471193	10.039923	0.0015518888	0.029743534	-0.014727841	13.200001	59.100002	-41.100002	-	-	-	-	-	-	-	-	-
1531156014756	-	-	-0.20597169	0.16765137	10.092612	0.012737165	0.015362462	-0.004075197	13.500001	58.500004	-41.550003	-	-	-	-	-	-	-	-	-
1531156014766	-	-	-0.14370118	0.26345217	9.972861	0.018063487	-0.0011491367	0.028948002	13.05	59.4	-44.100002	-	-	-	-	-	-	-	-	-
1531156014776	-	-	-0.13891114	0.32093263	10.030342	0.020726647	9.813922E-4	0.041731175	13.05	59.4	-44.100002	-	-	-	-	-	-	-	-	-
1531156014787	-	-	-0.047900394	0.36883304	9.944121	0.020726647	-0.0032796655	0.044394337	14.1	58.65	-43.350002	-	-	-	-	-	-	-	-	-
1531156014797	-	-	0.028740235	0.33530274	9.81	0.012204533	-0.012334414	0.038002748	14.1	58.65	-43.350002	-	-	-	-	-	-	-	-	-
1531156014807	-	-	0.06227051	0.39757326	9.7812605	0.0052803145	-0.01393231	0.045992233	13.650001	60.750004	-42.15	-	-	-	-	-	-	-	-	-
1531156014817	-	-	0.07185059	0.34967285	9.833951	0.0010192565	-0.032041807	0.041731175	13.650001	60.750004	-42.15	-	-	-	-	-	-	-	-	-
1531156014828	-	-	0.100590825	0.32093263	9.81958	-0.010698653	-0.041096553	0.032143794	14.250001	58.050003	-41.100002	-	-	-	-	-	-	-	-	-
1531156014838	-	-	0.13891114	0.4023633	9.987232	-0.022949195	-0.0501513	0.022556413	14.250001	58.050003	-41.100002	-	-	-	-	-	-	-	-	-
1531156014848	-	-	0.047900394	0.36883304	9.972861	-0.026144989	-0.046955507	0.015632195	12.6	60.000004	-42.9	-	-	-	-	-	-	-	-	-
1531156014858	-	-	0.009580079	0.34967285	10.049502	-0.037330266	-0.027780749	0.0012511254	12.6	60.000004	-42.9	-	-	-	-	-	-	-	-	-
1531156014869	-	-	0.033530276	0.38320315	10.130933	-0.04052606	-0.030976541	-8.7940355E-4	13.500001	59.850002	-41.850002	-	-	-	-	-	-	-	-	-
1531156014878	-	-	0.0047900393	0.3161426	10.245894	-0.028275516	-0.014464943	0.009773241	13.500001	59.850002	-41.850002	-	-	-	-	-	-	-	-	-
1531156014888	-	-	0.0	0.3544629	10.154883	-0.020818666	-0.0091386195	0.013501667	12.450001	59.550003	-43.050003	-	-	-	-	-	-	-	-	-
1531156014898	-	-	0.06227051	0.3305127	10.135723	-0.002176537	-0.016595472	0.009773241	12.450001	59.550003	-43.050003	-	-	-	-	-	-	-	-	-
1531156014909	-	-	0.028740235	0.32093263	10.039923	-0.0059049623	-0.022454426	0.0033816542	12.450001	60.600002	-42.300003	-	-	-	-	-	-	-	-	-
1531156014919	-	-	0.038320314	0.364043	9.953702	-0.009633387	-0.006475459	-0.010999416	12.450001	60.600002	-42.300003	-	-	-	-	-	-	-	-	-
1531156014929	-	-	0.0047900393	0.37362307	9.915381	-0.0043070656	-6.1650446E-4	-0.0189889	13.35	59.4	-42.9	-	-	-	-	-	-	-	-	-
1531156014940	-	-	0.047900394	0.39757326	9.843531	-0.017622873	0.0068403464	-0.027511016	13.35	59.4	-42.9	-	-	-	-	-	-	-	-	-
1531156014950	-	-	-0.038320314	0.34009278	9.83874	-0.032003943	0.007372979	-0.041359454	13.500001	58.500004	-42.300003	-	-	-	-	-	-	-	-	-
1531156014961	-	-	-0.19639161	0.3161426	9.982442	-0.051711336	-0.0075407233	-0.02857628	13.500001	58.500004	-42.300003	-	-	-	-	-	-	-	-	-
1531156014971	-	-	-0.19639161	0.25387207	10.011182	-0.039460793	-0.0054101944	-0.014195208	12.6	58.350002	-44.550003	-	-	-	-	-	-	-	-	-
1531156014981	-	-	-0.25866213	0.25866213	10.030342	-0.036265	-0.022454426	-0.0072709904	12.6	58.350002	-44.550003	-	-	-	-	-	-	-	-	-
1531156014991	-	-	-0.081430666	0.25387207	10.073453	-0.032003943	-0.01393231	-0.0024773004	13.35	58.95	-41.25	-	-	-	-	-	-	-	-	-
1531156015002	-	-	0.033530276	0.2778223	10.059082	-0.010698653	0.010036141	-0.0120646795	13.35	58.95	-41.25	-	-	-	-	-	-	-	-	-
1531156015011	-	-	0.05269043	0.35925296	9.977652	-0.015490419	0.017488927	-0.019531595	13.05	58.65	-42.9	-	-	-	-	-	-	-	-	-
1531156015021	-	-	-0.047900394	0.22513184	9.934542	-0.019751476	0.015358399	-0.024325285	13.05	58.65	-42.9	-	-	-	-	-	-	-	-	-
1531156015031	-	-	-0.15328126	0.24908204	9.905801	-0.019218845	0.014293135	-0.023792652	13.05	58.95	-42.9	-	-	-	-	-	-	-	-	-
1531156015042	-	-	-0.11496094	0.34009278	10.0063925	-0.021882007	-0.009142683	-0.02805371	13.05	58.95	-42.9	-	-	-	-	-	-	-	-	-
1531156015052	-	-	-0.17244141	0.2682422	10.087823	-0.016023051	-0.014469006	-0.020596858	13.500001	58.800003	-41.850002	-	-	-	-	-	-	-	-	-
1531156015062	-	-	-0.21076173	0.3305127	10.178833	0.006347501	-0.011273212	-0.014737903	13.500001	58.800003	-41.850002	-	-	-	-	-	-	-	-	-
1531156015073	-	-	-0.21555176	0.28261232	10.207574	0.017532779	-6.2056805E-4	0.0012410635	13.500001	57.15	-41.850002	-	-	-	-	-	-	-	-	-
1531156015082	-	-	-0.19639161	0.26345217	10.106983	0.025522262	-0.0043489938	0.018285293	13.500001	57.15	-41.850002	-	-	-	-	-	-	-	-	-
1531156015092	-	-	-0.06706055	0.244292	10.035132	0.02232647	9.773286E-4	0.025209513	14.400001	58.65	-42.15	-	-	-	-	-	-	-	-	-
1531156015103	-	-	-0.06227051	0.244292	9.977652	0.013804353	0.011629974	0.020948455	14.400001	58.65	-42.15	-	-	-	-	-	-	-	-	-
1531156015113	-	-	-0.023950197	0.24908204	10.020762	0.0020864434	0.019086823	0.013491605	14.55	59.100002	-41.100002	-	-	-	-	-	-	-	-	-
1531156015123	-	-	-0.043110352	0.24908204	10.092612	0.0010211789	0.02281525	0.012958973	14.55	59.100002	-41.100002	-	-	-	-	-	-	-	-	-
1531156015133	-	-	0.023950197	0.3065625	10.102193	-0.0016419822	0.019086823	0.008165282	12.900001	59.550003	-42.300003	-	-	-	-	-	-	-	-	-
1531156015144	-	-	-0.05748047	0.31135255	10.0063925	-0.003239879	0.020152088	0.008697915	12.900001	59.550003	-42.300003	-	-	-	-	-	-	-	-	-
1531156015153	-	-	-0.09101075	0.33530274	10.068663	-5.767177E-4	0.03293526	0.0071000187	12.3	58.95	-40.95	-	-	-	-	-	-	-	-	-
1531156015163	-	-	-0.07664063	0.2682422	9.924961	0.0031517078	0.036131054	0.019883191	12.3	58.95	-40.95	-	-	-	-	-	-	-	-	-
1531156015174	-	-	0.0047900393	0.30177248	9.843531	0.009543295	0.020152088	0.020948455	12.900001	59.100002	-41.550003	-	-	-	-	-	-	-	-	-
1531156015183	-	-	0.014370117	0.3305127	9.843531	0.006347501	0.024945779	0.018285293	12.900001	59.100002	-41.550003	-	-	-	-	-	-	-	-	-
1531156015193	-	-	-0.009580079	0.32093263	9.704619	-0.011229362	0.01322787	0.018285293	15.150001	59.7	-42.45	-	-	-	-	-	-	-	-	-
1531156015203	-	-	0.07664063	0.32572266	9.77168	-0.02294727	-0.0038163615	0.027872674	15.150001	59.7	-42.45	-	-	-	-	-	-	-	-	-
1531156015214	-	-	0.06227051	0.2682422	9.80521	-0.027740961	-0.008610051	0.019350559	14.1	58.65	-41.25	-	-	-	-	-	-	-	-	-
1531156015224	-	-	0.09101075	0.3065625	9.8866415	-0.026675696	-0.0118058445	0.0033715924	14.1	58.65	-41.25	-	-	-	-	-	-	-	-	-
1531156015235	-	-	-0.05269043	0.29698244	10.097403	-0.025610432	-0.021393225	0.008165282	14.1	58.350002	-40.5	-	-	-	-	-	-	-	-	-
1531156015246	-	-	0.014370117	0.33530274	10.260264	-0.016023051	-0.01074058	0.0076326504	13.650001	59.7	-42.15	-	-	-	-	-	-	-	-	-
1531156015257	-	-	-0.05269043	0.28740236	10.289004	0.014869616	0.0031078574	0.0076326504	13.650001	59.7	-42.15	-	-	-	-	-	-	-	-	-
1531156015267	-	-	-0.081430666	0.19160157	10.164463	0.020728571	0.012162606	0.017752662	11.700001	59.4	-42.45	-	-	-	-	-	-	-	-	-
1531156015277	-	-	-0.12454102	0.2778223	10.073453	0.03670754	-0.012871109	0.038525317	11.700001	59.4	-42.45	-	-	-	-	-	-	-	-	-
1531156015287	-	-	-0.047900394	0.25866213	10.025552	0.034044378	-0.018197432	0.03373163	12.6	59.7	-42.9	-	-	-	-	-	-	-	-	-
1531156015297	-	-	0.07664063	0.24908204	9.85311	0.021793837	-0.02245849	0.0316011	12.6	59.7	-42.9	-	-	-	-	-	-	-	-	-
1531156015307	-	-	-0.028740235	0.16286133	9.992022	0.006347501	-0.008077419	0.040655848	12.3	60.000004	-42.15	-	-	-	-	-	-	-	-	-
1531156015318	-	-	-0.038320314	0.22513184	10.092612	0.026054895	-0.037372194	0.03639479	12.3	60.000004	-42.15	-	-	-	-	-	-	-	-	-
1531156015328	-	-	-0.009580079	0.244292	10.130933	0.04203386	-0.048024837	0.02947057	12.150001	59.100002	-42.75	-	-	-	-	-	-	-	-	-
1531156015338	-	-	0.0	0.28261232	10.030342	0.056947563	-0.05335116	0.027872674	12.150001	59.100002	-42.75	-	-	-	-	-	-	-	-	-
1531156015348	-	-	0.033530276	0.28740236	9.982442	0.05162124	-0.04163325	0.026807409	13.650001	57.9	-40.95	-	-	-	-	-	-	-	-	-
1531156015359	-	-	0.086220704	0.21555176	9.72378	0.0020864434	0.002042593	0.0055021215	13.650001	57.9	-40.95	-	-	-	-	-	-	-	-	-
1531156015369	-	-	-0.009580079	0.30177248	9.685459	-0.021882007	0.021749984	-0.0014220977	13.200001	59.550003	-41.850002	-	-	-	-	-	-	-	-	-
1531156015380	-	-	-0.11496094	0.29698244	9.843531	-0.065557845	0.06063214	-0.0040852586	13.200001	59.550003	-41.850002	-	-	-	-	-	-	-	-	-
1531156015390	-	-	-0.05269043	0.28740236	9.877061	-0.07780839	0.07874163	0.009763179	14.1	60.750004	-42.45	-	-	-	-	-	-	-	-	-
1531156015400	-	-	0.13891114	0.3879932	9.934542	-0.087395765	0.09045954	-0.0056831557	14.1	60.750004	-42.45	-	-	-	-	-	-	-	-	-
1531156015411	-	-	0.16765137	0.33530274	10.015972	-0.10870106	0.10910167	-0.020064227	12.3	59.7	-43.65	-	-	-	-	-	-	-	-	-
1531156015421	-	-	0.05748047	0.18681154	10.015972	-0.11456001	0.12508063	-0.05415269	12.3	59.7	-43.65	-	-	-	-	-	-	-	-	-
1531156015431	-	-	-0.19639161	0.100590825	10.059082	-0.11882107	0.12561327	-0.04722847	13.35	58.95	-42.45	-	-	-	-	-	-	-	-	-
1531156015442	-	-	-0.25866213	0.1580713	10.111773	-0.10497263	0.09578586	-0.026988445	13.35	58.95	-42.45	-	-	-	-	-	-	-	-	-
1531156015452	-	-	-0.23471193	0.19639161	10.250684	-0.08526524	0.07874163	-0.01420527	13.950001	59.550003	-42.300003	-	-	-	-	-	-	-	-	-
1531156015462	-	-	-0.22992188	0.1580713	10.384805	-0.030404123	0.047848962	0.002306328	13.950001	59.550003	-42.300003	-	-	-	-	-	-	-	-	-
1531156015472	-	-	-0.18681154	0.1580713	10.303374	0.03457701	0.004173122	0.0071000187	14.400001	59.7	-40.95	-	-	-	-	-	-	-	-	-
1531156015483	-	-	-0.18681154	0.14849122	10.159674	0.06440441	-0.005414258	0.030003201	14.400001	59.7	-40.95	-	-	-	-	-	-	-	-	-
1531156015493	-	-	-0.17244141	0.18681154	9.996812	0.0873076	-0.042698514	0.049177963	13.500001	59.100002	-43.050003	-	-	-	-	-	-	-	-	-
1531156015503	-	-	-0.14370118	0.23471193	9.972861	0.0889055	-0.05122063	0.05556955	14.1	60.000004	-44.100002	-	-	-	-	-	-	-	-	-
1531156015514	-	-	-0.019160157	0.244292	9.72857	0.08784024	-0.04323115	0.05290639	14.1	60.000004	-44.100002	-	-	-	-	-	-	-	-	-
1531156015523	-	-	0.05748047	0.2921924	9.632769	0.06120862	-0.028317444	0.042253744	14.1	58.65	-40.95	-	-	-	-	-	-	-	-	-
1531156015533	-	-	0.1580713	0.3544629	9.422008	-0.008566202	-0.026719548	0.016154766	14.1	58.65	-40.95	-	-	-	-	-	-	-	-	-
1531156015544	-	-	0.16286133	0.3544629	9.517808	-0.043187298	-0.019795328	0.009230548	14.250001	59.100002	-41.850002	-	-	-	-	-	-	-	-	-
1531156015554	-	-	0.19639161	0.32093263	9.75252	-0.09165683	-0.007012155	-0.012607374	14.250001	59.100002	-41.850002	-	-	-	-	-	-	-	-	-
1531156015565	-	-	0.19639161	0.32093263	10.049502	-0.10870106	0.012695238	-0.02805371	13.950001	58.050003	-41.550003	-	-	-	-	-	-	-	-	-
1531156015575	-	-	0.05269043	0.3161426	10.212363	-0.10071158	0.019086823	-0.031249503	13.950001	58.050003	-41.550003	-	-	-	-	-	-	-	-	-
1531156015585	-	-	0.0047900393	0.23950197	10.336905	-0.087395765	0.024945779	-0.03071687	14.55	59.100002	-42.75	-	-	-	-	-	-	-	-	-
1531156015596	-	-	-0.1820215	0.3065625	10.332115	-0.052242044	0.021749984	-0.025923181	14.55	59.100002	-42.75	-	-	-	-	-	-	-	-	-
1531156015606	-	-	0.0	0.21076173	10.183623	-0.03679571	0.016423663	-0.021662124	15.150001	59.7	-41.7	-	-	-	-	-	-	-	-	-
1531156015617	-	-	0.07185059	0.25866213	10.097403	-0.037328344	0.023880513	-0.01846633	15.150001	59.7	-41.7	-	-	-	-	-	-	-	-	-
1531156015628	-	-	0.038320314	0.2921924	10.116563	-0.038393606	0.05903424	-0.03018424	14.1	59.7	-43.350002	-	-	-	-	-	-	-	-	-
1531156015637	-	-	-0.086220704	0.25387207	10.145303	-0.03679571	0.041457377	-0.034977928	14.1	59.7	-43.350002	-	-	-	-	-	-	-	-	-
1531156015647	-	-	-0.11496094	0.1820215	10.059082	-0.031469386	0.04731633	-0.044032678	13.200001	57.750004	-42.75	-	-	-	-	-	-	-	-	-
1531156015658	-	-	-0.19160157	0.17723145	10.044712	-0.011761994	0.011097341	-0.013140007	13.200001	57.750004	-42.75	-	-	-	-	-	-	-	-	-
1531156015667	-	-	-0.2203418	0.25866213	10.102193	0.0015538111	-0.009675316	0.006567386	13.200001	58.800003	-42.75	-	-	-	-	-	-	-	-	-
1531156015677	-	-	-0.13891114	0.20597169	10.126143	0.016467514	-0.057612218	0.008697915	13.200001	58.800003	-42.75	-	-	-	-	-	-	-	-	-
1531156015688	-	-	-0.019160157	0.2921924	9.987232	0.03510964	-0.057079583	0.008165282	12.0	59.4	-45.0	-	-	-	-	-	-	-	-	-
1531156015698	-	-	-0.12454102	0.2921924	9.958491	0.032979112	-0.05814485	-0.013140007	12.0	59.4	-45.0	-	-	-	-	-	-	-	-	-
1531156015708	-	-	-0.11496094	0.2203418	9.843531	0.02232647	-0.04376378	-0.01154211	13.500001	59.550003	-43.050003	-	-	-	-	-	-	-	-	-
1531156015719	-	-	-0.22992188	0.17723145	9.872271	-0.011761994	-0.026719548	-0.011009478	13.500001	59.550003	-43.050003	-	-	-	-	-	-	-	-	-
1531156015729	-	-	-0.24908204	0.12454102	10.035132	-0.014425156	-0.002751097	-0.0014220977	12.900001	59.100002	-41.550003	-	-	-	-	-	-	-	-	-
1531156015739	-	-	-0.2778223	0.16765137	9.905801	-0.0250778	0.016423663	0.0060347533	12.900001	59.100002	-41.550003	-	-	-	-	-	-	-	-	-
1531156015749	-	-	-0.22992188	0.22513184	9.891431	-0.021882007	0.020152088	0.009763179	13.200001	59.550003	-41.850002	-	-	-	-	-	-	-	-	-
1531156015760	-	-	-0.20118165	0.119750984	9.915381	-0.034132548	0.012162606	0.01242634	13.200001	59.550003	-41.850002	-	-	-	-	-	-	-	-	-
1531156015769	-	-	-0.23950197	0.1341211	9.968072	-0.02987149	0.009499445	0.009763179	14.250001	61.2	-42.75	-	-	-	-	-	-	-	-	-
1531156015779	-	-	-0.22513184	0.17244141	9.968072	-0.027208328	-8.793583E-5	0.008697915	14.250001	61.2	-42.75	-	-	-	-	-	-	-	-	-
1531156015789	-	-	-0.27303225	0.21076173	10.044712	-0.0250778	-0.016066903	0.0055021215	13.500001	58.500004	-41.550003	-	-	-	-	-	-	-	-	-
1531156015799	-	-	-0.3065625	0.12454102	10.092612	-0.020284109	-0.018197432	0.027340041	13.500001	58.500004	-41.550003	-	-	-	-	-	-	-	-	-
1531156015809	-	-	-0.21555176	0.1820215	10.087823	0.0010211789	-0.0118058445	0.027340041	15.750001	57.9	-41.25	-	-	-	-	-	-	-	-	-
1531156015819	-	-	-0.086220704	0.047900394	10.015972	0.00368434	-0.0043489938	0.035329524	15.750001	57.9	-41.25	-	-	-	-	-	-	-	-	-
1531156015829	-	-	-0.119750984	0.17723145	10.044712	-5.767177E-4	0.00843418	0.035329524	14.400001	58.95	-42.9	-	-	-	-	-	-	-	-	-
1531156015839	-	-	-0.043110352	0.17244141	10.116563	-0.0016419822	0.020152088	0.023078984	14.400001	58.95	-42.9	-	-	-	-	-	-	-	-	-
1531156015849	-	-	-0.033530276	0.14370118	9.948912	-0.008033569	0.022282617	0.018285293	13.500001	60.600002	-41.550003	-	-	-	-	-	-	-	-	-
1531156015860	-	-	-0.09580079	0.2203418	10.078242	-0.028273592	0.027076308	0.014024236	13.500001	60.600002	-41.550003	-	-	-	-	-	-	-	-	-
1531156015869	-	-	-0.1820215	0.21076173	10.154883	-0.014425156	0.019619456	0.014556869	13.35	60.300003	-41.7	-	-	-	-	-	-	-	-	-
1531156015879	-	-	-0.31135255	0.1820215	10.174044	0.005814869	0.024413146	0.008165282	13.35	60.300003	-41.7	-	-	-	-	-	-	-	-	-
1531156015889	-	-	-0.15328126	0.18681154	10.221944	0.026054895	0.020152088	0.024144249	13.500001	59.850002	-40.65	-	-	-	-	-	-	-	-	-
1531156015899	-	-	-0.014370117	0.19639161	9.948912	0.042566493	0.0068362826	0.025742145	13.500001	59.850002	-40.65	-	-	-	-	-	-	-	-	-
1531156015909	-	-	0.0047900393	0.23471193	9.82437	0.032979112	0.018554192	0.024676882	13.650001	59.7	-41.25	-	-	-	-	-	-	-	-	-
1531156015919	-	-	0.081430666	0.20118165	9.690249	-0.005370408	0.0302721	-0.0030199944	13.650001	59.7	-41.25	-	-	-	-	-	-	-	-	-
1531156015929	-	-	-0.0047900393	0.19160157	9.83874	-0.028806224	0.027608939	-0.0024873621	13.650001	58.65	-42.15	-	-	-	-	-	-	-	-	-
1531156015940	-	-	-0.10538086	0.20118165	10.044712	-0.03626308	0.020152088	-0.0014220977	13.650001	58.65	-42.15	-	-	-	-	-	-	-	-	-
1531156015950	-	-	-0.028740235	0.19639161	10.097403	-0.014425156	0.018554192	0.0076326504	14.1	61.350002	-41.7	-	-	-	-	-	-	-	-	-
1531156015960	-	-	-0.0047900393	0.1820215	10.164463	0.0052822367	0.0036404897	0.006567386	13.500001	60.9	-42.75	-	-	-	-	-	-	-	-	-
1531156015970	-	-	0.043110352	0.16765137	10.097403	0.022859102	0.011097341	0.0039042246	13.500001	60.9	-42.75	-	-	-	-	-	-	-	-	-
1531156015980	-	-	0.09580079	0.12933107	10.054293	0.021261204	0.01802156	0.0055021215	13.500001	60.9	-42.75	-	-	-	-	-	-	-	-	-
1531156015991	-	-	0.119750984	0.2203418	10.030342	0.019130675	0.021749984	0.004436857	13.35	60.000004	-42.45	-	-	-	-	-	-	-	-	-
1531156016000	-	-	-0.07664063	0.19160157	9.958491	0.019130675	0.011629974	0.0039042246	13.35	60.000004	-42.45	-	-	-	-	-	-	-	-	-
1531156016010	-	-	-0.047900394	0.25387207	10.025552	0.012739087	4.446964E-4	0.019350559	13.35	60.000004	-42.15	-	-	-	-	-	-	-	-	-
1531156016020	-	-	-0.047900394	0.244292	10.025552	0.026057124	9.7261486E-4	0.028393636	13.35	60.000004	-42.15	-	-	-	-	-	-	-	-	-
1531156016031	-	-	0.12454102	0.2682422	10.015972	0.029252917	-0.0043537077	0.018806254	12.450001	60.15	-41.850002	-	-	-	-	-	-	-	-	-
1531156016041	-	-	0.17244141	0.3065625	9.972861	0.04203609	-0.016071616	0.008686243	12.450001	60.15	-41.850002	-	-	-	-	-	-	-	-	-
1531156016052	-	-	0.16765137	0.29698244	9.704619	0.03404661	-0.0086147655	0.0017620239	14.250001	59.850002	-42.75	-	-	-	-	-	-	-	-	-
1531156016062	-	-	0.14849122	0.25387207	9.70941	0.014339215	-0.011810559	-0.009955885	14.250001	59.850002	-42.75	-	-	-	-	-	-	-	-	-
1531156016072	-	-	0.07664063	0.2778223	9.80521	-0.017086087	-0.035779007	-0.0067600915	13.500001	60.15	-42.300003	-	-	-	-	-	-	-	-	-
1531156016083	-	-	-0.0047900393	0.2778223	9.910591	-0.02028188	-0.021397937	-0.011553782	13.35	58.95	-42.9	-	-	-	-	-	-	-	-	-
1531156016092	-	-	0.0047900393	0.20597169	9.987232	-0.011227132	-0.030452685	-0.008357989	13.35	58.95	-42.9	-	-	-	-	-	-	-	-	-
1531156016102	-	-	-0.07664063	0.22513184	10.030342	0.0042192023	-0.039507434	-0.0019664017	13.35	58.95	-42.9	-	-	-	-	-	-	-	-	-
1531156016112	-	-	0.019160157	0.19160157	9.944121	0.010610789	-0.052823238	-3.6850502E-4	13.05	59.7	-40.95	-	-	-	-	-	-	-	-	-
1531156016122	-	-	0.07185059	0.2778223	9.934542	0.017002376	-0.05069271	0.0038925528	13.500001	59.550003	-41.850002	-	-	-	-	-	-	-	-	-
1531156016132	-	-	0.07185059	0.28740236	9.901011	4.9077685E-4	-0.057084296	-0.01102115	13.500001	59.550003	-41.850002	-	-	-	-	-	-	-	-	-
1531156016143	-	-	-0.0047900393	0.16286133	9.843531	-0.016553454	-0.06454115	-0.00889062	12.6	59.7	-42.15	-	-	-	-	-	-	-	-	-
1531156016153	-	-	-0.13891114	0.2203418	9.987232	-0.014422925	-0.052290607	-0.009423253	12.6	59.7	-42.15	-	-	-	-	-	-	-	-	-
1531156016163	-	-	-0.13891114	0.18681154	9.910591	-0.016553454	-0.042170595	-0.007292724	13.950001	60.600002	-42.300003	-	-	-	-	-	-	-	-	-
1531156016174	-	-	-0.06706055	0.21555176	9.862691	-0.0138902925	-0.025658995	-0.012086414	13.950001	60.600002	-42.300003	-	-	-	-	-	-	-	-	-
1531156016184	-	-	-0.10538086	0.20597169	9.920172	-0.015488189	-0.037376907	-0.007825356	13.05	59.4	-41.25	-	-	-	-	-	-	-	-	-
1531156016194	-	-	0.009580079	0.21555176	9.953702	-0.026140835	-0.044833757	0.0028272884	13.05	59.4	-41.25	-	-	-	-	-	-	-	-	-
1531156016205	-	-	0.014370117	0.24908204	9.948912	-0.02986926	-0.033115845	0.0022946561	13.35	58.95	-44.100002	-	-	-	-	-	-	-	-	-
1531156016215	-	-	0.12454102	0.20118165	9.915381	-0.035728216	-0.020332674	-0.014749575	13.35	58.95	-44.100002	-	-	-	-	-	-	-	-	-
1531156016225	-	-	0.0	0.17244141	9.944121	-0.052239813	-0.01447372	-0.021141162	12.450001	60.15	-42.300003	-	-	-	-	-	-	-	-	-
1531156016236	-	-	0.06227051	0.23950197	9.905801	-0.061294563	0.030267388	-0.032326438	12.450001	60.15	-42.300003	-	-	-	-	-	-	-	-	-
1531156016245	-	-	-0.10538086	0.27303225	9.963282	-0.07301247	0.025473699	-0.043511715	13.950001	59.550003	-41.850002	-	-	-	-	-	-	-	-	-
1531156016255	-	-	-0.2778223	0.13891114	10.236314	-0.06502299	0.01641895	-0.03712013	13.950001	59.550003	-41.850002	-	-	-	-	-	-	-	-	-
1531156016266	-	-	-0.25866213	0.09101075	10.322535	-0.036260847	0.004168408	-0.008357989	13.650001	58.65	-44.100002	-	-	-	-	-	-	-	-	-
1531156016275	-	-	-0.25866213	0.14849122	10.260264	-4.1855383E-5	-0.029920053	6.9675944E-4	13.650001	58.65	-44.100002	-	-	-	-	-	-	-	-	-
1531156016285	-	-	-0.16765137	0.18681154	10.102193	0.0063497312	-0.020865306	0.012414668	13.650001	61.800003	-42.9	-	-	-	-	-	-	-	-	-
1531156016295	-	-	-0.16286133	0.18681154	9.867481	-0.0048355456	-0.022463202	0.011349404	13.650001	61.800003	-42.9	-	-	-	-	-	-	-	-	-
1531156016306	-	-	-0.086220704	0.09580079	9.924961	-0.030401893	-0.01447372	0.017740991	13.650001	59.4	-42.9	-	-	-	-	-	-	-	-	-
1531156016316	-	-	-0.023950197	0.14849122	10.044712	-0.033597685	-0.005951604	-0.0019664017	13.650001	59.4	-42.9	-	-	-	-	-	-	-	-	-
1531156016327	-	-	-0.07664063	0.11496094	10.159674	-0.026140835	-0.0064842366	-0.007292724	13.05	60.750004	-41.7	-	-	-	-	-	-	-	-	-
1531156016337	-	-	-0.19639161	0.16765137	10.188414	-0.021879777	-0.029387422	-0.007825356	13.05	60.750004	-41.7	-	-	-	-	-	-	-	-	-
1531156016348	-	-	-0.25866213	0.05748047	10.284214	0.009545526	-0.040040065	0.00815361	14.1	60.000004	-42.15	-	-	-	-	-	-	-	-	-
1531156016358	-	-	-0.1820215	0.18681154	10.260264	0.046829782	-0.035246376	0.028393636	14.1	60.000004	-42.15	-	-	-	-	-	-	-	-	-
1531156016368	-	-	-0.1341211	0.1820215	10.059082	0.06920034	-0.010745294	0.03158943	12.3	59.7	-40.5	-	-	-	-	-	-	-	-	-
1531156016378	-	-	-0.12454102	0.18681154	9.70941	0.059612956	0.024408434	0.035317853	12.3	59.7	-40.5	-	-	-	-	-	-	-	-	-
1531156016389	-	-	-0.009580079	0.21555176	9.508228	0.0068823635	0.021745272	0.040111545	14.55	60.15	-41.100002	-	-	-	-	-	-	-	-	-
1531156016399	-	-	0.16765137	0.31135255	9.637559	-0.034130316	0.01854948	0.035317853	14.55	60.15	-41.100002	-	-	-	-	-	-	-	-	-
1531156016409	-	-	0.21076173	0.2778223	9.7621	-0.07407773	0.004168408	0.0033599206	12.900001	59.550003	-43.5	-	-	-	-	-	-	-	-	-
1531156016420	-	-	0.3065625	0.2682422	10.025552	-0.086328276	-0.010745294	-0.028598014	12.900001	59.550003	-43.5	-	-	-	-	-	-	-	-	-
1531156016430	-	-	0.34009278	0.3065625	10.423125	-0.06981668	-0.013941088	-0.07333912	15.150001	61.050003	-42.45	-	-	-	-	-	-	-	-	-
1531156016440	-	-	0.2203418	0.22992188	10.494976	-0.033597685	-0.01447372	-0.08558966	15.150001	61.050003	-42.45	-	-	-	-	-	-	-	-	-
1531156016450	-	-	0.019160157	0.17244141	10.332115	0.013273951	0.005766305	-0.08718756	14.1	58.95	-42.9	-	-	-	-	-	-	-	-	-
1531156016460	-	-	-0.07185059	0.1580713	10.303374	0.026057124	-0.013408455	-0.08505703	14.1	58.95	-42.9	-	-	-	-	-	-	-	-	-
1531156016471	-	-	-0.22513184	0.13891114	10.159674	0.052688736	-0.005951604	-0.047772773	13.650001	60.750004	-42.9	-	-	-	-	-	-	-	-	-
1531156016481	-	-	-0.20597169	0.13891114	10.0063925	0.062276118	-0.0064842366	-0.02060853	14.400001	60.000004	-40.050003	-	-	-	-	-	-	-	-	-
1531156016491	-	-	-0.09580079	0.2203418	9.833951	0.05588453	-0.021397937	0.0028272884	14.400001	60.000004	-40.050003	-	-	-	-	-	-	-	-	-
1531156016501	-	-	0.014370117	0.2778223	9.637559	0.046829782	-0.01926741	0.009218875	14.400001	60.000004	-40.050003	-	-	-	-	-	-	-	-	-
1531156016511	-	-	0.119750984	0.16286133	9.608819	0.012208686	-0.013941088	0.011349404	13.35	58.95	-42.45	-	-	-	-	-	-	-	-	-
1531156016522	-	-	0.22513184	0.19160157	9.704619	-0.008562511	-0.0027588992	-0.0073003713	14.250001	61.500004	-42.75	-	-	-	-	-	-	-	-	-
1531156016532	-	-	0.06706055	0.1580713	9.867481	-0.035726756	-0.0011610024	-0.024877233	14.250001	61.500004	-42.75	-	-	-	-	-	-	-	-	-
1531156016542	-	-	0.043110352	0.1341211	10.025552	-0.03519412	-9.573798E-5	-0.02647513	12.3	59.4	-41.25	-	-	-	-	-	-	-	-	-
1531156016553	-	-	-0.05269043	0.22992188	10.083033	-0.023476213	-0.025129452	-0.013159326	12.3	59.4	-41.25	-	-	-	-	-	-	-	-	-
1531156016562	-	-	-0.047900394	0.22992188	10.169253	-0.021345684	-0.034716833	-0.0046372097	13.35	59.7	-41.25	-	-	-	-	-	-	-	-	-
1531156016572	-	-	0.081430666	0.16286133	10.126143	-0.0112256715	-0.027792614	0.006015434	13.35	59.7	-41.25	-	-	-	-	-	-	-	-	-
1531156016582	-	-	0.09101075	0.086220704	10.130933	-0.009095143	-0.023531556	0.008678596	13.200001	61.2	-41.850002	-	-	-	-	-	-	-	-	-
1531156016593	-	-	0.07185059	0.12933107	10.154883	-4.0394312E-5	-0.019270498	0.002287009	13.200001	61.2	-41.850002	-	-	-	-	-	-	-	-	-
1531156016603	-	-	0.028740235	0.20597169	10.245894	0.009014353	-0.024064187	-0.0019740488	13.500001	61.500004	-42.300003	-	-	-	-	-	-	-	-	-
1531156016613	-	-	-0.038320314	0.21555176	10.221944	0.031384908	-0.024064187	-0.0030393132	13.500001	61.500004	-42.300003	-	-	-	-	-	-	-	-	-
1531156016623	-	-	-0.19160157	0.1820215	10.015972	0.04896177	-0.025129452	0.0049501704	13.650001	60.300003	-42.45	-	-	-	-	-	-	-	-	-
1531156016634	-	-	-0.119750984	0.15328126	9.8866415	0.046831243	-0.021933658	0.026788091	13.650001	60.300003	-42.45	-	-	-	-	-	-	-	-	-
1531156016643	-	-	-0.043110352	0.15328126	9.69504	0.037776493	-0.008085221	0.029983884	13.200001	58.800003	-40.65	-	-	-	-	-	-	-	-	-
1531156016653	-	-	0.16286133	0.26345217	9.599238	-0.004301452	-0.021401025	0.021994403	13.200001	58.800003	-40.65	-	-	-	-	-	-	-	-	-
1531156016664	-	-	0.20118165	0.29698244	9.637559	-0.03519412	0.004697952	0.016135449	12.450001	59.100002	-41.100002	-	-	-	-	-	-	-	-	-
1531156016674	-	-	0.12454102	0.23950197	9.939331	-0.062891	0.010556906	1.5648012E-4	12.450001	59.100002	-41.100002	-	-	-	-	-	-	-	-	-
1531156016684	-	-	0.014370117	0.21076173	10.169253	-0.069282584	0.0068284804	-0.017953014	13.05	60.750004	-41.7	-	-	-	-	-	-	-	-	-
1531156016695	-	-	-0.19639161	0.15328126	10.3512745	-0.016019361	4.3689425E-4	-0.016355118	13.05	60.750004	-41.7	-	-	-	-	-	-	-	-	-
1531156016705	-	-	-0.15328126	0.19639161	10.289004	0.010079618	-0.016074704	0.002287009	13.35	59.7	-42.45	-	-	-	-	-	-	-	-	-
1531156016716	-	-	-0.038320314	0.15328126	10.030342	0.03937439	-0.02459682	0.014004917	13.35	59.7	-42.45	-	-	-	-	-	-	-	-	-
1531156016726	-	-	0.0	0.17723145	10.001602	0.03404807	-0.0341842	0.014004917	13.650001	61.350002	-42.9	-	-	-	-	-	-	-	-	-
1531156016736	-	-	0.047900394	0.19160157	9.948912	0.02233016	-0.010215751	0.008678596	13.650001	61.350002	-42.9	-	-	-	-	-	-	-	-	-
1531156016747	-	-	0.0	0.1101709	9.881851	0.0036880313	0.014817963	-9.0878434E-4	12.6	59.4	-42.9	-	-	-	-	-	-	-	-	-
1531156016757	-	-	-0.14849122	0.14849122	9.881851	-0.021878317	0.03985168	-0.005702474	12.6	59.4	-42.9	-	-	-	-	-	-	-	-	-
1531156016767	-	-	-0.15328126	0.14849122	9.992022	-0.026139375	0.039319046	0.008145963	13.200001	60.15	-42.75	-	-	-	-	-	-	-	-	-
1531156016778	-	-	-0.12933107	0.17723145	10.073453	-0.015486728	0.042514842	0.025722828	13.200001	60.15	-42.75	-	-	-	-	-	-	-	-	-
1531156016787	-	-	-0.06706055	0.09101075	10.011182	-0.0053667165	0.031329565	0.017733345	14.250001	60.9	-41.550003	-	-	-	-	-	-	-	-	-
1531156016797	-	-	-0.023950197	0.23950197	10.068663	-0.004301452	0.0062958486	0.015602815	14.250001	60.9	-41.550003	-	-	-	-	-	-	-	-	-
1531156016807	-	-	0.081430666	0.17723145	10.0063925	0.007416457	0.0142853325	0.0044175377	14.55	59.550003	-43.050003	-	-	-	-	-	-	-	-	-
1531156016818	-	-	0.081430666	0.19160157	9.944121	0.003155399	0.0057632164	0.0012217446	14.55	59.550003	-43.050003	-	-	-	-	-	-	-	-	-
1531156016828	-	-	0.0	0.21076173	9.872271	-0.009095143	0.01588323	-0.0094309	14.85	59.100002	-42.75	-	-	-	-	-	-	-	-	-
1531156016838	-	-	-0.14370118	0.119750984	9.891431	-0.020813052	0.021742184	-0.0046372097	14.85	59.100002	-42.75	-	-	-	-	-	-	-	-	-
1531156016849	-	-	-0.20597169	0.14370118	9.872271	-0.019747786	0.018013759	0.021994403	12.6	59.7	-42.15	-	-	-	-	-	-	-	-	-
1531156016859	-	-	-0.1580713	0.1101709	9.891431	-0.023476213	0.014817963	0.02838599	12.6	59.7	-42.15	-	-	-	-	-	-	-	-	-
1531156016870	-	-	-0.009580079	0.15328126	9.910591	-0.01814989	0.0062958486	0.03584284	12.900001	60.15	-41.850002	-	-	-	-	-	-	-	-	-
1531156016879	-	-	0.009580079	0.19160157	9.8866415	-0.03199833	0.002567423	0.027853357	12.900001	60.15	-41.850002	-	-	-	-	-	-	-	-	-
1531156016890	-	-	0.06227051	0.25387207	9.8866415	-0.045314133	0.002567423	0.028918622	14.700001	59.4	-40.95	-	-	-	-	-	-	-	-	-
1531156016900	-	-	0.20118165	0.19639161	9.915381	-0.053303618	0.0062958486	0.016135449	13.500001	60.600002	-41.550003	-	-	-	-	-	-	-	-	-
1531156016910	-	-	0.1101709	0.16286133	10.068663	-0.053303618	0.033992726	0.011874389	13.500001	60.600002	-41.550003	-	-	-	-	-	-	-	-	-
1531156016921	-	-	0.07664063	0.21555176	9.996812	-0.054368883	0.055830646	0.007613331	13.35	60.750004	-42.45	-	-	-	-	-	-	-	-	-
1531156016930	-	-	0.05269043	0.20597169	9.992022	-0.061825734	0.048373796	0.018798608	13.35	60.750004	-42.45	-	-	-	-	-	-	-	-	-
1531156016941	-	-	0.081430666	0.23950197	9.958491	-0.063423626	0.053167485	0.015602815	13.650001	60.750004	-42.9	-	-	-	-	-	-	-	-	-
1531156016952	-	-	0.06227051	0.19639161	10.073453	-0.069282584	0.024405345	0.010276492	13.650001	60.750004	-42.9	-	-	-	-	-	-	-	-	-
1531156016962	-	-	0.033530276	0.26345217	10.154883	-0.06555416	0.0137527	0.017733345	13.35	59.4	-40.95	-	-	-	-	-	-	-	-	-
1531156016973	-	-	0.081430666	0.23950197	10.140513	-0.06076047	0.019611655	0.0044175377	13.35	59.4	-40.95	-	-	-	-	-	-	-	-	-
1531156016983	-	-	0.047900394	0.23950197	10.097403	-0.043716237	0.029199036	-3.761521E-4	13.200001	59.850002	-41.850002	-	-	-	-	-	-	-	-	-
1531156016993	-	-	-0.028740235	0.2778223	10.130933	-0.03466149	0.036123253	0.00974386	13.200001	59.850002	-41.850002	-	-	-	-	-	-	-	-	-
1531156017004	-	-	-0.033530276	0.22992188	10.102193	-0.022410948	0.024405345	0.01666808	12.6	60.300003	-42.15	-	-	-	-	-	-	-	-	-
1531156017014	-	-	-0.014370117	0.25387207	10.039923	-0.019747786	0.019611655	0.020396506	12.6	60.300003	-42.15	-	-	-	-	-	-	-	-	-
1531156017024	-	-	0.023950197	0.24908204	10.083033	-0.018148737	0.014815525	0.026249424	14.400001	60.750004	-43.350002	-	-	-	-	-	-	-	-	-
1531156017035	-	-	-0.028740235	0.2778223	10.150093	-0.016018208	0.013217629	0.02784732	14.400001	60.750004	-43.350002	-	-	-	-	-	-	-	-	-
1531156017045	-	-	0.009580079	0.22513184	10.135723	0.0058197137	0.018543953	0.022520997	13.500001	59.100002	-41.850002	-	-	-	-	-	-	-	-	-
1531156017056	-	-	0.086220704	0.29698244	10.044712	0.020200783	0.0020323526	0.027314685	13.500001	59.100002	-41.850002	-	-	-	-	-	-	-	-	-
1531156017067	-	-	0.12454102	0.22992188	10.063872	0.023396576	-0.014479247	0.021455731	13.650001	60.000004	-42.45	-	-	-	-	-	-	-	-	-
1531156017076	-	-	0.05748047	0.23950197	9.920172	0.024461841	-0.016609775	0.009205191	13.650001	60.000004	-42.45	-	-	-	-	-	-	-	-	-
1531156017087	-	-	0.12933107	0.23471193	9.833951	0.014874461	-0.027795052	-0.0014474536	13.500001	61.2	-42.300003	-	-	-	-	-	-	-	-	-
1531156017097	-	-	0.05748047	0.34009278	9.82437	0.002091288	-0.014479247	-0.004110615	13.500001	61.2	-42.300003	-	-	-	-	-	-	-	-	-
1531156017108	-	-	-0.047900394	0.22992188	9.857901	-0.00962662	-0.003826602	-0.011034834	12.150001	61.2	-42.300003	-	-	-	-	-	-	-	-	-
1531156017118	-	-	-0.07185059	0.12454102	9.953702	-0.0154855745	0.0036302493	-0.007839041	12.150001	61.2	-42.300003	-	-	-	-	-	-	-	-	-
1531156017128	-	-	-0.10538086	0.16765137	9.896221	-0.017083474	0.012152365	0.0012157075	13.650001	58.95	-40.95	-	-	-	-	-	-	-	-	-
1531156017138	-	-	-0.06706055	0.244292	9.891431	-0.02347506	0.01801132	0.0033462364	13.650001	58.95	-40.95	-	-	-	-	-	-	-	-	-
1531156017149	-	-	0.0	0.17723145	9.843531	-0.01655084	0.007891308	0.0038788687	13.650001	60.000004	-41.7	-	-	-	-	-	-	-	-	-
1531156017160	-	-	-0.014370117	0.20118165	9.6615095	-0.021344531	0.0041628815	0.006009397	13.500001	59.550003	-41.550003	-	-	-	-	-	-	-	-	-
1531156017170	-	-	0.086220704	0.17244141	9.642349	-0.024540324	0.003097617	0.004411501	13.500001	59.550003	-41.550003	-	-	-	-	-	-	-	-	-
1531156017180	-	-	-0.033530276	0.3065625	9.77168	-0.03838876	0.0014997205	-0.0035779825	14.55	59.550003	-41.550003	-	-	-	-	-	-	-	-	-
1531156017191	-	-	0.07185059	0.15328126	9.80521	-0.055965625	-0.012348718	-0.015295892	14.55	59.550003	-41.550003	-	-	-	-	-	-	-	-	-
1531156017201	-	-	-0.0047900393	0.22992188	9.872271	-0.06235721	0.0020323526	-0.01955695	13.05	60.750004	-40.5	-	-	-	-	-	-	-	-	-
1531156017212	-	-	-0.1341211	0.28261232	9.977652	-0.07407512	0.0014997205	-0.022220109	13.05	60.750004	-40.5	-	-	-	-	-	-	-	-	-
1531156017222	-	-	-0.14370118	0.14849122	10.054293	-0.082064606	0.010554468	-0.009436937	14.400001	59.7	-41.7	-	-	-	-	-	-	-	-	-
1531156017233	-	-	-0.1341211	0.1580713	10.150093	-0.06448774	0.02014185	0.004944133	14.400001	59.7	-41.7	-	-	-	-	-	-	-	-	-
1531156017243	-	-	-0.16765137	0.23471193	10.126143	-0.046378244	0.023337642	0.009737823	13.950001	59.850002	-41.850002	-	-	-	-	-	-	-	-	-
1531156017254	-	-	-0.119750984	0.2682422	9.929751	-0.021344531	0.01801132	0.025184158	13.950001	59.850002	-41.850002	-	-	-	-	-	-	-	-	-
1531156017265	-	-	-0.1101709	0.24908204	9.910591	-0.021344531	0.029196598	0.031575747	12.450001	61.95	-41.850002	-	-	-	-	-	-	-	-	-
1531156017274	-	-	-0.019160157	0.43110353	9.74294	-0.032529805	0.02014185	0.036902066	12.450001	61.95	-41.850002	-	-	-	-	-	-	-	-	-
1531156017284	-	-	0.06227051	0.3161426	9.718989	-0.05010667	0.013217629	0.03264101	13.950001	61.2	-43.050003	-	-	-	-	-	-	-	-	-
1531156017295	-	-	0.12454102	0.3161426	9.671089	-0.056498256	0.008423939	0.023053627	13.950001	61.2	-43.050003	-	-	-	-	-	-	-	-	-
1531156017305	-	-	0.2203418	0.34009278	10.011182	-0.08312987	-0.0048918664	-0.004110615	13.35	61.350002	-43.350002	-	-	-	-	-	-	-	-	-
1531156017315	-	-	0.12933107	0.32572266	10.097403	-0.09644567	0.016413424	-0.028079066	13.35	61.350002	-43.350002	-	-	-	-	-	-	-	-	-
1531156017325	-	-	0.10538086	0.3305127	10.217154	-0.09324988	0.03292502	-0.023818009	12.150001	60.9	-42.75	-	-	-	-	-	-	-	-	-
1531156017336	-	-	-0.033530276	0.34009278	10.269844	-0.08845619	0.026533436	-0.014230627	12.150001	60.9	-42.75	-	-	-	-	-	-	-	-	-
1531156017346	-	-	-0.028740235	0.27303225	10.423125	-0.057030886	0.031327125	-0.0014474536	13.35	61.050003	-42.45	-	-	-	-	-	-	-	-	-
1531156017356	-	-	0.009580079	0.31135255	10.284214	-0.037323497	0.030261861	0.004411501	13.35	61.050003	-42.45	-	-	-	-	-	-	-	-	-
1531156017367	-	-	0.09580079	0.34009278	10.236314	-0.019214002	0.03292502	0.017194673	14.1	60.300003	-39.600002	-	-	-	-	-	-	-	-	-
1531156017377	-	-	0.17244141	0.37362307	10.183623	-0.018148737	0.041979767	0.0012157075	14.1	60.300003	-39.600002	-	-	-	-	-	-	-	-	-
1531156017387	-	-	0.244292	0.4263135	9.953702	-0.018148737	0.03718608	0.0017483397	14.85	60.9	-42.300003	-	-	-	-	-	-	-	-	-
1531156017397	-	-	0.15328126	0.33530274	9.891431	-0.024007691	0.045708194	-0.011034834	14.85	60.9	-42.300003	-	-	-	-	-	-	-	-	-
1531156017407	-	-	0.20597169	0.36883304	9.867481	-0.0341277	0.041979767	-0.01263273	14.85	61.95	-41.850002	-	-	-	-	-	-	-	-	-
1531156017418	-	-	0.21555176	0.3879932	9.877061	-0.043715082	0.036653448	-0.028611697	14.85	61.95	-41.850002	-	-	-	-	-	-	-	-	-
1531156017429	-	-	0.23471193	0.34009278	9.915381	-0.055965625	0.046240825	-0.021687478	13.05	61.050003	-42.15	-	-	-	-	-	-	-	-	-
1531156017439	-	-	0.14849122	0.39757326	9.996812	-0.049041405	0.070741914	-0.03873171	14.1	59.7	-41.25	-	-	-	-	-	-	-	-	-
1531156017449	-	-	-0.028740235	0.3544629	10.054293	-0.03838876	0.069676645	-0.025415905	14.1	59.7	-41.25	-	-	-	-	-	-	-	-	-
1531156017460	-	-	-0.09580079	0.36883304	9.948912	-0.017083474	0.069676645	-0.015828524	13.05	61.050003	-41.7	-	-	-	-	-	-	-	-	-
1531156017470	-	-	0.06227051	0.34967285	9.800421	-5.718731E-4	0.036653448	0.004944133	13.05	61.050003	-41.7	-	-	-	-	-	-	-	-	-
1531156017481	-	-	0.081430666	0.2921924	9.618399	-0.01655084	0.025468173	0.002280972	14.55	61.2	-40.65	-	-	-	-	-	-	-	-	-
1531156017491	-	-	0.07664063	0.4406836	9.79084	-0.042649817	0.019076584	-0.007839041	14.55	61.2	-40.65	-	-	-	-	-	-	-	-	-
1531156017502	-	-	0.014370117	0.46463382	9.85311	-0.043715082	0.04730609	-0.004110615	12.900001	59.850002	-41.850002	-	-	-	-	-	-	-	-	-
1531156017512	-	-	-0.12933107	0.40715334	9.7621	-0.04318245	0.055295575	-0.007306408	12.900001	59.850002	-41.850002	-	-	-	-	-	-	-	-	-
1531156017523	-	-	-0.16765137	0.40715334	9.733359	-0.040520445	0.051036958	0.008678596	14.400001	59.7	-43.65	-	-	-	-	-	-	-	-	-
1531156017533	-	-	-0.18681154	0.43589357	9.75252	-0.040520445	0.016415862	0.04329969	14.400001	59.7	-43.65	-	-	-	-	-	-	-	-	-
1531156017543	-	-	-0.119750984	0.50774413	9.77647	-0.030933063	-0.002226267	0.049158644	12.450001	61.500004	-41.100002	-	-	-	-	-	-	-	-	-
1531156017553	-	-	0.05748047	0.57959473	9.69504	-0.025606742	-0.019270498	0.037440736	12.450001	61.500004	-41.100002	-	-	-	-	-	-	-	-	-
1531156017564	-	-	0.06706055	0.5125342	9.6615095	-0.0133562	-0.0038241637	0.034244943	14.85	61.2	-40.2	-	-	-	-	-	-	-	-	-
1531156017573	-	-	0.09101075	0.53169435	9.402847	-0.04904256	0.012687435	0.020929137	14.85	61.2	-40.2	-	-	-	-	-	-	-	-	-
1531156017583	-	-	-0.12454102	0.4167334	9.465117	-0.088457346	0.007361113	0.01666808	13.950001	60.15	-42.75	-	-	-	-	-	-	-	-	-
1531156017594	-	-	-0.21076173	0.4167334	9.522598	-0.11668685	-0.010748383	0.01666808	13.950001	60.15	-42.75	-	-	-	-	-	-	-	-	-
1531156017604	-	-	-0.2203418	0.4023633	9.80521	-0.11455632	-0.027259981	0.030516518	13.500001	60.9	-39.9	-	-	-	-	-	-	-	-	-
1531156017615	-	-	-0.17244141	0.32093263	10.092612	-0.117219485	-0.0656095	0.030516518	13.500001	60.9	-39.9	-	-	-	-	-	-	-	-	-
1531156017625	-	-	-0.07185059	0.25387207	10.269844	-0.110295266	-0.054424226	0.029983884	13.500001	60.9	-42.300003	-	-	-	-	-	-	-	-	-
1531156017635	-	-	-0.14849122	0.244292	10.509346	-0.084196284	-0.038445257	0.04063653	13.500001	60.9	-42.300003	-	-	-	-	-	-	-	-	-
1531156017645	-	-	-0.033530276	0.12933107	10.504556	-0.06981522	-0.0341842	0.049691275	12.0	61.800003	-41.25	-	-	-	-	-	-	-	-	-
1531156017656	-	-	-0.21076173	0.11496094	10.494976	-0.023476213	-0.013411543	0.059278656	12.0	61.800003	-41.25	-	-	-	-	-	-	-	-	-
1531156017667	-	-	-0.25387207	-0.0047900393	10.403965	-0.011758303	-0.007019957	0.08697554	14.85	61.2	-41.850002	-	-	-	-	-	-	-	-	-
1531156017676	-	-	-0.19160157	-0.009580079	10.356065	0.010612249	-6.283702E-4	0.10508503	14.85	61.2	-41.850002	-	-	-	-	-	-	-	-	-
1531156017686	-	-	-0.119750984	0.07664063	10.3512745	0.030852275	0.015350596	0.118400835	12.150001	61.95	-42.75	-	-	-	-	-	-	-	-	-
1531156017696	-	-	-0.12454102	0.17244141	10.145303	0.03724386	0.045710634	0.121064	12.150001	61.95	-42.75	-	-	-	-	-	-	-	-	-
1531156017707	-	-	-0.014370117	0.09101075	9.7812605	0.04842914	0.05370012	0.12319453	13.950001	60.9	-42.300003	-	-	-	-	-	-	-	-	-
1531156017717	-	-	-0.1101709	0.19639161	9.551338	0.03937439	0.04411274	0.11573768	13.950001	60.9	-42.300003	-	-	-	-	-	-	-	-	-
1531156017727	-	-	-0.1580713	0.20118165	9.613608	0.02978701	4.3689425E-4	0.11413978	13.650001	61.350002	-39.600002	-	-	-	-	-	-	-	-	-
1531156017738	-	-	-0.05269043	0.22513184	9.613608	0.029254377	-0.052826326	0.113607146	13.650001	61.350002	-39.600002	-	-	-	-	-	-	-	-	-
1531156017748	-	-	-0.20118165	0.17244141	9.73815	0.031384908	-0.07839268	0.09762818	15.450001	60.750004	-42.15	-	-	-	-	-	-	-	-	-
1531156017758	-	-	-0.17723145	0.09580079	9.685459	0.031384908	-0.08851269	0.08910607	13.950001	61.2	-42.75	-	-	-	-	-	-	-	-	-
1531156017768	-	-	-0.1820215	0.21076173	9.74294	0.02019963	-0.05389159	0.10508503	13.950001	61.2	-42.75	-	-	-	-	-	-	-	-	-
1531156017779	-	-	-0.12933107	0.244292	9.6615095	0.017536469	-0.02939051	0.10029134	14.250001	59.100002	-42.300003	-	-	-	-	-	-	-	-	-
1531156017789	-	-	-0.23950197	0.2921924	9.6615095	-0.006964613	-6.283702E-4	0.08910607	14.250001	59.100002	-42.300003	-	-	-	-	-	-	-	-	-
1531156017799	-	-	-0.3065625	0.35925296	9.80521	-0.017084626	0.017481126	0.08910607	14.250001	61.500004	-42.75	-	-	-	-	-	-	-	-	-
1531156017810	-	-	-0.2778223	0.5364844	9.915381	-0.017084626	0.004697952	0.11041135	14.250001	61.500004	-42.75	-	-	-	-	-	-	-	-	-
1531156017819	-	-	-0.2778223	0.60354495	9.996812	-0.0037688198	-0.02939051	0.10721556	15.3	59.850002	-41.850002	-	-	-	-	-	-	-	-	-
1531156017829	-	-	-0.06227051	0.71371585	9.968072	0.026058584	-0.12206852	0.09283449	15.3	59.850002	-41.850002	-	-	-	-	-	-	-	-	-
1531156017839	-	-	0.11496094	0.68018556	10.001602	0.03245017	-0.1630812	0.067800775	13.200001	60.600002	-40.2	-	-	-	-	-	-	-	-	-
1531156017849	-	-	0.28261232	0.7568262	9.862691	0.004753296	-0.22966023	0.014004917	13.200001	60.600002	-40.2	-	-	-	-	-	-	-	-	-
1531156017859	-	-	0.46942386	0.8047266	9.934542	-0.035726756	-0.23711708	-0.03339935	14.55	60.600002	-42.300003	-	-	-	-	-	-	-	-	-
1531156017870	-	-	0.4263135	0.7232959	10.154883	-0.1358616	-0.21687706	-0.11968577	14.55	60.600002	-42.300003	-	-	-	-	-	-	-	-	-
1531156017880	-	-	0.45505372	0.6322852	10.260264	-0.19072272	-0.18065807	-0.1665574	13.650001	60.750004	-42.9	-	-	-	-	-	-	-	-	-
1531156017890	-	-	0.45984375	0.51732427	10.700948	-0.284466	-0.14071065	-0.2326038	13.650001	60.750004	-42.9	-	-	-	-	-	-	-	-	-
1531156017901	-	-	0.2921924	0.3544629	11.00272	-0.32867447	-0.095969535	-0.26829016	14.85	59.100002	-40.65	-	-	-	-	-	-	-	-	-
1531156017910	-	-	0.12454102	0.33530274	11.405084	-0.35583872	-0.05389159	-0.29598704	14.85	59.100002	-40.65	-	-	-	-	-	-	-	-	-
1531156017920	-	-	-0.1341211	0.22513184	11.452984	-0.35956714	-0.030455774	-0.2970523	13.35	61.350002	-42.45	-	-	-	-	-	-	-	-	-
1531156017931	-	-	-0.4742139	0.34967285	11.721226	-0.3158913	0.012687435	-0.26829016	13.35	61.350002	-42.45	-	-	-	-	-	-	-	-	-
1531156017941	-	-	-0.63707525	0.28261232	11.788286	-0.22321329	0.07234225	-0.2144943	12.450001	61.500004	-41.550003	-	-	-	-	-	-	-	-	-
1531156017951	-	-	-0.60354495	0.35925296	11.280542	-0.11668685	0.1112244	-0.17188373	12.450001	61.500004	-41.550003	-	-	-	-	-	-	-	-	-
1531156017961	-	-	-0.47900394	0.45505372	10.6817875	-0.06821732	0.106963344	-0.14258896	12.6	61.800003	-42.15	-	-	-	-	-	-	-	-	-
1531156017972	-	-	-0.45026368	0.6179151	10.197993	-0.04211834	0.10163702	-0.1202184	12.6	61.800003	-42.15	-	-	-	-	-	-	-	-	-
1531156017982	-	-	-0.5364844	0.63707525	9.814791	-0.03892255	0.081929624	-0.10104364	13.35	62.4	-41.7	-	-	-	-	-	-	-	-	-
1531156017992	-	-	-0.4981641	0.68976563	9.608819	-0.031465694	0.06275486	-0.0871952	13.35	62.4	-41.7	-	-	-	-	-	-	-	-	-
1531156018003	-	-	-0.49337405	0.6610254	9.455538	-0.03466149	0.055830646	-0.07973835	12.6	62.7	-41.25	-	-	-	-	-	-	-	-	-
1531156018013	-	-	-0.4406836	0.9053174	9.2256155	-0.011758303	0.036123253	-0.049378317	12.6	62.7	-41.25	-	-	-	-	-	-	-	-	-
1531156018023	-	-	-0.45505372	0.9244776	9.1202345	-0.0011027367	0.04410656	-0.031284116	13.200001	61.95	-42.300003	-	-	-	-	-	-	-	-	-
1531156018034	-	-	-0.4263135	1.0729688	8.923843	-0.015483806	0.016942319	-0.016370412	13.200001	61.95	-42.300003	-	-	-	-	-	-	-	-	-
1531156018044	-	-	-0.41194338	1.0633887	8.923843	-0.017081704	-0.00862403	-0.012109354	12.450001	61.2	-42.75	-	-	-	-	-	-	-	-	-
1531156018054	-	-	-0.30177248	1.2406201	8.923843	-0.016549071	-0.043245126	-0.0035872394	12.450001	61.2	-42.75	-	-	-	-	-	-	-	-	-
1531156018064	-	-	-0.27303225	1.1735597	8.832832	-0.028799612	-0.071474634	-0.008380929	11.400001	62.550003	-41.850002	-	-	-	-	-	-	-	-	-
1531156018075	-	-	-0.09580079	1.2070899	8.8951025	-0.053300694	-0.10982415	-0.030751482	11.400001	62.550003	-41.850002	-	-	-	-	-	-	-	-	-
1531156018086	-	-	-0.023950197	1.1783496	9.0148535	-0.0831281	-0.13752103	-0.06377468	14.250001	61.500004	-40.65	-	-	-	-	-	-	-	-	-
1531156018095	-	-	-0.09101075	1.2070899	9.350157	-0.108161815	-0.15136947	-0.08241681	14.250001	61.500004	-40.65	-	-	-	-	-	-	-	-	-
1531156018105	-	-	-0.05748047	1.1975098	9.800421	-0.11402077	-0.15349999	-0.09999367	12.6	61.350002	-40.95	-	-	-	-	-	-	-	-	-
1531156018116	-	-	0.0047900393	1.1064991	10.078242	-0.07993231	-0.11461784	-0.12609266	12.6	61.350002	-40.95	-	-	-	-	-	-	-	-	-
1531156018126	-	-	-0.033530276	1.1400293	10.044712	-0.04744174	-0.07999675	-0.13887583	13.500001	62.250004	-41.850002	-	-	-	-	-	-	-	-	-
1531156018137	-	-	-0.1580713	1.1112891	9.977652	-0.04105015	-0.066680945	-0.16337691	13.35	61.800003	-42.45	-	-	-	-	-	-	-	-	-
1531156018147	-	-	-0.21076173	1.1543995	9.910591	-0.08259547	-0.06561568	-0.16710535	13.35	61.800003	-42.45	-	-	-	-	-	-	-	-	-
1531156018158	-	-	-0.25387207	1.1975098	10.068663	-0.09591127	-0.045908287	-0.18042114	13.35	61.800003	-42.45	-	-	-	-	-	-	-	-	-
1531156018168	-	-	-0.19160157	1.1064991	10.274634	-0.10496602	-0.03259248	-0.20332433	13.950001	63.600002	-43.5	-	-	-	-	-	-	-	-	-
1531156018178	-	-	-0.2921924	1.0394385	10.188414	-0.110292345	-0.04004933	-0.21344434	12.150001	60.9	-42.300003	-	-	-	-	-	-	-	-	-
1531156018189	-	-	-0.33530274	0.97237796	10.212363	-0.12307552	-6.3454686E-4	-0.22676015	12.150001	60.9	-42.300003	-	-	-	-	-	-	-	-	-
1531156018199	-	-	-0.39757326	1.0202783	10.250684	-0.1592945	0.023866534	-0.22889067	13.05	62.7	-41.7	-	-	-	-	-	-	-	-	-
1531156018209	-	-	-0.5029541	1.0442286	10.485396	-0.18539348	0.06700975	-0.2358149	13.05	62.7	-41.7	-	-	-	-	-	-	-	-	-
1531156018219	-	-	-0.49337405	0.9244776	10.518927	-0.1891219	0.07979292	-0.2374128	13.05	62.7	-41.7	-	-	-	-	-	-	-	-	-
1531156018229	-	-	-0.8095166	0.8334668	10.633887	-0.1459787	0.083521344	-0.23102121	12.3	61.050003	-42.15	-	-	-	-	-	-	-	-	-
1531156018239	-	-	-0.9148975	0.64186525	10.849439	-0.08579126	0.042508665	-0.1846822	12.0	63.15	-42.15	-	-	-	-	-	-	-	-	-
1531156018250	-	-	-0.8669971	0.57001466	11.031461	-0.042115416	0.023866534	-0.16124639	12.0	63.15	-42.15	-	-	-	-	-	-	-	-	-
1531156018260	-	-	-0.64186525	0.40715334	11.1176815	0.12193531	-0.06348515	-0.104787365	12.900001	61.95	-41.850002	-	-	-	-	-	-	-	-	-
1531156018270	-	-	-0.7568262	0.34488282	10.97877	0.209287	-0.19131689	-0.064839944	12.900001	61.95	-41.850002	-	-	-	-	-	-	-	-	-
1531156018281	-	-	-0.7664063	0.3544629	11.098521	0.22207017	-0.21102427	-0.050991505	12.450001	63.000004	-42.300003	-	-	-	-	-	-	-	-	-
1531156018290	-	-	-0.57001466	0.34488282	10.849439	0.26201758	-0.22220956	0.050208617	12.450001	63.000004	-42.300003	-	-	-	-	-	-	-	-	-
1531156018300	-	-	-0.45505372	0.25866213	10.744058	0.26095232	-0.18545793	0.087492876	12.150001	61.95	-41.550003	-	-	-	-	-	-	-	-	-
1531156018310	-	-	-0.23950197	0.3305127	10.696157	0.24603862	-0.15722843	0.1359624	12.150001	61.95	-41.550003	-	-	-	-	-	-	-	-	-
1531156018321	-	-	-0.21076173	0.60833496	10.542876	0.23112492	-0.14231472	0.16365927	12.150001	61.2	-43.050003	-	-	-	-	-	-	-	-	-
1531156018331	-	-	-0.09101075	0.64186525	10.370435	0.21514596	-0.16468528	0.19934563	12.150001	61.2	-43.050003	-	-	-	-	-	-	-	-	-
1531156018341	-	-	-0.023950197	0.6610254	10.432706	0.21461332	-0.18758845	0.21319407	11.700001	62.100002	-40.95	-	-	-	-	-	-	-	-	-
1531156018351	-	-	0.7232959	0.42152345	10.734478	0.20183015	-0.4299361	0.17963824	11.700001	62.100002	-40.95	-	-	-	-	-	-	-	-	-
1531156018361	-	-	1.1496094	0.23471193	10.734478	0.19703646	-0.48373199	0.13862556	12.0	62.7	-42.9	-	-	-	-	-	-	-	-	-
1531156018372	-	-	1.22146	0.32572266	10.7871685	0.18052486	-0.50503725	0.11891817	12.0	62.7	-42.9	-	-	-	-	-	-	-	-	-
1531156018382	-	-	1.4178516	0.43589357	10.676997	0.12726164	-0.5156899	0.03902334	11.1	61.95	-43.95	-	-	-	-	-	-	-	-	-
1531156018391	-	-	1.7675245	0.3161426	10.720108	0.05961734	-0.45070878	-0.047263082	11.1	61.95	-43.95	-	-	-	-	-	-	-	-	-
1531156018401	-	-	1.7771046	0.1341211	10.643467	0.019137288	-0.4166203	-0.09626525	10.650001	63.45	-41.7	-	-	-	-	-	-	-	-	-
1531156018411	-	-	1.9160157	-0.26345217	10.98835	-0.0698123	-0.3005065	-0.22462963	10.650001	63.45	-41.7	-	-	-	-	-	-	-	-	-
1531156018421	-	-	1.9208057	-0.41194338	11.496095	-0.10496602	-0.21528533	-0.316775	10.950001	61.350002	-44.100002	-	-	-	-	-	-	-	-	-
1531156018432	-	-	1.7579445	-0.4981641	11.697276	-0.08792179	-0.06508304	-0.39400664	10.950001	61.350002	-44.100002	-	-	-	-	-	-	-	-	-
1531156018442	-	-	1.7579445	-0.4981641	11.697276	-0.08792179	-0.06508304	-0.39400664	10.950001	61.350002	-44.100002	-	-	-	-	-	-	-	-	-
1531156018452	-	-	0.8382569	-1.1400293	11.817027	0.038844682	0.085651875	-0.465912	10.05	63.000004	-43.95	-	-	-	-	-	-	-	-	-
1531156018462	-	-	0.5843848	-1.3555812	11.606265	0.11820688	0.09577189	-0.43501934	10.8	62.250004	-43.050003	-	-	-	-	-	-	-	-	-
1531156018472	-	-	0.51732427	-1.4226416	11.304493	0.17573117	0.09523925	-0.39081085	10.8	62.250004	-43.050003	-	-	-	-	-	-	-	-	-
1531156018483	-	-	0.62749517	-1.5088624	10.94045	0.21461332	0.12133823	-0.34926555	9.900001	61.800003	-43.350002	-	-	-	-	-	-	-	-	-
1531156018493	-	-	0.7711963	-1.331631	10.638678	0.2210049	0.17832989	-0.3221013	9.900001	61.800003	-43.350002	-	-	-	-	-	-	-	-	-
1531156018503	-	-	0.93405765	-1.2406201	10.308165	0.21408069	0.2481047	-0.31304654	11.85	60.9	-44.25	-	-	-	-	-	-	-	-	-
1531156018513	-	-	0.9053174	-1.1256592	9.896221	0.20076488	0.31681427	-0.3221013	11.85	60.9	-44.25	-	-	-	-	-	-	-	-	-
1531156018523	-	-	0.6322852	-0.8861573	9.627979	0.18478514	0.35942647	-0.3343478	10.950001	60.750004	-45.0	-	-	-	-	-	-	-	-	-
1531156018533	-	-	0.45984375	-0.67539555	9.249566	0.18851356	0.3759381	-0.34020677	10.950001	60.750004	-45.0	-	-	-	-	-	-	-	-	-
1531156018544	-	-	0.3161426	-0.5221143	8.928633	0.20768833	0.38712335	-0.31890148	11.25	61.350002	-43.350002	-	-	-	-	-	-	-	-	-
1531156018554	-	-	0.17723145	-0.38320315	8.51669	0.21354729	0.3764707	-0.2959983	11.25	61.350002	-43.350002	-	-	-	-	-	-	-	-	-
1531156018564	-	-	0.06706055	-0.14849122	8.157437	0.2204715	0.35623068	-0.26031193	12.450001	60.9	-43.050003	-	-	-	-	-	-	-	-	-
1531156018574	-	-	-0.019160157	0.023950197	7.9706254	0.22473256	0.3578286	-0.23474559	12.450001	60.9	-43.050003	-	-	-	-	-	-	-	-	-
1531156018584	-	-	0.09580079	0.100590825	7.6257424	0.21088412	0.33705592	-0.21290767	9.900001	60.000004	-43.350002	-	-	-	-	-	-	-	-	-
1531156018594	-	-	0.19160157	0.1580713	7.573052	0.21035148	0.2939127	-0.20598346	9.900001	60.000004	-43.350002	-	-	-	-	-	-	-	-	-
1531156018605	-	-	0.1341211	0.20597169	7.3814507	0.18638304	0.21614839	-0.23101717	11.700001	60.750004	-43.65	-	-	-	-	-	-	-	-	-
1531156018615	-	-	0.081430666	0.24908204	7.434141	0.15495774	0.15542832	-0.24220245	11.700001	60.750004	-43.65	-	-	-	-	-	-	-	-	-
1531156018625	-	-	-0.2203418	0.49337405	7.429351	0.08411765	0.08884929	-0.25338772	11.700001	62.100002	-44.100002	-	-	-	-	-	-	-	-	-
1531156018635	-	-	-0.33530274	0.5556446	7.654483	0.0287239	0.037716597	-0.24486561	11.700001	62.100002	-44.100002	-	-	-	-	-	-	-	-	-
1531156018645	-	-	-0.50774413	0.56522465	8.195757	-0.026669852	-0.033123486	-0.19799396	11.85	60.600002	-44.7	-	-	-	-	-	-	-	-	-
1531156018655	-	-	-0.25387207	0.5556446	8.646021	-0.026137222	-0.036319282	-0.1734929	13.200001	60.600002	-46.350002	-	-	-	-	-	-	-	-	-
1531156018665	-	-	-0.033530276	0.51732427	8.938213	-0.03146354	-0.026199268	-0.13940443	13.200001	60.600002	-46.350002	-	-	-	-	-	-	-	-	-
1531156018676	-	-	0.019160157	0.5843848	9.057964	-0.03838776	0.0036281364	-0.14579602	11.25	62.100002	-44.100002	-	-	-	-	-	-	-	-	-
1531156018686	-	-	0.14849122	0.5843848	9.172925	-0.051170934	0.06807663	-0.15005708	11.25	62.100002	-44.100002	-	-	-	-	-	-	-	-	-
1531156018696	-	-	0.24908204	0.53169435	9.115445	-0.05436673	0.12187249	-0.15964445	10.950001	62.7	-42.9	-	-	-	-	-	-	-	-	-
1531156018706	-	-	0.21076173	0.6658155	9.0004835	-0.10336889	0.1831252	-0.18308027	10.950001	62.7	-42.9	-	-	-	-	-	-	-	-	-
1531156018716	-	-	0.09580079	0.7424561	8.976534	-0.12680471	0.19111468	-0.1852108	10.8	61.2	-44.7	-	-	-	-	-	-	-	-	-
1531156018727	-	-	-0.11496094	0.8813672	9.038804	-0.17900267	0.15383042	-0.15804656	10.8	61.2	-44.7	-	-	-	-	-	-	-	-	-
1531156018738	-	-	-0.119750984	0.86220706	9.053174	-0.19871007	0.13305777	-0.1207623	12.3	60.300003	-43.65	-	-	-	-	-	-	-	-	-
1531156018748	-	-	0.12454102	1.0585986	9.3453665	-0.20403638	0.08778403	-0.09839175	12.3	60.300003	-43.65	-	-	-	-	-	-	-	-	-
1531156018758	-	-	0.22992188	1.1112891	9.575289	-0.19178584	-0.0267319	-0.113838084	12.450001	61.95	-43.5	-	-	-	-	-	-	-	-	-
1531156018768	-	-	0.244292	1.0346485	9.992022	-0.15450159	-0.17533629	-0.12342547	12.450001	61.95	-43.5	-	-	-	-	-	-	-	-	-
1531156018778	-	-	0.18681154	1.0059083	10.700948	-0.07141096	-0.35856175	-0.12555599	11.400001	61.2	-44.7	-	-	-	-	-	-	-	-	-
1531156018789	-	-	0.17723145	0.9915381	11.290123	0.13631561	-0.55510306	-0.110109664	11.400001	61.2	-44.7	-	-	-	-	-	-	-	-	-
1531156018799	-	-	0.06227051	0.9963282	11.419454	0.33179164	-0.6243453	-0.11756651	11.700001	62.4	-45.75	-	-	-	-	-	-	-	-	-
1531156018809	-	-	-0.22513184	1.0154883	11.084151	0.48412445	-0.6200842	-0.09306543	11.700001	62.4	-45.75	-	-	-	-	-	-	-	-	-
1531156018820	-	-	-0.364043	0.9484278	10.437495	0.5799983	-0.54391783	-0.021692712	10.05	62.250004	-45.600002	-	-	-	-	-	-	-	-	-
1531156018830	-	-	-0.34967285	0.9963282	9.733359	0.57147616	-0.44910926	0.061397918	10.05	62.250004	-45.600002	-	-	-	-	-	-	-	-	-
1531156018841	-	-	-0.100590825	1.0825489	9.168135	0.502234	-0.33512595	0.13436854	11.1	61.2	-44.25	-	-	-	-	-	-	-	-	-
1531156018851	-	-	0.11496094	1.2885206	9.067544	0.35362956	-0.23712163	0.20254546	11.1	61.2	-44.25	-	-	-	-	-	-	-	-	-
1531156018861	-	-	0.38320315	1.4609619	9.067544	0.2417768	-0.1604226	0.2329055	10.200001	59.7	-44.550003	-	-	-	-	-	-	-	-	-
1531156018871	-	-	0.68018556	1.5280225	9.287886	0.15762089	-0.097571984	0.25580868	10.200001	59.7	-44.550003	-	-	-	-	-	-	-	-	-
1531156018882	-	-	0.89573735	1.5663428	9.489068	0.084650286	-0.053363513	0.24462341	11.85	61.500004	-45.15	-	-	-	-	-	-	-	-	-
1531156018891	-	-	0.9627979	1.8154249	9.671089	0.05002919	0.0030955041	0.19455598	11.85	61.500004	-45.15	-	-	-	-	-	-	-	-	-
1531156018901	-	-	0.9580079	1.8681153	9.877061	0.030321795	0.0057586655	0.15940225	10.650001	60.000004	-44.550003	-	-	-	-	-	-	-	-	-
1531156018912	-	-	0.87178713	1.7818946	10.102193	0.019669151	-0.050167717	0.12744433	10.650001	60.000004	-44.550003	-	-	-	-	-	-	-	-	-
1531156018921	-	-	0.6993457	1.6142433	10.581197	0.03191969	-0.15349837	0.116791666	9.450001	59.100002	-45.15	-	-	-	-	-	-	-	-	-
1531156018931	-	-	0.8286768	1.5040723	11.558365	0.15229458	-0.41235763	0.10773692	9.450001	59.100002	-45.15	-	-	-	-	-	-	-	-	-
1531156018942	-	-	1.1304493	1.5567628	12.22418	0.34297693	-0.6563032	0.09814954	11.400001	59.100002	-45.600002	-	-	-	-	-	-	-	-	-
1531156018952	-	-	1.336421	1.5184424	12.751084	0.5768025	-0.90664035	0.056604225	11.400001	59.100002	-45.600002	-	-	-	-	-	-	-	-	-
1531156018962	-	-	1.4801221	1.4992822	12.674444	0.8053017	-1.0888005	0.012928384	10.05	59.550003	-46.350002	-	-	-	-	-	-	-	-	-
1531156018973	-	-	1.6094532	1.4370118	12.17149	0.9730809	-1.1724237	-0.031812724	10.05	59.550003	-46.350002	-	-	-	-	-	-	-	-	-
1531156018982	-	-	1.6238233	1.4178516	11.496095	1.016224	-1.1457921	-0.06590118	9.0	60.15	-45.600002	-	-	-	-	-	-	-	-	-
1531156018992	-	-	1.6046631	1.346001	10.921289	0.9326008	-1.018493	-0.09040227	9.0	60.15	-45.600002	-	-	-	-	-	-	-	-	-
1531156019003	-	-	1.5232325	1.346001	10.466236	0.76109326	-0.72607803	-0.094130695	9.450001	59.850002	-48.45	-	-	-	-	-	-	-	-	-
1531156019013	-	-	1.331631	1.1927198	10.332115	0.6423163	-0.5220799	-0.08827174	9.450001	59.850002	-48.45	-	-	-	-	-	-	-	-	-
1531156019024	-	-	1.0059083	1.2502003	10.039923	0.46068946	-0.26428765	-0.039806634	7.2000003	58.65	-45.300003	-	-	-	-	-	-	-	-	-
1531156019034	-	-	0.7376661	1.2358302	10.083033	0.36747882	-0.16947913	0.008130266	7.2000003	58.65	-45.300003	-	-	-	-	-	-	-	-	-
1531156019044	-	-	0.6993457	1.2166699	10.207574	0.22313552	-0.14870647	0.1343641	7.2000003	57.600002	-47.7	-	-	-	-	-	-	-	-	-
1531156019055	-	-	0.9196875	1.101709	10.552457	0.16561124	-0.1822623	0.21106315	7.2000003	56.250004	-46.2	-	-	-	-	-	-	-	-	-
1531156019065	-	-	2.0118165	1.0154883	11.496095	0.15921964	-0.1673486	0.28350112	7.2000003	56.250004	-46.2	-	-	-	-	-	-	-	-	-
1531156019075	-	-	2.2704787	0.96758795	11.692486	0.19277547	-0.14284751	0.28563166	6.4500003	57.300003	-46.95	-	-	-	-	-	-	-	-	-
1531156019086	-	-	2.3806496	1.1975098	11.424244	0.3536304	-0.061887417	0.22331367	6.4500003	57.300003	-46.95	-	-	-	-	-	-	-	-	-
1531156019097	-	-	2.193838	1.1783496	11.103311	0.3967736	-0.031527378	0.20147575	7.05	57.45	-48.45	-	-	-	-	-	-	-	-	-
1531156019106	-	-	1.6190332	1.1112891	9.905801	0.4415147	-0.074137956	0.15620202	7.05	57.45	-48.45	-	-	-	-	-	-	-	-	-
1531156019116	-	-	1.4034815	0.9244776	9.378897	0.41275257	-0.08372534	0.15566939	7.65	56.7	-46.800003	-	-	-	-	-	-	-	-	-
1531156019127	-	-	1.0346485	0.8382569	8.617281	0.26521343	-0.17054439	0.182301	7.65	56.7	-46.800003	-	-	-	-	-	-	-	-	-
1531156019137	-	-	1.0059083	0.79993653	8.387359	0.07186796	-0.28878874	0.20254102	5.55	56.4	-45.9	-	-	-	-	-	-	-	-	-
1531156019147	-	-	1.092129	0.7711963	8.727451	-0.13213019	-0.35590038	0.22757474	5.55	56.4	-45.9	-	-	-	-	-	-	-	-	-
1531156019157	-	-	1.2981006	0.6322852	9.455538	-0.27540827	-0.3329972	0.21692209	7.2000003	55.500004	-46.2	-	-	-	-	-	-	-	-	-
1531156019168	-	-	1.5280225	0.4406836	10.360855	-0.34305257	-0.25896132	0.19934523	7.2000003	55.500004	-46.2	-	-	-	-	-	-	-	-	-
1531156019178	-	-	1.2406201	0.29698244	10.768008	-0.3654231	-0.12740117	0.16632204	6.6000004	56.4	-48.45	-	-	-	-	-	-	-	-	-
1531156019189	-	-	0.86220706	0.119750984	10.997931	-0.32600832	0.031855855	0.18709469	6.6000004	56.4	-48.45	-	-	-	-	-	-	-	-	-
1531156019198	-	-	0.7232959	0.14370118	10.97877	-0.28339776	0.13412124	0.21266104	7.2000003	57.300003	-49.350002	-	-	-	-	-	-	-	-	-
1531156019208	-	-	0.5508545	0.18681154	10.518927	-0.24558085	0.28166038	0.24888003	7.2000003	57.300003	-49.350002	-	-	-	-	-	-	-	-	-
1531156019219	-	-	0.29698244	0.17723145	10.308165	-0.23705873	0.3413152	0.2781748	6.7500005	56.250004	-47.4	-	-	-	-	-	-	-	-	-
1531156019228	-	-	0.22513184	0.24908204	9.83874	-0.23066714	0.38392577	0.33463383	6.7500005	56.250004	-47.4	-	-	-	-	-	-	-	-	-
1531156019238	-	-	0.4023633	0.33530274	9.77168	-0.22054714	0.3828605	0.3623307	7.8	57.600002	-46.5	-	-	-	-	-	-	-	-	-
1531156019248	-	-	0.60833496	0.17723145	9.83874	-0.19498079	0.3381194	0.37191808	7.8	57.600002	-46.5	-	-	-	-	-	-	-	-	-
1531156019259	-	-	0.7759864	0.25866213	9.7812605	-0.14171757	0.2784646	0.34848225	6.4500003	57.9	-49.050003	-	-	-	-	-	-	-	-	-
1531156019270	-	-	0.67539555	0.3065625	9.632769	-0.09324803	0.20389606	0.31226325	6.4500003	57.9	-49.050003	-	-	-	-	-	-	-	-	-
1531156019280	-	-	0.6562354	0.34009278	9.493857	-0.040517446	0.105891734	0.28190324	7.65	57.15	-49.2	-	-	-	-	-	-	-	-	-
1531156019290	-	-	0.6658155	0.42152345	9.498648	0.017006835	0.038780075	0.2781748	7.65	57.15	-49.2	-	-	-	-	-	-	-	-	-
1531156019300	-	-	0.71371585	0.45505372	9.627979	0.0841185	0.01854005	0.26219583	7.8	56.850002	-47.4	-	-	-	-	-	-	-	-	-
1531156019310	-	-	0.6945557	0.56522465	9.77168	0.1799923	0.014278993	0.24461897	7.8	56.850002	-47.4	-	-	-	-	-	-	-	-	-
1531156019321	-	-	0.64186525	0.6706055	9.580078	0.25562605	0.036116913	0.22491157	8.400001	58.500004	-47.100002	-	-	-	-	-	-	-	-	-
1531156019331	-	-	0.5125342	0.74724615	9.096285	0.31634614	0.053161144	0.22970527	8.400001	58.500004	-47.100002	-	-	-	-	-	-	-	-	-
1531156019341	-	-	0.5460645	0.85741705	8.5119	0.30036718	0.048367456	0.25260845	9.0	56.7	-49.65	-	-	-	-	-	-	-	-	-
1531156019351	-	-	0.85741705	0.9244776	8.181387	0.20023233	0.022268476	0.26805478	9.0	56.7	-49.65	-	-	-	-	-	-	-	-	-
1531156019361	-	-	1.331631	1.1064991	8.200547	0.07027006	0.07446644	0.25260845	8.85	57.300003	-48.600002	-	-	-	-	-	-	-	-	-
1531156019372	-	-	1.8920655	1.1879297	8.636441	-0.061290104	0.16022022	0.20839998	8.85	57.300003	-48.600002	-	-	-	-	-	-	-	-	-
1531156019382	-	-	2.198628	1.1448194	9.158555	-0.14704388	0.24171296	0.11518934	9.450001	56.100002	-48.45	-	-	-	-	-	-	-	-	-
1531156019392	-	-	2.2465284	1.2358302	9.3309965	-0.16675128	0.3317278	0.0075976346	9.450001	56.100002	-48.45	-	-	-	-	-	-	-	-	-
1531156019402	-	-	1.9208057	1.3076807	9.431587	-0.15663126	0.4457111	-0.09733091	8.700001	55.65	-48.0	-	-	-	-	-	-	-	-	-
1531156019413	-	-	1.7866846	1.3028907	9.321417	-0.13426071	0.45849428	-0.16923627	8.700001	55.65	-48.0	-	-	-	-	-	-	-	-	-
1531156019422	-	-	1.3028907	1.3172607	9.187295	-0.09324803	0.4419827	-0.23794582	9.6	55.2	-48.600002	-	-	-	-	-	-	-	-	-
1531156019433	-	-	1.0346485	1.3268409	9.048384	-0.036256388	0.4105574	-0.26830587	9.6	55.2	-48.600002	-	-	-	-	-	-	-	-	-
1531156019442	-	-	0.9580079	1.2645704	8.741821	0.03511633	0.37700155	-0.28801325	10.05	56.4	-49.2	-	-	-	-	-	-	-	-	-
1531156019452	-	-	0.8765772	1.2454102	8.368198	0.05908478	0.32586887	-0.3119817	10.05	56.4	-49.2	-	-	-	-	-	-	-	-	-
1531156019462	-	-	0.50774413	1.3076807	8.076006	0.030322641	0.2832583	-0.33115646	9.3	57.300003	-47.7	-	-	-	-	-	-	-	-	-
1531156019472	-	-	0.41194338	1.3603711	7.932305	0.014343675	0.27100775	-0.3300912	9.3	57.300003	-47.7	-	-	-	-	-	-	-	-	-
1531156019482	-	-	0.29698244	1.456172	7.9945755	-0.026136376	0.24011506	-0.3316891	10.200001	56.850002	-46.95	-	-	-	-	-	-	-	-	-
1531156019493	-	-	0.15328126	1.3795313	8.0999565	-0.054365885	0.21188556	-0.32742804	10.200001	56.850002	-46.95	-	-	-	-	-	-	-	-	-
1531156019503	-	-	0.019160157	1.3555812	8.54064	-0.061822735	0.16235076	-0.29280695	10.5	57.15	-48.45	-	-	-	-	-	-	-	-	-
1531156019513	-	-	-0.10538086	1.5423926	8.8951025	-0.050104827	0.15702443	-0.27523008	11.25	56.250004	-48.15	-	-	-	-	-	-	-	-	-
1531156019523	-	-	-0.17723145	1.695674	9.182506	0.011681591	0.14530425	-0.21984197	11.25	56.250004	-48.15	-	-	-	-	-	-	-	-	-
1531156019533	-	-	-0.18681154	1.7148341	9.153765	0.06281429	0.14743477	-0.20173247	10.650001	56.550003	-47.7	-	-	-	-	-	-	-	-	-
1531156019544	-	-	-0.1101709	1.9160157	8.756192	0.05961849	0.14850004	-0.16977453	10.650001	56.550003	-47.7	-	-	-	-	-	-	-	-	-
1531156019554	-	-	-0.19639161	1.9112257	8.679551	0.01860581	0.12719475	-0.15326294	10.5	57.45	-49.2	-	-	-	-	-	-	-	-	-
1531156019564	-	-	-0.1341211	2.0213966	8.8951025	-0.079931155	0.045702018	-0.089347064	10.5	57.45	-49.2	-	-	-	-	-	-	-	-	-
1531156019574	-	-	-0.19639161	1.9734962	9.115445	-0.101769075	9.609116E-4	-0.07922705	10.650001	56.550003	-49.050003	-	-	-	-	-	-	-	-	-
1531156019584	-	-	0.13891114	1.6669337	10.236314	-0.09750801	-0.09917394	-0.0238333	10.650001	56.550003	-49.050003	-	-	-	-	-	-	-	-	-
1531156019594	-	-	0.24908204	1.585503	10.921289	-0.03305952	-0.14870875	0.0225057	10.05	57.750004	-49.95	-	-	-	-	-	-	-	-	-
1531156019604	-	-	0.6658155	1.456172	11.433824	0.10968592	-0.17853615	0.077899456	10.05	57.750004	-49.95	-	-	-	-	-	-	-	-	-
1531156019615	-	-	0.8286768	1.2166699	11.385923	0.19543971	-0.16841614	0.11092266	9.75	56.100002	-48.0	-	-	-	-	-	-	-	-	-
1531156019624	-	-	0.977168	1.336421	11.103311	0.2316587	-0.175873	0.11891214	9.75	56.100002	-48.0	-	-	-	-	-	-	-	-	-
1531156019634	-	-	0.93405765	1.4130616	10.897339	0.2199408	-0.17693825	0.124771096	9.75	57.45	-47.550003	-	-	-	-	-	-	-	-	-
1531156019644	-	-	0.9196875	1.5280225	11.084151	0.15176387	-0.18705827	0.17377324	9.75	57.45	-47.550003	-	-	-	-	-	-	-	-	-
1531156019654	-	-	1.1591895	1.5423926	11.127261	0.14377438	-0.20143934	0.18495853	9.900001	55.95	-50.250004	-	-	-	-	-	-	-	-	-
1531156019665	-	-	1.3843213	1.7914747	11.328443	0.14217648	-0.2935847	0.1599248	9.900001	55.95	-50.250004	-	-	-	-	-	-	-	-	-
1531156019674	-	-	1.6381935	1.6429834	11.414663	0.14324175	-0.40170905	0.12530372	10.200001	56.250004	-49.800003	-	-	-	-	-	-	-	-	-
1531156019684	-	-	2.1315675	1.3028907	11.452984	0.11341435	-0.61635983	0.06618155	10.200001	56.250004	-49.800003	-	-	-	-	-	-	-	-	-
1531156019694	-	-	2.5387208	1.0442286	11.472144	0.037780568	-0.7463221	-0.012115392	10.05	56.100002	-50.850002	-	-	-	-	-	-	-	-	-
1531156019704	-	-	3.5685792	0.76161623	11.702065	-0.1220091	-0.7804106	-0.09307549	10.05	56.100002	-50.850002	-	-	-	-	-	-	-	-	-
1531156019714	-	-	4.129014	0.79035646	11.797867	-0.21415448	-0.7777474	-0.1543282	8.55	56.550003	-49.800003	-	-	-	-	-	-	-	-	-
1531156019725	-	-	4.89542	0.5843848	11.869718	-0.51296115	-0.5599008	-0.43555802	8.55	56.550003	-49.800003	-	-	-	-	-	-	-	-	-
1531156019734	-	-	5.1732426	0.39278322	11.9128275	-0.6402602	-0.39798063	-0.6060003	9.0	55.65	-49.65	-	-	-	-	-	-	-	-	-
1531156019744	-	-	4.9624805	-0.13891114	12.118799	-0.8229531	-0.11888134	-0.8882954	9.0	55.65	-49.65	-	-	-	-	-	-	-	-	-
1531156019755	-	-	4.4116263	-0.47900394	12.19065	-0.92308795	0.12399896	-1.068325	7.65	56.7	-48.750004	-	-	-	-	-	-	-	-	-
1531156019764	-	-	3.7074904	-0.74724615	11.994258	-0.98114485	0.3578245	-1.1961567	7.65	56.7	-48.750004	-	-	-	-	-	-	-	-	-
1531156019775	-	-	2.9841945	-0.8286768	12.022999	-1.0093744	0.48299307	-1.2387674	7.8	57.600002	-48.600002	-	-	-	-	-	-	-	-	-
1531156019785	-	-	1.5471827	-0.9627979	12.090059	-0.973688	0.62680376	-1.2366369	7.8	57.600002	-48.600002	-	-	-	-	-	-	-	-	-
1531156019795	-	-	0.68018556	-1.1975098	12.075689	-0.8863363	0.6864586	-1.1721883	9.75	59.100002	-49.2	-	-	-	-	-	-	-	-	-
1531156019805	-	-	0.10538086	-1.1064991	11.946358	-0.6541087	0.7045681	-0.97937554	9.75	59.100002	-49.2	-	-	-	-	-	-	-	-	-
1531156019815	-	-	-0.20118165	-1.0729688	11.845767	-0.47301373	0.6758059	-0.8302385	7.2000003	59.7	-47.7	-	-	-	-	-	-	-	-	-
1531156019825	-	-	-0.22513184	-0.51732427	11.256593	-0.14224912	0.63585854	-0.6086635	7.2000003	59.7	-47.7	-	-	-	-	-	-	-	-	-
1531156019835	-	-	-0.019160157	-0.2203418	10.380015	0.10382696	0.6054985	-0.4882886	9.450001	60.9	-49.2	-	-	-	-	-	-	-	-	-
1531156019846	-	-	0.1341211	0.21555176	9.125025	0.29131353	0.56129	-0.43236223	9.450001	60.9	-49.2	-	-	-	-	-	-	-	-	-
1531156019856	-	-	0.07664063	0.3305127	8.56459	0.3536315	0.5287995	-0.3988064	8.25	62.4	-48.600002	-	-	-	-	-	-	-	-	-
1531156019866	-	-	0.0047900393	0.39278322	8.042476	0.39091575	0.50056994	-0.3492716	8.25	62.4	-48.600002	-	-	-	-	-	-	-	-	-
1531156019876	-	-	-0.11496094	0.4023633	7.688013	0.4164821	0.4915152	-0.31678104	8.85	61.050003	-47.7	-	-	-	-	-	-	-	-	-
1531156019887	-	-	-0.2921924	0.67539555	7.194639	0.41861263	0.43452355	-0.26777887	8.85	61.050003	-47.7	-	-	-	-	-	-	-	-	-
1531156019897	-	-	-0.39757326	0.732876	6.7970657	0.38612205	0.3578245	-0.21398301	9.3	60.750004	-47.7	-	-	-	-	-	-	-	-	-
1531156019907	-	-	-0.5508545	0.8143067	6.6437845	0.31474933	0.24330857	-0.15805663	9.3	60.750004	-47.7	-	-	-	-	-	-	-	-	-
1531156019917	-	-	-0.7232959	0.8430469	6.6821046	0.26361665	0.15329373	-0.11544604	9.75	58.500004	-48.0	-	-	-	-	-	-	-	-	-
1531156019927	-	-	-0.6227051	0.9436377	7.060518	0.22313659	0.039843064	-0.032355417	9.75	58.500004	-48.0	-	-	-	-	-	-	-	-	-
1531156019938	-	-	-0.5556446	1.0729688	7.5203614	0.23485449	-0.025138069	0.027832024	7.8	59.7	-49.350002	-	-	-	-	-	-	-	-	-
1531156019948	-	-	-0.47900394	1.1064991	7.951465	0.289183	-0.07147707	0.08109525	7.8	59.7	-49.350002	-	-	-	-	-	-	-	-	-
1531156019958	-	-	-0.3784131	1.2549903	8.186177	0.36801258	-0.07147707	0.13542373	10.200001	58.95	-48.600002	-	-	-	-	-	-	-	-	-
1531156019968	-	-	-0.14849122	1.2406201	7.9897857	0.43885264	-0.021942273	0.19028485	10.200001	58.95	-48.600002	-	-	-	-	-	-	-	-	-
1531156019978	-	-	0.0	1.3028907	7.774234	0.45536426	-0.024072804	0.2158512	10.05	58.500004	-47.100002	-	-	-	-	-	-	-	-	-
1531156019988	-	-	0.31135255	1.3795313	7.553892	0.41914526	-0.057096	0.22863437	10.05	58.500004	-47.100002	-	-	-	-	-	-	-	-	-
1531156019999	-	-	0.45984375	1.3795313	7.3622904	0.35256624	-0.09704342	0.23183016	10.05	59.850002	-49.95	-	-	-	-	-	-	-	-	-
1531156020009	-	-	0.5987549	1.341211	7.3958206	0.26627982	-0.16788352	0.2275691	10.05	59.850002	-49.95	-	-	-	-	-	-	-	-	-
1531156020019	-	-	0.92926764	1.4609619	7.6305327	0.16614494	-0.22860359	0.22117752	9.0	57.750004	-50.4	-	-	-	-	-	-	-	-	-
1531156020030	-	-	1.1064991	1.5376027	8.042476	0.07133955	-0.22861025	0.18920308	9.0	57.750004	-50.4	-	-	-	-	-	-	-	-	-
1531156020039	-	-	1.0681788	1.6813037	8.411309	-0.011218443	-0.19345652	0.13540724	9.75	58.500004	-49.95	-	-	-	-	-	-	-	-	-
1531156020049	-	-	0.8382569	1.7771046	8.59333	-0.078862734	-0.11143115	0.1034493	9.75	58.500004	-49.95	-	-	-	-	-	-	-	-	-
1531156020060	-	-	0.60354495	1.8872755	9.096285	-0.098037496	-0.0576353	0.1034493	10.200001	57.9	-51.45	-	-	-	-	-	-	-	-	-
1531156020070	-	-	0.32572266	1.9734962	9.335787	-0.0634164	-0.01502472	0.1018514	10.200001	57.9	-51.45	-	-	-	-	-	-	-	-	-
1531156020080	-	-	0.21076173	2.0118165	9.378897	0.0047605243	-1.1101714E-4	0.12528722	8.700001	57.15	-50.4	-	-	-	-	-	-	-	-	-
1531156020090	-	-	0.09580079	2.0405567	9.254355	0.07240482	-0.019818408	0.16736516	8.700001	57.15	-50.4	-	-	-	-	-	-	-	-	-
1531156020100	-	-	0.17244141	2.208208	9.005274	0.08092693	-0.08053848	0.22116102	9.0	57.750004	-49.95	-	-	-	-	-	-	-	-	-
1531156020111	-	-	0.28261232	2.193838	9.0148535	0.04470794	-0.108767994	0.22968315	9.0	57.750004	-49.95	-	-	-	-	-	-	-	-	-
1531156020121	-	-	0.6849756	2.2273684	9.3453665	-0.046904802	-0.15670489	0.23181367	9.450001	57.15	-48.45	-	-	-	-	-	-	-	-	-
1531156020131	-	-	0.67539555	2.3327491	9.608819	-0.10016803	-0.14125855	0.22808523	10.200001	57.9	-49.800003	-	-	-	-	-	-	-	-	-
1531156020142	-	-	0.7759864	2.1603076	10.451866	-0.13106069	-0.14232382	0.21370417	10.200001	57.9	-49.800003	-	-	-	-	-	-	-	-	-
1531156020151	-	-	0.852627	2.069297	10.638678	-0.1129512	-0.14818278	0.2174326	10.200001	57.9	-49.800003	-	-	-	-	-	-	-	-	-
1531156020161	-	-	1.0490186	2.0261867	11.084151	-0.09271117	-0.17374912	0.19719258	9.900001	58.350002	-51.000004	-	-	-	-	-	-	-	-	-
1531156020171	-	-	1.1879297	2.0501368	11.409874	-0.07779747	-0.14551961	0.19719258	9.75	56.4	-49.65	-	-	-	-	-	-	-	-	-
1531156020182	-	-	1.2885206	2.0118165	11.759546	-0.0319911	-0.052841607	0.1710936	9.75	56.4	-49.65	-	-	-	-	-	-	-	-	-
1531156020192	-	-	1.2933106	1.9399658	11.984678	0.0052931565	-0.012361559	0.1710936	9.6	57.9	-49.800003	-	-	-	-	-	-	-	-	-
1531156020203	-	-	0.9627979	1.7435743	12.16191	0.12140698	0.051021677	0.13114618	9.6	57.9	-49.800003	-	-	-	-	-	-	-	-	-
1531156020212	-	-	0.82388675	1.8250049	12.17149	0.16135441	0.07552276	0.12848301	10.650001	56.550003	-51.000004	-	-	-	-	-	-	-	-	-
1531156020222	-	-	0.364043	1.9255958	11.635005	0.28918612	0.0877733	0.1710936	10.650001	56.550003	-51.000004	-	-	-	-	-	-	-	-	-
1531156020233	-	-	0.16765137	2.0453467	11.472144	0.3104914	0.057945896	0.1812136	10.05	57.15	-50.4	-	-	-	-	-	-	-	-	-
1531156020243	-	-	0.28261232	2.069297	11.146421	0.2753377	-0.085864805	0.2158347	10.05	57.15	-50.4	-	-	-	-	-	-	-	-	-
1531156020255	-	-	0.5939649	1.7723145	11.194322	0.1448428	-0.29678714	0.20305152	10.5	56.7	-48.750004	-	-	-	-	-	-	-	-	-
1531156020264	-	-	1.0442286	1.2310401	11.7930765	-0.03678479	-0.54765695	0.16896306	10.5	56.7	-48.750004	-	-	-	-	-	-	-	-	-
1531156020274	-	-	1.4897022	0.74724615	12.909156	-0.11774489	-0.6477918	0.1678978	9.3	57.9	-49.800003	-	-	-	-	-	-	-	-	-
1531156020284	-	-	2.088457	0.3879932	14.317428	-0.004826856	-0.6147686	0.1497883	9.3	57.9	-49.800003	-	-	-	-	-	-	-	-	-
1531156020295	-	-	2.0357666	0.23471193	14.379698	0.16987652	-0.4991874	0.13274407	9.0	56.7	-49.65	-	-	-	-	-	-	-	-	-
1531156020305	-	-	1.4370118	0.27303225	13.670772	0.5017064	-0.23074077	0.12209143	9.0	56.7	-49.65	-	-	-	-	-	-	-	-	-
1531156020316	-	-	1.101709	0.35925296	12.846886	0.6183529	-0.16948807	0.1428641	10.05	58.500004	-50.4	-	-	-	-	-	-	-	-	-
1531156020325	-	-	0.8669971	0.37362307	10.815908	0.8452542	-0.078940585	0.2094431	10.05	58.500004	-50.4	-	-	-	-	-	-	-	-	-
1531156020335	-	-	1.0825489	0.34009278	9.584868	0.8250142	-0.085864805	0.23287894	9.6	57.300003	-51.45	-	-	-	-	-	-	-	-	-
1531156020346	-	-	1.2166699	0.56522465	7.913145	0.55017596	-0.17534702	0.21263891	9.6	57.300003	-51.45	-	-	-	-	-	-	-	-	-
1531156020356	-	-	1.3843213	0.7232959	7.544312	0.19064918	-0.27335134	0.17215885	9.0	55.65	-51.600002	-	-	-	-	-	-	-	-	-
1531156020367	-	-	1.7339942	0.9867481	7.9227247	-0.22480395	-0.27814502	0.08480717	9.0	55.65	-51.600002	-	-	-	-	-	-	-	-	-
1531156020377	-	-	1.8202149	0.8813672	8.818462	-0.45756426	-0.19558704	-0.012664526	8.400001	55.65	-52.050003	-	-	-	-	-	-	-	-	-
1531156020387	-	-	1.5615528	0.5987549	9.455538	-0.5624928	-0.06562478	-0.10853833	8.400001	55.65	-52.050003	-	-	-	-	-	-	-	-	-
1531156020398	-	-	0.9627979	0.52690434	9.455538	-0.60829914	0.10748069	-0.16339944	8.55	54.9	-51.45	-	-	-	-	-	-	-	-	-
1531156020408	-	-	0.34009278	0.46463382	9.532178	-0.62481076	0.23797558	-0.1511489	8.55	54.9	-51.45	-	-	-	-	-	-	-	-	-
1531156020418	-	-	-0.19160157	0.41194338	9.3309965	-0.6242781	0.25981352	-0.069123544	8.55	56.250004	-52.2	-	-	-	-	-	-	-	-	-
1531156020429	-	-	-0.34009278	0.36883304	9.316627	-0.6008423	0.18098395	0.031011315	8.55	56.250004	-52.2	-	-	-	-	-	-	-	-	-
1531156020439	-	-	-0.17244141	0.42152345	9.417217	-0.56196016	0.027053228	0.15724516	8.400001	56.7	-51.600002	-	-	-	-	-	-	-	-	-
1531156020450	-	-	-0.05269043	0.46942386	9.671089	-0.53692645	-0.07467953	0.23021577	8.400001	56.7	-51.600002	-	-	-	-	-	-	-	-	-
1531156020459	-	-	0.41194338	0.44547364	10.097403	-0.47034743	-0.20464179	0.28987056	8.55	56.250004	-50.550003	-	-	-	-	-	-	-	-	-
1531156020470	-	-	0.728086	0.5125342	10.547667	-0.36115783	-0.32661456	0.31277376	8.55	56.250004	-50.550003	-	-	-	-	-	-	-	-	-
1531156020480	-	-	1.0729688	0.43589357	10.902129	-0.2072271	-0.423021	0.29732743	8.85	57.300003	-51.000004	-	-	-	-	-	-	-	-	-
1531156020490	-	-	1.1496094	0.39757326	11.0123005	-0.10016803	-0.423021	0.27282634	8.55	58.350002	-51.45	-	-	-	-	-	-	-	-	-
1531156020501	-	-	1.2502003	0.29698244	10.873389	0.084122725	-0.37242094	0.25951052	8.55	58.350002	-51.45	-	-	-	-	-	-	-	-	-
1531156020511	-	-	1.101709	0.32572266	10.643467	0.19384497	-0.29678714	0.24832527	7.3500004	58.500004	-50.850002	-	-	-	-	-	-	-	-	-
1531156020521	-	-	0.9915381	0.36883304	9.72378	0.31954616	-0.17055333	0.25418422	7.3500004	58.500004	-50.850002	-	-	-	-	-	-	-	-	-
1531156020532	-	-	0.9915381	0.36883304	9.72378	0.31954616	-0.17055333	0.25418422	7.3500004	58.500004	-50.850002	-	-	-	-	-	-	-	-	-
1531156020542	-	-	0.8765772	0.5460645	8.358619	0.30729395	-0.062425412	0.2888142	8.25	58.350002	-52.65	-	-	-	-	-	-	-	-	-
1531156020553	-	-	0.87178713	0.51732427	8.032896	0.2982392	-0.03472854	0.3037279	8.25	57.9	-53.100002	-	-	-	-	-	-	-	-	-
1531156020562	-	-	0.92926764	0.6945557	7.8269243	0.27107495	0.0068167774	0.28188998	8.25	57.9	-53.100002	-	-	-	-	-	-	-	-	-
1531156020572	-	-	0.9436377	0.8382569	7.673643	0.25136757	0.010545203	0.2675089	8.85	57.300003	-52.2	-	-	-	-	-	-	-	-	-
1531156020582	-	-	1.0106983	0.92926764	7.4054008	0.19064748	-0.024608525	0.229692	8.85	57.300003	-52.2	-	-	-	-	-	-	-	-	-
1531156020593	-	-	1.0011182	1.0585986	7.3718705	0.13844952	-0.057631724	0.18921193	9.6	58.350002	-52.65	-	-	-	-	-	-	-	-	-
1531156020603	-	-	1.1879297	1.1448194	7.434141	0.07506628	-0.094383344	0.14500347	9.6	58.350002	-52.65	-	-	-	-	-	-	-	-	-
1531156020613	-	-	1.1400293	1.1448194	7.5395217	0.031390443	-0.10982968	0.11730659	9.3	56.550003	-52.2	-	-	-	-	-	-	-	-	-
1531156020623	-	-	0.977168	1.0538087	7.8412943	-0.023470676	-0.1497771	0.05924968	9.3	56.550003	-52.2	-	-	-	-	-	-	-	-	-
1531156020633	-	-	0.9436377	1.092129	8.200547	-0.04317807	-0.17108239	0.040607553	8.700001	57.15	-52.050003	-	-	-	-	-	-	-	-	-
1531156020644	-	-	0.7759864	1.1352394	8.396939	-0.034655955	-0.1780066	0.03048754	8.700001	57.15	-52.050003	-	-	-	-	-	-	-	-	-
1531156020654	-	-	0.728086	1.1160791	8.52627	-0.03146016	-0.16202764	0.03528123	6.15	55.95	-51.45	-	-	-	-	-	-	-	-	-
1531156020664	-	-	0.7089258	1.1064991	8.689131	-0.042112805	-0.15616868	0.043803345	6.15	55.95	-51.45	-	-	-	-	-	-	-	-	-
1531156020674	-	-	0.7232959	1.1927198	8.871153	-0.044775967	-0.111427575	0.0512602	8.25	57.300003	-52.65	-	-	-	-	-	-	-	-	-
1531156020684	-	-	0.57001466	1.346001	9.005274	-0.03305806	-0.06295805	0.050727565	8.25	57.300003	-52.65	-	-	-	-	-	-	-	-	-
1531156020695	-	-	0.4406836	1.3795313	9.019644	4.977746E-4	-0.03792433	0.07363075	7.8	57.300003	-51.000004	-	-	-	-	-	-	-	-	-
1531156020705	-	-	0.45026368	1.4753321	8.952583	0.036716767	-0.004901131	0.09546867	7.8	57.300003	-51.000004	-	-	-	-	-	-	-	-	-
1531156020715	-	-	0.5556446	1.5950831	8.8951025	0.041510455	-0.014488512	0.10026236	6.4500003	56.850002	-54.300003	-	-	-	-	-	-	-	-	-
1531156020726	-	-	0.76161623	1.7387843	8.856783	0.03352097	-0.046446446	0.10452342	6.4500003	56.850002	-54.300003	-	-	-	-	-	-	-	-	-
1531156020736	-	-	1.1496094	1.6717237	8.957374	-0.039449643	-0.090654925	0.08854445	7.2000003	56.550003	-52.2	-	-	-	-	-	-	-	-	-
1531156020747	-	-	1.2549903	1.5615528	9.024434	-0.09218024	-0.07627385	0.070967585	7.2000003	56.550003	-52.2	-	-	-	-	-	-	-	-	-
1531156020757	-	-	1.6621436	1.3172607	9.78605	-0.19497825	-0.065621205	0.02356332	5.4	55.500004	-53.850002	-	-	-	-	-	-	-	-	-
1531156020767	-	-	1.829795	1.0633887	10.4566555	-0.24611095	-0.036859065	-0.012655672	5.4	55.500004	-53.850002	-	-	-	-	-	-	-	-	-
1531156020778	-	-	1.8729054	0.64186525	10.97877	-0.26262254	0.027589433	-0.043548338	5.8500004	57.300003	-54.600002	-	-	-	-	-	-	-	-	-
1531156020788	-	-	1.710044	0.2921924	11.601475	-0.22427303	0.13784431	-0.017981993	5.8500004	57.300003	-54.600002	-	-	-	-	-	-	-	-	-
1531156020798	-	-	1.3076807	-0.119750984	12.20502	-0.11561605	0.29017714	0.09653393	7.8	57.300003	-51.9	-	-	-	-	-	-	-	-	-
1531156020809	-	-	1.0681788	0.014370117	12.25292	-0.039449643	0.38658357	0.21051723	7.8	57.300003	-51.9	-	-	-	-	-	-	-	-	-
1531156020819	-	-	0.87178713	0.45984375	12.013418	0.08252314	0.5149479	0.39374274	7.8	57.9	-53.850002	-	-	-	-	-	-	-	-	-
1531156020829	-	-	0.90052736	0.85741705	11.8074465	0.1480369	0.56661326	0.5013344	8.25	58.95	-53.100002	-	-	-	-	-	-	-	-	-
1531156020840	-	-	1.3603711	1.3028907	11.745176	0.24337807	0.5879185	0.60786086	8.25	58.95	-53.100002	-	-	-	-	-	-	-	-	-
1531156020850	-	-	1.6717237	1.4513819	11.591895	0.3030329	0.54584056	0.6360904	8.25	58.95	-53.100002	-	-	-	-	-	-	-	-	-
1531156020860	-	-	2.1459377	1.5663428	11.639795	0.41488567	0.4185415	0.6430146	8.700001	57.45	-52.800003	-	-	-	-	-	-	-	-	-
1531156020869	-	-	2.6345215	1.7244141	11.534414	0.48945418	0.307754	0.5998714	8.400001	58.050003	-53.7	-	-	-	-	-	-	-	-	-
1531156020879	-	-	3.0991554	1.5950831	11.338023	0.5778711	0.06221053	0.431027	8.400001	58.050003	-53.7	-	-	-	-	-	-	-	-	-
1531156020889	-	-	3.290757	1.4705421	11.179952	0.5917195	-0.13752656	0.29786894	10.200001	56.250004	-53.100002	-	-	-	-	-	-	-	-	-
1531156020900	-	-	3.8607717	1.1064991	10.868599	0.5379237	-0.43207216	-0.010525143	10.200001	56.250004	-53.100002	-	-	-	-	-	-	-	-	-
1531156020910	-	-	4.1242237	0.68976563	10.724898	0.40849409	-0.50930387	-0.20174012	9.6	56.550003	-52.2	-	-	-	-	-	-	-	-	-
1531156020920	-	-	4.191284	0.25866213	11.218272	-0.0016327542	-0.40970162	-0.5490163	9.6	56.550003	-52.2	-	-	-	-	-	-	-	-	-
1531156020931	-	-	3.903882	0.29698244	11.778707	-0.18059719	-0.2573688	-0.7114691	9.3	54.15	-55.050003	-	-	-	-	-	-	-	-	-
1531156020941	-	-	3.056045	0.14370118	12.913946	-0.2786015	0.12026744	-0.8936294	9.3	54.15	-55.050003	-	-	-	-	-	-	-	-	-
1531156020951	-	-	2.3854396	-0.1101709	12.885205	-0.22693619	0.2997645	-0.9415663	7.3500004	55.050003	-54.45	-	-	-	-	-	-	-	-	-
1531156020962	-	-	1.4226416	-0.45505372	12.037369	-0.07194021	0.46754366	-0.92452204	7.3500004	55.050003	-54.45	-	-	-	-	-	-	-	-	-
1531156020972	-	-	0.79993653	-0.488584	10.811119	0.010085154	0.4877837	-0.8424967	7.65	56.4	-54.000004	-	-	-	-	-	-	-	-	-
1531156020982	-	-	0.8095166	-0.6945557	9.704619	-0.0026980187	0.38285515	-0.7386334	7.65	56.4	-54.000004	-	-	-	-	-	-	-	-	-
1531156020992	-	-	1.0538087	-0.5125342	8.890313	-0.1395845	0.20548859	-0.6688586	8.25	55.2	-53.100002	-	-	-	-	-	-	-	-	-
1531156021003	-	-	1.3747413	-0.27303225	8.626861	-0.38193214	0.05209052	-0.63104165	8.25	55.2	-53.100002	-	-	-	-	-	-	-	-	-
1531156021013	-	-	1.341211	-0.07664063	8.923843	-0.55343974	0.03185049	-0.6369006	8.700001	55.350002	-53.7	-	-	-	-	-	-	-	-	-
1531156021024	-	-	1.101709	0.0	9.287886	-0.64611775	0.024926273	-0.62731326	8.700001	55.350002	-53.7	-	-	-	-	-	-	-	-	-
1531156021033	-	-	0.5843848	0.1580713	9.618399	-0.7249441	0.012136274	-0.63318914	9.0	57.15	-54.45	-	-	-	-	-	-	-	-	-
1531156021043	-	-	0.06227051	0.22513184	10.097403	-0.7020409	0.008407848	-0.57033855	9.0	57.15	-54.45	-	-	-	-	-	-	-	-	-
1531156021054	-	-	-0.1580713	0.20597169	10.447076	-0.5763397	0.046224736	-0.43984362	8.700001	57.750004	-54.000004	-	-	-	-	-	-	-	-	-
1531156021064	-	-	-0.11496094	0.19160157	10.418335	-0.41495213	0.06326897	-0.30242452	8.700001	57.750004	-54.000004	-	-	-	-	-	-	-	-	-
1531156021075	-	-	0.09580079	0.31135255	10.159674	-0.2801962	0.08244373	-0.20442018	7.9500003	57.750004	-55.2	-	-	-	-	-	-	-	-	-
1531156021085	-	-	0.17723145	0.5412744	9.74773	-0.07513277	0.16393647	-0.051022094	7.9500003	57.750004	-55.2	-	-	-	-	-	-	-	-	-
1531156021094	-	-	0.49337405	0.79035646	9.172925	0.051101066	0.22359127	0.008100081	8.700001	57.750004	-52.050003	-	-	-	-	-	-	-	-	-
1531156021104	-	-	0.8430469	1.0633887	8.655601	0.12034326	0.25714707	0.019817991	8.700001	57.750004	-52.050003	-	-	-	-	-	-	-	-	-
1531156021115	-	-	0.9532178	1.2406201	8.071217	0.16828015	0.294964	-0.0030851956	9.900001	56.850002	-53.850002	-	-	-	-	-	-	-	-	-
1531156021125	-	-	0.9436377	1.2645704	7.4964113	0.17946544	0.29443133	-0.033977862	9.900001	56.850002	-53.850002	-	-	-	-	-	-	-	-	-
1531156021136	-	-	1.0106983	1.2981006	7.1227884	0.14271381	0.25608182	-0.051022094	8.700001	56.7	-54.000004	-	-	-	-	-	-	-	-	-
1531156021145	-	-	1.0538087	1.4465919	6.864126	0.055894755	0.21773231	-0.08830635	8.700001	56.7	-54.000004	-	-	-	-	-	-	-	-	-
1531156021156	-	-	1.0250684	1.6381935	7.213799	-0.037848517	0.19376387	-0.118666396	9.75	57.750004	-54.000004	-	-	-	-	-	-	-	-	-
1531156021166	-	-	0.9196875	1.695674	7.692803	-0.07779593	0.15062065	-0.13571061	9.75	57.750004	-54.000004	-	-	-	-	-	-	-	-	-
1531156021176	-	-	0.977168	1.6094532	7.965835	-0.06501276	0.13783748	-0.14636326	9.900001	57.300003	-52.2	-	-	-	-	-	-	-	-	-
1531156021187	-	-	1.0777588	1.5711329	8.104747	-0.025065342	0.1117385	-0.16234222	9.900001	57.300003	-52.2	-	-	-	-	-	-	-	-	-
1531156021197	-	-	1.092129	1.6334034	8.066426	-0.0026947889	0.0638016	-0.20015912	9.75	57.45	-53.7	-	-	-	-	-	-	-	-	-
1531156021206	-	-	0.96758795	1.7483643	8.056846	-0.011749537	0.034506828	-0.22359493	9.75	57.45	-53.7	-	-	-	-	-	-	-	-	-
1531156021216	-	-	0.90052736	1.6286134	7.975415	-0.031989563	0.017462594	-0.23744337	11.1	58.050003	-53.7	-	-	-	-	-	-	-	-	-
1531156021226	-	-	0.90052736	1.705254	8.042476	-0.06661066	-6.4690027E-4	-0.237976	11.1	58.050003	-53.7	-	-	-	-	-	-	-	-	-
1531156021237	-	-	0.8047266	1.8441651	8.291558	-0.12147177	0.01639733	-0.25342235	9.450001	57.15	-54.000004	-	-	-	-	-	-	-	-	-
1531156021247	-	-	0.8095166	1.8872755	8.253238	-0.14863601	0.029180504	-0.24117179	9.450001	57.15	-54.000004	-	-	-	-	-	-	-	-	-
1531156021257	-	-	0.91010743	1.954336	8.53106	-0.18751816	0.045159474	-0.21773598	10.5	57.45	-52.500004	-	-	-	-	-	-	-	-	-
1531156021268	-	-	1.0011182	1.9399658	8.602911	-0.2045624	0.04675737	-0.21933387	10.5	57.45	-52.500004	-	-	-	-	-	-	-	-	-
1531156021278	-	-	1.1687696	1.9734962	8.866363	-0.23012875	0.06966055	-0.24330233	9.450001	58.800003	-53.250004	-	-	-	-	-	-	-	-	-
1531156021288	-	-	1.1831397	1.9208057	8.962164	-0.24344455	0.06167107	-0.2576834	10.05	58.050003	-54.000004	-	-	-	-	-	-	-	-	-
1531156021298	-	-	1.1639795	1.8633252	9.230406	-0.2871204	0.06646476	-0.29336977	10.05	58.050003	-54.000004	-	-	-	-	-	-	-	-	-
1531156021309	-	-	1.096919	1.8441651	9.422008	-0.303632	0.08137847	-0.31574032	10.950001	58.65	-52.2	-	-	-	-	-	-	-	-	-
1531156021319	-	-	0.96758795	1.7675245	9.963282	-0.31907833	0.10161849	-0.31307715	10.950001	58.65	-52.2	-	-	-	-	-	-	-	-	-
1531156021329	-	-	0.9244776	1.7004639	10.394385	-0.31748044	0.10960797	-0.29816347	9.3	56.550003	-52.2	-	-	-	-	-	-	-	-	-
1531156021340	-	-	1.1831397	1.4753321	11.285333	-0.25942352	0.103749014	-0.2725971	9.3	56.550003	-52.2	-	-	-	-	-	-	-	-	-
1531156021349	-	-	1.3028907	1.3891114	11.543995	-0.22480242	0.08297636	-0.2736624	9.6	58.350002	-53.850002	-	-	-	-	-	-	-	-	-
1531156021359	-	-	1.4322218	1.2693604	12.17628	-0.11880861	0.06646476	-0.29336977	9.6	58.350002	-53.850002	-	-	-	-	-	-	-	-	-
1531156021370	-	-	1.1256592	1.1639795	12.497212	-0.06820855	0.035039462	-0.3056203	9.75	58.050003	-53.250004	-	-	-	-	-	-	-	-	-
1531156021379	-	-	0.5364844	1.0394385	12.866045	0.018610502	0.048887897	-0.27312973	9.75	58.050003	-53.250004	-	-	-	-	-	-	-	-	-
1531156021391	-	-	0.27303225	0.92926764	13.215718	0.12300642	0.117064826	-0.20335491	10.650001	59.4	-52.65	-	-	-	-	-	-	-	-	-
1531156021400	-	-	-0.2682422	0.79993653	13.555811	0.27587187	0.22678706	-0.08670846	10.650001	59.4	-52.65	-	-	-	-	-	-	-	-	-
1531156021411	-	-	-0.56522465	0.6227051	13.570181	0.5123606	0.361543	0.07308121	9.3	60.000004	-53.850002	-	-	-	-	-	-	-	-	-
1531156021421	-	-	-0.67539555	0.7424561	12.904366	0.7962535	0.52239794	0.26429617	9.3	60.000004	-53.850002	-	-	-	-	-	-	-	-	-
1531156021431	-	-	-0.7041358	1.0154883	11.898458	1.0401992	0.6188044	0.42941216	9.900001	58.95	-53.850002	-	-	-	-	-	-	-	-	-
1531156021441	-	-	-0.36883304	1.2358302	9.800421	1.1121045	0.5985644	0.53380805	9.900001	58.95	-53.850002	-	-	-	-	-	-	-	-	-
1531156021452	-	-	0.119750984	1.1639795	8.401729	0.96403265	0.46647155	0.55191755	9.450001	57.45	-52.800003	-	-	-	-	-	-	-	-	-
1531156021462	-	-	0.7185059	1.1496094	7.4820414	0.48200053	0.110673234	0.47149011	9.450001	57.45	-52.800003	-	-	-	-	-	-	-	-	-
1531156021473	-	-	1.346001	1.0490186	7.8652444	0.1144843	-0.09172701	0.38041	12.0	55.95	-53.4	-	-	-	-	-	-	-	-	-
1531156021483	-	-	1.4801221	0.86220706	9.541759	-0.43039846	-0.40970847	0.18067293	12.0	55.95	-53.4	-	-	-	-	-	-	-	-	-
1531156021493	-	-	1.336421	0.3784131	11.443404	-0.6748767	-0.5908034	0.06828752	11.25	55.95	-53.100002	-	-	-	-	-	-	-	-	-
1531156021504	-	-	0.7807764	-0.100590825	13.776153	-0.7089651	-0.7442015	-0.03024944	11.25	55.95	-53.100002	-	-	-	-	-	-	-	-	-
1531156021514	-	-	0.21076173	-0.38320315	15.074254	-0.51561964	-0.8320858	-0.058478948	12.3	56.550003	-53.100002	-	-	-	-	-	-	-	-	-
1531156021525	-	-	-0.38320315	-0.67539555	15.548468	-0.26261932	-0.83794475	-0.033977862	12.3	56.550003	-53.100002	-	-	-	-	-	-	-	-	-
1531156021535	-	-	-0.5891748	-0.96758795	15.088624	0.2188793	-0.7830817	0.09811976	13.05	58.350002	-53.850002	-	-	-	-	-	-	-	-	-
1531156021545	-	-	-0.75203615	-1.2022998	13.915064	0.5411218	-0.6802837	0.23607151	13.05	58.350002	-53.850002	-	-	-	-	-	-	-	-	-
1531156021555	-	-	-0.6322852	-1.1112891	12.430152	0.72328204	-0.60678047	0.36922956	9.0	57.45	-52.800003	-	-	-	-	-	-	-	-	-
1531156021566	-	-	-0.1341211	-0.8286768	11.165582	0.7877305	-0.55884355	0.4576465	9.0	57.45	-52.800003	-	-	-	-	-	-	-	-	-
1531156021576	-	-	0.48379397	-0.5556446	9.79084	0.733402	-0.46989393	0.4427328	9.450001	56.100002	-52.050003	-	-	-	-	-	-	-	-	-
1531156021587	-	-	0.68018556	-0.52690434	9.1202345	0.6220819	-0.3846728	0.4027854	9.450001	56.100002	-52.050003	-	-	-	-	-	-	-	-	-
1531156021596	-	-	0.8382569	-0.5604346	8.296348	0.33818892	-0.20411046	0.33780426	8.25	56.250004	-54.300003	-	-	-	-	-	-	-	-	-
1531156021606	-	-	0.8430469	-0.62749517	7.8987746	0.109157056	-0.07787662	0.30424842	8.25	56.250004	-54.300003	-	-	-	-	-	-	-	-	-
1531156021617	-	-	0.488584	-0.2778223	8.157437	-0.2887192	0.16713421	0.26696417	7.8	55.2	-54.300003	-	-	-	-	-	-	-	-	-
1531156021627	-	-	0.28740236	-0.15328126	8.828042	-0.44904152	0.31147754	0.2722905	7.05	56.100002	-54.9	-	-	-	-	-	-	-	-	-
1531156021637	-	-	-0.07185059	0.023950197	9.958491	-0.49538052	0.4478314	0.3058463	7.05	56.100002	-54.9	-	-	-	-	-	-	-	-	-
1531156021648	-	-	-0.18681154	0.086220704	10.020762	-0.42454043	0.4776588	0.31916213	8.400001	54.750004	-55.2	-	-	-	-	-	-	-	-	-
1531156021658	-	-	-0.32093263	0.18681154	9.977652	-0.27593604	0.474463	0.37402323	8.400001	54.750004	-55.2	-	-	-	-	-	-	-	-	-
1531156021668	-	-	-0.1580713	0.28740236	9.5561285	-0.1315927	0.4185366	0.42089486	8.400001	54.750004	-55.2	-	-	-	-	-	-	-	-	-
1531156021679	-	-	0.53169435	0.42152345	8.756192	-0.018142046	0.31520596	0.45551598	9.900001	54.15	-52.65	-	-	-	-	-	-	-	-	-
1531156021689	-	-	0.7664063	0.49337405	8.646021	-0.011217827	0.29070488	0.4427328	10.5	54.000004	-52.050003	-	-	-	-	-	-	-	-	-
1531156021700	-	-	1.0202783	0.7711963	8.4304695	-0.045838922	0.2944333	0.34153268	10.5	54.000004	-52.050003	-	-	-	-	-	-	-	-	-
1531156021710	-	-	0.8861573	0.78556645	8.454419	-0.085786335	0.32692388	0.2563115	9.0	55.65	-54.45	-	-	-	-	-	-	-	-	-
1531156021720	-	-	0.6610254	0.76161623	8.58854	-0.09058003	0.34503338	0.21689674	9.0	55.65	-54.45	-	-	-	-	-	-	-	-	-
1531156021731	-	-	0.50774413	0.6179151	8.641231	-0.07034	0.39137238	0.20251568	9.75	55.050003	-52.050003	-	-	-	-	-	-	-	-	-
1531156021741	-	-	0.22992188	0.7568262	8.54064	-0.009619931	0.39989448	0.24459362	9.75	55.050003	-52.050003	-	-	-	-	-	-	-	-	-
1531156021751	-	-	0.25387207	0.9053174	8.4448395	0.0020979783	0.38764393	0.2509852	9.6	55.500004	-53.4	-	-	-	-	-	-	-	-	-
1531156021761	-	-	0.4742139	1.0011182	8.258028	0.08252545	0.2912375	0.3138358	9.6	55.500004	-53.4	-	-	-	-	-	-	-	-	-
1531156021772	-	-	0.74724615	1.0011182	8.061636	0.11288548	0.19642898	0.3069116	9.6	56.850002	-53.4	-	-	-	-	-	-	-	-	-
1531156021782	-	-	1.0059083	1.0298585	8.037686	0.11874444	0.1207952	0.2754863	9.6	56.850002	-53.4	-	-	-	-	-	-	-	-	-
1531156021793	-	-	1.101709	1.2741505	7.965835	0.099037044	0.024388764	0.21050516	11.85	56.4	-52.050003	-	-	-	-	-	-	-	-	-
1531156021803	-	-	1.1064991	1.2789404	8.047266	0.052165408	0.03291088	0.117827155	11.85	56.4	-52.050003	-	-	-	-	-	-	-	-	-
1531156021814	-	-	1.0250684	1.2693604	8.076006	0.052165408	0.03291088	0.117827155	12.450001	55.65	-54.000004	-	-	-	-	-	-	-	-	-
1531156021824	-	-	0.60833496	1.21188	8.363408	-0.01867468	0.13038258	0.055509176	12.450001	55.65	-54.000004	-	-	-	-	-	-	-	-	-
1531156021834	-	-	0.48379397	1.2166699	8.382568	-0.030392589	0.16660157	0.065096565	12.450001	55.050003	-53.250004	-	-	-	-	-	-	-	-	-
1531156021845	-	-	0.47900394	1.2166699	8.54543	-0.026131531	0.18630897	0.07148815	12.450001	55.050003	-53.250004	-	-	-	-	-	-	-	-	-
1531156021854	-	-	0.45026368	1.3076807	8.602911	0.0026306105	0.16180788	0.10664187	12.0	55.2	-52.65	-	-	-	-	-	-	-	-	-
1531156021865	-	-	0.53169435	1.5328126	8.760982	0.03991487	0.08830464	0.12741454	12.0	55.2	-52.65	-	-	-	-	-	-	-	-	-
1531156021874	-	-	0.60354495	1.5040723	8.875943	0.056426466	0.057944596	0.12581663	12.3	55.2	-54.300003	-	-	-	-	-	-	-	-	-
1531156021884	-	-	0.9148975	1.6813037	9.1202345	0.108091794	-0.038461838	0.094923966	12.3	55.2	-54.300003	-	-	-	-	-	-	-	-	-
1531156021895	-	-	1.1304493	1.7292042	9.311836	0.12034234	-0.060832392	0.047519695	12.450001	55.65	-53.7	-	-	-	-	-	-	-	-	-
1531156021905	-	-	1.1496094	1.8585353	9.369317	0.12992972	-0.07414819	0.003311221	12.450001	55.65	-53.7	-	-	-	-	-	-	-	-	-
1531156021915	-	-	1.1591895	1.8058448	9.484278	0.092112824	-0.08693137	-0.06113728	13.200001	54.750004	-54.000004	-	-	-	-	-	-	-	-	-
1531156021926	-	-	1.092129	1.6621436	9.881851	0.03991487	-0.12687878	-0.08404046	13.200001	54.750004	-54.000004	-	-	-	-	-	-	-	-	-
1531156021936	-	-	1.2454102	1.5423926	10.485396	0.034588546	-0.13433564	-0.09522574	13.200001	55.65	-54.000004	-	-	-	-	-	-	-	-	-
1531156021947	-	-	1.2549903	1.4130616	10.95961	0.05749173	-0.14125985	-0.100019425	12.450001	54.750004	-52.050003	-	-	-	-	-	-	-	-	-
1531156021957	-	-	1.4801221	1.1639795	11.318863	0.10276547	-0.16309777	-0.11067207	12.450001	54.750004	-52.050003	-	-	-	-	-	-	-	-	-
1531156021967	-	-	1.4370118	0.98195803	11.366763	0.12726656	-0.17481568	-0.10055206	12.450001	55.050003	-53.7	-	-	-	-	-	-	-	-	-
1531156021978	-	-	1.2837305	0.8047266	11.472144	0.13419077	-0.13220511	-0.04941937	12.450001	55.050003	-53.7	-	-	-	-	-	-	-	-	-
1531156021988	-	-	1.0825489	0.85741705	11.558365	0.13578866	-0.0033081109	0.0065070144	12.150001	54.750004	-54.45	-	-	-	-	-	-	-	-	-
1531156021998	-	-	0.7089258	0.9580079	11.654165	0.18106242	0.22093005	0.10504398	12.150001	54.750004	-54.45	-	-	-	-	-	-	-	-	-
1531156022009	-	-	0.5364844	1.0250684	11.673326	0.22420561	0.32852176	0.16523142	12.150001	54.750004	-54.45	-	-	-	-	-	-	-	-	-
1531156022020	-	-	0.5364844	0.9532178	11.04104	0.270012	0.26833433	0.22648412	12.150001	52.95	-52.800003	-	-	-	-	-	-	-	-	-
1531156022029	-	-	0.56522465	0.93405765	10.94524	0.2630894	0.22092664	0.22594304	12.450001	55.050003	-52.800003	-	-	-	-	-	-	-	-	-
1531156022039	-	-	1.0729688	0.9388477	10.715318	0.22580512	0.058473814	0.20889881	12.450001	55.050003	-52.800003	-	-	-	-	-	-	-	-	-
1531156022050	-	-	2.1459377	0.8430469	10.643467	0.15336715	-0.05497685	0.1327324	11.700001	54.9	-53.850002	-	-	-	-	-	-	-	-	-
1531156022059	-	-	2.9841945	0.728086	10.619517	0.017013295	-0.117294826	-0.03717728	11.700001	54.9	-53.850002	-	-	-	-	-	-	-	-	-
1531156022070	-	-	3.3147073	0.7185059	10.566827	-0.07300155	-0.12901272	-0.15275846	11.700001	54.9	-53.850002	-	-	-	-	-	-	-	-	-
1531156022080	-	-	3.3434474	0.5604346	10.820699	-0.42240828	-0.11889272	-0.51974213	11.85	53.7	-53.7	-	-	-	-	-	-	-	-	-
1531156022090	-	-	2.9746144	0.12454102	11.452984	-0.60829693	-0.06776003	-0.7216097	12.6	54.45	-53.850002	-	-	-	-	-	-	-	-	-
1531156022100	-	-	2.8261232	-0.1101709	11.9128275	-0.6754086	-0.046987366	-0.7988414	12.6	54.45	-53.850002	-	-	-	-	-	-	-	-	-
1531156022111	-	-	1.8154249	-0.5843848	12.516373	-0.6642233	0.048886433	-0.97674054	11.25	54.15	-52.2	-	-	-	-	-	-	-	-	-
1531156022121	-	-	1.1927198	-0.7089258	12.22418	-0.5939159	0.08723595	-1.0150901	11.25	54.15	-52.2	-	-	-	-	-	-	-	-	-
1531156022132	-	-	0.68018556	-0.82388675	11.606265	-0.5433158	0.104812816	-1.0012416	10.8	54.750004	-52.050003	-	-	-	-	-	-	-	-	-
1531156022141	-	-	0.16765137	-0.81909674	11.112891	-0.5443811	0.08190963	-0.9394563	10.8	54.750004	-52.050003	-	-	-	-	-	-	-	-	-
1531156022151	-	-	-0.20597169	-0.9196875	10.629097	-0.5790022	0.037168525	-0.86222464	13.950001	57.45	-51.600002	-	-	-	-	-	-	-	-	-
1531156022162	-	-	-0.45984375	-0.7232959	10.772799	-0.61788434	-0.005442053	-0.7594266	13.950001	57.45	-51.600002	-	-	-	-	-	-	-	-	-
1531156022172	-	-	-0.63707525	-0.51732427	11.175161	-0.5672843	0.041962214	-0.60762644	10.950001	54.9	-55.050003	-	-	-	-	-	-	-	-	-
1531156022182	-	-	-0.5221143	-0.36883304	11.227852	-0.43785462	0.086703315	-0.4558262	10.950001	54.9	-55.050003	-	-	-	-	-	-	-	-	-
1531156022192	-	-	-0.48379397	-0.3065625	10.91171	-0.26155338	0.17831607	-0.3221355	11.1	57.45	-52.500004	-	-	-	-	-	-	-	-	-
1531156022203	-	-	-0.4742139	0.07664063	10.557246	-0.07513208	0.26992878	-0.17672692	11.1	57.45	-52.500004	-	-	-	-	-	-	-	-	-
1531156022213	-	-	-0.3784131	0.37362307	9.939331	0.11661553	0.3610089	-0.07126574	10.5	58.050003	-52.800003	-	-	-	-	-	-	-	-	-
1531156022223	-	-	-0.22992188	0.728086	9.029224	0.26042622	0.39296684	0.0054332977	10.5	58.050003	-52.800003	-	-	-	-	-	-	-	-	-
1531156022233	-	-	-0.086220704	0.8813672	8.214917	0.34032106	0.36367208	0.049109142	11.25	57.300003	-51.9	-	-	-	-	-	-	-	-	-
1531156022243	-	-	-0.10538086	0.9484278	7.592212	0.36322424	0.29229936	0.08692603	11.25	57.300003	-51.9	-	-	-	-	-	-	-	-	-
1531156022254	-	-	0.19160157	1.096919	7.1132083	0.36162636	0.210274	0.12207975	10.8	57.15	-53.250004	-	-	-	-	-	-	-	-	-
1531156022264	-	-	0.3305127	1.2310401	6.940767	0.3307337	0.1128023	0.13166714	10.8	57.15	-53.250004	-	-	-	-	-	-	-	-	-
1531156022274	-	-	0.5221143	1.4849122	6.792276	0.2849273	0.020656927	0.113025	12.150001	57.45	-50.850002	-	-	-	-	-	-	-	-	-
1531156022284	-	-	0.7089258	1.7723145	6.8880763	0.2417841	-0.05231369	0.0682839	12.150001	57.45	-50.850002	-	-	-	-	-	-	-	-	-
1531156022294	-	-	0.8334668	1.8729054	6.935977	0.17946613	-0.10770745	-0.0078825075	12.450001	57.15	-52.500004	-	-	-	-	-	-	-	-	-
1531156022305	-	-	0.8334668	1.7435743	7.0126176	0.13206185	-0.10291375	-0.051025715	12.450001	57.15	-52.500004	-	-	-	-	-	-	-	-	-
1531156022315	-	-	0.6179151	1.8633252	7.1371584	0.04471017	-0.09385901	-0.11121316	12.450001	57.15	-51.600002	-	-	-	-	-	-	-	-	-
1531156022326	-	-	0.44547364	1.7339942	7.31918	-0.0037593613	-0.08001057	-0.12772475	11.700001	56.250004	-51.9	-	-	-	-	-	-	-	-	-
1531156022336	-	-	0.32093263	1.7531544	7.6209526	-0.08418682	-0.04752	-0.15169321	11.700001	56.250004	-51.9	-	-	-	-	-	-	-	-	-
1531156022346	-	-	0.3305127	1.8345851	7.9227247	-0.11987318	-0.02408418	-0.1532911	10.950001	58.350002	-53.4	-	-	-	-	-	-	-	-	-
1531156022357	-	-	0.50774413	1.9351759	8.296348	-0.15928797	0.049419068	-0.19696695	10.950001	58.350002	-53.4	-	-	-	-	-	-	-	-	-
1531156022367	-	-	0.5843848	2.0501368	8.51669	-0.17313641	0.07019172	-0.22413118	11.1	57.45	-51.600002	-	-	-	-	-	-	-	-	-
1531156022377	-	-	0.4406836	2.0549269	8.57417	-0.21148594	0.10321492	-0.26354596	11.1	57.45	-51.600002	-	-	-	-	-	-	-	-	-
1531156022387	-	-	0.3879932	2.0309765	8.784932	-0.23279123	0.0962907	-0.28005758	12.6	56.850002	-51.45	-	-	-	-	-	-	-	-	-
1531156022398	-	-	0.3065625	2.0261867	9.081915	-0.26315126	0.056875918	-0.30988497	12.6	56.850002	-51.45	-	-	-	-	-	-	-	-	-
1531156022407	-	-	0.28261232	1.954336	9.326206	-0.25622705	0.049419068	-0.33438605	11.700001	57.300003	-51.9	-	-	-	-	-	-	-	-	-
1531156022417	-	-	0.16765137	1.9064356	9.74773	-0.23119333	0.034505364	-0.33438605	11.700001	57.300003	-51.9	-	-	-	-	-	-	-	-	-
1531156022428	-	-	0.06227051	1.9064356	10.154883	-0.19550696	0.03610326	-0.3269292	11.400001	57.45	-51.15	-	-	-	-	-	-	-	-	-
1531156022437	-	-	-0.20118165	1.8968556	10.87818	-0.10176369	0.041429583	-0.3168092	11.400001	57.45	-51.15	-	-	-	-	-	-	-	-	-
1531156022448	-	-	-0.4023633	1.8824854	11.419454	-0.016542535	0.051549595	-0.3002976	11.85	57.45	-50.850002	-	-	-	-	-	-	-	-	-
1531156022458	-	-	-0.732876	1.9255958	11.486514	0.14484502	0.104812816	-0.23691437	11.85	57.45	-50.850002	-	-	-	-	-	-	-	-	-
1531156022468	-	-	-0.89573735	1.9064356	11.371553	0.22687039	0.11599809	-0.17672692	11.25	57.9	-52.65	-	-	-	-	-	-	-	-	-
1531156022479	-	-	-0.6514453	1.7818946	10.825489	0.29291677	0.05953908	-0.06647205	11.25	57.9	-52.65	-	-	-	-	-	-	-	-	-
1531156022489	-	-	-0.46463382	1.6621436	10.772799	0.27267677	0.018526398	-0.026524635	11.400001	57.15	-52.050003	-	-	-	-	-	-	-	-	-
1531156022500	-	-	-0.22992188	1.5088624	10.796748	0.21568511	-0.0022462597	0.048043877	11.400001	57.15	-52.050003	-	-	-	-	-	-	-	-	-
1531156022510	-	-	0.009580079	1.2070899	11.132051	0.170944	0.020656927	0.08799129	10.8	58.500004	-51.15	-	-	-	-	-	-	-	-	-
1531156022520	-	-	0.30177248	1.1927198	11.673326	0.13152923	0.037701156	0.11568817	10.8	58.500004	-51.15	-	-	-	-	-	-	-	-	-
1531156022531	-	-	0.63707525	1.0490186	12.1235895	0.14910609	0.0978886	0.1359282	12.3	58.350002	-52.2	-	-	-	-	-	-	-	-	-
1531156022541	-	-	0.7041358	0.9148975	12.377461	0.20876089	0.24116667	0.12687345	12.3	58.350002	-52.2	-	-	-	-	-	-	-	-	-
1531156022551	-	-	0.35925296	0.8765772	12.1379595	0.3147547	0.45049113	0.12687345	10.950001	58.350002	-51.9	-	-	-	-	-	-	-	-	-
1531156022562	-	-	-0.23471193	0.8669971	11.620635	0.4218138	0.5895081	0.1556356	10.950001	58.350002	-51.9	-	-	-	-	-	-	-	-	-
1531156022572	-	-	-0.847837	1.0106983	11.06978	0.54218864	0.6816535	0.19771354	11.25	57.600002	-51.45	-	-	-	-	-	-	-	-	-
1531156022582	-	-	-1.4418018	1.2166699	9.972861	0.60983294	0.6981651	0.2930547	11.25	57.600002	-51.45	-	-	-	-	-	-	-	-	-
1531156022593	-	-	-1.6334034	1.3651612	8.986114	0.56509185	0.5575502	0.38679796	12.150001	57.15	-52.050003	-	-	-	-	-	-	-	-	-
1531156022603	-	-	-1.5423926	1.2837305	8.435259	0.40956324	0.2997562	0.45763806	12.150001	57.15	-52.050003	-	-	-	-	-	-	-	-	-
1531156022614	-	-	-0.8861573	1.0154883	8.626861	0.14750819	-0.07255372	0.50344443	11.85	56.100002	-53.250004	-	-	-	-	-	-	-	-	-
1531156022624	-	-	-0.2682422	0.6945557	9.105865	-0.004824626	-0.2525834	0.49865076	11.85	56.100002	-53.250004	-	-	-	-	-	-	-	-	-
1531156022635	-	-	0.49337405	0.32572266	10.547667	-0.2242691	-0.40651414	0.46030122	12.3	55.95	-51.9	-	-	-	-	-	-	-	-	-
1531156022645	-	-	0.64186525	0.13891114	11.227852	-0.30203342	-0.39213306	0.41076642	12.450001	55.65	-52.050003	-	-	-	-	-	-	-	-	-
1531156022656	-	-	-0.21555176	0.05269043	12.909156	-0.24291123	-0.2557792	0.35217687	12.450001	55.65	-52.050003	-	-	-	-	-	-	-	-	-
1531156022667	-	-	-0.9148975	-0.100590825	13.397739	-0.133189	-0.2030486	0.37508008	12.3	56.850002	-51.9	-	-	-	-	-	-	-	-	-
1531156022677	-	-	-1.710044	-0.10538086	12.9187355	0.3307337	-0.08480426	0.5790782	12.3	56.850002	-51.9	-	-	-	-	-	-	-	-	-
1531156022688	-	-	-1.9926564	-0.1580713	11.606265	0.56296134	-0.0624337	0.7133015	12.900001	56.4	-52.800003	-	-	-	-	-	-	-	-	-
1531156022698	-	-	-1.5280225	-0.119750984	10.317744	0.8250164	-0.12262115	0.9343439	12.900001	56.4	-52.800003	-	-	-	-	-	-	-	-	-
1531156022708	-	-	-0.14370118	-0.14370118	8.420889	0.85803956	-0.2658992	1.0493925	12.900001	57.15	-52.050003	-	-	-	-	-	-	-	-	-
1531156022719	-	-	0.9963282	-0.014370117	7.2281694	0.583734	-0.4933332	1.047262	12.900001	57.15	-52.050003	-	-	-	-	-	-	-	-	-
1531156022728	-	-	1.8010547	0.29698244	6.662945	0.37547478	-0.57429326	0.9870745	13.05	55.2	-51.9	-	-	-	-	-	-	-	-	-
1531156022738	-	-	2.5051906	0.60354495	7.448511	-0.39311352	-0.67442816	0.70371413	13.05	55.2	-51.9	-	-	-	-	-	-	-	-	-
1531156022749	-	-	2.4668703	0.56522465	9.053174	-0.73506343	-0.6685692	0.5252823	13.200001	54.300003	-52.050003	-	-	-	-	-	-	-	-	-
1531156022758	-	-	2.203418	0.35925296	10.902129	-1.0828722	-0.59666383	0.26216203	13.200001	54.300003	-52.050003	-	-	-	-	-	-	-	-	-
1531156022768	-	-	1.7531544	0.081430666	12.15712	-1.1435922	-0.5151711	0.1343303	11.400001	55.350002	-50.850002	-	-	-	-	-	-	-	-	-
1531156022778	-	-	0.78556645	-0.32093263	13.40732	-0.99232477	-0.35591406	0.037391234	11.400001	55.350002	-50.850002	-	-	-	-	-	-	-	-	-
1531156022788	-	-	0.21555176	-0.43110353	13.603711	-0.8154909	-0.24033286	0.03952176	10.950001	53.850002	-53.100002	-	-	-	-	-	-	-	-	-
1531156022799	-	-	-0.60354495	-0.5412744	13.186978	-0.49324837	-0.060835805	0.15883139	10.950001	53.850002	-53.100002	-	-	-	-	-	-	-	-	-
1531156022809	-	-	-0.74724615	-0.5412744	12.439732	-0.31055552	9.4953354E-4	0.28240207	10.950001	56.550003	-52.2	-	-	-	-	-	-	-	-	-
1531156022820	-	-	-0.47900394	-0.37362307	11.596685	-0.090578414	0.031842202	0.4384633	10.950001	56.550003	-52.2	-	-	-	-	-	-	-	-	-
1531156022830	-	-	-0.09101075	-0.12933107	10.9069195	-0.0016288324	-0.004909421	0.48054126	12.3	57.300003	-51.000004	-	-	-	-	-	-	-	-	-
1531156022840	-	-	0.46942386	0.14370118	10.370435	0.06281967	-0.049117897	0.47574756	12.3	57.300003	-51.000004	-	-	-	-	-	-	-	-	-
1531156022850	-	-	0.75203615	0.23950197	9.83874	0.08519022	-0.0070399498	0.43047383	12.6	58.350002	-52.65	-	-	-	-	-	-	-	-	-
1531156022860	-	-	0.7232959	0.35925296	9.398057	0.088386014	0.043560114	0.37934113	12.6	58.350002	-52.65	-	-	-	-	-	-	-	-	-
1531156022870	-	-	0.5987549	0.42152345	9.057964	0.107560776	0.124520205	0.34685057	12.0	58.350002	-51.9	-	-	-	-	-	-	-	-	-
1531156022880	-	-	0.5412744	0.4742139	8.52148	0.112354465	0.1788487	0.30743578	12.0	58.350002	-51.9	-	-	-	-	-	-	-	-	-
1531156022891	-	-	0.5508545	0.57959473	8.104747	0.114484996	0.19962136	0.2978484	11.400001	56.4	-51.15	-	-	-	-	-	-	-	-	-
1531156022902	-	-	0.5604346	0.57959473	7.7359133	0.09584287	0.19216451	0.27015153	11.400001	56.4	-51.15	-	-	-	-	-	-	-	-	-
1531156022912	-	-	0.5221143	0.75203615	7.31439	0.032992262	0.14795603	0.231802	11.700001	57.600002	-51.000004	-	-	-	-	-	-	-	-	-
1531156022923	-	-	0.6514453	0.79993653	7.1611085	-0.033054136	0.13357496	0.20783354	11.700001	57.600002	-51.000004	-	-	-	-	-	-	-	-	-
1531156022933	-	-	0.7376661	0.8334668	7.1611085	-0.13105847	0.18524028	0.16522297	13.05	57.600002	-50.550003	-	-	-	-	-	-	-	-	-
1531156022943	-	-	0.6562354	0.9580079	7.5012016	-0.17579958	0.21932875	0.12474292	12.150001	57.750004	-50.850002	-	-	-	-	-	-	-	-	-
1531156022953	-	-	0.39278322	0.9627979	8.008945	-0.22107331	0.2651351	0.081599705	12.150001	57.750004	-50.850002	-	-	-	-	-	-	-	-	-
1531156022964	-	-	0.22513184	0.92926764	8.2197075	-0.23492175	0.29869094	0.08213234	11.400001	56.4	-50.4	-	-	-	-	-	-	-	-	-
1531156022974	-	-	0.086220704	0.9484278	8.4448395	-0.2061596	0.3839121	0.10769869	11.400001	56.4	-50.4	-	-	-	-	-	-	-	-	-
1531156022985	-	-	0.12454102	0.89573735	8.6077	-0.16195114	0.39190158	0.13965662	12.150001	57.750004	-51.15	-	-	-	-	-	-	-	-	-
1531156022995	-	-	0.18681154	1.0442286	8.660391	-0.10602475	0.3572805	0.15297243	12.150001	57.750004	-51.15	-	-	-	-	-	-	-	-	-
1531156023004	-	-	0.3065625	1.1591895	8.722662	-0.067675225	0.27418986	0.15936401	13.950001	56.100002	-52.050003	-	-	-	-	-	-	-	-	-
1531156023014	-	-	0.43589357	1.1448194	9.0004835	-0.00802042	0.109606504	0.14178716	13.950001	56.100002	-52.050003	-	-	-	-	-	-	-	-	-
1531156023025	-	-	0.51732427	1.2885206	9.067544	0.03512279	0.048353802	0.12793872	12.450001	56.7	-51.600002	-	-	-	-	-	-	-	-	-
1531156023035	-	-	0.728086	1.341211	9.503438	0.112356	-0.010238995	0.07679797	12.450001	56.7	-51.600002	-	-	-	-	-	-	-	-	-
1531156023046	-	-	0.7711963	1.3172607	9.671089	0.14431393	-0.056578	0.033122126	14.250001	58.500004	-49.95	-	-	-	-	-	-	-	-	-
1531156023055	-	-	0.7089258	1.1975098	9.85311	0.16348869	-0.13753809	-0.0350548	14.250001	58.500004	-49.95	-	-	-	-	-	-	-	-	-
1531156023065	-	-	0.64186525	1.22146	9.934542	0.15177079	-0.15990864	-0.040913753	13.500001	56.4	-49.95	-	-	-	-	-	-	-	-	-
1531156023076	-	-	0.6658155	1.1927198	10.566827	0.11022548	-0.15990864	-0.08512223	13.500001	56.4	-49.95	-	-	-	-	-	-	-	-	-
1531156023085	-	-	0.7041358	1.22146	10.97398	0.11022548	-0.15032126	-0.072871685	14.400001	56.550003	-52.2	-	-	-	-	-	-	-	-	-
1531156023095	-	-	0.852627	1.2070899	11.261382	0.14271604	-0.09013383	-0.097905405	14.400001	56.550003	-52.2	-	-	-	-	-	-	-	-	-
1531156023106	-	-	0.852627	1.1639795	11.323653	0.15017289	-0.070426434	-0.12879808	14.400001	57.9	-53.100002	-	-	-	-	-	-	-	-	-
1531156023116	-	-	0.8765772	0.96758795	11.151212	0.1389876	-0.074687496	-0.14317915	14.400001	57.9	-53.100002	-	-	-	-	-	-	-	-	-
1531156023126	-	-	1.0106983	0.9196875	11.05541	0.0974423	-0.07415486	-0.14211388	13.35	57.600002	-50.250004	-	-	-	-	-	-	-	-	-
1531156023136	-	-	1.0681788	0.92926764	11.203902	0.034059066	-0.07628539	-0.15010338	13.35	57.600002	-50.250004	-	-	-	-	-	-	-	-	-
1531156023147	-	-	0.9053174	1.0250684	11.682906	0.027667478	-0.05924116	-0.15862548	14.400001	57.600002	-52.2	-	-	-	-	-	-	-	-	-
1531156023156	-	-	0.90052736	1.1496094	12.559483	0.1784024	-0.03793587	-0.13199387	14.400001	57.600002	-52.2	-	-	-	-	-	-	-	-	-
1531156023166	-	-	0.6562354	1.346001	12.410992	0.34831208	-0.008641098	-0.11654753	12.6	57.600002	-51.45	-	-	-	-	-	-	-	-	-
1531156023176	-	-	0.488584	1.331631	11.591895	0.5853334	-0.046990618	-0.057957985	12.6	57.600002	-51.45	-	-	-	-	-	-	-	-	-
1531156023186	-	-	0.5508545	1.3220508	10.796748	0.6375314	-0.15724549	-0.023869526	14.700001	57.600002	-52.2	-	-	-	-	-	-	-	-	-
1531156023197	-	-	0.8047266	1.2837305	9.642349	0.5672239	-0.443269	-0.021738995	14.700001	57.600002	-52.2	-	-	-	-	-	-	-	-	-
1531156023207	-	-	1.1448194	1.22146	9.393267	0.4724154	-0.55831754	-0.028130583	13.950001	58.050003	-52.800003	-	-	-	-	-	-	-	-	-
1531156023217	-	-	1.705254	1.1208692	9.517808	0.28865728	-0.68721455	-0.08831802	13.950001	58.050003	-52.800003	-	-	-	-	-	-	-	-	-
1531156023227	-	-	1.9303858	1.0825489	9.685459	0.17147817	-0.69413877	-0.13518967	13.35	56.250004	-51.45	-	-	-	-	-	-	-	-	-
1531156023237	-	-	2.1219873	0.9436377	10.188414	5.0323445E-4	-0.602526	-0.20123607	13.35	56.250004	-51.45	-	-	-	-	-	-	-	-	-
1531156023247	-	-	2.304009	0.7568262	10.370435	-0.073000014	-0.50878274	-0.233194	12.0	56.250004	-51.9	-	-	-	-	-	-	-	-	-
1531156023257	-	-	2.5243506	0.728086	10.183623	-0.19976649	-0.34100363	-0.29071826	12.0	56.250004	-51.9	-	-	-	-	-	-	-	-	-
1531156023268	-	-	2.5962012	0.6466553	9.924961	-0.28605288	-0.23714031	-0.35836256	12.6	56.850002	-52.2	-	-	-	-	-	-	-	-	-
1531156023278	-	-	2.6967921	0.50774413	9.72378	-0.4564952	-0.1444623	-0.46701953	12.6	56.850002	-52.2	-	-	-	-	-	-	-	-	-
1531156023288	-	-	2.7830129	0.13891114	9.532178	-0.60563225	-0.10025384	-0.569285	10.8	56.100002	-52.050003	-	-	-	-	-	-	-	-	-
1531156023298	-	-	2.7399025	0.0047900393	9.6615095	-0.7867272	-0.116232805	-0.6827356	10.8	56.100002	-52.050003	-	-	-	-	-	-	-	-	-
1531156023308	-	-	2.3950195	-0.21555176	10.197993	-0.9284074	-0.1657676	-0.79139256	9.75	58.050003	-53.250004	-	-	-	-	-	-	-	-	-
1531156023319	-	-	1.575923	-0.34488282	10.95482	-1.0248139	-0.2003887	-0.8803422	9.75	58.050003	-53.250004	-	-	-	-	-	-	-	-	-
1531156023329	-	-	0.8143067	-0.5843848	11.635005	-1.0051064	-0.195595	-0.8840706	10.05	59.550003	-52.800003	-	-	-	-	-	-	-	-	-
1531156023339	-	-	0.16286133	-0.6706055	12.281661	-0.88206834	-0.17535497	-0.81163263	10.05	59.550003	-52.800003	-	-	-	-	-	-	-	-	-
1531156023349	-	-	-0.4023633	-0.68976563	12.4684725	-0.72334397	-0.14659284	-0.7205525	9.75	59.850002	-52.050003	-	-	-	-	-	-	-	-	-
1531156023359	-	-	-0.81909674	-0.6179151	12.281661	-0.38139406	-0.0400664	-0.48512903	9.75	59.850002	-52.050003	-	-	-	-	-	-	-	-	-
1531156023370	-	-	-0.8286768	-0.613125	11.917618	-0.08738108	0.04888318	-0.279533	9.75	59.850002	-52.050003	-	-	-	-	-	-	-	-	-
1531156023380	-	-	-0.5221143	-0.47900394	11.04104	0.19438136	0.14955068	-0.09151382	9.75	59.850002	-52.050003	-	-	-	-	-	-	-	-	-
1531156023390	-	-	-0.16765137	0.033530276	9.82437	0.36003	0.19642232	0.019806318	9.450001	61.500004	-50.850002	-	-	-	-	-	-	-	-	-
1531156023400	-	-	-0.13891114	0.3784131	8.943004	0.4111627	0.18576968	0.063482165	9.450001	61.500004	-50.850002	-	-	-	-	-	-	-	-	-
1531156023411	-	-	-0.2203418	0.50774413	8.55501	0.40104267	0.112266414	0.10076642	11.400001	60.600002	-51.600002	-	-	-	-	-	-	-	-	-
1531156023421	-	-	-0.22513184	0.613125	8.56938	0.40370584	0.11812537	0.1518991	11.400001	60.600002	-51.600002	-	-	-	-	-	-	-	-	-
1531156023431	-	-	-0.18681154	0.5460645	8.612491	0.46336064	0.12611486	0.21474971	9.450001	60.600002	-51.600002	-	-	-	-	-	-	-	-	-
1531156023441	-	-	-0.014370117	0.5843848	8.396939	0.5400597	0.101613775	0.26641506	10.5	60.15	-51.600002	-	-	-	-	-	-	-	-	-
1531156023451	-	-	0.18681154	0.96758795	7.7790236	0.5997145	0.049415816	0.28985086	10.5	60.15	-51.600002	-	-	-	-	-	-	-	-	-
1531156023461	-	-	0.21076173	1.096919	7.434141	0.60237765	0.008935765	0.29464456	10.5	60.15	-51.600002	-	-	-	-	-	-	-	-	-
1531156023472	-	-	0.44547364	1.1543995	7.2569094	0.57947445	-0.07788329	0.28825298	9.3	60.750004	-52.2	-	-	-	-	-	-	-	-	-
1531156023481	-	-	0.7185059	1.2358302	7.6209526	0.5682892	-0.11143912	0.27280664	9.3	60.750004	-52.2	-	-	-	-	-	-	-	-	-
1531156023491	-	-	1.2645704	1.4178516	8.229287	0.6513798	-0.20678028	0.21741287	9.900001	59.7	-51.9	-	-	-	-	-	-	-	-	-
1531156023501	-	-	1.4513819	1.5663428	7.9802055	0.7232852	-0.20145395	0.15988858	9.900001	59.7	-51.9	-	-	-	-	-	-	-	-	-
1531156023511	-	-	1.5184424	1.7292042	7.165899	0.710502	-0.22062872	0.028328434	10.200001	58.95	-52.65	-	-	-	-	-	-	-	-	-
1531156023522	-	-	1.1543995	1.8202149	6.835386	0.6082366	-0.31170884	-0.03771796	10.200001	58.95	-52.65	-	-	-	-	-	-	-	-	-
1531156023532	-	-	0.7185059	2.074087	6.6677346	0.3957155	-0.41024402	-0.095237814	8.85	58.95	-54.300003	-	-	-	-	-	-	-	-	-
1531156023542	-	-	0.47900394	1.954336	6.8928666	0.18958683	-0.39106926	-0.08085675	8.85	58.95	-54.300003	-	-	-	-	-	-	-	-	-
1531156023552	-	-	0.63707525	1.7435743	7.6592727	-0.014411313	-0.27868387	0.015549689	10.8	57.45	-53.250004	-	-	-	-	-	-	-	-	-
1531156023562	-	-	0.8861573	1.7292042	8.061636	-0.101763	-0.2083764	0.046442356	10.200001	57.600002	-54.300003	-	-	-	-	-	-	-	-	-
1531156023572	-	-	1.096919	1.9351759	8.53106	-0.19976732	-0.041662507	0.060823426	10.200001	57.600002	-54.300003	-	-	-	-	-	-	-	-	-
1531156023582	-	-	1.1208692	2.1267774	8.5502205	-0.25462845	0.062200777	0.05176868	9.900001	58.95	-53.4	-	-	-	-	-	-	-	-	-
1531156023592	-	-	1.0106983	2.2177882	8.914263	-0.3329254	0.18364093	0.06614975	9.900001	58.95	-53.4	-	-	-	-	-	-	-	-	-
1531156023603	-	-	0.9532178	2.2417383	9.125025	-0.35529596	0.21506624	0.05443184	9.900001	58.350002	-54.600002	-	-	-	-	-	-	-	-	-
1531156023613	-	-	1.0059083	2.44292	9.82437	-0.35849175	0.20015253	0.06881291	9.900001	58.350002	-54.600002	-	-	-	-	-	-	-	-	-
1531156023623	-	-	1.1112891	2.4189699	10.241104	-0.3164138	0.16393355	0.06401922	9.900001	58.65	-53.850002	-	-	-	-	-	-	-	-	-
1531156023633	-	-	0.9532178	2.323169	11.093731	-0.17047255	0.09469134	0.07094344	9.900001	58.65	-53.850002	-	-	-	-	-	-	-	-	-
1531156023644	-	-	0.97237796	2.318379	11.304493	-0.06341348	0.047287073	0.08425924	9.450001	57.750004	-52.500004	-	-	-	-	-	-	-	-	-
1531156023654	-	-	1.0442286	2.2465284	11.045831	0.075070895	0.014263877	0.08585714	9.450001	57.750004	-52.500004	-	-	-	-	-	-	-	-	-
1531156023664	-	-	1.0442286	2.327959	10.734478	0.11182252	0.0030785995	0.09118346	9.900001	58.95	-53.100002	-	-	-	-	-	-	-	-	-
1531156023674	-	-	1.2022998	2.3902297	10.164463	0.07027721	0.023851257	0.081596084	9.900001	58.95	-53.100002	-	-	-	-	-	-	-	-	-
1531156023685	-	-	1.1975098	2.3471193	10.102193	-0.01121552	0.059537616	0.07307397	10.950001	59.7	-54.300003	-	-	-	-	-	-	-	-	-
1531156023695	-	-	1.4322218	2.1698878	10.830278	-0.15555885	0.08936502	0.052833945	10.950001	59.7	-54.300003	-	-	-	-	-	-	-	-	-
1531156023706	-	-	1.5184424	1.8776954	11.074571	-0.18911467	0.11919242	0.033659182	9.900001	61.050003	-53.100002	-	-	-	-	-	-	-	-	-
1531156023715	-	-	1.8154249	1.705254	12.17628	-0.18645152	0.124518745	-0.0041577043	9.900001	61.050003	-53.100002	-	-	-	-	-	-	-	-	-
1531156023725	-	-	1.7771046	1.575923	12.937896	-0.08258824	0.15434615	-0.051561974	10.5	59.100002	-53.250004	-	-	-	-	-	-	-	-	-
1531156023736	-	-	1.2933106	1.6429834	13.536651	0.15922679	0.14369352	-0.118141	10.5	59.100002	-53.250004	-	-	-	-	-	-	-	-	-
1531156023746	-	-	0.51732427	1.7866846	13.210928	0.37707338	0.0840387	-0.12772837	9.450001	59.100002	-54.000004	-	-	-	-	-	-	-	-	-
1531156023757	-	-	0.10538086	1.7962648	12.382252	0.532602	-0.0107698385	-0.10961889	9.450001	59.100002	-54.000004	-	-	-	-	-	-	-	-	-
1531156023767	-	-	-0.13891114	1.4418018	11.520044	0.54485255	-0.115165755	-0.06807357	9.900001	57.9	-51.9	-	-	-	-	-	-	-	-	-
1531156023778	-	-	0.09101075	1.0059083	10.882969	0.4021071	-0.1705595	1.0335329E-4	9.900001	57.9	-51.9	-	-	-	-	-	-	-	-	-
1531156023788	-	-	0.2778223	0.8286768	10.686578	0.26841637	-0.16842897	0.048572887	11.700001	58.95	-54.300003	-	-	-	-	-	-	-	-	-
1531156023799	-	-	0.3879932	0.5891748	10.897339	0.036721382	-0.082142554	0.1066298	11.700001	58.95	-54.300003	-	-	-	-	-	-	-	-	-
1531156023809	-	-	0.40715334	0.40715334	11.361973	-0.06554401	0.026514418	0.1380551	9.0	58.800003	-53.7	-	-	-	-	-	-	-	-	-
1531156023819	-	-	0.2203418	0.27303225	11.620635	-0.1166767	0.23051257	0.20516677	9.0	58.800003	-53.7	-	-	-	-	-	-	-	-	-
1531156023830	-	-	0.16765137	0.30177248	11.400293	-0.08951246	0.35940954	0.27760473	9.450001	58.050003	-54.9	-	-	-	-	-	-	-	-	-
1531156023840	-	-	0.014370117	0.27303225	10.720108	-0.055423994	0.38550854	0.34045535	9.450001	58.050003	-54.9	-	-	-	-	-	-	-	-	-
1531156023852	-	-	-0.11496094	0.22513184	10.044712	-0.06394611	0.29389578	0.42993754	9.450001	58.800003	-54.000004	-	-	-	-	-	-	-	-	-
1531156023861	-	-	0.100590825	0.3305127	9.704619	-0.10229564	0.21985993	0.490125	9.900001	58.350002	-54.300003	-	-	-	-	-	-	-	-	-
1531156023872	-	-	0.51732427	0.45984375	9.532178	-0.18964732	0.0824408	0.5353988	9.900001	58.350002	-54.300003	-	-	-	-	-	-	-	-	-
1531156023882	-	-	0.8382569	0.45984375	9.642349	-0.22480103	0.013198611	0.5295398	8.85	58.65	-55.95	-	-	-	-	-	-	-	-	-
1531156023892	-	-	1.4034815	0.40715334	10.356065	-0.25090003	-0.08107729	0.4475144	8.85	58.65	-55.95	-	-	-	-	-	-	-	-	-
1531156023902	-	-	1.3986914	0.28261232	10.380015	-0.23918211	-0.077348866	0.39957753	10.05	59.550003	-54.9	-	-	-	-	-	-	-	-	-
1531156023913	-	-	1.2310401	0.100590825	10.91171	-0.19177784	0.011600715	0.28559422	10.05	59.550003	-54.9	-	-	-	-	-	-	-	-	-
1531156023923	-	-	0.9580079	0.014370117	10.763218	-0.15449359	0.09096292	0.2637563	10.650001	59.4	-53.4	-	-	-	-	-	-	-	-	-
1531156023933	-	-	0.43110353	-0.033530276	10.360855	-0.12945987	0.17298828	0.2770721	10.650001	59.4	-53.4	-	-	-	-	-	-	-	-	-
1531156023943	-	-	0.18681154	-0.1101709	10.159674	-0.13052514	0.18044513	0.29784477	12.0	60.750004	-53.850002	-	-	-	-	-	-	-	-	-
1531156023953	-	-	-0.009580079	0.0	10.025552	-0.11507881	0.17192303	0.3649564	12.0	60.750004	-53.850002	-	-	-	-	-	-	-	-	-
1531156023964	-	-	-0.028740235	0.009580079	9.829161	-0.09856721	0.161803	0.4043712	12.150001	59.100002	-54.45	-	-	-	-	-	-	-	-	-
1531156023974	-	-	0.12454102	0.07664063	9.5561285	-0.0687398	0.0824408	0.4704176	12.150001	59.100002	-54.45	-	-	-	-	-	-	-	-	-
1531156023984	-	-	0.3305127	0.1341211	9.364527	-0.055423994	0.04355865	0.48799446	11.700001	60.000004	-52.65	-	-	-	-	-	-	-	-	-
1531156023995	-	-	0.7568262	0.21555176	9.249566	-0.08205561	-0.04219514	0.47361338	11.700001	60.000004	-52.65	-	-	-	-	-	-	-	-	-
1531156024004	-	-	0.7951465	0.30177248	9.239985	-0.09057773	-0.08746888	0.4586997	12.150001	58.800003	-54.000004	-	-	-	-	-	-	-	-	-
1531156024014	-	-	0.8813672	0.32093263	9.134604	-0.1299925	-0.0943931	0.43153545	12.150001	58.800003	-54.000004	-	-	-	-	-	-	-	-	-
1531156024025	-	-	1.0250684	0.29698244	9.297466	-0.15609148	-0.08054466	0.41395858	13.35	58.65	-54.300003	-	-	-	-	-	-	-	-	-
1531156024034	-	-	1.1112891	0.33530274	9.814791	-0.16035147	-0.018761598	0.3766687	13.35	58.65	-54.300003	-	-	-	-	-	-	-	-	-
1531156024044	-	-	1.1160791	0.36883304	9.920172	-0.09856613	0.08084063	0.3308623	13.650001	60.750004	-55.95	-	-	-	-	-	-	-	-	-
1531156024055	-	-	0.9053174	0.36883304	9.83874	0.005297155	0.2076071	0.29198018	13.650001	60.750004	-55.95	-	-	-	-	-	-	-	-	-
1531156024065	-	-	0.7376661	0.41194338	9.364527	0.09744253	0.26726192	0.30103493	13.950001	60.600002	-53.7	-	-	-	-	-	-	-	-	-
1531156024075	-	-	0.7424561	0.5029541	8.698711	0.16242366	0.2837735	0.325536	13.950001	60.600002	-53.7	-	-	-	-	-	-	-	-	-
1531156024086	-	-	0.90052736	0.5364844	8.171807	0.18639211	0.27791455	0.33352548	12.150001	59.550003	-54.9	-	-	-	-	-	-	-	-	-
1531156024097	-	-	0.9627979	0.6706055	7.7502837	0.18319632	0.22358607	0.32447073	12.150001	59.550003	-54.9	-	-	-	-	-	-	-	-	-
1531156024107	-	-	1.1400293	0.8095166	7.429351	0.14750996	0.17564917	0.29198018	14.1	60.750004	-53.100002	-	-	-	-	-	-	-	-	-
1531156024117	-	-	1.336421	0.91010743	7.3000197	0.09264884	0.14369124	0.23765169	14.1	60.750004	-53.100002	-	-	-	-	-	-	-	-	-
1531156024128	-	-	1.2981006	1.0346485	7.448511	0.04204878	0.11919015	0.17480108	16.050001	58.65	-53.850002	-	-	-	-	-	-	-	-	-
1531156024138	-	-	1.3795313	1.1304493	7.6113725	0.018612962	0.1282449	0.10342837	16.050001	58.65	-53.850002	-	-	-	-	-	-	-	-	-
1531156024148	-	-	1.1783496	1.1687696	7.6257424	-5.6179933E-4	0.1431586	0.046436723	14.1	58.65	-55.95	-	-	-	-	-	-	-	-	-
1531156024159	-	-	0.9963282	1.0777588	7.673643	-0.01494287	0.1644639	-0.014283351	14.1	58.65	-55.95	-	-	-	-	-	-	-	-	-
1531156024169	-	-	0.7424561	1.1927198	7.6017923	-0.05329239	0.14102808	-0.053698134	15.750001	60.300003	-53.100002	-	-	-	-	-	-	-	-	-
1531156024179	-	-	0.5556446	1.22146	7.6449027	-0.09377244	0.113863826	-0.0547634	15.750001	60.300003	-53.100002	-	-	-	-	-	-	-	-	-
1531156024190	-	-	0.6610254	1.1400293	7.9945755	-0.12466511	0.057937443	-0.051034972	16.35	57.750004	-54.000004	-	-	-	-	-	-	-	-	-
1531156024200	-	-	0.6945557	1.2022998	8.310719	-0.13158932	0.01852266	-0.06275289	16.35	57.750004	-54.000004	-	-	-	-	-	-	-	-	-
1531156024210	-	-	0.7568262	1.21188	8.54064	-0.13691565	-0.056045856	-0.1042982	15.3	57.45	-52.800003	-	-	-	-	-	-	-	-	-
1531156024220	-	-	0.6945557	1.1735597	8.737032	-0.14490514	-0.10025433	-0.12879929	15.900001	58.800003	-54.45	-	-	-	-	-	-	-	-	-
1531156024231	-	-	0.5029541	1.1735597	9.2256155	-0.1789936	-0.13327752	-0.15170248	15.900001	58.800003	-54.45	-	-	-	-	-	-	-	-	-
1531156024241	-	-	0.42152345	1.1783496	9.6758795	-0.17419991	-0.114102766	-0.14957194	15.3	58.800003	-54.9	-	-	-	-	-	-	-	-	-
1531156024252	-	-	0.62749517	1.101709	10.207574	-0.10176192	-0.11942909	-0.1341256	15.3	58.800003	-54.9	-	-	-	-	-	-	-	-	-
1531156024262	-	-	0.6658155	1.1591895	10.221944	-0.08258716	-0.13700595	-0.13785404	14.1	60.000004	-53.850002	-	-	-	-	-	-	-	-	-
1531156024272	-	-	0.8765772	1.092129	9.939331	-0.122001946	-0.1114396	-0.16981196	14.1	60.000004	-53.850002	-	-	-	-	-	-	-	-	-
1531156024283	-	-	0.8286768	1.0825489	9.939331	-0.16461253	-0.10025433	-0.17673619	14.85	59.550003	-54.000004	-	-	-	-	-	-	-	-	-
1531156024293	-	-	1.0825489	1.0250684	10.442286	-0.29350954	-0.06243744	-0.19804147	14.85	59.550003	-54.000004	-	-	-	-	-	-	-	-	-
1531156024303	-	-	1.1543995	0.9484278	10.820699	-0.3307938	-0.06936166	-0.2049657	15.3	59.550003	-54.000004	-	-	-	-	-	-	-	-	-
1531156024314	-	-	1.2166699	0.8095166	11.601475	-0.2977706	-0.08534063	-0.25343522	15.3	59.550003	-54.000004	-	-	-	-	-	-	-	-	-
1531156024324	-	-	1.1783496	0.7568262	11.831397	-0.24397473	-0.08214483	-0.2811321	15.450001	59.4	-52.2	-	-	-	-	-	-	-	-	-
1531156024334	-	-	0.82388675	0.86220706	11.951148	-0.10335982	-0.07841641	-0.2560984	15.450001	59.4	-52.2	-	-	-	-	-	-	-	-	-
1531156024345	-	-	0.47900394	1.22146	11.673326	-0.011747075	-0.078949034	-0.2315973	15.900001	60.600002	-54.45	-	-	-	-	-	-	-	-	-
1531156024355	-	-	0.41194338	1.5423926	11.218272	0.03512456	-0.1114396	-0.19591095	15.900001	60.600002	-54.45	-	-	-	-	-	-	-	-	-
1531156024366	-	-	0.49337405	1.4322218	10.629097	-0.012812341	-0.187606	-0.18792146	13.650001	58.95	-53.850002	-	-	-	-	-	-	-	-	-
1531156024376	-	-	1.0106983	1.1352394	10.657837	-0.12573037	-0.2403366	-0.19697621	13.650001	58.95	-53.850002	-	-	-	-	-	-	-	-	-
1531156024386	-	-	1.6717237	0.74724615	10.854229	-0.18645045	-0.2552503	-0.2214773	14.400001	60.000004	-55.050003	-	-	-	-	-	-	-	-	-
1531156024397	-	-	2.2321582	0.60354495	11.03625	-0.32333693	-0.2749577	-0.33013427	14.400001	60.000004	-55.050003	-	-	-	-	-	-	-	-	-
1531156024407	-	-	2.5243506	0.6466553	11.290123	-0.45756027	-0.22382501	-0.47341233	14.400001	61.350002	-54.600002	-	-	-	-	-	-	-	-	-
1531156024418	-	-	2.323169	0.3784131	11.711646	-0.59338146	-0.15138702	-0.63373464	14.400001	61.350002	-54.600002	-	-	-	-	-	-	-	-	-
1531156024428	-	-	1.6525636	0.023950197	12.434942	-0.6754068	-0.09066695	-0.75091374	12.450001	61.95	-55.2	-	-	-	-	-	-	-	-	-
1531156024438	-	-	0.87178713	-0.4167334	13.134288	-0.6567647	-0.0517848	-0.7860674	12.450001	61.95	-55.2	-	-	-	-	-	-	-	-	-
1531156024448	-	-	0.023950197	-0.57001466	13.594131	-0.5449119	-0.046991106	-0.7487832	13.35	61.350002	-53.100002	-	-	-	-	-	-	-	-	-
1531156024458	-	-	-0.6466553	-0.6466553	13.843213	-0.37340438	-0.0666985	-0.6284083	13.35	61.350002	-53.100002	-	-	-	-	-	-	-	-	-
1531156024468	-	-	-0.9915381	-0.728086	13.613292	-0.090044014	-0.131147	-0.3983112	13.500001	61.500004	-53.250004	-	-	-	-	-	-	-	-	-
1531156024479	-	-	-0.78556645	-0.6322852	13.306729	0.096909896	-0.1593765	-0.2678163	13.500001	61.500004	-53.250004	-	-	-	-	-	-	-	-	-
1531156024489	-	-	-0.06227051	-0.57959473	11.893667	0.3035712	-0.18441021	-0.116016105	13.200001	61.95	-54.45	-	-	-	-	-	-	-	-	-
1531156024500	-	-	0.32572266	-0.3879932	10.98356	0.32434383	-0.18387759	-0.06594867	12.0	62.100002	-53.4	-	-	-	-	-	-	-	-	-
1531156024510	-	-	0.852627	-0.27303225	9.718989	0.23166585	-0.11570066	-0.036653902	12.0	62.100002	-53.4	-	-	-	-	-	-	-	-	-
1531156024522	-	-	1.2693604	-0.2203418	9.1202345	0.112888865	-0.05498059	-0.037186537	12.150001	62.250004	-53.7	-	-	-	-	-	-	-	-	-
1531156024532	-	-	1.8537452	-0.06706055	8.756192	-0.20934986	0.0813653	-0.12455794	12.150001	62.250004	-53.7	-	-	-	-	-	-	-	-	-
1531156024542	-	-	1.9687061	0.05748047	8.928633	-0.36061743	0.18150015	-0.19539803	13.35	62.4	-54.600002	-	-	-	-	-	-	-	-	-
1531156024553	-	-	1.8537452	0.07185059	9.125025	-0.5054934	0.40254253	-0.29606554	13.35	62.4	-54.600002	-	-	-	-	-	-	-	-	-
1531156024563	-	-	1.4753321	0.119750984	9.297466	-0.5587566	0.5420922	-0.3583835	12.0	62.7	-53.850002	-	-	-	-	-	-	-	-	-
1531156024573	-	-	0.8286768	0.14370118	9.340576	-0.54224503	0.6406292	-0.39087406	12.0	62.7	-53.850002	-	-	-	-	-	-	-	-	-
1531156024584	-	-	0.5412744	0.06706055	9.5561285	-0.48365545	0.6337049	-0.37702563	13.200001	63.300003	-53.7	-	-	-	-	-	-	-	-	-
1531156024593	-	-	0.043110352	-0.07185059	9.580078	-0.32759422	0.5804417	-0.29979396	13.200001	63.300003	-53.7	-	-	-	-	-	-	-	-	-
1531156024603	-	-	-0.244292	-0.038320314	9.599238	-0.21041512	0.5213195	-0.21723595	12.3	63.45	-53.850002	-	-	-	-	-	-	-	-	-
1531156024613	-	-	-0.06706055	0.11496094	9.393267	0.031932533	0.40733624	-0.09792633	12.3	63.45	-53.850002	-	-	-	-	-	-	-	-	-
1531156024623	-	-	0.1820215	0.21076173	9.158555	0.17467797	0.31891927	-0.036673624	14.55	63.9	-51.600002	-	-	-	-	-	-	-	-	-
1531156024633	-	-	0.45984375	0.37362307	8.301138	0.37121928	0.22251283	0.0054043196	14.55	63.9	-51.600002	-	-	-	-	-	-	-	-	-
1531156024644	-	-	0.5748047	0.4406836	7.807764	0.42235196	0.16339065	7.7997334E-5	14.250001	63.000004	-53.7	-	-	-	-	-	-	-	-	-
1531156024654	-	-	0.5364844	0.5604346	7.031778	0.4015793	0.08615899	6.1062956E-4	14.250001	63.000004	-53.7	-	-	-	-	-	-	-	-	-
1531156024664	-	-	0.5556446	0.71371585	6.6916847	0.31262973	0.062190536	0.012861171	14.85	63.300003	-52.800003	-	-	-	-	-	-	-	-	-
1531156024674	-	-	0.4263135	0.7568262	6.9024467	0.1800043	0.03449366	0.023513816	14.85	63.300003	-52.800003	-	-	-	-	-	-	-	-	-
1531156024684	-	-	0.4981641	0.8765772	7.237749	0.069216795	0.045146305	0.040025417	14.85	62.550003	-54.45	-	-	-	-	-	-	-	-	-
1531156024695	-	-	0.5556446	0.81909674	7.7167535	-0.0037538246	0.04195051	0.054939117	14.85	62.550003	-54.45	-	-	-	-	-	-	-	-	-
1531156024705	-	-	0.5460645	0.8095166	7.975415	-0.0314507	0.035558924	0.07358125	16.5	63.15	-54.300003	-	-	-	-	-	-	-	-	-
1531156024715	-	-	0.5939649	0.98195803	8.1143265	-0.049027566	0.033428393	0.082103364	16.5	63.15	-54.300003	-	-	-	-	-	-	-	-	-
1531156024725	-	-	0.6706055	0.9532178	8.128696	-0.07512654	0.0067967847	0.087962314	13.950001	63.600002	-55.2	-	-	-	-	-	-	-	-	-
1531156024736	-	-	0.8143067	0.96758795	8.181387	-0.10761711	-0.05126013	0.087962314	13.950001	63.600002	-55.2	-	-	-	-	-	-	-	-	-
1531156024746	-	-	0.9436377	1.0777588	8.277188	-0.1438361	-0.094403334	0.07251598	15.750001	62.7	-52.65	-	-	-	-	-	-	-	-	-
1531156024756	-	-	0.9580079	1.0825489	8.425679	-0.21307829	-0.12795918	0.05813491	15.750001	62.7	-52.65	-	-	-	-	-	-	-	-	-
1531156024766	-	-	1.0346485	1.1687696	8.765772	-0.27006993	-0.13115497	0.0315033	14.1	61.800003	-54.600002	-	-	-	-	-	-	-	-	-
1531156024776	-	-	1.0011182	1.1975098	9.259146	-0.29989734	-0.113578096	0.0027411585	14.1	61.800003	-54.600002	-	-	-	-	-	-	-	-	-
1531156024787	-	-	0.8813672	1.21188	9.604029	-0.30682155	-0.080554895	-0.012705176	14.700001	64.200005	-52.65	-	-	-	-	-	-	-	-	-
1531156024797	-	-	0.6993457	1.1160791	10.030342	-0.25675413	-0.037944324	-0.020694658	14.700001	64.200005	-52.65	-	-	-	-	-	-	-	-	-
1531156024807	-	-	0.3879932	0.9963282	10.375225	-0.1800551	0.02224312	0.020850655	15.150001	63.15	-53.4	-	-	-	-	-	-	-	-	-
1531156024817	-	-	0.24908204	1.0394385	10.566827	-0.08737708	0.038222086	0.07997283	15.150001	63.15	-53.4	-	-	-	-	-	-	-	-	-
1531156024827	-	-	0.23950197	1.2358302	10.480606	0.03832412	0.041417878	0.14974765	15.900001	63.9	-52.800003	-	-	-	-	-	-	-	-	-
1531156024838	-	-	0.31135255	1.341211	10.332115	0.14272004	0.015851533	0.20567404	15.900001	63.9	-52.800003	-	-	-	-	-	-	-	-	-
1531156024848	-	-	0.5460645	1.5136524	10.193204	0.20344011	-0.037944324	0.24295829	16.050001	62.7	-52.65	-	-	-	-	-	-	-	-	-
1531156024857	-	-	0.7807764	1.6334034	10.111773	0.22847383	-0.104523346	0.24881725	16.050001	62.7	-52.65	-	-	-	-	-	-	-	-	-
1531156024867	-	-	1.21188	1.5280225	10.284214	0.23539805	-0.15885185	0.24349092	14.55	63.000004	-54.000004	-	-	-	-	-	-	-	-	-
1531156024877	-	-	1.4897022	1.3843213	10.437495	0.231137	-0.20678875	0.2232509	14.55	63.000004	-54.000004	-	-	-	-	-	-	-	-	-
1531156024887	-	-	2.088457	1.2310401	10.796748	0.19598326	-0.28295514	0.15933503	15.3	63.300003	-53.7	-	-	-	-	-	-	-	-	-
1531156024897	-	-	2.2800586	1.21188	11.060201	0.14964426	-0.3037278	0.09648443	15.3	63.300003	-53.7	-	-	-	-	-	-	-	-	-
1531156024907	-	-	2.3519094	1.21188	11.994258	0.13313267	-0.2291593	-0.027086247	14.55	64.65	-52.050003	-	-	-	-	-	-	-	-	-
1531156024918	-	-	1.9782863	1.1496094	12.334352	0.17574324	-0.06723909	-0.08940422	14.55	64.65	-52.050003	-	-	-	-	-	-	-	-	-
1531156024928	-	-	1.1975098	1.2358302	12.2433405	0.25723597	0.24594866	-0.13734111	15.6	62.550003	-53.7	-	-	-	-	-	-	-	-	-
1531156024938	-	-	0.60354495	1.2933106	11.778707	0.2923897	0.37005198	-0.13734111	15.6	62.550003	-53.7	-	-	-	-	-	-	-	-	-
1531156024948	-	-	0.23950197	1.1496094	10.92608	0.2859981	0.49255738	-0.093132645	14.85	61.95	-54.45	-	-	-	-	-	-	-	-	-
1531156024959	-	-	0.1101709	0.8334668	10.437495	0.1981138	0.45047945	-0.06650103	15.450001	61.800003	-53.850002	-	-	-	-	-	-	-	-	-
1531156024969	-	-	0.3784131	0.33530274	10.418335	-0.068202324	0.22517599	-0.035075728	15.450001	61.800003	-53.850002	-	-	-	-	-	-	-	-	-
1531156024979	-	-	0.75203615	0.24908204	10.863809	-0.23438358	0.0797674	-0.050522063	15.6	62.550003	-54.000004	-	-	-	-	-	-	-	-	-
1531156024989	-	-	0.89573735	-0.13891114	12.3487215	-0.37979218	-0.05658645	-0.092067376	15.6	62.550003	-54.000004	-	-	-	-	-	-	-	-	-
1531156024999	-	-	0.9484278	-0.26345217	13.019327	-0.39044482	-0.08588122	-0.1107095	15.450001	62.4	-53.850002	-	-	-	-	-	-	-	-	-
1531156025010	-	-	0.63707525	-0.3065625	13.6995125	-0.30628893	-0.07576121	-0.15438534	15.450001	62.4	-53.850002	-	-	-	-	-	-	-	-	-
1531156025020	-	-	0.3784131	-0.4981641	13.881534	-0.20136037	-0.019834826	-0.15065692	16.35	63.000004	-54.9	-	-	-	-	-	-	-	-	-
1531156025029	-	-	-0.2778223	-0.8095166	13.546231	0.0058335555	0.05633158	-0.09473054	16.35	63.000004	-54.9	-	-	-	-	-	-	-	-	-
1531156025039	-	-	-0.5125342	-0.86220706	13.129498	0.120348334	0.05793192	-0.021753887	15.6	63.300003	-52.500004	-	-	-	-	-	-	-	-	-
1531156025049	-	-	-0.53169435	-0.78556645	11.979888	0.28919274	-0.006516583	0.08637045	15.6	63.300003	-52.500004	-	-	-	-	-	-	-	-	-
1531156025059	-	-	-0.35925296	-0.8286768	11.443404	0.32914016	-0.06989982	0.13483998	16.35	62.550003	-53.7	-	-	-	-	-	-	-	-	-
1531156025070	-	-	0.0047900393	-0.8334668	10.245894	0.26788744	-0.19932945	0.1582758	16.35	62.550003	-53.7	-	-	-	-	-	-	-	-	-
1531156025080	-	-	0.26345217	-0.78556645	9.848321	0.1645568	-0.22809158	0.15880844	17.1	63.15	-53.850002	-	-	-	-	-	-	-	-	-
1531156025090	-	-	0.71371585	-0.8334668	9.642349	-0.062877156	-0.19560102	0.10927364	17.1	63.15	-53.850002	-	-	-	-	-	-	-	-	-
1531156025100	-	-	0.67539555	-0.8095166	9.77168	-0.20189418	-0.16417572	0.055477783	14.85	62.550003	-56.100002	-	-	-	-	-	-	-	-	-
1531156025110	-	-	0.45505372	-0.87178713	10.423125	-0.3707386	-0.08694405	-0.015362301	14.85	62.550003	-56.100002	-	-	-	-	-	-	-	-	-
1531156025120	-	-	0.12933107	-0.82388675	11.04104	-0.38831544	-0.045398735	-0.035602327	15.3	62.250004	-54.9	-	-	-	-	-	-	-	-	-
1531156025131	-	-	-0.05748047	-0.74724615	11.323653	-0.2865827	0.05420349	-0.015362301	15.3	62.250004	-54.9	-	-	-	-	-	-	-	-	-
1531156025141	-	-	-0.32572266	-0.7089258	11.06978	-0.13052146	0.08456353	0.019791428	15.900001	62.250004	-53.7	-	-	-	-	-	-	-	-	-
1531156025151	-	-	-0.51732427	-0.6179151	10.528506	0.023409264	0.088824585	0.06346727	15.900001	62.250004	-53.7	-	-	-	-	-	-	-	-	-
1531156025161	-	-	-0.6466553	-0.5939649	9.80521	0.1331315	0.04674664	0.107675746	16.650002	61.2	-54.45	-	-	-	-	-	-	-	-	-
1531156025171	-	-	-0.7185059	-0.728086	9.278306	0.17520945	-0.044866104	0.16786319	16.650002	61.2	-54.45	-	-	-	-	-	-	-	-	-
1531156025181	-	-	-0.87178713	-0.5891748	8.976534	0.1943842	-0.09493353	0.23870327	16.5	61.350002	-53.4	-	-	-	-	-	-	-	-	-
1531156025191	-	-	-0.6706055	-0.5029541	8.938213	0.23273373	-0.09493353	0.30315176	16.5	61.350002	-53.4	-	-	-	-	-	-	-	-	-
1531156025202	-	-	-0.5556446	-0.50774413	8.943004	0.28280115	-0.078421935	0.37079605	14.700001	61.050003	-53.850002	-	-	-	-	-	-	-	-	-
1531156025212	-	-	-0.39278322	-0.26345217	8.55501	0.3547065	-0.017169226	0.41500455	14.700001	61.050003	-53.850002	-	-	-	-	-	-	-	-	-
1531156025222	-	-	-0.34488282	-0.23950197	8.238868	0.38240337	0.02277819	0.42086348	16.35	61.2	-54.000004	-	-	-	-	-	-	-	-	-
1531156025232	-	-	-0.28740236	0.0047900393	7.697593	0.4026434	0.07657404	0.45175615	16.35	61.2	-54.000004	-	-	-	-	-	-	-	-	-
1531156025243	-	-	-0.10538086	0.0	7.510782	0.39678445	0.0840309	0.46294144	16.5	60.750004	-52.2	-	-	-	-	-	-	-	-	-
1531156025255	-	-	0.14849122	0.081430666	7.165899	0.36855495	0.06538877	0.4608109	16.5	60.750004	-52.2	-	-	-	-	-	-	-	-	-
1531156025264	-	-	0.244292	0.28261232	6.974297	0.32381383	0.023310822	0.43790773	15.450001	61.050003	-54.300003	-	-	-	-	-	-	-	-	-
1531156025274	-	-	0.2778223	0.34488282	6.835386	0.27108324	-0.011310272	0.40009084	15.450001	61.050003	-54.300003	-	-	-	-	-	-	-	-	-
1531156025285	-	-	0.39278322	0.45505372	6.945557	0.20983054	-0.052322954	0.3548171	15.750001	60.750004	-55.95	-	-	-	-	-	-	-	-	-
1531156025294	-	-	0.4406836	0.49337405	7.070098	0.15550205	-0.093335636	0.31486967	15.750001	60.750004	-55.95	-	-	-	-	-	-	-	-	-
1531156025304	-	-	0.5460645	0.5843848	7.2616997	0.108630426	-0.13434832	0.263737	16.5	61.050003	-53.850002	-	-	-	-	-	-	-	-	-
1531156025315	-	-	0.5748047	0.7041358	7.472461	0.048442982	-0.14340307	0.1944948	16.5	61.050003	-53.850002	-	-	-	-	-	-	-	-	-
1531156025324	-	-	0.4981641	0.6706055	7.549102	0.05004088	-0.14127253	0.18171163	16.35	58.800003	-56.100002	-	-	-	-	-	-	-	-	-
1531156025334	-	-	0.24908204	0.78556645	8.224498	-0.06554031	-0.15565361	0.09595783	16.35	58.800003	-56.100002	-	-	-	-	-	-	-	-	-
1531156025344	-	-	0.16765137	0.7232959	8.487949	-0.113477215	-0.1322178	0.06985886	16.95	61.2	-56.550003	-	-	-	-	-	-	-	-	-
1531156025355	-	-	0.25387207	0.6227051	8.837623	-0.1475657	-0.10771671	0.07145675	16.95	61.2	-56.550003	-	-	-	-	-	-	-	-	-
1531156025364	-	-	0.3544629	0.6562354	9.134604	-0.17632782	-0.0794872	0.06453253	16.95	57.45	-54.9	-	-	-	-	-	-	-	-	-
1531156025374	-	-	0.4167334	0.68018556	9.527389	-0.19603522	-0.04380084	0.033639863	16.95	57.45	-54.9	-	-	-	-	-	-	-	-	-
1531156025385	-	-	0.45505372	0.8095166	9.75252	-0.1859152	-0.058181908	0.0176609	16.050001	59.4	-55.050003	-	-	-	-	-	-	-	-	-
1531156025395	-	-	0.3544629	0.7664063	10.188414	-0.19177416	0.03769189	-0.030808633	16.050001	59.4	-55.050003	-	-	-	-	-	-	-	-	-
1531156025405	-	-	0.27303225	0.8047266	10.581197	-0.1379783	0.09202038	-0.041993912	16.800001	59.4	-55.050003	-	-	-	-	-	-	-	-	-
1531156025415	-	-	0.22513184	0.86220706	10.734478	-0.049028717	0.10799935	-0.04146128	16.800001	59.4	-55.050003	-	-	-	-	-	-	-	-	-
1531156025426	-	-	0.014370117	0.96758795	10.605147	0.058562994	0.13090253	-0.03613496	16.35	58.800003	-54.9	-	-	-	-	-	-	-	-	-
1531156025436	-	-	0.06706055	0.9963282	10.475816	0.12567465	0.096814066	-0.011633875	16.35	58.800003	-54.9	-	-	-	-	-	-	-	-	-
1531156025446	-	-	0.11496094	1.0106983	10.427916	0.1283378	0.096814066	-0.012166507	17.550001	60.300003	-54.600002	-	-	-	-	-	-	-	-	-
1531156025456	-	-	0.39278322	1.0059083	10.437495	0.14538205	-0.0027881572	0.0054103564	17.550001	60.300003	-54.600002	-	-	-	-	-	-	-	-	-
1531156025466	-	-	0.8286768	0.7807764	10.542876	0.10969569	-0.06084507	-0.0041770237	16.95	59.100002	-54.45	-	-	-	-	-	-	-	-	-
1531156025476	-	-	1.0585986	0.6706055	10.87818	0.09584725	-0.054453485	-0.007905449	16.95	59.100002	-54.45	-	-	-	-	-	-	-	-	-
1531156025486	-	-	1.1687696	0.57959473	11.304493	0.020213472	-0.06563876	-0.051581293	17.550001	57.600002	-55.050003	-	-	-	-	-	-	-	-	-
1531156025497	-	-	1.1543995	0.488584	11.658956	0.0021039764	-0.03687662	-0.049983397	17.550001	57.600002	-55.050003	-	-	-	-	-	-	-	-	-
1531156025507	-	-	1.1591895	0.4263135	11.7930765	0.015419782	-0.0139734335	-0.040928647	17.1	58.65	-54.600002	-	-	-	-	-	-	-	-	-
1531156025517	-	-	0.8430469	0.47900394	12.23376	0.09691251	0.02970241	0.00860615	18.0	58.800003	-55.2	-	-	-	-	-	-	-	-	-
1531156025527	-	-	0.7807764	0.7759864	12.23855	0.20983054	0.035561364	0.065597795	18.0	58.800003	-55.2	-	-	-	-	-	-	-	-	-
1531156025537	-	-	0.81909674	0.847837	12.066109	0.2620285	-0.0027881572	0.096490465	18.0	58.800003	-55.2	-	-	-	-	-	-	-	-	-
1531156025547	-	-	1.0777588	0.7041358	11.520044	0.34565237	-0.18761283	0.10021567	16.650002	58.800003	-55.2	-	-	-	-	-	-	-	-	-
1531156025558	-	-	1.2981006	0.5221143	11.366763	0.3658924	-0.28828034	0.0890304	17.1	58.65	-55.95	-	-	-	-	-	-	-	-	-
1531156025568	-	-	1.4753321	0.364043	11.242222	0.38187137	-0.36497936	0.0890304	17.1	58.65	-55.95	-	-	-	-	-	-	-	-	-
1531156025578	-	-	1.9830762	0.2203418	10.859019	0.36962083	-0.42889524	0.04428929	17.1	58.65	-55.95	-	-	-	-	-	-	-	-	-
1531156025588	-	-	2.7015822	0.3065625	10.475816	0.21036379	-0.40439415	-0.063835055	17.1	58.95	-55.95	-	-	-	-	-	-	-	-	-
1531156025599	-	-	2.7351124	0.2682422	10.384805	0.12833843	-0.36125094	-0.11603301	17.1	58.95	-55.95	-	-	-	-	-	-	-	-	-
1531156025609	-	-	2.806963	0.23471193	10.327325	-0.16727245	-0.15192647	-0.24865843	17.1	58.95	-55.500004	-	-	-	-	-	-	-	-	-
1531156025619	-	-	2.816543	0.1101709	10.614727	-0.29190838	-0.03208423	-0.3056501	15.750001	57.9	-54.600002	-	-	-	-	-	-	-	-	-
1531156025629	-	-	2.6057813	0.038320314	10.863809	-0.3781948	0.079235904	-0.35838068	15.750001	57.9	-54.600002	-	-	-	-	-	-	-	-	-
1531156025639	-	-	2.1650977	-0.100590825	11.04104	-0.42133802	0.21772029	-0.4297534	14.700001	57.9	-54.600002	-	-	-	-	-	-	-	-	-
1531156025649	-	-	1.6860938	-0.28261232	10.619517	-0.42666435	0.25500455	-0.48461452	14.700001	57.9	-54.600002	-	-	-	-	-	-	-	-	-
1531156025660	-	-	1.5376027	-0.364043	10.413546	-0.45436123	0.242754	-0.5059198	16.35	58.800003	-56.100002	-	-	-	-	-	-	-	-	-
1531156025670	-	-	0.86220706	-0.60354495	10.389595	-0.5587571	0.15806548	-0.4942019	16.35	58.800003	-56.100002	-	-	-	-	-	-	-	-	-
1531156025680	-	-	0.7424561	-0.7089258	10.648257	-0.5949761	0.12397701	-0.4712987	15.450001	60.000004	-55.050003	-	-	-	-	-	-	-	-	-
1531156025690	-	-	0.63707525	-0.6610254	10.87818	-0.58698666	0.098410666	-0.43081865	15.450001	60.000004	-55.050003	-	-	-	-	-	-	-	-	-
1531156025701	-	-	0.52690434	-0.57001466	11.280542	-0.5566266	0.09095381	-0.39939335	15.150001	60.300003	-54.600002	-	-	-	-	-	-	-	-	-
1531156025711	-	-	0.25387207	-0.34967285	11.663746	-0.38724956	0.111193836	-0.33281434	15.150001	60.300003	-54.600002	-	-	-	-	-	-	-	-	-
1531156025720	-	-	0.14849122	-0.4167334	11.615846	-0.25622204	0.14741284	-0.2678332	15.750001	60.750004	-54.600002	-	-	-	-	-	-	-	-	-
1531156025730	-	-	0.1341211	-0.5364844	11.285333	-5.5856956E-4	0.19534974	-0.16982886	15.750001	60.750004	-54.600002	-	-	-	-	-	-	-	-	-
1531156025740	-	-	0.10538086	-0.3544629	10.839859	0.14964372	0.20653501	-0.105913	15.450001	62.4	-56.250004	-	-	-	-	-	-	-	-	-
1531156025750	-	-	-0.009580079	-0.009580079	9.460327	0.34991345	0.23742768	-0.04199713	15.450001	62.4	-56.250004	-	-	-	-	-	-	-	-	-
1531156025760	-	-	-0.07664063	0.047900394	9.211246	0.36376187	0.23156872	-0.029213957	15.450001	62.4	-56.250004	-	-	-	-	-	-	-	-	-
1531156025771	-	-	-0.028740235	0.2203418	8.090376	0.4116988	0.23636241	0.021386104	15.3	61.2	-56.550003	-	-	-	-	-	-	-	-	-
1531156025780	-	-	0.033530276	0.29698244	7.6401124	0.3855998	0.22624241	0.050680876	15.150001	60.000004	-53.4	-	-	-	-	-	-	-	-	-
1531156025790	-	-	0.17244141	0.5460645	7.1611085	0.27108386	0.2145245	0.060268257	15.150001	60.000004	-53.4	-	-	-	-	-	-	-	-	-
1531156025800	-	-	0.28261232	0.68976563	6.998247	0.20770064	0.2145245	0.05653983	16.35	61.2	-54.000004	-	-	-	-	-	-	-	-	-
1531156025810	-	-	0.31135255	0.79993653	7.065308	0.11875105	0.22517714	0.04695245	16.35	61.2	-54.000004	-	-	-	-	-	-	-	-	-
1531156025820	-	-	0.3305127	0.8813672	7.2185893	0.08306469	0.2145245	0.030973483	16.95	60.9	-55.2	-	-	-	-	-	-	-	-	-
1531156025831	-	-	0.25387207	1.0538087	7.3527102	0.021811984	0.16978338	0.014461884	16.95	60.9	-55.2	-	-	-	-	-	-	-	-	-
1531156025841	-	-	0.2778223	1.1208692	7.3814507	0.0042351205	0.14688021	-0.00577814	16.95	58.800003	-54.45	-	-	-	-	-	-	-	-	-
1531156025851	-	-	0.2921924	1.2789404	7.5155716	-0.0021564662	0.09042118	-0.018561313	16.95	58.800003	-54.45	-	-	-	-	-	-	-	-	-
1531156025861	-	-	0.32093263	1.2789404	7.6113725	-0.010678582	0.041419018	-0.0414645	16.800001	60.000004	-53.850002	-	-	-	-	-	-	-	-	-
1531156025871	-	-	0.46463382	1.3268409	7.472461	-0.025592284	0.007330555	-0.063835055	16.800001	60.000004	-53.850002	-	-	-	-	-	-	-	-	-
1531156025882	-	-	0.53169435	1.4274317	7.32397	-0.1001608	0.04195165	-0.09579299	17.25	58.800003	-54.9	-	-	-	-	-	-	-	-	-
1531156025891	-	-	0.4263135	1.4274317	7.568262	-0.20402408	0.08456223	-0.122424595	17.25	58.800003	-54.9	-	-	-	-	-	-	-	-	-
1531156025901	-	-	0.40715334	1.4178516	8.028106	-0.3036263	0.15114126	-0.14106673	17.550001	59.7	-53.850002	-	-	-	-	-	-	-	-	-
1531156025911	-	-	0.44547364	1.2789404	8.4304695	-0.3829885	0.26299402	-0.15118673	17.550001	59.7	-53.850002	-	-	-	-	-	-	-	-	-
1531156025921	-	-	0.41194338	1.1208692	8.818462	-0.43145803	0.34235623	-0.14426252	17.85	60.000004	-53.4	-	-	-	-	-	-	-	-	-
1531156025931	-	-	0.31135255	1.0011182	9.192085	-0.45862228	0.37111837	-0.13520777	17.85	60.000004	-53.4	-	-	-	-	-	-	-	-	-
1531156025943	-	-	-0.014370117	1.2933106	9.666299	-0.4378496	0.33543202	-0.09898878	18.6	60.750004	-56.250004	-	-	-	-	-	-	-	-	-
1531156025953	-	-	-0.12454102	1.3555812	10.207574	-0.36061797	0.23582979	-0.052649777	18.6	60.750004	-56.250004	-	-	-	-	-	-	-	-	-
1531156025963	-	-	-0.09101075	1.2933106	10.748848	-0.23172095	0.07976853	-0.006310772	19.050001	61.2	-53.7	-	-	-	-	-	-	-	-	-
1531156025973	-	-	0.1580713	1.3220508	11.060201	-0.0671376	-0.03634529	0.024049265	19.050001	61.2	-53.7	-	-	-	-	-	-	-	-	-
1531156025983	-	-	0.12454102	1.3076807	10.868599	0.08892364	-0.06777059	0.043756656	17.25	60.600002	-54.45	-	-	-	-	-	-	-	-	-
1531156025993	-	-	0.119750984	1.3699512	10.533297	0.16988374	-0.07682534	0.07571459	17.25	60.600002	-54.45	-	-	-	-	-	-	-	-	-
1531156026004	-	-	0.22513184	1.2981006	10.317744	0.18426482	-0.09919589	0.10767253	18.6	61.050003	-52.65	-	-	-	-	-	-	-	-	-
1531156026014	-	-	0.45984375	1.2549903	10.044712	0.15230688	-0.10505485	0.13057572	18.6	61.050003	-52.65	-	-	-	-	-	-	-	-	-
1531156026024	-	-	0.6658155	1.092129	9.963282	0.050041493	-0.121566445	0.12471676	18.6	60.300003	-53.850002	-	-	-	-	-	-	-	-	-
1531156026034	-	-	0.7568262	1.0011182	10.289004	-0.08205131	-0.116772756	0.11140095	18.6	60.300003	-53.850002	-	-	-	-	-	-	-	-	-
1531156026044	-	-	0.6227051	0.8286768	11.2374325	-0.22106677	-0.10239494	0.13695925	18.150002	60.300003	-55.050003	-	-	-	-	-	-	-	-	-
1531156026054	-	-	0.6179151	0.8286768	11.874507	-0.24343732	-0.07256753	0.16305824	18.150002	60.300003	-55.050003	-	-	-	-	-	-	-	-	-
1531156026065	-	-	0.57001466	0.75203615	12.827725	-0.13957404	-0.01983694	0.20140775	16.5	61.350002	-55.95	-	-	-	-	-	-	-	-	-
1531156026075	-	-	0.63707525	0.7807764	13.100758	-0.0053507215	0.02809996	0.24242043	16.5	61.350002	-55.95	-	-	-	-	-	-	-	-	-
1531156026085	-	-	0.9244776	0.5604346	12.770245	0.2678896	0.09361372	0.28396574	18.300001	59.850002	-53.250004	-	-	-	-	-	-	-	-	-
1531156026095	-	-	1.0633887	0.45026368	12.1235895	0.38080764	0.12184323	0.28556365	17.550001	61.350002	-53.850002	-	-	-	-	-	-	-	-	-
1531156026105	-	-	0.79993653	0.7232959	11.0123005	0.42927715	0.1623233	0.26052994	17.550001	61.350002	-53.850002	-	-	-	-	-	-	-	-	-
1531156026116	-	-	0.5556446	0.977168	10.619517	0.40477607	0.22251073	0.25307307	18.900002	60.300003	-53.4	-	-	-	-	-	-	-	-	-
1531156026126	-	-	0.23471193	1.331631	10.150093	0.35790443	0.2763066	0.2834331	18.900002	60.300003	-53.4	-	-	-	-	-	-	-	-	-
1531156026136	-	-	0.3305127	1.1400293	9.963282	0.30677176	0.2747087	0.28449836	17.550001	60.000004	-55.050003	-	-	-	-	-	-	-	-	-
1531156026146	-	-	0.728086	0.6706055	10.039923	0.093186244	0.18416122	0.25413835	17.550001	60.000004	-55.050003	-	-	-	-	-	-	-	-	-
1531156026156	-	-	0.7424561	0.5987549	10.317744	-0.006415986	0.16285592	0.23656148	20.1	59.100002	-54.000004	-	-	-	-	-	-	-	-	-
1531156026167	-	-	1.0873389	0.45026368	11.529625	-0.17739093	0.20440124	0.19980985	20.1	59.100002	-54.000004	-	-	-	-	-	-	-	-	-
1531156026177	-	-	1.0729688	0.39757326	11.9128275	-0.19656569	0.24701181	0.1396224	19.5	59.7	-54.300003	-	-	-	-	-	-	-	-	-
1531156026187	-	-	0.8286768	0.39757326	12.23855	-0.15129195	0.27524132	0.038422283	19.5	59.7	-54.300003	-	-	-	-	-	-	-	-	-
1531156026197	-	-	0.4167334	0.18681154	12.080479	-0.10228979	0.26086026	-0.007916719	17.85	60.000004	-54.300003	-	-	-	-	-	-	-	-	-
1531156026207	-	-	-0.23471193	-0.1820215	11.673326	-0.034645494	0.18256332	-0.019101996	17.85	60.000004	-54.300003	-	-	-	-	-	-	-	-	-
1531156026218	-	-	-0.4406836	-0.34967285	11.596685	-0.009611779	0.10213584	-0.006851454	19.95	60.300003	-53.4	-	-	-	-	-	-	-	-	-
1531156026228	-	-	-0.5029541	-0.4263135	11.338023	0.029270371	-0.066175945	0.04428124	19.95	60.300003	-53.4	-	-	-	-	-	-	-	-	-
1531156026238	-	-	-0.28740236	-0.40715334	11.227852	0.050575662	-0.18175714	0.05120546	21.45	60.9	-54.9	-	-	-	-	-	-	-	-	-
1531156026248	-	-	-0.100590825	-0.4742139	11.031461	0.068152525	-0.33036152	0.017649628	21.45	60.9	-54.9	-	-	-	-	-	-	-	-	-
1531156026258	-	-	0.05748047	-0.5460645	10.859019	0.030335637	-0.3564605	-0.031352535	20.1	59.850002	-54.9	-	-	-	-	-	-	-	-	-
1531156026268	-	-	0.038320314	-0.62749517	10.7871685	-0.038373917	-0.3133173	-0.091007344	20.1	59.850002	-54.9	-	-	-	-	-	-	-	-	-
1531156026279	-	-	-0.047900394	-0.79035646	10.748848	-0.07619081	-0.27763093	-0.12030212	19.5	60.000004	-55.050003	-	-	-	-	-	-	-	-	-
1531156026289	-	-	-0.46463382	-1.0106983	10.672208	-0.12039928	-0.17696343	-0.13202003	19.5	60.000004	-55.050003	-	-	-	-	-	-	-	-	-
1531156026299	-	-	-0.7232959	-1.0154883	10.605147	-0.12519297	-0.1300918	-0.10272525	18.300001	60.15	-54.9	-	-	-	-	-	-	-	-	-
1531156026309	-	-	-0.92926764	-0.9627979	10.471025	-0.094832934	-0.05818646	-0.03188517	18.300001	60.15	-54.9	-	-	-	-	-	-	-	-	-
1531156026319	-	-	-0.9627979	-0.92926764	10.293795	-0.06873395	-0.014510618	0.01072541	18.6	60.000004	-55.95	-	-	-	-	-	-	-	-	-
1531156026330	-	-	-1.0106983	-0.7232959	10.025552	-0.015470733	0.022773638	0.09062025	18.6	60.000004	-55.95	-	-	-	-	-	-	-	-	-
1531156026339	-	-	-1.0011182	-0.57001466	9.546548	0.02873774	0.040883135	0.146014	20.550001	59.7	-55.050003	-	-	-	-	-	-	-	-	-
1531156026349	-	-	-0.76161623	-0.4263135	9.086704	0.10064309	0.04248103	0.23549621	20.550001	59.7	-55.050003	-	-	-	-	-	-	-	-	-
1531156026359	-	-	-0.48379397	-0.364043	8.669971	0.11342627	0.029165225	0.2653236	19.050001	60.600002	-55.2	-	-	-	-	-	-	-	-	-
1531156026369	-	-	-0.43110353	-0.20597169	8.2197075	0.112361	0.0147841545	0.29088998	19.050001	60.600002	-55.2	-	-	-	-	-	-	-	-	-
1531156026379	-	-	-0.4023633	-0.047900394	8.076006	0.09957783	-0.007053766	0.32018474	19.95	60.300003	-55.95	-	-	-	-	-	-	-	-	-
1531156026390	-	-	-0.3784131	0.12933107	8.023315	0.093186244	-0.032087483	0.3430879	19.95	60.300003	-55.95	-	-	-	-	-	-	-	-	-
1531156026400	-	-	-0.28261232	0.22513184	8.028106	0.10916521	-0.05765383	0.3510774	19.95	59.4	-55.500004	-	-	-	-	-	-	-	-	-
1531156026410	-	-	-0.19639161	0.4023633	7.941885	0.15230842	-0.059251726	0.35001215	19.95	59.4	-55.500004	-	-	-	-	-	-	-	-	-
1531156026420	-	-	-0.22992188	0.47900394	7.822134	0.18799478	-0.06457805	0.3526753	19.95	59.7	-56.250004	-	-	-	-	-	-	-	-	-
1531156026430	-	-	-0.18681154	0.5748047	7.4197707	0.21249586	-0.080024384	0.36279532	19.95	59.7	-56.250004	-	-	-	-	-	-	-	-	-
1531156026441	-	-	-0.081430666	0.60354495	7.0078273	0.1901253	-0.11517811	0.35161003	19.800001	59.850002	-55.2	-	-	-	-	-	-	-	-	-
1531156026451	-	-	0.019160157	0.8286768	6.8593364	0.11928522	-0.20519295	0.32710895	19.800001	59.850002	-55.2	-	-	-	-	-	-	-	-	-
1531156026461	-	-	0.09101075	1.0154883	6.912027	0.013824039	-0.30319726	0.2930205	21.0	58.350002	-55.050003	-	-	-	-	-	-	-	-	-
1531156026471	-	-	0.20597169	0.9532178	7.29523	-0.0777887	-0.3910816	0.25413835	21.0	58.350002	-55.050003	-	-	-	-	-	-	-	-	-
1531156026481	-	-	0.32572266	0.90052736	7.917935	-0.14703089	-0.45180166	0.21152776	20.1	58.500004	-54.9	-	-	-	-	-	-	-	-	-
1531156026491	-	-	0.5843848	0.8430469	8.487949	-0.19763096	-0.44807324	0.15347084	20.1	58.500004	-54.9	-	-	-	-	-	-	-	-	-
1531156026502	-	-	0.6562354	0.7951465	8.880733	-0.22745836	-0.42623532	0.09967499	19.35	59.850002	-55.2	-	-	-	-	-	-	-	-	-
1531156026512	-	-	0.7759864	0.5987549	9.153765	-0.24929628	-0.38255948	0.04161808	19.35	59.850002	-55.2	-	-	-	-	-	-	-	-	-
1531156026522	-	-	0.63707525	0.41194338	9.369317	-0.2769932	-0.3202415	-0.0031230282	19.35	58.800003	-54.9	-	-	-	-	-	-	-	-	-
1531156026532	-	-	0.488584	0.43589357	9.833951	-0.2871132	-0.2520646	-0.035613596	19.35	58.800003	-54.9	-	-	-	-	-	-	-	-	-
1531156026542	-	-	0.23950197	0.46942386	10.197993	-0.28977764	-0.19933124	-0.034541488	19.35	58.050003	-54.9	-	-	-	-	-	-	-	-	-
1531156026553	-	-	0.09101075	0.37362307	10.619517	-0.23651442	-0.17110173	-0.02335621	19.35	58.050003	-54.9	-	-	-	-	-	-	-	-	-
1531156026563	-	-	-0.028740235	0.3879932	10.95961	-0.14383641	-0.1870807	-0.004714083	18.6	59.7	-54.300003	-	-	-	-	-	-	-	-	-
1531156026573	-	-	-0.12933107	0.4263135	11.04104	-0.0133415125	-0.20732072	0.024580691	18.6	59.7	-54.300003	-	-	-	-	-	-	-	-	-
1531156026583	-	-	0.06706055	0.52690434	10.916499	0.14325236	-0.25685552	0.07944181	17.85	59.4	-55.95	-	-	-	-	-	-	-	-	-
1531156026593	-	-	0.21555176	0.5364844	10.763218	0.20397243	-0.29041135	0.090094455	17.85	59.4	-55.95	-	-	-	-	-	-	-	-	-
1531156026604	-	-	0.6610254	0.5891748	10.432706	0.22527772	-0.2962703	0.087963924	18.75	58.500004	-55.2	-	-	-	-	-	-	-	-	-
1531156026614	-	-	0.9915381	0.67539555	10.284214	0.20397243	-0.25579026	0.05760389	17.1	60.300003	-53.100002	-	-	-	-	-	-	-	-	-
1531156026624	-	-	1.3939015	0.5604346	10.322535	0.1373934	-0.14713328	-0.03081306	17.1	60.300003	-53.100002	-	-	-	-	-	-	-	-	-
1531156026635	-	-	1.4082716	0.613125	10.312955	0.07187964	-0.066705815	-0.0941963	16.650002	58.050003	-55.2	-	-	-	-	-	-	-	-	-
1531156026646	-	-	1.2933106	0.30177248	10.480606	-0.035712067	0.09894281	-0.20604907	16.650002	58.050003	-55.2	-	-	-	-	-	-	-	-	-
1531156026655	-	-	1.0298585	0.1101709	10.705738	-0.07565948	0.14102076	-0.22522382	16.650002	58.500004	-55.2	-	-	-	-	-	-	-	-	-
1531156026666	-	-	0.6993457	-0.09101075	11.184742	-0.08844266	0.19907767	-0.2348112	16.650002	58.500004	-55.2	-	-	-	-	-	-	-	-	-
1531156026676	-	-	0.6945557	-0.038320314	11.361973	-0.05595209	0.21026294	-0.2049838	18.0	59.850002	-56.550003	-	-	-	-	-	-	-	-	-
1531156026687	-	-	0.6227051	0.081430666	11.673326	0.061759632	0.24807984	-0.15598163	18.0	59.850002	-56.550003	-	-	-	-	-	-	-	-	-
1531156026696	-	-	0.5364844	0.29698244	11.635005	0.15443763	0.26139563	-0.13361108	17.550001	58.350002	-55.95	-	-	-	-	-	-	-	-	-
1531156026706	-	-	0.74724615	0.6706055	11.160791	0.28546518	0.26778722	-0.08727208	17.550001	58.350002	-55.95	-	-	-	-	-	-	-	-	-
1531156026717	-	-	1.0154883	0.91010743	10.710527	0.31316206	0.23050298	-0.08514155	18.6	57.600002	-55.500004	-	-	-	-	-	-	-	-	-
1531156026726	-	-	1.4130616	1.1160791	10.389595	0.23379984	0.10000808	-0.1405353	18.6	57.600002	-55.500004	-	-	-	-	-	-	-	-	-
1531156026737	-	-	1.7675245	1.0825489	10.399176	0.11502285	-0.04486789	-0.26517126	16.650002	56.7	-55.2	-	-	-	-	-	-	-	-	-
1531156026747	-	-	2.0309765	0.79035646	10.633887	-0.03677733	-0.2318218	-0.40365565	16.650002	56.7	-55.2	-	-	-	-	-	-	-	-	-
1531156026757	-	-	2.1746778	0.43110353	10.921289	-0.17899014	-0.32716298	-0.53468317	17.85	57.9	-56.250004	-	-	-	-	-	-	-	-	-
1531156026767	-	-	2.2896388	-0.23471193	11.577525	-0.39257565	-0.28881347	-0.6635802	17.85	57.9	-56.250004	-	-	-	-	-	-	-	-	-
1531156026778	-	-	2.2752686	-0.47900394	12.085269	-0.53159267	-0.24247445	-0.71418023	18.150002	56.850002	-57.45	-	-	-	-	-	-	-	-	-
1531156026788	-	-	2.0213966	-0.7664063	12.698394	-0.7419824	-0.08268478	-0.8148477	18.150002	56.850002	-57.45	-	-	-	-	-	-	-	-	-
1531156026798	-	-	1.2454102	-0.977168	13.42648	-0.8298667	0.030765884	-0.84733826	17.85	57.600002	-55.050003	-	-	-	-	-	-	-	-	-
1531156026808	-	-	0.45026368	-1.2885206	14.408438	-0.7797993	0.076572254	-0.7615845	17.85	57.600002	-55.050003	-	-	-	-	-	-	-	-	-
1531156026819	-	-	0.043110352	-1.4801221	14.9161825	-0.5683443	0.08935543	-0.6129801	15.150001	59.7	-56.250004	-	-	-	-	-	-	-	-	-
1531156026829	-	-	-0.22513184	-1.6860938	14.829962	-0.23491652	0.093616486	-0.42389566	15.150001	59.7	-56.250004	-	-	-	-	-	-	-	-	-
1531156026840	-	-	-0.12454102	-1.5950831	14.020445	0.23752826	0.10853019	-0.15598163	17.7	58.800003	-56.100002	-	-	-	-	-	-	-	-	-
1531156026850	-	-	0.20118165	-1.2597803	12.688814	0.5752171	0.09148596	0.017656472	17.7	58.800003	-56.100002	-	-	-	-	-	-	-	-	-
1531156026860	-	-	0.57001466	-0.9196875	11.160791	0.78081316	0.047277484	0.11672606	16.800001	60.300003	-54.600002	-	-	-	-	-	-	-	-	-
1531156026871	-	-	0.85741705	-0.68976563	9.915381	0.9208954	0.038222738	0.18650089	16.800001	60.300003	-54.600002	-	-	-	-	-	-	-	-	-
1531156026881	-	-	0.9244776	-0.5221143	8.756192	0.9832134	0.026504828	0.22538304	15.450001	60.750004	-54.600002	-	-	-	-	-	-	-	-	-
1531156026892	-	-	0.82388675	-0.26345217	7.913145	1.0210302	-0.03314998	0.27438518	15.450001	60.750004	-54.600002	-	-	-	-	-	-	-	-	-
1531156026901	-	-	0.9196875	-0.119750984	7.0269876	1.0162365	-0.12689325	0.30634314	17.85	57.9	-55.050003	-	-	-	-	-	-	-	-	-
1531156026911	-	-	1.101709	-0.1580713	6.1935205	0.9262217	-0.2781608	0.32125682	17.85	57.9	-55.050003	-	-	-	-	-	-	-	-	-
1531156026922	-	-	1.3843213	-0.1820215	5.5420756	0.725952	-0.38788307	0.31326735	18.150002	58.350002	-56.250004	-	-	-	-	-	-	-	-	-
1531156026932	-	-	1.7435743	0.023950197	5.407954	0.43300432	-0.37669778	0.27864626	18.150002	58.350002	-56.250004	-	-	-	-	-	-	-	-	-
1531156026943	-	-	1.9926564	0.38320315	5.6761966	0.12620813	-0.24407235	0.1817072	15.6	56.7	-55.2	-	-	-	-	-	-	-	-	-
1531156026953	-	-	2.0166066	0.45984375	6.7779055	-0.0974974	-0.053390007	0.07251759	15.6	56.7	-55.2	-	-	-	-	-	-	-	-	-
1531156026963	-	-	1.8250049	0.5843848	7.846084	-0.17632698	0.21665454	-0.08247839	15.3	57.45	-56.100002	-	-	-	-	-	-	-	-	-
1531156026973	-	-	1.3699512	0.57959473	8.214917	-0.14596695	0.33915994	-0.1405353	16.800001	56.550003	-55.95	-	-	-	-	-	-	-	-	-
1531156026983	-	-	0.6610254	0.53169435	8.080796	-0.040505756	0.4478169	-0.19220063	16.800001	56.550003	-55.95	-	-	-	-	-	-	-	-	-
1531156026994	-	-	0.37362307	0.4981641	7.8652444	0.015420628	0.4755138	-0.17089534	17.1	55.95	-55.95	-	-	-	-	-	-	-	-	-
1531156027004	-	-	0.081430666	0.8382569	7.3575	0.060694367	0.4579369	-0.0941963	17.1	55.95	-55.95	-	-	-	-	-	-	-	-	-
1531156027015	-	-	0.05748047	0.93405765	7.2664895	0.0628249	0.40360844	-0.056379408	17.7	56.7	-55.2	-	-	-	-	-	-	-	-	-
1531156027025	-	-	0.3784131	1.22146	7.28565	0.04950909	0.30666935	-0.033476222	17.7	56.7	-55.2	-	-	-	-	-	-	-	-	-
1531156027034	-	-	0.5125342	1.2837305	7.3096	0.03672592	0.26352614	-0.038269915	17.85	56.850002	-55.95	-	-	-	-	-	-	-	-	-
1531156027044	-	-	0.81909674	1.4513819	7.668853	-0.0026860994	0.13888437	-0.073970765	17.85	56.850002	-55.95	-	-	-	-	-	-	-	-	-
1531156027054	-	-	0.9627979	1.4322218	7.6305327	-0.049557734	0.07496851	-0.104863435	18.300001	56.7	-56.850002	-	-	-	-	-	-	-	-	-
1531156027065	-	-	1.0729688	1.575923	7.965835	-0.14383364	-0.0134484405	-0.1490719	18.300001	56.7	-56.850002	-	-	-	-	-	-	-	-	-
1531156027075	-	-	1.1064991	1.7339942	8.181387	-0.2141411	-0.034753732	-0.18422563	18.150002	56.250004	-57.9	-	-	-	-	-	-	-	-	-
1531156027085	-	-	1.2597803	1.7579445	8.732242	-0.32386336	-0.020905294	-0.23589095	18.150002	56.250004	-57.9	-	-	-	-	-	-	-	-	-
1531156027095	-	-	1.21188	1.590293	9.187295	-0.380855	0.062185336	-0.27210996	17.25	56.4	-55.2	-	-	-	-	-	-	-	-	-
1531156027106	-	-	1.0873389	1.6525636	9.431587	-0.40482345	0.1543307	-0.28968683	17.25	56.4	-55.2	-	-	-	-	-	-	-	-	-
1531156027116	-	-	0.68018556	1.6908839	9.74773	-0.41547608	0.23795396	-0.29980683	16.5	55.95	-56.250004	-	-	-	-	-	-	-	-	-
1531156027126	-	-	0.51732427	1.6908839	9.944121	-0.41441083	0.32051197	-0.2774363	16.5	55.95	-56.250004	-	-	-	-	-	-	-	-	-
1531156027136	-	-	0.25866213	1.7004639	10.092612	-0.40482345	0.33968672	-0.24920677	18.75	57.15	-55.2	-	-	-	-	-	-	-	-	-
1531156027147	-	-	0.18681154	1.719624	10.159674	-0.38671395	0.31891406	-0.19221511	18.75	57.15	-55.2	-	-	-	-	-	-	-	-	-
1531156027157	-	-	0.19639161	1.7962648	10.250684	-0.36487603	0.3066635	-0.15972455	16.95	57.750004	-56.550003	-	-	-	-	-	-	-	-	-
1531156027167	-	-	0.1101709	1.7004639	10.437495	-0.3068191	0.2715098	-0.12616871	16.95	57.750004	-56.550003	-	-	-	-	-	-	-	-	-
1531156027177	-	-	-0.16286133	1.7292042	10.662627	-0.25195798	0.20706129	-0.07769919	19.35	58.800003	-56.100002	-	-	-	-	-	-	-	-	-
1531156027188	-	-	-0.3065625	1.5184424	10.94524	-0.18058527	0.13994963	0.0032609114	19.35	58.800003	-56.100002	-	-	-	-	-	-	-	-	-
1531156027198	-	-	-0.3161426	1.4322218	11.146421	-0.07352619	0.08828432	0.1039284	17.1	57.600002	-55.500004	-	-	-	-	-	-	-	-	-
1531156027208	-	-	-0.24908204	1.5423926	11.0123005	0.045783434	0.04460847	0.19341062	17.1	57.600002	-55.500004	-	-	-	-	-	-	-	-	-
1531156027219	-	-	0.1101709	1.5998731	11.00272	0.17894149	0.003063158	0.3073939	18.300001	59.100002	-53.7	-	-	-	-	-	-	-	-	-
1531156027228	-	-	0.364043	1.6765138	10.854229	0.23113945	0.010520009	0.34574342	18.300001	59.100002	-53.7	-	-	-	-	-	-	-	-	-
1531156027238	-	-	0.9915381	1.5328126	10.777588	0.28227213	0.025433712	0.36491817	17.7	58.500004	-55.2	-	-	-	-	-	-	-	-	-
1531156027248	-	-	1.3795313	1.5232325	10.744058	0.29612055	0.043010574	0.33029708	17.7	58.500004	-55.2	-	-	-	-	-	-	-	-	-
1531156027259	-	-	1.3507911	1.5184424	10.667418	0.29132688	0.0648485	0.28981704	18.150002	57.9	-55.500004	-	-	-	-	-	-	-	-	-
1531156027269	-	-	1.0681788	1.5184424	10.95961	0.2769458	0.11864436	0.19713905	18.150002	57.9	-55.500004	-	-	-	-	-	-	-	-	-
1531156027279	-	-	0.7089258	1.590293	11.194322	0.3083711	0.16338545	0.17796429	19.5	57.300003	-55.500004	-	-	-	-	-	-	-	-	-
1531156027290	-	-	0.14849122	1.5423926	11.2374325	0.3909291	0.19321285	0.18701904	19.5	57.300003	-55.500004	-	-	-	-	-	-	-	-	-
1531156027300	-	-	-0.46942386	1.7723145	10.98835	0.4899987	0.16977704	0.20938958	19.5	56.850002	-55.050003	-	-	-	-	-	-	-	-	-
1531156027310	-	-	-0.6993457	1.6908839	10.921289	0.5794809	0.11065487	0.25998965	19.5	56.850002	-55.050003	-	-	-	-	-	-	-	-	-
1531156027321	-	-	-0.07185059	1.1304493	10.399176	0.5805462	-0.10825697	0.32284024	18.75	57.45	-55.65	-	-	-	-	-	-	-	-	-
1531156027331	-	-	0.52690434	0.732876	10.221944	0.46975866	-0.28668877	0.31325287	18.75	57.45	-55.65	-	-	-	-	-	-	-	-	-
1531156027342	-	-	1.3555812	0.5412744	10.595567	0.17308253	-0.47577322	0.23069488	18.900002	56.250004	-55.95	-	-	-	-	-	-	-	-	-
1531156027352	-	-	1.5232325	0.60833496	11.208692	0.00903181	-0.4555332	0.14920215	19.5	55.95	-55.95	-	-	-	-	-	-	-	-	-
1531156027362	-	-	1.096919	0.7041358	12.420572	-0.10867991	-0.30905932	0.031490423	19.5	55.95	-55.95	-	-	-	-	-	-	-	-	-
1531156027372	-	-	0.6610254	0.52690434	12.9187355	-0.078852504	-0.18495603	-0.009522262	18.900002	54.9	-56.7	-	-	-	-	-	-	-	-	-
1531156027383	-	-	-0.07664063	0.11496094	12.621754	0.049511857	-0.011317912	-0.04254546	18.900002	54.9	-56.7	-	-	-	-	-	-	-	-	-
1531156027393	-	-	-0.63707525	-0.009580079	12.061319	0.1096993	0.039282147	-0.0010001464	19.2	55.500004	-56.250004	-	-	-	-	-	-	-	-	-
1531156027403	-	-	-0.9580079	0.0	10.87818	0.14059196	0.028629504	0.115113676	19.2	55.500004	-56.250004	-	-	-	-	-	-	-	-	-
1531156027413	-	-	-0.7759864	-0.05269043	10.437495	0.086263485	-0.0640485	0.15665899	18.0	55.050003	-54.45	-	-	-	-	-	-	-	-	-
1531156027423	-	-	-0.32572266	0.0	10.394385	-0.04316615	-0.23342556	0.17743166	18.0	55.050003	-54.45	-	-	-	-	-	-	-	-	-
1531156027433	-	-	-0.086220704	0.033530276	10.859019	-0.16247576	-0.3596594	0.16358322	18.150002	55.2	-57.45	-	-	-	-	-	-	-	-	-
1531156027444	-	-	0.22513184	-0.0047900393	11.864927	-0.22479373	-0.43209738	0.112983145	18.150002	55.2	-57.45	-	-	-	-	-	-	-	-	-
1531156027454	-	-	0.31135255	-0.06706055	12.099639	-0.22266321	-0.40386787	0.086351536	18.900002	53.850002	-55.500004	-	-	-	-	-	-	-	-	-
1531156027465	-	-	0.36883304	-0.29698244	12.104429	-0.18324843	-0.34421307	0.033620946	18.900002	53.850002	-55.500004	-	-	-	-	-	-	-	-	-
1531156027475	-	-	0.1820215	-0.46942386	11.821816	-0.16407366	-0.24514346	0.02935989	18.6	54.45	-54.300003	-	-	-	-	-	-	-	-	-
1531156027485	-	-	0.19160157	-0.4167334	11.414663	-0.16354103	-0.15353072	0.033620946	18.6	54.45	-54.300003	-	-	-	-	-	-	-	-	-
1531156027495	-	-	0.16286133	-0.42152345	11.031461	-0.16726945	-0.015578969	0.048534654	17.7	55.65	-55.65	-	-	-	-	-	-	-	-	-
1531156027506	-	-	0.17723145	-0.3784131	10.729688	-0.15448628	0.1426128	0.08209048	17.7	55.65	-55.65	-	-	-	-	-	-	-	-	-
1531156027516	-	-	0.36883304	-0.24908204	10.389595	-0.12412625	0.2384866	0.061317824	17.25	55.65	-56.100002	-	-	-	-	-	-	-	-	-
1531156027526	-	-	0.23471193	-0.16765137	9.79563	-0.09323358	0.2635203	0.027761994	17.25	55.65	-56.100002	-	-	-	-	-	-	-	-	-
1531156027537	-	-	0.028740235	-0.11496094	9.422008	-0.05328616	0.27044454	0.019772511	17.1	55.500004	-55.500004	-	-	-	-	-	-	-	-	-
1531156027547	-	-	-0.3065625	0.009580079	9.239985	-0.012805266	0.22996269	0.04000811	17.1	55.500004	-55.500004	-	-	-	-	-	-	-	-	-
1531156027558	-	-	-0.42152345	-0.014370117	8.947793	0.05963272	0.17243841	0.0895429	17.7	55.65	-55.2	-	-	-	-	-	-	-	-	-
1531156027567	-	-	-0.5460645	0.086220704	8.914263	0.11076541	0.14314364	0.108717665	17.7	55.65	-55.2	-	-	-	-	-	-	-	-	-
1531156027577	-	-	-0.5939649	0.16286133	8.669971	0.18906236	0.122370996	0.13641454	18.6	55.500004	-56.7	-	-	-	-	-	-	-	-	-
1531156027588	-	-	-0.60354495	0.086220704	8.329878	0.256174	0.08828253	0.18807988	18.6	55.500004	-56.7	-	-	-	-	-	-	-	-	-
1531156027598	-	-	-0.6322852	0.12933107	8.272398	0.27055508	0.037682462	0.22696203	16.35	56.100002	-54.9	-	-	-	-	-	-	-	-	-
1531156027609	-	-	-0.5843848	0.13891114	8.0999565	0.27481616	0.023301393	0.2780947	16.35	56.100002	-54.9	-	-	-	-	-	-	-	-	-
1531156027619	-	-	-0.37362307	0.1580713	8.176597	0.28706667	0.005724531	0.30898738	18.75	54.300003	-55.65	-	-	-	-	-	-	-	-	-
1531156027630	-	-	-0.119750984	0.26345217	8.162227	0.2955888	-0.027298668	0.31964004	18.75	54.300003	-55.65	-	-	-	-	-	-	-	-	-
1531156027640	-	-	0.11496094	0.45984375	8.2197075	0.2993172	-0.06618082	0.3057916	18.900002	54.45	-55.95	-	-	-	-	-	-	-	-	-
1531156027651	-	-	0.18681154	0.47900394	8.277188	0.30677408	-0.08588821	0.2962042	18.900002	54.45	-55.95	-	-	-	-	-	-	-	-	-
1531156027662	-	-	0.2682422	0.56522465	8.147857	0.31582883	-0.10186718	0.24879995	18.75	54.000004	-55.65	-	-	-	-	-	-	-	-	-
1531156027673	-	-	0.25387207	0.5843848	8.109536	0.30837196	-0.10186718	0.2296252	18.150002	53.550003	-55.050003	-	-	-	-	-	-	-	-	-
1531156027683	-	-	0.2203418	0.6945557	8.1143265	0.25191295	-0.09014927	0.19234093	18.150002	53.550003	-55.050003	-	-	-	-	-	-	-	-	-
1531156027694	-	-	0.42152345	0.7232959	8.028106	0.199715	-0.050201852	0.1768946	19.050001	54.000004	-56.100002	-	-	-	-	-	-	-	-	-
1531156027704	-	-	0.6993457	0.847837	8.138277	0.09265591	0.05898775	0.14120823	19.050001	54.000004	-56.100002	-	-	-	-	-	-	-	-	-
1531156027714	-	-	0.87178713	0.9484278	8.377779	0.0069021266	0.13675205	0.071966045	18.900002	54.45	-55.050003	-	-	-	-	-	-	-	-	-
1531156027724	-	-	0.6227051	1.0346485	8.416099	-0.046361096	0.20013529	0.0059196446	18.900002	54.45	-55.050003	-	-	-	-	-	-	-	-	-
1531156027734	-	-	0.43110353	1.0681788	8.684341	-0.06766638	0.23315848	-0.03562567	19.95	52.500004	-55.95	-	-	-	-	-	-	-	-	-
1531156027745	-	-	0.033530276	1.096919	8.741821	-0.021327382	0.23369113	-0.046810947	19.95	52.500004	-55.95	-	-	-	-	-	-	-	-	-
1531156027756	-	-	-0.038320314	1.1448194	8.679551	0.0069021266	0.22250584	-0.042549886	18.75	52.95	-56.850002	-	-	-	-	-	-	-	-	-
1531156027766	-	-	-0.05748047	1.2166699	8.301138	0.05963272	0.18681948	-0.046810947	18.75	52.95	-56.850002	-	-	-	-	-	-	-	-	-
1531156027776	-	-	0.023950197	1.1735597	7.9562554	0.03939269	0.120240465	-0.04361515	19.2	52.050003	-54.600002	-	-	-	-	-	-	-	-	-
1531156027786	-	-	0.1820215	1.1591895	7.822134	-0.026653703	0.08189094	-0.055865694	19.2	52.050003	-54.600002	-	-	-	-	-	-	-	-	-
1531156027797	-	-	0.5460645	1.1400293	8.267608	-0.13797383	0.0712383	-0.089421526	20.1	54.000004	-54.45	-	-	-	-	-	-	-	-	-
1531156027807	-	-	0.6849756	1.3028907	8.6077	-0.259414	0.109055184	-0.16558793	20.1	54.000004	-54.45	-	-	-	-	-	-	-	-	-
1531156027817	-	-	0.7424561	1.2406201	9.077125	-0.33984146	0.16764472	-0.22311221	19.95	53.850002	-54.600002	-	-	-	-	-	-	-	-	-
1531156027827	-	-	0.5891748	1.0490186	9.565708	-0.42452997	0.1655142	-0.25347224	19.95	53.850002	-54.600002	-	-	-	-	-	-	-	-	-
1531156027838	-	-	0.5604346	0.7759864	9.833951	-0.4564879	0.1671121	-0.2609291	19.35	53.7	-55.65	-	-	-	-	-	-	-	-	-
1531156027848	-	-	0.41194338	0.5556446	10.3512745	-0.47672793	0.15113312	-0.2593312	19.35	53.7	-55.65	-	-	-	-	-	-	-	-	-
1531156027859	-	-	0.20597169	0.6322852	10.950029	-0.45222685	0.10852256	-0.2081985	19.95	52.050003	-53.100002	-	-	-	-	-	-	-	-	-
1531156027869	-	-	0.12454102	0.6993457	11.591895	-0.36114675	0.0515309	-0.1453479	19.95	52.050003	-53.100002	-	-	-	-	-	-	-	-	-
1531156027879	-	-	-0.009580079	1.1543995	11.663746	-0.1571486	-0.037418682	-0.058528855	18.300001	54.300003	-54.9	-	-	-	-	-	-	-	-	-
1531156027889	-	-	0.09580079	1.4274317	11.433824	-0.05861164	-0.100801915	-0.03296251	18.300001	54.300003	-54.9	-	-	-	-	-	-	-	-	-
1531156027900	-	-	0.5556446	1.21188	10.873389	0.025011621	-0.2776358	5.93323E-4	20.1	52.95	-54.9	-	-	-	-	-	-	-	-	-
1531156027909	-	-	1.22625	1.0202783	10.552457	-0.006413679	-0.40972862	-0.014853012	20.1	52.95	-54.9	-	-	-	-	-	-	-	-	-
1531156027919	-	-	2.1746778	0.847837	10.624307	-0.19709602	-0.59295404	-0.12777103	19.2	54.15	-54.300003	-	-	-	-	-	-	-	-	-
1531156027929	-	-	2.3662794	0.9963282	11.0123005	-0.3504941	-0.6414236	-0.24228697	19.2	54.15	-54.300003	-	-	-	-	-	-	-	-	-
1531156027940	-	-	2.1746778	0.8861573	12.013418	-0.5342522	-0.6030741	-0.42711034	16.95	55.65	-56.100002	-	-	-	-	-	-	-	-	-
1531156027949	-	-	1.9734962	0.57959473	12.525952	-0.5885807	-0.51305926	-0.50487465	16.95	55.65	-56.100002	-	-	-	-	-	-	-	-	-
1531156027959	-	-	1.4849122	0.28261232	12.942686	-0.60029864	-0.3548675	-0.5517463	18.300001	54.750004	-57.300003	-	-	-	-	-	-	-	-	-
1531156027970	-	-	0.76161623	0.21555176	13.258829	-0.5560902	-0.1732399	-0.5517463	18.300001	54.750004	-57.300003	-	-	-	-	-	-	-	-	-
1531156027979	-	-	0.1580713	-0.0047900393	12.913946	-0.418671	0.05792249	-0.41699034	17.1	56.250004	-55.500004	-	-	-	-	-	-	-	-	-
1531156027990	-	-	0.09580079	-0.23471193	12.449312	-0.30522037	0.17297104	-0.32750812	17.1	56.250004	-55.500004	-	-	-	-	-	-	-	-	-
1531156028000	-	-	0.6466553	-0.62749517	10.97877	-0.24396765	0.22250584	-0.21192692	17.1	56.250004	-53.850002	-	-	-	-	-	-	-	-	-
1531156028010	-	-	1.0729688	-0.613125	10.375225	-0.31161195	0.18415633	-0.18423006	18.0	58.050003	-54.000004	-	-	-	-	-	-	-	-	-
1531156028020	-	-	1.3220508	-0.4023633	10.322535	-0.49217427	0.14687207	-0.18316479	18.0	58.050003	-54.000004	-	-	-	-	-	-	-	-	-
1531156028030	-	-	1.4465919	-0.45984375	10.830278	-0.5880481	0.1175773	-0.20074165	18.0	56.7	-54.000004	-	-	-	-	-	-	-	-	-
1531156028041	-	-	1.465752	-0.6322852	11.711646	-0.61787313	0.07655957	-0.25721315	18.0	56.7	-54.000004	-	-	-	-	-	-	-	-	-
1531156028051	-	-	1.1639795	-0.68018556	11.860137	-0.58431727	0.09946276	-0.27159423	17.1	57.300003	-53.850002	-	-	-	-	-	-	-	-	-
1531156028062	-	-	0.21076173	-0.5556446	11.903248	-0.41760337	0.11224593	-0.23857103	17.1	57.300003	-53.850002	-	-	-	-	-	-	-	-	-
1531156028072	-	-	-0.10538086	-0.46463382	11.840977	-0.30841377	0.10425645	-0.16932884	17.550001	58.350002	-54.300003	-	-	-	-	-	-	-	-	-
1531156028082	-	-	-0.45505372	-0.5460645	11.448194	-0.11773144	0.06803746	-0.0249855	17.550001	58.350002	-54.300003	-	-	-	-	-	-	-	-	-
1531156028093	-	-	-0.49337405	-0.43110353	11.247012	5.129237E-4	0.012643712	0.062898815	17.7	58.800003	-54.000004	-	-	-	-	-	-	-	-	-
1531156028103	-	-	-0.21555176	-0.34488282	10.897339	0.19811949	-0.048608992	0.21043794	17.7	58.800003	-54.000004	-	-	-	-	-	-	-	-	-
1531156028114	-	-	0.15328126	0.033530276	10.269844	0.32595122	-0.06778376	0.29672435	17.85	58.65	-55.050003	-	-	-	-	-	-	-	-	-
1531156028124	-	-	0.78556645	0.21555176	9.484278	0.40797657	-0.08323009	0.31536648	17.85	58.65	-55.050003	-	-	-	-	-	-	-	-	-
1531156028135	-	-	0.9053174	0.4167334	9.0148535	0.4063787	-0.07257745	0.28980014	17.550001	59.4	-53.850002	-	-	-	-	-	-	-	-	-
1531156028145	-	-	1.0011182	0.7232959	8.6077	0.365366	-0.011857372	0.23706955	17.550001	59.4	-53.850002	-	-	-	-	-	-	-	-	-
1531156028155	-	-	1.0394385	0.7807764	8.387359	0.32967964	0.039275322	0.19073054	18.300001	57.750004	-55.65	-	-	-	-	-	-	-	-	-
1531156028165	-	-	0.9915381	0.7807764	8.2197075	0.29985225	0.09307118	0.15770735	18.300001	57.750004	-55.65	-	-	-	-	-	-	-	-	-
1531156028176	-	-	0.8430469	0.9627979	7.9466753	0.27375326	0.1596502	0.1188252	17.85	57.9	-55.500004	-	-	-	-	-	-	-	-	-
1531156028186	-	-	0.8861573	1.1208692	7.783814	0.2545785	0.16817231	0.09858517	17.85	57.9	-55.500004	-	-	-	-	-	-	-	-	-
1531156028196	-	-	0.87178713	1.0825489	7.654483	0.24179533	0.1298228	0.084736735	17.85	56.550003	-55.050003	-	-	-	-	-	-	-	-	-
1531156028206	-	-	0.98195803	1.2166699	7.7407036	0.21409845	0.07336378	0.033604044	17.85	56.550003	-55.050003	-	-	-	-	-	-	-	-	-
1531156028217	-	-	1.1208692	1.331631	7.9083548	0.20184791	0.030753205	-0.008473901	18.6	57.600002	-55.500004	-	-	-	-	-	-	-	-	-
1531156028227	-	-	1.0729688	1.3076807	8.205338	0.19226053	-0.04488057	-0.08570558	18.6	57.600002	-55.500004	-	-	-	-	-	-	-	-	-
1531156028237	-	-	1.1256592	1.1064991	8.468789	0.21995741	-0.10080696	-0.1554804	19.95	57.600002	-53.4	-	-	-	-	-	-	-	-	-
1531156028248	-	-	0.9867481	1.1160791	8.5502205	0.23114268	-0.11785119	-0.22046153	19.95	57.600002	-53.4	-	-	-	-	-	-	-	-	-
1531156028258	-	-	0.6658155	1.1735597	8.487949	0.22847952	-0.08802378	-0.27159423	19.050001	55.65	-55.2	-	-	-	-	-	-	-	-	-
1531156028268	-	-	0.51732427	1.2310401	8.5119	0.19598895	-0.07417534	-0.2710616	19.050001	55.65	-55.2	-	-	-	-	-	-	-	-	-
1531156028279	-	-	0.53169435	1.4178516	8.602911	0.11982254	0.0025236988	-0.2316468	18.6	55.500004	-53.850002	-	-	-	-	-	-	-	-	-
1531156028288	-	-	0.6993457	1.4034815	8.660391	0.058569837	0.095734335	-0.19755834	18.6	55.500004	-53.850002	-	-	-	-	-	-	-	-	-
1531156028298	-	-	1.1735597	1.5711329	9.029224	-0.009074456	0.23954503	-0.171992	18.6	55.95	-54.600002	-	-	-	-	-	-	-	-	-
1531156028309	-	-	1.2981006	1.6669337	9.182506	-0.035173435	0.30772197	-0.19489518	18.6	55.95	-54.600002	-	-	-	-	-	-	-	-	-
1531156028318	-	-	1.3507911	1.7292042	9.350157	-0.04103239	0.4062589	-0.24283208	17.85	55.95	-54.300003	-	-	-	-	-	-	-	-	-
1531156028328	-	-	1.2022998	1.6765138	9.383687	-0.041565023	0.44993478	-0.29076898	17.85	55.95	-54.300003	-	-	-	-	-	-	-	-	-
1531156028338	-	-	0.6322852	1.4753321	9.527389	-0.022390261	0.4254337	-0.32166165	20.1	56.100002	-54.000004	-	-	-	-	-	-	-	-	-
1531156028349	-	-	0.20597169	1.5232325	9.508228	0.007969775	0.3828231	-0.31154165	20.1	56.100002	-54.000004	-	-	-	-	-	-	-	-	-
1531156028359	-	-	-0.17244141	1.5519727	9.651929	0.060167734	0.27576402	-0.28650793	17.7	56.4	-54.000004	-	-	-	-	-	-	-	-	-
1531156028369	-	-	-0.33530274	1.3939015	9.718989	0.09904988	0.172966	-0.25774577	18.900002	56.850002	-53.4	-	-	-	-	-	-	-	-	-
1531156028380	-	-	-0.33530274	1.2933106	9.833951	0.15817207	0.066972196	-0.20288467	18.900002	56.850002	-53.4	-	-	-	-	-	-	-	-	-
1531156028389	-	-	-0.23950197	1.1831397	9.992022	0.1752163	-0.019314224	-0.17412253	18.300001	55.65	-54.000004	-	-	-	-	-	-	-	-	-
1531156028399	-	-	-0.07185059	0.9580079	10.126143	0.17095524	-0.14181964	-0.14056669	18.300001	55.65	-54.000004	-	-	-	-	-	-	-	-	-
1531156028410	-	-	-0.047900394	0.9484278	10.327325	0.14964995	-0.15300491	-0.1373709	18.900002	57.300003	-53.100002	-	-	-	-	-	-	-	-	-
1531156028420	-	-	0.019160157	0.78556645	10.882969	0.09372356	-0.10506801	-0.08890137	18.900002	57.300003	-53.100002	-	-	-	-	-	-	-	-	-
1531156028430	-	-	0.11496094	0.7089258	11.050621	0.08200565	-0.094948	-0.0761182	19.800001	56.100002	-53.7	-	-	-	-	-	-	-	-	-
1531156028440	-	-	0.014370117	0.57959473	11.611055	0.06815721	-0.006531049	-0.038301308	19.800001	56.100002	-53.7	-	-	-	-	-	-	-	-	-
1531156028451	-	-	-0.25866213	0.57959473	11.845767	0.10171305	0.07762484	-0.009006534	20.1	56.4	-54.45	-	-	-	-	-	-	-	-	-
1531156028461	-	-	-0.8430469	0.6179151	11.931988	0.22102267	0.2539261	0.11669467	20.1	56.4	-54.45	-	-	-	-	-	-	-	-	-
1531156028472	-	-	-0.8095166	0.8095166	11.309282	0.30784172	0.29866722	0.21363373	18.6	56.250004	-54.300003	-	-	-	-	-	-	-	-	-
1531156028482	-	-	-0.5364844	0.93405765	10.293795	0.38560602	0.24327347	0.27169064	18.6	56.250004	-54.300003	-	-	-	-	-	-	-	-	-
1531156028492	-	-	-0.09101075	0.79035646	9.541759	0.2977217	0.0952017	0.26902747	18.75	55.050003	-55.2	-	-	-	-	-	-	-	-	-
1531156028503	-	-	0.67539555	0.43110353	9.546548	0.02128558	-0.12477541	0.2178948	18.75	55.050003	-55.2	-	-	-	-	-	-	-	-	-
1531156028513	-	-	1.1543995	0.07185059	10.619517	-0.18537572	-0.3032072	0.16409893	19.2	55.2	-52.65	-	-	-	-	-	-	-	-	-
1531156028523	-	-	1.590293	-0.05748047	12.032578	-0.26527056	-0.481639	0.069823034	19.2	55.2	-52.65	-	-	-	-	-	-	-	-	-
1531156028534	-	-	1.5615528	-0.043110352	13.186978	-0.19123468	-0.66646236	-0.044692893	17.550001	54.9	-54.600002	-	-	-	-	-	-	-	-	-
1531156028543	-	-	1.22146	-0.22513184	13.555811	-0.08470915	-0.8065427	-0.103810236	17.550001	54.9	-54.600002	-	-	-	-	-	-	-	-	-
1531156028553	-	-	0.5748047	-0.35925296	13.709092	0.096918434	-0.92958075	-0.13310502	18.150002	54.45	-53.4	-	-	-	-	-	-	-	-	-
1531156028564	-	-	0.023950197	-0.5460645	13.3689995	0.29931867	-0.9444944	-0.069189146	18.150002	54.45	-53.4	-	-	-	-	-	-	-	-	-
[truncated: 1,598 more rows]
