# Supplementary material for: Gyroscope-constrained magnetometer PDR/Wi-Fi indoor positioning algorithm
Source: PLoS One. 2025 Oct 24;20(10):e0335277. doi: 10.1371/journal.pone.0335277 (PMC12551869; doi:10.1371/journal.pone.0335277)
Supplement: S1 File — (ZIP) [file pone.0335277.s001.zip › ACC.xls]

## Sheet: Gyroscope
Time (s)	Gyroscope x (rad/s)	Gyroscope y (rad/s)	Gyroscope z (rad/s)
0.0841987	-0.192117	0.00427605	0.060781	0	0	0	15.1125	-17.9438	-31.7438
0.185744	-0.0163406	-0.0265726	0.0456621	-0.0799096	-0.0908812	0.0122833	15.075	-17.8688	-31.5938
0.28729	-0.0157298	-0.0658207	0.0412334	-0.0217667	-0.117428	-0.0368414	14.925	-17.8875	-31.5938
0.388836	0.0789543	-0.113926	-0.0630718	-0.115575	0.0409414	-0.428386	14.7563	-17.9062	-31.65
0.490381	-0.101098	-0.0587957	-0.0361937	-0.292285	0.27752	-0.0699406	14.6813	-17.9813	-31.725
0.591927	0.00870482	-0.143095	-0.0345139	-0.245823	0.468434	0.0511742	14.475	-17.9438	-31.8
0.693473	-0.0233656	-0.0314595	-0.0887281	-0.0936746	0.453104	0.625079	14.3625	-17.9625	-31.9125
0.795018	0.0502436	0.0148135	-0.0748309	0.283419	-0.67453	0.900965	14.2875	-17.9062	-31.95
0.896564	0.198989	0.100487	-0.110872	0.685485	-1.29027	-0.0960655	14.175	-17.9438	-31.9688
0.99811	-0.00992655	0.0297797	0.00885754	0.828346	-1.30193	-0.645699	14.1188	-18.0188	-32.0625
1.09966	-0.219911	-0.0522289	0.10568	0.480466	-0.713365	-0.329577	14.1188	-18	-32.1938
1.2012	-0.207694	-0.02474	0.111025	0.622618	-0.122633	-0.0548859	14.1188	-18.0188	-32.3063
1.30275	-0.0878118	-0.103542	0.0986547	0.499864	0.0583479	-0.334951	13.9875	-17.8313	-32.4563
1.40429	-0.158367	0.0251982	0.00580322	0.394086	0.760858	-0.233121	13.9875	-17.7375	-32.6438
1.50584	-0.136681	0.0574213	0.00442877	0.329066	0.748904	0.183215	13.875	-17.475	-32.8125
1.60738	-0.0308487	-0.057574	-0.0983492	0.259372	0.876836	0.782695	13.7625	-17.2688	-32.9813
1.70893	0.104458	0.0166461	0.00901026	0.135006	-0.00926197	1.34394	13.6313	-16.9875	-33.2812
1.81047	0.285427	-0.0797179	-0.0415388	-0.231085	-1.2539	-0.351038	13.4438	-16.8	-33.4688
1.91202	-0.181885	0.00152716	0.400116	-0.805012	-0.924353	-0.472205	13.2188	-16.7812	-33.5625
2.01357	-0.0578794	0.0461203	0.217773	-0.169098	-0.229785	-0.868653	12.9375	-16.65	-33.6375
2.11511	-0.031765	-0.0239764	0.147066	-0.278181	-0.313854	-0.431479	12.7313	-16.7625	-33.7125
2.21666	0.183412	-0.0510072	-0.00427605	-0.439225	0.527508	0.0294027	12.4313	-16.7625	-33.7125
2.3182	0.0632245	-0.135307	-0.0534507	0.102545	0.286438	1.44362	12.2438	-17.025	-33.5063
2.41975	-0.00809396	0.0584903	-0.448986	1.03995	-1.16976	1.28461	12.0188	-17.2688	-33.45
2.52129	0.141262	0.145844	-0.346513	-0.0252399	-0.806387	-1.19381	11.9438	-17.4188	-33.4125
2.62284	-0.304669	-0.00335976	-0.0117591	0.264767	-0.473587	-0.808467	11.9062	-17.5688	-33.3188
2.72438	-0.12706	0.0410807	0.0571159	0.221109	-0.0535033	-0.713017	11.9062	-17.4563	-33.3563
2.82593	0.00488692	0.0723875	0.0734565	0.5156	0.225235	-0.445237	12.0188	-17.3813	-33.45
2.92748	-0.0125227	0.0290161	-0.0109956	0.524503	0.572746	0.806283	12.2063	-17.1938	-33.4688
3.02902	0.102931	-0.0600175	-0.0962112	0.645299	0.20103	1.69189	12.5438	-17.0625	-33.4688
3.13057	0.312457	-0.0270308	0.0693332	-0.123938	-1.47294	0.521555	12.8625	-16.8938	-33.6
3.23211	-0.0389426	0.121257	0.199447	-0.595194	-1.50378	-0.255455	13.1063	-16.8	-33.5625
3.33366	-0.0285579	0.0528398	-0.0387899	-0.300097	-0.24958	-1.35723	13.1813	-16.8375	-33.4313
3.4352	-0.147066	-0.0928514	0.0693332	-0.277511	0.104439	-1.25789	13.2188	-16.725	-33.3938
3.53675	-0.0358883	-0.101862	-0.133779	-0.31575	0.54451	0.0423698	13.2375	-16.8375	-33.3938
3.63829	0.0302378	0.0180205	-0.128587	-0.328615	0.476217	1.52162	13.1625	-16.8938	-33.3375
3.73984	0.0531452	0.100182	-0.251065	0.0525599	0.00900233	1.87125	13.1438	-16.9875	-33.375
3.84139	0.266948	0.0635299	-0.252593	0.558951	-1.758	-0.618137	13.1625	-17.025	-33.3938
3.94293	-0.147829	0.00458149	-0.00335976	0.38158	-0.790379	-0.86065	13.3313	-17.1188	-33.3188
4.04448	-0.0361937	-0.0426078	-0.125533	0.121837	-0.118701	-1.02394	13.5563	-17.0438	-33.3563
4.14602	-0.0725402	-0.0705549	0.0394008	0.259686	0.279036	-0.723245	13.725	-16.95	-33.375
4.24757	-0.0762054	0.0111483	-0.0868955	0.567038	0.866361	0.199157	13.8375	-16.8188	-33.5063
4.34911	-0.02474	0.126907	-0.000152716	0.457193	0.804067	1.32508	14.0438	-16.575	-33.5063
4.45066	0.0523817	0.0426078	0.0395535	-0.11227	-1.25693	1.75539	14.3438	-16.4438	-33.525
4.5522	0.22098	0.0516181	0.0632245	0.0159482	-1.34509	-0.766873	14.625	-16.3688	-33.4688
4.65375	-0.133321	-0.0461203	0.134543	-0.222476	-0.599271	-0.802143	14.8125	-16.5	-33.4125
4.75529	-0.139735	-0.0201585	0.0681114	-0.385887	0.22227	-1.31149	14.7938	-16.4438	-33.4688
4.85684	-0.0146608	-0.0534507	0.0203113	-0.458584	0.234009	-0.226903	14.775	-16.4438	-33.4688
4.95838	0.0636827	-0.00839939	0.0675006	-0.457744	0.64724	0.415249	14.7	-16.3313	-33.5813
5.05993	0.11866	0.0394008	-0.140804	0.00411761	0.655996	1.89178	14.7188	-16.3875	-33.6
5.16148	0.165392	-0.0244346	-0.307265	0.437837	-1.33332	0.85112	14.5875	-16.5375	-33.5438
5.26302	-0.113926	0.0736092	-0.0821613	0.27382	-0.65528	-1.32178	14.625	-16.6688	-33.4313
5.36457	-0.202044	0.0296269	-0.0571159	0.386215	-0.0497661	-0.823073	14.5688	-16.8	-33.3375
5.46611	-0.0810923	0.0265726	0.060781	0.239382	0.519019	-1.21418	14.5688	-16.6313	-33.3188
5.56766	-0.126907	0.0455094	0.0768162	0.490884	0.614612	0.0474987	14.625	-16.5188	-33.4313
5.6692	0.0271835	0.0400116	0.0491746	0.161148	0.605162	1.17033	14.7375	-16.3688	-33.525
5.77075	-0.0285579	-0.03711	0.147218	-0.181622	-0.678959	2.05218	14.85	-16.3313	-33.5063
5.87229	0.338114	-0.106901	0.124922	0.107201	-1.73662	-0.326662	14.925	-16.2	-33.4875
5.97384	-0.0749836	0.00916297	0.198836	-0.292742	-0.835106	-0.736959	15.0375	-16.1813	-33.5063
6.07538	-0.094684	-0.00855211	0.103542	-0.258021	0.236131	-1.20343	14.85	-16.1438	-33.525
6.17693	-0.0216857	-0.0548251	0.022602	-0.268571	0.0897234	-0.680614	14.6625	-16.05	-33.6188
6.27847	0.0358883	-0.0423024	0.0444404	-0.568947	0.698413	0.131939	14.3063	-16.0875	-33.7313
6.38002	0.0975856	-0.0797179	-0.0687223	-0.163453	0.900055	1.83672	13.9125	-16.125	-33.75
6.48156	0.238237	-0.000763581	-0.327729	0.578115	-1.10105	1.28933	13.4438	-16.35	-33.8438
6.58311	-0.0539088	0.251065	-0.21533	0.487405	-0.747002	-1.37541	13.2563	-16.5375	-33.825
6.68465	-0.348651	-0.0386372	-0.0853684	0.235208	-0.280712	-0.613736	13.2188	-16.7438	-33.7125
6.7862	-0.163712	-0.0167988	-0.0956003	0.223679	0.26139	-1.12743	13.2188	-16.6313	-33.7313
6.88775	-0.0772744	0.0248927	-0.0348193	0.304575	0.398362	-0.0672417	13.3313	-16.3688	-33.9
6.98929	0.058643	0.0850629	-0.0117591	-0.162729	1.26415	0.7171	13.4625	-16.1438	-34.0312
7.09084	-0.151953	-0.129045	0.0997237	-0.262288	-0.146309	2.44048	13.6688	-15.8813	-34.1063
7.19238	0.439975	-0.165239	0	-0.176309	-1.39347	-0.32695	13.9875	-15.5625	-34.1063
7.29393	-0.211512	0.0561996	0.389426	-0.0728497	-1.12043	-0.570831	14.2313	-15.1875	-34.1813
7.39547	0.00274889	0.021533	0.0180205	-0.343002	0.228803	-1.29949	14.2313	-14.925	-34.275
7.49702	-0.0126754	-0.0540615	0.00671951	-0.148853	-0.0307097	-0.721509	13.9875	-14.5313	-34.575
7.59856	0.24908	0.0206167	-0.0687223	-0.55551	0.576518	0.329738	13.7813	-14.3813	-34.7438
7.70011	0.109039	-0.092546	-0.125838	-0.111193	0.389125	1.93318	13.6125	-14.3438	-34.7812
7.80165	0.0679587	0.142026	-0.341779	0.750469	-1.09443	1.24355	13.3688	-14.4	-34.7438
7.9032	0.034972	0.218384	-0.103542	0.47968	-0.595304	-1.49392	13.275	-14.4938	-34.7063
8.00474	-0.240375	0.00412334	-0.01237	0.287385	0.00706029	-1.25033	13.2188	-14.6625	-34.5563
8.10629	-0.304974	0.0856738	0.201585	0.451301	0.571851	-0.874583	13.4438	-14.7375	-34.3688
8.20783	-0.0255036	0.115759	0.0598647	0.373656	0.653469	0.0575905	13.7063	-14.7	-34.3688
8.30938	0.0251982	-0.0560468	-0.0620028	0.197745	0.741727	1.39694	13.9688	-14.5688	-34.2938
8.41092	0.00183259	-0.146455	0.0826195	-0.19975	-1.14181	2.1631	14.25	-14.4938	-34.2188
8.51247	0.442113	0.0038179	0.171042	-0.139864	-1.23451	-0.469769	14.5125	-14.4188	-34.1063
8.61401	0.0229074	-0.0326813	0.219759	-0.0235722	-0.891725	-0.913815	14.7938	-14.3063	-34.0312
8.71556	-0.0138972	0.0394008	-0.0186314	-0.28141	0.217377	-1.59862	14.8313	-14.2688	-34.05
8.8171	0.0555887	-0.0522289	-0.0364992	-0.233303	0.325597	-0.353662	14.7563	-14.325	-34.0875
8.91865	0.0879645	0.0858265	0.0638354	-0.240356	0.644468	0.665458	14.55	-14.475	-34.0125
9.02019	0.14676	0.179442	-0.163559	-0.172768	0.73266	1.86516	14.3625	-14.6625	-33.9563
9.12174	0.122784	0.08827	-0.126602	0.385411	-1.54387	0.59041	14.325	-14.9813	-33.8063
9.22328	-0.0526871	0.0513126	-0.00778853	0.639005	-0.562109	-1.20503	14.2875	-15.3375	-33.6
9.32483	-0.120188	-0.0668897	-0.147524	0.555014	-0.209816	-1.11673	14.4188	-15.6938	-33.3938
9.42637	-0.111636	0.0148135	-0.0357356	0.123748	0.432729	-1.22078	14.5313	-16.0312	-33.1688
9.52792	-0.0476475	0.0332921	0.0256563	0.258199	0.865839	0.154237	14.7938	-16.1438	-32.9813
9.62946	0.0636827	0.0439823	0.08827	0.387218	0.49394	1.72295	14.9625	-16.1625	-32.925
9.73101	0.0195477	0.0389426	0.0922406	-0.383278	-1.06227	1.85882	15.225	-16.0875	-32.8875
9.83255	0.0907134	0.00901026	0.306196	-0.34444	-0.867608	-0.743094	15.375	-16.125	-32.7938
9.9341	-0.0412334	-0.099571	0.223271	0.0402314	-0.393573	-1.32361	15.4875	-16.2	-32.6438
10.0356	-0.186466	-0.00458149	0.117744	-0.267803	0.601088	-1.67052	15.4688	-16.2938	-32.5312
10.1372	0.023671	-0.0536034	-0.0190895	-0.360937	0.676696	0.0745878	15.1313	-16.3688	-32.5688
10.2387	0.115606	-0.0345139	-0.00580322	-0.633669	0.865221	1.28098	14.9625	-16.35	-32.6625
10.3403	-0.00580322	0.145691	-0.214261	0.450125	-0.327682	2.16416	14.6625	-16.425	-32.6438
10.4418	0.0609338	0.0986547	-0.257174	0.511099	-0.877827	-0.56849	14.3063	-16.5563	-32.6063
10.5434	-0.242971	-0.0901026	-0.00916297	0.217738	-0.38951	-1.01532	14.0438	-16.725	-32.475
10.6449	-0.0387899	0.0702495	0.136681	0.194382	0.0124233	-1.12302	13.95	-16.7812	-32.4188
10.7465	-0.00549778	0.00641408	0.0981965	0.741013	0.261594	-0.543962	13.8563	-16.7063	-32.4375
10.848	0.0177151	0.116828	0.0447458	0.334521	1.13636	0.472628	13.725	-16.4625	-32.5312
10.9495	-0.068875	0.0540615	0.251676	-0.126312	-0.184314	1.96891	13.6875	-16.275	-32.5688
11.0511	0.284663	-0.0397062	0.21365	-0.474294	-1.12924	0.659245	13.7063	-16.0875	-32.4563
11.1526	-0.159283	0.0303905	0.352927	-0.170389	-1.00334	-0.61487	13.7625	-15.9375	-32.4188
11.2542	-0.0209221	0.0296269	0.134696	-0.263447	0.17212	-1.6883	13.8563	-15.825	-32.2688
11.3557	-0.0288634	-0.0685696	0.0875064	-0.0759784	0.295407	-0.932558	13.6688	-15.75	-32.2125
11.4573	0.15745	-0.00855211	-0.000458149	-0.0414278	0.837618	0.397714	13.425	-15.7875	-32.175
11.5588	0.154702	0.105374	-0.240986	-0.297879	0.675283	2.11852	13.1063	-15.7875	-32.1375
11.6604	0.0580322	0.0151189	-0.129351	0.367794	-1.32032	0.738854	12.9375	-15.8625	-32.0438
11.7619	-0.148593	-0.0192422	-0.0711657	0.469716	-0.714535	-0.852617	12.9188	-16.0312	-31.7438
11.8635	-0.115301	-0.0760527	-0.127365	0.455038	-0.0603216	-1.33627	12.8438	-16.2563	-31.5938
11.965	-0.0456621	0.0163406	-0.0853684	0.593853	0.144142	-0.707992	12.9	-16.3688	-31.3875
12.0665	0.0456621	0.056505	-0.0577267	0.237901	0.738923	0.406918	13.0313	-16.3875	-31.3875
12.1681	0.137903	-0.0375682	0.0850629	-0.133839	0.444878	1.86567	13.275	-16.35	-31.35
12.2696	0.261145	-0.0493273	0.172569	-0.590979	-1.46799	1.33341	13.5375	-16.2188	-31.3688
12.3712	-0.000458149	-0.139888	0.207389	-0.135967	-1.27905	-0.729914	13.875	-16.2375	-31.2375
12.4727	-0.03711	-0.0836885	0.0255036	-0.159346	0.0706912	-1.80782	14.1938	-16.3313	-31.0875
12.5743	-0.10965	-0.0528398	0.0181732	-0.363849	0.227292	-0.857221	14.2688	-16.4813	-31.0125
12.6758	0.0733038	-0.0491746	-0.0171042	-0.295239	0.889604	-0.280002	14.2313	-16.6688	-30.9563
12.7774	0.00717766	-0.0265726	-0.0855211	-0.137172	0.784424	1.12698	14.0813	-16.8563	-30.975
12.8789	-0.00977384	0.0916297	-0.154702	0.0945074	0.0979391	1.92417	13.8938	-17.0813	-30.9188
12.9804	0.0219911	0.078038	-0.0241292	0.278952	-1.03546	-0.696251	13.6688	-17.3625	-30.8813
13.082	-0.266795	-0.0400116	-0.00992655	0.552323	-0.358987	-0.995538	13.5375	-17.5688	-30.675
13.1835	-0.134848	-0.0106901	-0.0201585	0.279018	0.289034	-1.07138	13.4063	-17.7188	-30.6
13.2851	-0.0361937	0.0629191	-0.0577267	0.630919	0.629065	-0.250447	13.2	-17.7188	-30.6563
13.3866	0.0931569	0.100029	-0.0352774	0.584072	0.921643	1.26059	13.1438	-17.5688	-30.8438
13.4882	-0.0213803	0.0175624	0.0432187	-0.389103	-0.786789	2.45851	13.1438	-17.325	-31.0688
13.5897	0.33399	-0.0972802	0.134696	-0.636172	-1.40248	-0.376894	13.1438	-17.1938	-31.0875
13.6913	-0.032834	-0.130725	0.124616	-0.398237	-0.530824	-1.46573	13.3313	-17.025	-31.0688
13.7928	-0.160047	-0.0323758	0.101709	-0.408987	0.147875	-1.51666	13.4438	-16.95	-31.05
13.8944	-0.111636	-0.0358883	-0.019395	-0.604703	0.473422	-0.366368	13.425	-17.025	-31.125
13.9959	0.0642935	-0.0998764	0.0603229	-0.287077	1.24509	0.0498343	13.2563	-17.175	-31.2563
14.0974	-0.11866	0.111483	-0.158825	0.406244	0.367018	2.31405	13.1438	-17.325	-31.2938
14.199	0.126144	0.0598647	-0.184481	-0.285177	-0.473855	0.963287	12.9938	-17.3438	-31.3313
14.3005	-0.155618	0.0540615	0.0832303	0.311656	-0.755726	-1.38643	12.7688	-17.4563	-31.2563
14.4021	-0.104763	0.0119119	-0.0184787	0.296668	-0.40615	-0.509375	12.675	-17.4563	-31.3125
14.5036	-0.00763581	-0.104152	0.112246	0.1441	0.161378	-0.943712	12.525	-17.5688	-31.3313
14.6052	0.00244346	0.0233656	0.0207694	0.539218	0.862929	-0.355104	12.4313	-17.4188	-31.4438
14.7067	0.105221	0.0784961	0.0183259	0.47996	0.671453	1.57459	12.3	-17.1938	-31.5375
14.8083	0.0549778	-0.0766635	-0.0329867	-0.234116	-0.994351	1.9214	12.2625	-16.95	-31.5938
14.9098	0.224951	-0.0507018	0.031765	-0.338676	-0.808877	-0.807131	12.2438	-16.7625	-31.65
15.0113	-0.145691	-0.0781907	0.226325	-0.0810628	-0.548083	-0.928648	12.3	-16.7438	-31.7813
15.1129	-0.0745255	0.022602	-0.00916297	-0.0847732	0.266871	-1.12683	12.3188	-16.7438	-31.7063
15.2144	0.0294742	-0.0357356	-0.160963	-0.11505	0.440666	-0.36169	12.2063	-16.8563	-31.7063
15.316	0.148746	-0.0479529	-0.154396	-0.259246	0.710411	0.825222	11.9438	-16.8938	-31.7438
15.4175	-0.0711657	0.158519	-0.327424	0.370512	0.294584	1.71346	11.7188	-16.9875	-31.6875
15.5191	0.124311	0.0916297	-0.390648	0.148814	-1.23277	0.177272	11.5875	-16.9875	-31.7813
15.6206	-0.242208	-0.0455094	-0.125991	0.284949	-0.29145	-1.01029	11.5312	-17.1562	-31.8
15.7222	-0.123089	-0.0445931	-0.0968221	0.157426	0.273643	-1.2919	11.625	-17.2125	-31.7625
15.8237	-0.0693332	0.0212276	0.0589484	0.452377	0.366504	-0.507289	11.8125	-17.1375	-31.6688
15.9252	0.065668	0.107818	-0.0256563	0.595019	0.905046	0.808922	12.0563	-17.025	-31.7813
16.0268	0.112399	0.092546	0.0963639	-0.187017	-0.0430204	1.86486	12.375	-16.7438	-31.9875
16.1283	0.286037	-0.065668	0.15913	0.00013116	-1.26537	0.154538	12.8438	-16.3875	-32.2125
16.2299	-0.150273	-0.0561996	0.168751	-0.110418	-1.03228	-0.426907	13.3688	-16.1813	-32.3813
16.3314	-0.0645989	-0.00839939	0.0326813	-0.21714	0.290907	-1.5069	13.8188	-16.1063	-32.3438
16.433	-0.142637	-0.0684169	0.0649044	-0.453604	0.0529706	-0.863757	14.175	-15.9563	-32.25
16.5345	-0.00351247	-0.0456621	0.0334448	-0.502122	1.05214	0.256989	14.3063	-15.9188	-32.3625
16.6361	0.135765	-0.0755945	-0.0183259	-0.143306	0.749655	1.40504	14.3625	-15.9	-32.4375
16.7376	0.140346	0.0849102	-0.158061	0.038837	-0.894836	1.91895	14.3438	-15.8813	-32.4938
16.8392	0.102778	0.0375682	-0.0310014	0.455351	-0.609999	-1.45681	14.2688	-15.9563	-32.3813
16.9407	-0.231365	-0.00305432	-0.0271835	0.528805	-0.402309	-0.798419	14.1938	-16.125	-32.3813
17.0422	-0.0789543	-0.0589484	-0.0713185	0.133572	0.261222	-0.976205	14.0625	-16.275	-32.325
17.1438	0.0222966	0.0487165	-0.0335976	0.275109	0.481024	-0.156639	14.025	-16.5375	-32.3063
17.2453	0.191506	0.0697913	0.0629191	0.151504	0.411865	1.43008	14.1375	-16.575	-32.4
17.3469	0.138819	-0.00885754	0.267864	-0.434225	-0.797131	1.6609	14.2125	-16.5938	-32.3813
17.4484	0.205251	-0.0626136	0.213955	-0.287736	-1.00897	-0.724063	14.325	-16.6313	-32.3813
17.55	-0.159436	-0.0503963	0.20128	-0.202664	-0.562519	-0.831441	14.475	-16.7625	-32.2688
17.6515	-0.172722	0.0491746	0.191659	-0.28017	0.516403	-1.24273	14.5313	-17.0813	-32.2125
17.7531	-0.0888808	-0.0265726	0.046273	-0.235528	0.472878	-0.217059	14.5875	-17.4563	-31.95
17.8546	0.0279471	-0.047342	0.0364992	-0.274582	0.768145	0.561689	14.475	-17.7563	-31.8563
17.9561	0.127823	0.00122173	-0.197309	-0.0423197	0.925004	1.33626	14.25	-17.925	-31.8
18.0577	0.115453	0.066737	-0.126754	-0.0253535	-1.03681	1.04107	13.875	-18.1313	-31.7813
18.1592	-0.0896444	0.0314595	0.00412334	0.494819	-0.953084	-1.10091	13.4438	-18.4313	-31.7438
18.2608	-0.121257	-0.0242819	-0.188757	0.472166	-0.0653811	-1.12125	13.0875	-18.825	-31.65
18.3623	-0.129351	0.00488692	-0.0788016	0.0181192	0.381629	-0.36532	12.7875	-19.1063	-31.575
18.4639	0.0855211	0.091477	-0.0687223	0.324216	0.877772	-0.21775	12.6	-19.275	-31.4625
18.5654	0.0742201	0.060781	0.0456621	0.187375	0.627088	1.28711	12.4313	-19.2563	-31.5
18.667	0.0868955	-0.0591012	0.148898	-0.178773	-0.855223	1.44168	12.45	-19.0688	-31.4438
18.7685	0.134085	-0.0197004	0.0867428	-0.0527972	-0.825174	-0.620334	12.5625	-19.0312	-31.4438
18.87	-0.162643	-0.043066	0.0888808	-0.202444	-0.361491	-0.977634	12.7313	-19.0312	-31.425
18.9716	-0.221133	-0.0192422	-0.0404698	-0.124345	0.558118	-1.10634	12.975	-18.975	-31.275
19.0731	-0.0470366	-0.058643	-0.115759	-0.293757	0.597414	-0.273271	13.05	-18.9375	-31.05
19.1747	0.0766635	-0.0392481	-0.112094	-0.323677	0.876044	0.808606	13.0688	-18.9563	-30.975
19.2762	0.0195477	0.078038	-0.245415	0.142029	0.692862	2.11927	13.0313	-18.8813	-31.0313
19.3778	0.200669	0.0838412	-0.212886	0.222902	-1.34148	-0.118221	12.975	-18.7688	-31.05
19.4793	-0.222202	-0.0259618	0.0322231	0.437995	-0.631754	-0.8623	12.8063	-18.7875	-31.05
19.5809	-0.071013	-0.0109956	-0.108429	0.22124	0.183953	-1.34084	12.7125	-18.7875	-30.9563
19.6824	-0.0675006	0.00152716	0.011301	0.276057	0.429789	-0.630431	12.6938	-18.825	-30.825
19.7839	0.0647517	0.115606	-0.0290161	0.407141	1.06283	0.508557	12.8438	-18.7688	-30.7688
19.8855	-0.0638354	0.0146608	0.0626136	-0.039759	0.039517	2.07187	12.9563	-18.5625	-30.9375
19.987	0.261756	-0.137292	0.0571159	-0.0986969	-1.08238	0.224331	13.1063	-18.2812	-31.05
20.0886	-0.172569	-0.0542143	0.170126	-0.424412	-1.13017	-0.165838	13.2938	-18.0938	-30.975
20.1901	-0.0902553	0.0183259	-0.0065668	-0.256771	0.608309	-2.2674	13.575	-18.0375	-30.9188
20.2917	-0.152563	-0.0618501	0.0488692	-0.390685	0.327349	-0.405585	13.7625	-18	-30.9
20.3932	0.0645989	-0.0847575	-0.0232129	-0.230706	1.10638	0.548325	13.8563	-17.9438	-30.8438
20.4948	0.133932	-0.0198531	-0.234725	-0.250549	0.326287	1.87053	13.7625	-17.8125	-30.8063
20.5963	0.190284	0.0746782	-0.278707	0.126036	-1.05681	1.17617	13.5938	-17.775	-30.9
20.6978	-0.0633772	0.0222966	-0.13439	0.402546	-1.00466	-1.38601	13.425	-17.775	-30.9188
20.7994	-0.119577	0.00503963	-0.0242819	-0.137381	0.17667	-1.35743	13.2375	-17.8125	-30.8438
20.9009	-0.197309	-0.0458149	0.176082	0.36983	0.28029	-0.843049	13.1438	-17.8688	-30.825
21.0025	-0.0383318	0.0752891	0.0551305	0.553128	1.07098	0.00345612	13.1063	-17.8688	-30.8063
21.104	-0.0325285	0.0320704	-0.0200058	0.420912	0.92986	1.48775	13.1625	-17.85	-30.7313
21.2056	0.0916297	0.0167988	0.119577	-0.278463	-0.9041	2.36267	13.1813	-17.7188	-30.8063
21.3071	0.28787	-0.0540615	0.169362	0.0388937	-1.58455	-0.734856	13.275	-17.6063	-30.825
21.4087	-0.0423024	-0.00274889	0.0644462	-0.409158	-0.350511	-1.02018	13.3875	-17.475	-30.825
21.5102	-0.138514	-0.025809	0.0853684	-0.254049	0.342286	-1.76258	13.5188	-17.3438	-30.8438
21.6117	-0.0108428	-0.103694	-0.0300851	-0.271666	0.446022	-0.505943	13.575	-17.2875	-30.7875
21.7133	-0.0455094	-0.113163	-0.079107	-0.140109	0.830011	1.29218	13.5938	-17.3063	-30.8063
21.8148	0.0762054	0.191812	-0.315359	0.207914	-0.0917718	2.43783	13.4438	-17.3625	-30.7875
21.9164	0.299629	0.113468	-0.265421	0.367442	-1.13559	-0.706834	13.2188	-17.4563	-30.8438
22.0179	-0.324369	0.0435241	-0.0804814	0.483007	-0.763672	-0.802714	13.0313	-17.4375	-30.9
22.1195	-0.213192	-0.0453567	-0.201738	0.385893	0.372897	-1.2541	12.7875	-17.5312	-31.0125
22.221	-0.197767	-0.0293215	-0.155618	0.314957	0.489903	-0.280432	12.75	-17.5875	-30.9563
22.3226	0.0821613	0.0939205	-0.10797	-0.021594	1.16325	0.0911713	12.75	-17.775	-30.8625
22.4241	0.0734565	0.0794124	0.107818	-0.0677934	0.810399	1.76272	12.9188	-17.7188	-30.9
22.5256	0.241444	0.000152716	0.0705549	-0.0707992	-1.59482	1.8727	13.0125	-17.3813	-31.05
22.6272	0.157298	-0.0864374	0.183718	-0.0736485	-1.39912	-1.09121	13.2188	-17.0063	-31.1813
22.7287	-0.159283	-0.0355829	0.0754418	-0.24586	-0.473173	-0.701713	13.5188	-16.6125	-31.2188
22.8303	-0.0478002	-0.0659734	0.0280998	-0.101624	0.132078	-1.44906	13.8563	-16.4062	-31.2188
22.9318	0.0261145	-0.0729983	-0.175013	-0.61657	0.163366	-0.350142	14.2125	-16.3125	-31.125
23.0334	0.0561996	-0.0980438	-0.0250455	-0.642617	0.558662	0.604483	14.325	-16.3125	-31.1438
23.1349	0.209068	0.0988074	-0.247095	-0.176662	0.830677	2.04637	14.3063	-16.0125	-31.2
23.2365	0.36209	0.0949895	-0.171806	-0.0155531	-1.8308	0.528746	14.175	-15.9563	-31.275
23.338	-0.156229	-0.0111483	-0.0574213	0.661186	-1.3284	-1.27391	14.0625	-16.0125	-31.2
23.4395	-0.0694859	-0.0846048	0.0467312	-0.657771	-0.19146	-0.563365	13.9688	-16.1625	-31.1625
23.5411	-0.211512	-0.0230601	0.536187	-0.379463	0.121873	-0.578114	13.8375	-16.425	-31.0875
23.6426	-0.00702494	0.0897971	0.698524	-0.427827	-0.0152234	0.242563	13.8563	-16.6313	-30.8813
23.7442	0.140652	0.143706	1.29656	-1.42774	-0.279628	0.535614	13.9875	-16.575	-30.8063
23.8457	0.144622	0.180052	1.88146	-1.38053	-1.24712	1.86738	14.1188	-16.4438	-30.7688
23.9473	0.186161	0.0167988	2.07709	-0.23761	-1.96569	-0.94655	14.1188	-16.575	-30.7688
24.0488	-0.123242	0.222049	2.09191	-0.790627	-1.28978	-0.530375	14.025	-16.575	-30.675
24.1504	-0.219759	0.222813	2.09328	-0.369945	-1.12656	0.322176	13.6125	-16.9313	-30.4688
24.2519	-0.157298	0.226631	1.86192	0.00663012	-0.570909	-0.170645	12.5625	-17.4188	-30.3
24.3534	-0.209679	0.159436	1.56244	0.4258	-0.09084	-0.254048	10.8563	-17.8875	-30.0938
24.455	-0.0523817	0.155007	1.00289	0.78863	0.671415	-0.181505	8.45625	-18.225	-30.0563
24.5565	0.120799	0.0461203	0.622777	0.58383	0.661326	-0.0286646	5.2875	-18.375	-29.9813
24.6581	0.314137	0.0784961	0.223118	0.480079	0.453966	0.913432	1.725	-18.2063	-29.9625
24.7596	0.298713	0.101098	0.00534507	0.236954	-1.43918	1.53163	-1.96875	-17.5312	-29.925
24.8612	0.15348	0.134696	0.0352774	1.40171	-0.73276	-1.499	-5.7375	-16.6688	-30
24.9627	-0.279318	0.0160352	0.0568104	0.990439	-0.835654	0.599089	-9.28125	-15.3375	-30.1688
25.0642	-0.0261145	-0.0940732	-0.0383318	0.618703	0.143209	-0.77725	-12.2438	-13.9688	-30.3188
25.1658	-0.117744	-0.0271835	0.00351247	0.654781	0.305138	-0.694819	-14.5688	-12.5438	-30.4875
25.2673	-0.0152716	0.0548251	0.0277943	0.68378	0.550009	-0.0142841	-16.2938	-11.3625	-30.6563
25.3689	0.118813	0.0653625	0.0558941	0.827354	0.736039	0.496715	-17.325	-10.275	-30.7313
25.4704	0.136376	0.0259618	0.0748309	0.529143	0.323609	1.62552	-17.9813	-9.54375	-30.7875
25.572	0.227242	-0.0865901	0.104458	-0.0160095	-1.30473	0.732533	-18.3188	-9.2625	-30.825
25.6735	0.0155771	-0.0383318	0.278249	-0.0595569	-1.52983	-1.04158	-18.375	-9.09375	-30.8438
25.7751	-0.134543	0.0566577	0.17654	-0.07486	-0.142837	-0.768326	-18.3	-9.13125	-30.825
25.8766	-0.137597	-0.0132863	0.168751	0.28386	-0.0257481	-0.866301	-18.2625	-9.16875	-30.7688
25.9781	0.0415388	-0.0198531	-0.0122173	-0.0543016	0.522163	-0.497227	-18.2625	-9.05625	-30.8063
26.0797	0.0536034	-0.0461203	0.0155771	-0.002556	0.992275	0.298409	-18.3	-8.94375	-30.6563
26.1812	-0.12538	-0.0513126	-0.184787	0.492268	0.570204	2.29675	-18.4313	-8.94375	-30.6375
26.2828	0.201127	0.0839939	-0.26313	0.457443	-1.63741	0.596615	-18.5063	-8.775	-30.5813
26.3843	-0.161116	0.0729983	-0.0820086	0.641406	-0.700263	-1.23425	-18.675	-8.53125	-30.5625
26.4859	-0.145539	-0.0485637	-0.164323	0.806539	-0.401958	-0.768214	-18.8438	-8.475	-30.4313
26.5874	-0.166002	0.0276416	-0.0957531	0.339121	-0.0390788	-0.801664	-19.0688	-8.4375	-30.2813
26.689	0.0461203	0.03711	-0.0870482	0.0186753	0.975499	-0.133907	-19.2188	-8.3625	-30.1313
26.7905	-0.210596	-0.419359	0.00962112	0.503476	0.624297	2.14228	-19.3125	-8.475	-30
26.892	0.331241	0.301004	0.293215	-0.0641739	-0.812105	1.56545	-19.35	-8.30625	-30.1313
26.9936	0.336128	-0.101556	0.189521	0.341394	-2.04523	-0.719732	-19.2375	-8.25	-30.1875
27.0951	-0.091477	0.000305432	0.0303905	-0.0996325	-0.943856	-0.775315	-19.1813	-8.38125	-30.1688
27.1967	-0.0438295	0.000916297	-0.0106901	-0.133848	-0.134469	-1.50488	-18.975	-8.56875	-30.1125
27.2982	-0.0175624	-0.0577267	-0.11805	-0.108739	-0.0718913	-0.528443	-18.9	-8.625	-30.0563
27.3998	0.196393	-0.0418442	-0.0975856	-0.199294	0.524055	0.610056	-18.825	-8.75625	-30.0563
27.5013	0.3514	0.15913	-0.369726	0.26812	0.401258	2.22341	-18.8813	-8.8125	-30
27.6029	0.352927	0.128129	-0.358272	0.301258	-1.69241	1.12001	-18.8625	-8.68125	-29.9813
27.7044	0.0288634	0.0282525	-0.163864	0.744719	-1.41489	-1.85238	-18.8438	-8.75625	-29.8688
27.8059	-0.279013	0.0192422	-0.0956003	0.479121	-0.663811	-0.490841	-18.9938	-8.90625	-29.7
27.9075	-0.187535	-0.0213803	0.0862847	0.199158	-0.183735	-0.193284	-19.0125	-9.1125	-29.475
28.009	-0.140041	0.0369573	0.162948	0.252276	0.331679	-0.334572	-18.8625	-9.50625	-29.2125
28.1106	-0.173486	0.0352774	0.212123	0.415613	0.767702	-0.0471964	-18.5438	-10.1813	-28.9875
28.2121	0.0867428	0.0542143	0.154243	0.410681	0.574056	0.352655	-18.3	-10.6875	-28.8188
28.3137	0.202654	0.133474	0.205556	-0.451889	0.0494738	1.26198	-17.9062	-11.1188	-28.8
28.4152	-0.0189368	-0.103847	0.438601	0.270898	-2.27709	0.866664	-17.475	-11.4938	-28.8188
28.5167	0.01237	-0.0357356	0.280082	0.249807	-1.76278	-0.306193	-17.2313	-11.7563	-28.8375
28.6183	0.0942259	0.0229074	0.45937	-0.916612	-1.32125	-0.0734587	-16.875	-11.9438	-28.875
28.7198	0.0232129	0.0525344	0.825431	-0.79175	-1.46722	-0.269155	-16.6125	-12.0375	-29.0063
28.8214	-0.0221438	0.176998	1.27289	-1.32888	-1.49083	0.391736	-16.5938	-11.925	-29.1938
28.9229	-0.0132863	0.330783	1.99417	-1.61746	-1.51158	0.399367	-16.7438	-11.475	-29.2688
29.0245	-0.135917	0.403629	2.5302	-0.90856	-2.13918	0.407356	-16.7812	-11.0813	-29.4188
29.126	-0.0783434	0.328034	2.61145	0.107505	-1.42571	-0.279647	-17.0813	-10.5938	-29.5125
29.2276	-0.205403	0.247706	2.27058	0.771838	-0.548091	-0.994925	-17.5312	-10.0875	-29.4938
29.3291	-0.102778	0.148746	1.54625	1.23182	-0.281765	-0.534077	-18.0188	-9.39375	-29.5125
29.4306	0.078038	0.177456	1.03206	0.567489	1.1418	0.477911	-18.7688	-8.1375	-29.6438
29.5322	0.0386372	0.154091	0.740063	0.880364	0.384704	2.16331	-19.5938	-6.01875	-29.9063
29.6337	0.287717	0.152563	0.216552	1.13621	-0.624385	-0.669396	-20.2125	-3.225	-30.225
29.7353	-0.0438295	0.0655152	0.166461	1.16794	-1.38992	-0.11178	-20.4	0.1875	-30.7125
29.8368	-0.172111	-0.0358883	-0.0351247	0.793865	-0.666487	-0.018487	-20.2313	3.91875	-31.1063
29.9384	-0.220064	-0.0520762	-0.0100793	0.659229	-0.286233	-0.498818	-19.7063	7.7625	-31.6125
30.0399	-0.187535	-0.0296269	-0.0548251	0.46779	0.0305638	-0.628376	-18.9	11.4938	-32.1562
30.1415	-0.0421497	0.101098	0.00167988	0.524138	0.787026	-0.452638	-17.7	14.925	-32.7
30.243	-0.0343611	0.186008	0.0352774	0.823981	1.06351	0.97407	-16.35	17.85	-33.2063
30.3445	0.0629191	0.101098	0.0852156	-0.479318	-0.56557	2.31381	-14.8688	19.9875	-33.5438
30.4461	0.301462	-0.145691	0.222355	0.0445535	-2.29866	-0.247357	-13.5938	21.5438	-33.7125
30.5476	-0.0479529	0.0287106	0.25748	-0.188635	-1.56193	-0.222358	-12.6375	22.4062	-33.8063
30.6492	-0.0520762	0.0111483	0.175929	-0.0682905	-0.0347713	-1.043	-12.0188	23.025	-33.9375
30.7507	-0.0142026	-0.0707076	0.118202	0.219054	-0.179349	-1.07313	-11.5875	23.4375	-33.9375
30.8523	0.0868955	-0.101098	-0.0323758	-0.197519	0.758284	-0.256457	-11.1938	23.7188	-33.9563
30.9538	0.089339	-0.0748309	-0.203571	0.308753	0.665595	1.66821	-11.0625	24.0188	-33.975
31.0553	0.179136	0.0728456	-0.355218	0.893166	-0.899644	2.21338	-10.725	24.3	-33.8813
31.1569	0.107054	0.0862847	-0.318719	0.687673	-1.58954	-1.42325	-10.3688	24.5063	-33.8438
31.2584	-0.344986	-0.0320704	-0.282525	0.966937	-0.731897	-0.448565	-9.975	24.5813	-33.9188
31.36	-0.122631	-0.0291688	-0.210443	0.36908	0.114912	-0.930005	-9.6375	24.6375	-34.05
31.4615	-0.00335976	0.00916297	-0.0963639	0.453659	0.329833	-0.649011	-9.39375	24.4688	-34.1063
31.5631	0.026878	0.0587957	-0.0209221	0.817407	0.954489	0.464877	-9.2625	24.2813	-34.2563
31.6646	0.0496328	-0.00351247	0.067806	0.148979	0.0605243	2.90876	-9.3	24	-34.35
31.7662	0.392939	-0.220217	0.111025	-0.445819	-2.13076	0.376462	-9.31875	23.8313	-34.3313
31.8677	-0.081245	-0.0369573	0.311083	-0.218246	-1.82834	-0.827487	-9.58125	23.7	-34.3313
31.9692	-0.0896444	-0.0160352	0.0681114	-0.024412	-0.229094	-1.45531	-9.88125	23.55	-34.3125
32.0708	-0.286343	-0.00763581	0.108276	-0.156725	0.427199	-1.38181	-10.2188	23.3438	-34.275
32.1723	-0.0210748	-0.0195477	0.0508545	-0.0881337	0.689981	0.212976	-10.4813	23.25	-34.2188
32.2739	0.0971275	0.00702494	0.0345139	-0.015545	0.865819	1.87699	-10.7063	23.0625	-34.1813
32.3754	0.195935	0.100487	-0.13775	0.348605	-0.573603	2.30776	-10.8375	22.95	-34.1063
32.477	0.184328	0.0902553	-0.163864	0.685438	-1.48185	-1.59219	-10.9125	22.9313	-34.0688
32.5785	-0.360716	-0.0395535	-0.0975856	0.598915	-0.815264	-0.679565	-10.9313	23.025	-34.0875
32.68	-0.139124	-0.000305432	-0.119729	0.193888	-0.00507867	-1.7074	-10.8	23.1	-34.0125
32.7816	-0.218537	0.026878	0.0323758	0.75293	0.398822	-0.171064	-10.7063	23.1562	-34.0688
32.8831	-0.000610865	0.102931	0.0426078	0.485305	0.657639	1.2924	-10.6688	23.175	-34.0875
32.9847	0.0418442	0.0186314	0.111025	-0.0866528	-0.6726	2.22502	-10.5188	23.0063	-34.275
33.0862	0.339641	0.0464257	0.114537	-0.183649	-1.75755	0.286415	-10.3875	23.0438	-34.3875
33.1878	-0.0291688	-0.120799	0.26649	-0.158862	-1.09129	-0.605667	-10.3688	23.1375	-34.4438
33.2893	0.00458149	-0.0522289	0.120646	0.0112274	-0.258193	-1.42873	-10.3875	23.3625	-34.4438
33.3909	0.0671951	-0.0620028	-0.00106901	-0.197942	-0.0657699	-0.915485	-10.4438	23.4563	-34.425
33.4924	0.0207694	-0.121257	-0.0838412	-0.0556958	0.670273	-0.218327	-10.4625	23.5312	-34.575
33.5939	-0.0392481	0.0259618	-0.166461	-0.209934	0.75451	2.04381	-10.3875	23.55	-34.5938
33.6955	0.129961	0.0242819	-0.116828	0.137955	-1.19195	1.1795	-10.2375	23.5312	-34.6313
33.797	-0.122173	0.166308	-0.0265726	0.729306	-1.26709	-0.886225	-10.1438	23.7938	-34.65
33.8986	-0.110108	0.0264199	-0.0931569	0.547117	-0.0497165	-1.05437	-10.0688	23.925	-34.7063
34.0001	-0.072082	0.00641408	-0.0320704	0.360879	-0.0909374	-0.5934	-9.975	24	-34.7625
34.1017	0.0303905	0.0372628	-0.0265726	0.0871142	0.865489	-0.108106	-9.9375	23.85	-34.875
34.2032	-0.0138972	-0.0751364	0.0817032	0.487472	0.44485	1.04829	-9.975	23.6813	-34.95
34.3047	0.122478	0.0224493	0.16249	-0.295941	-0.694066	1.71119	-9.95625	23.4563	-35.0625
34.4063	0.142484	-0.0155771	0.249691	-0.110095	-1.39498	-0.581974	-9.99375	23.325	-35.1938
34.5078	-0.167072	0.0232129	0.174555	-0.162545	-0.711597	-0.564269	-10.05	23.2688	-35.2875
34.6094	-0.128129	-0.0363465	0.159436	-0.179667	0.0452796	-1.2439	-10.1813	23.175	-35.25
34.7109	0.000458149	-0.0726929	0.0331394	-0.244176	0.255255	-0.419547	-10.2375	23.1375	-35.2313
34.8125	0.0907134	-0.069944	0.0465784	-0.117928	0.520391	0.513843	-10.2188	23.0813	-35.2875
34.914	0.104305	0.0493273	-0.143859	0.195821	0.64734	1.82539	-10.125	23.1	-35.4
35.0156	0.203418	0.112094	-0.167682	0.191513	-1.49548	0.962887	-9.91875	23.1	-35.5875
35.1171	-0.115606	0.108581	-0.0497855	0.498832	-0.818016	-1.28352	-9.75	23.1938	-35.625
35.2186	-0.139124	-0.0207694	-0.0198531	0.380474	-0.42013	-0.803791	-9.61875	23.3813	-35.625
35.3202	-0.0412334	-0.00794124	0.0380263	0.328317	-0.0104846	-0.593823	-9.45	23.5312	-35.7563
35.4217	0.0859792	0.113621	0.00442877	0.601802	0.785982	-0.268926	-9.3	23.6063	-35.8688
35.5233	0.0649044	0.0595593	0.0137445	0.687814	0.64812	1.00524	-9.1125	23.5875	-35.9813
35.6248	0.0569631	0.0372628	0.0899498	-0.321913	-0.777633	1.97957	-8.9625	23.4	-36.0563
35.7264	0.211054	-0.0644462	0.181121	-0.377614	-1.21476	-0.404249	-8.83125	23.3438	-36.0938
35.8279	-0.10965	-0.0881172	0.194255	0.00584231	-0.810067	-1.04508	-8.75625	23.2875	-36.0938
35.9294	-0.155618	0.0119119	0.0671951	-0.0693794	0.117825	-0.901095	-8.7375	23.175	-36.1875
36.031	0.019395	-0.0729983	0.0364992	-0.249185	0.425418	-0.500119	-8.56875	23.0438	-36.3
36.1325	0.115759	-0.0499382	0.0389426	0.0317961	0.79	0.0931902	-8.475	22.8188	-36.3563
36.2341	0.0781907	0.0119119	-0.124311	0.14553	0.610333	1.82984	-8.2125	22.575	-36.4313
36.3356	0.138208	0.0201585	-0.233656	0.401337	-1.09222	0.802414	-8.00625	22.35	-36.5625
36.4372	-0.149204	0.0652098	-0.0943786	0.251926	-0.799278	-0.801108	-7.8375	22.3125	-36.6375
36.5387	-0.0920879	-0.0432187	-0.18219	0.477033	-0.0481804	-1.13015	-7.6875	22.2375	-36.7125
36.6403	-0.0760527	-0.00549778	-0.0389426	0.283008	0.123547	-0.918528	-7.51875	22.1625	-36.8438
36.7418	0.0174096	0.0792597	-0.0971275	0.653264	0.816417	0.00559902	-7.40625	22.0125	-36.9188
36.8433	0.0120646	0.0552833	-0.00641408	0.425068	0.691449	1.25913	-7.44375	21.7875	-36.9563
36.9449	-0.0499382	-0.0126754	0.0386372	-0.401075	-1.09853	2.02519	-7.5	21.6	-37.0875
37.0464	0.0794124	-0.0633772	0.14676	-0.511481	-1.04375	-0.525483	-7.70625	21.4688	-37.1813
37.148	-0.094684	-0.0824667	0.134696	-0.0918778	-0.183759	-1.53013	-8.0625	21.3938	-37.1625
37.2495	-0.176998	0.00794124	0.112246	-0.142312	0.217387	-1.08012	-8.26875	21.3938	-37.1438
37.3511	-0.0285579	-0.0888808	0.00137445	-0.355492	0.772039	-0.109105	-8.5125	21.2812	-37.1625
37.4526	0.0939205	-0.080176	0.0280998	0.027237	0.786053	0.869448	-8.7	21.1313	-37.2
37.5541	0.140499	0.153632	-0.278249	-0.113752	0.250141	2.26595	-8.83125	21.15	-37.1813
37.6557	0.0972802	0.0919352	-0.140957	0.474364	-1.2743	-0.455833	-8.94375	21.15	-37.2
37.7572	-0.265573	0.0122173	-0.00213803	0.551862	-0.723052	-0.942914	-9.075	21.225	-37.0312
37.8588	-0.126907	-0.0219911	-0.118202	0.352737	-0.00647569	-1.12798	-9.16875	21.375	-36.8625
37.9603	-0.0526871	-0.00885754	-0.0719293	0.494934	0.611426	-0.619423	-9.09375	21.6188	-36.7688
38.0619	0.0827722	0.13103	-0.0436768	0.62857	1.04369	0.630554	-9.16875	21.7313	-36.6938
38.1634	-0.00610865	0.0870482	0.0939205	-0.0845951	-0.0737224	2.34098	-9.13125	21.8063	-36.525
38.265	0.343306	-0.0749836	0.13103	-0.316606	-1.54733	0.265257	-9.1875	21.9	-36.4688
38.3665	-0.140804	-0.0668897	0.242819	-0.143675	-1.05915	-0.619281	-9.2625	21.9	-36.5063
38.468	-0.0884227	-0.0650571	0.0125227	-0.182589	0.127945	-1.5793	-9.375	21.9375	-36.3938
38.5696	-0.0795651	-0.0453567	-0.066737	-0.175252	0.202747	-0.864174	-9.45	22.05	-36.2812
38.6711	0.116522	-0.0261145	-0.079107	-0.27406	0.795233	0.0454426	-9.50625	22.0125	-36.3563
38.7727	0.0972802	0.0500909	-0.122937	-0.0888817	0.635552	2.09115	-9.50625	21.9375	-36.3563
38.8742	0.320857	0.113315	-0.12034	-0.19146	-0.832677	1.75396	-9.46875	21.825	-36.4125
38.9758	-0.0187841	0.0528398	-0.0244346	0.619009	-1.09444	-1.61144	-9.4125	21.825	-36.5813
39.0773	-0.271377	-0.0766635	-0.0736092	0.501367	-0.369643	-1.26822	-9.43125	21.825	-36.4875
39.1788	-0.157756	-0.0255036	-0.0820086	0.454096	0.262661	-0.927402	-9.46875	21.8625	-36.3375
39.2804	0.00580322	0.103389	-0.0621555	0.533193	0.867407	0.137345	-9.4125	21.9	-36.4125
39.3819	0.0174096	0.166919	0.0974329	-0.0892434	0.507699	1.49247	-9.39375	21.8438	-36.4688
39.4835	-0.0343611	-0.0465784	0.286801	-0.462845	-0.83	1.7978	-9.375	21.7125	-36.6188
39.585	0.186466	-0.0778853	0.173791	-0.23782	-0.789854	-1.01758	-9.43125	21.3938	-36.7688
39.6866	-0.320857	-0.0551305	0.266642	0.0492488	-0.402551	-0.805843	-9.43125	21.1875	-36.8438
39.7881	-0.0439823	-0.00397062	-0.023671	-0.0191461	0.369753	-1.18128	-9.58125	21.1125	-36.7688
39.8896	0.124311	-0.0867428	-0.135459	-0.26715	0.461197	-0.283582	-9.69375	21.0375	-36.8063
39.9912	0.170584	-0.0241292	0.0213803	-0.744725	0.856952	1.39271	-9.73125	20.85	-36.9188
40.0927	0.0794124	0.0038179	-0.0894917	-0.0123761	-0.0305705	1.60427	-9.6375	20.8125	-36.9
40.1943	0.0876591	0.0858265	-0.124769	0.493626	-1.37231	-0.70645	-9.4875	20.7188	-36.9375
40.2958	-0.311541	-0.0094684	-0.135307	0.720562	-0.415633	-0.815402	-9.3375	20.7188	-36.7688
40.3974	-0.140041	-0.0267253	-0.181427	0.334935	0.147339	-0.956563	-9.28125	21.075	-36.6
40.4989	-0.0859792	0.01237	-0.0813977	0.316068	0.203136	-0.417633	-9.225	21.2812	-36.4688
40.6005	0.0807869	0.0965166	-0.0331394	0.317656	0.968531	1.04906	-9.16875	21.3	-36.4313
40.702	0.131489	0.0670424	0.174402	-0.164538	0.207813	1.68443	-9.075	21.2438	-36.4688
40.8035	0.244499	-0.0962112	0.166919	-0.317086	-1.46568	0.696785	-9.075	21.2438	-36.4875
40.9051	-0.0621555	-0.106138	0.242513	-0.132541	-0.967033	-0.883898	-9.16875	21.0938	-36.5438
41.0066	-0.0977384	-0.0626136	0.0693332	0.00593887	-0.197019	-1.36395	-9.28125	21.1125	-36.525
41.1082	-0.0520762	-0.0458149	-0.0583376	-0.339121	0.330115	-0.82579	-9.54375	21.1688	-36.5625
41.2097	-0.0297797	-0.0235183	-0.0372628	-0.282113	0.848308	-0.0644445	-9.73125	21.1313	-36.5813
41.3113	0.0859792	-0.0212276	-0.0798706	0.110216	0.496962	1.31808	-9.7875	21.075	-36.5625
41.4128	0.147066	0.0760527	-0.346666	0.164637	-0.288071	1.26164	-9.80625	21.0375	-36.6375
41.5143	-0.171042	0.041997	-0.104	-0.183303	-0.864413	-0.534414	-9.84375	21.0563	-36.6562
41.6159	-0.229532	-0.0442877	-0.0966694	0.118309	-0.0107247	-0.897844	-9.76875	21.1688	-36.675
41.7174	-0.113315	-0.0549778	-0.0287106	0.047091	0.389982	-0.921355	-9.88125	21.3	-36.6188
41.819	-0.0299324	0.0232129	-0.0351247	0.172943	0.459458	-0.157063	-9.975	21.3563	-36.675
41.9205	0.104	0.115148	0.00794124	0.0927286	1.21229	0.752995	-10.0312	21.3	-36.7313
42.0221	-0.14111	-0.0546724	0.260228	-0.311381	-0.437509	1.83672	-10.05	21.1125	-36.7313
42.1236	0.295048	-0.0358883	0.159588	-0.175037	-1.05184	-0.0619125	-10.2188	20.9813	-36.825
42.2251	-0.159894	-0.0719293	0.216093	-0.184956	-1.0533	-0.608377	-10.425	20.9625	-36.825
42.3267	-0.0661261	-0.0174096	-0.00763581	-0.364341	0.508549	-1.75169	-10.6313	21.075	-36.7313
42.4282	-0.107207	-0.0346666	-0.02474	-0.359486	0.323882	-0.397368	-10.9313	21.0563	-36.6188
42.5298	0.0711657	-0.0119119	-0.0558941	-0.382926	0.764717	0.7876	-11.0625	21.0188	-36.5063
42.6313	0.102778	0.0615446	-0.265268	-0.212009	0.754732	1.69019	-11.0625	21.075	-36.5438
42.7329	0.172569	0.146913	-0.124311	0.34069	-1.04426	-0.0108719	-11.1188	21.2438	-36.4875
42.8344	-0.0679587	0.0949895	-0.0155771	0.46794	-1.01632	-0.206205	-11.175	21.3938	-36.5438
42.9359	-0.114995	-0.106443	-0.0722348	0.531467	-0.230171	-1.28048	-11.175	21.6375	-36.525
43.0375	-0.158061	-0.0284052	-0.0256563	0.0232525	0.360531	-0.513312	-11.0813	21.8813	-36.4688
43.139	-0.00794124	0.0372628	0.0154243	0.164034	1.03396	-0.196996	-10.9688	22.0125	-36.3563
43.2406	-0.0374155	0.0395535	0.108887	0.463589	1.07896	1.10054	-10.8938	22.125	-36.3188
43.3421	-0.0696386	-0.125685	0.172875	-0.389706	-0.850738	2.10454	-10.9313	22.2375	-36.3563
43.4437	0.205403	0.0109956	0.164781	-0.0193663	-0.982419	-0.877843	-10.9688	22.2375	-36.3375
43.5452	-0.155618	-0.0274889	0.167377	0.0270412	-0.561582	-0.532319	-10.9125	22.2	-36.3563
43.6468	-0.145844	-0.0197004	0.0716239	-0.0646806	0.500763	-1.6415	-10.95	22.1625	-36.3
43.7483	0.00626136	-0.0346666	0.00488692	-0.151279	0.571854	-0.215471	-11.1188	22.2188	-36.2812
43.8498	0.172569	0.0664315	-0.0406225	-0.309211	0.513818	1.16346	-11.175	22.1438	-36.2438
43.9514	0.149815	0.265879	-0.1518	0.450981	0.0142424	1.80356	-11.2125	22.1063	-36.3563
44.0529	-0.00626136	0.0852156	-0.253051	0.640586	-1.04078	-0.481435	-11.25	22.1625	-36.3938
44.1545	-0.253356	-0.0687223	-0.118508	0.250759	-0.350304	-0.440102	-11.1375	22.2	-36.4313
44.256	-0.0639881	-0.0320704	-0.0777325	0.053598	0.348599	-1.28098	-11.0813	22.2938	-36.3
44.3576	-0.0592539	0.0293215	0.010232	0.428851	0.485797	-0.449636	-11.0625	22.4438	-36.15
44.4591	0.150273	0.0571159	-0.00488692	0.444718	1.09468	0.722811	-10.95	22.7625	-36.0188
44.5606	-0.059712	0.0513126	0.123089	0.0242648	-0.0277162	1.89225	-10.6875	22.875	-35.925
44.6622	0.311846	-0.0455094	0.0632245	-0.204967	-1.19257	0.395067	-10.5375	23.0063	-35.9062
44.7637	-0.125685	0.0510072	0.175776	-0.14226	-0.939108	-0.580652	-10.3313	23.0063	-35.9625
44.8653	-0.043066	-0.0726929	0.0881172	-0.102688	0.110849	-1.56771	-10.125	23.025	-36.0375
44.9668	-0.0487165	-0.0856738	0.0368046	-0.331607	0.0867261	-0.750677	-10.1063	23.0625	-35.9625
45.0684	0.170279	-0.0603229	-0.0128282	-0.570208	1.11523	0.199479	-10.0312	23.1188	-35.925
45.1699	0.0746782	0.0244346	-0.00488692	-0.00700882	0.402564	1.8877	-9.99375	23.1	-35.9813
45.2714	0.133474	0.0910189	-0.178831	0.420495	-1.00929	0.869542	-9.95625	22.9313	-36.15
45.373	-0.0933096	0.103847	-0.117286	0.427655	-0.77502	-0.83993	-9.9375	22.7063	-36.1875
45.4745	-0.143706	-0.0412334	-0.123547	0.49235	-0.128158	-1.1637	-9.95625	22.5	-36.2625
45.5761	-0.068875	-0.0375682	-0.0945313	0.299177	0.0136598	-1.00978	-10.0688	22.4813	-36.2063
45.6776	0.0606283	0.0865901	-0.0943786	0.252825	0.906386	0.190179	-10.1625	22.2938	-36.1125
45.7792	0.0233656	0.0094684	0.0140499	-0.118953	0.552303	1.66503	-10.2375	22.1438	-36.1125
45.8807	0.198378	-0.0824667	0.170126	-0.806195	-1.20878	1.85058	-10.425	21.8813	-36.225
45.9822	0.108581	-0.0377209	0.372322	-0.493051	-0.997858	-0.778189	-10.5563	21.6938	-36.375
46.0838	-0.204334	-0.103847	0.212886	0.329804	0.0303963	-1.91238	-10.7438	21.525	-36.4125
46.1853	-0.211665	0.0965166	0.0760527	-0.181905	0.0879227	-0.977988	-10.9875	21.5438	-36.525
46.2869	0.138055	-0.10232	-0.0668897	-0.3493	0.511554	0.41502	-11.2313	21.6188	-36.5438
46.3884	0.372169	-0.0872009	-0.110872	-0.237759	0.468652	1.23777	-11.55	21.6562	-36.5813
46.49	0.043066	0.0287106	-0.319482	-0.306048	-0.438462	1.85623	-11.8313	21.7313	-36.7313
46.5915	0.145997	-0.065668	-0.174402	0.515527	-0.866958	-1.22715	-11.9438	21.8438	-36.8625
46.693	-0.148898	0.0630718	-0.0826195	0.403759	-0.52412	-0.758403	-12.0188	21.9563	-37.05
46.7946	-0.0108428	0.0375682	-0.0151189	0.061827	0.0343813	-0.549545	-12.0188	22.1625	-37.0875
46.8961	0.020464	-0.0503963	0.0894917	0.335911	0.187359	-0.494623	-11.9438	22.4438	-37.0875
46.9977	0.13042	0.0490219	0.032834	0.335682	0.659263	0.39788	-11.8688	22.7063	-37.05
47.0992	-0.0319177	0.0167988	0.141873	-0.0650368	0.0555329	1.58824	-11.8125	22.7812	-37.1438
47.2008	0.198226	-0.0174096	0.094684	-0.278815	-0.815384	0.337721	-11.7375	22.6875	-37.1813
47.3023	-0.139124	-0.100182	0.279318	-0.263393	-0.720431	-0.640476	-11.7938	22.5563	-37.2188
47.4038	-0.0830776	0.000305432	0.0836885	-0.0230402	0.13448	-1.42204	-11.925	22.4438	-37.2563
47.5054	-0.0423024	-0.0439823	-0.0374155	-0.188145	0.411488	-0.815468	-12.0563	22.35	-37.2
47.6069	0.0943786	-0.0271835	-0.0809396	-0.429922	0.719342	0.0859404	-12.225	22.1813	-37.2938
47.7085	0.0697913	-0.112705	-0.204029	0.152702	0.68416	1.17658	-12.3938	21.8813	-37.3688
47.81	-0.0968221	0.0930042	-0.399964	0.209867	-0.712767	1.41648	-12.5625	21.525	-37.4813
47.9116	-0.0983492	0.0850629	-0.167988	0.0959464	-0.621912	-0.229928	-12.6938	21.3563	-37.575
48.0131	-0.107665	0.0280998	-0.111177	0.404265	-0.112444	-1.05303	-12.6563	21.3	-37.725
48.1146	-0.0676533	0.021533	-0.00137445	0.341496	0.380548	-0.930585	-12.525	21.375	-37.6875
48.2162	0.0438295	0.0540615	-0.0497855	0.442243	0.590857	-0.422747	-12.3938	21.375	-37.7063
48.3177	0.134696	0.0994182	-0.0632245	0.214475	0.887607	0.92561	-12.3563	21.45	-37.6875
48.4193	-0.00626136	-0.0468839	0.133016	-0.738728	-0.234558	2.05057	-12.375	21.4875	-37.725
48.5208	0.312152	-0.056505	0.188605	-0.263671	-1.05948	-0.364696	-12.5063	21.5063	-37.7063
48.6224	-0.240528	-0.145844	0.461356	-0.333385	-0.638738	-0.702394	-12.6375	21.5625	-37.6313
48.7239	-0.109956	0.000916297	0.150884	0.0352336	0.366312	-1.6581	-12.7313	21.5625	-37.5
48.8254	-0.144011	-0.0117591	0.0235183	-0.091088	0.210834	-0.258488	-13.0313	21.5625	-37.425
48.927	0.234572	-0.0507018	-0.0806342	-0.405498	0.761546	0.591278	-13.2188	21.6	-37.4438
49.0285	0.0398589	0.0172569	-0.10965	-0.171494	0.509979	1.65061	-13.4063	21.5813	-37.425
49.1301	0.0403171	0.0513126	-0.105527	0.265226	-1.18594	0.603536	-13.5	21.45	-37.35
49.2316	-0.0536034	0.102167	-0.00106901	0.416354	-0.464142	-0.71767	-13.575	21.3563	-37.275
49.3332	-0.126907	-0.0239764	-0.0172569	0.610297	-0.274017	-1.27761	-13.5188	21.2812	-37.2563
49.4347	-0.0798706	0.068875	-0.0222966	0.316178	0.364474	-0.777693	-13.4813	21.3375	-37.35
49.5363	0.0797179	0.1237	0.00702494	0.454726	0.680082	0.22331	-13.3688	21.4875	-37.3125
49.6378	0.0355829	0.079107	0.020464	0.236021	0.497725	1.28119	-13.2563	21.675	-37.2563
49.7393	0.0447458	-0.0847575	0.171806	-0.545384	-0.943099	1.95404	-13.2938	21.7313	-37.275
49.8409	0.167988	-0.110719	0.200669	-0.370711	-0.945037	-1.1216	-13.2563	21.7875	-37.275
49.9424	-0.0778853	-0.057574	0.17486	-0.391714	-0.142875	-1.36901	-13.2938	21.9	-37.3125
50.044	-0.155771	-0.0313068	0.0691804	-0.260474	0.33609	-1.05545	-13.3125	21.9375	-37.3313
50.1455	0.0798706	-0.112094	0.000763581	-0.202458	0.818872	-0.158162	-13.3688	22.1063	-37.3313
50.2471	0.0873537	-0.0372628	-0.116675	-0.207026	0.585837	1.38107	-13.3313	22.2	-37.275
50.3486	-0.0291688	0.0668897	-0.144164	0.0479539	-0.327385	1.9794	-13.3875	22.125	-37.3688
50.4501	0.0329867	0.132405	-0.119729	0.610115	-1.10045	-1.15424	-13.3125	22.05	-37.4813
50.5517	-0.168446	-0.0210748	-0.127976	0.353929	-0.110985	-1.01705	-13.1813	21.9938	-37.5
50.6532	-0.15745	-0.0325285	-0.0726929	0.311012	0.289773	-0.773006	-13.1438	21.9563	-37.5938
50.7548	-0.0290161	0.0424551	-0.0713185	0.366685	0.838675	-0.367487	-13.0688	21.9	-37.65
50.8563	0.0954476	0.0711657	-0.0195477	0.322749	0.962972	0.607716	-12.9563	21.9938	-37.5563
50.9579	-0.112857	0.0106901	0.21533	-0.654987	-0.280286	2.45636	-12.9	22.05	-37.5375
51.0594	0.292604	-0.216093	0.280998	-0.259244	-1.31232	-0.239395	-13.0313	21.975	-37.5563
51.1609	-0.104	0.00488692	0.287259	-0.264098	-1.0735	-0.393323	-13.0688	21.975	-37.5563
51.2625	-0.110414	-0.0167988	0.107207	0.0852136	0.438401	-1.62274	-13.125	21.9188	-37.5563
51.364	-0.0235183	-0.0151189	-0.0164933	-0.0490409	0.114951	-0.6636	-13.275	21.9188	-37.4625
51.4656	0.114995	-0.0664315	-0.0687223	-0.315384	0.939486	0.343843	-13.3688	22.0125	-37.275
51.5671	-0.059712	-0.0980438	-0.193186	0.260314	0.254122	1.51371	-13.6313	22.1063	-37.0688
51.6687	0.129198	0.0687223	-0.299476	-0.0821789	-1.08263	1.66314	-13.8188	22.0688	-37.0688
51.7702	0.093615	0.167835	-0.134085	0.64503	-0.773527	-1.35347	-13.9313	21.9938	-36.9938
51.8717	-0.0885754	0.0380263	-0.224493	0.306275	-0.404574	-0.928829	-14.0063	22.0312	-36.9563
51.9733	-0.0994182	0.0510072	-0.0778853	0.407794	0.54542	-0.909725	-14.1	22.1438	-36.8813
52.0748	0.0387899	0.0841466	-0.0809396	0.744231	0.524103	-0.239334	-14.2313	22.3125	-36.6938
52.1764	0.142179	0.0971275	0.00595593	0.0840487	0.619935	1.08116	-14.2313	22.4438	-36.6562
52.2779	-0.0407752	0.0729983	0.129961	-0.193859	-0.746027	1.69057	-14.3063	22.4438	-36.6938
52.3795	0.151647	-0.0722348	0.192422	-0.345017	-1.37165	0.0429859	-14.2875	22.5375	-36.75
52.481	-0.0560468	-0.143859	0.161574	-0.579075	-0.701578	-0.716702	-14.4938	22.5375	-36.675
52.5825	-0.0679587	0.00702494	0.104916	0.0826155	-0.173752	-0.888319	-14.6813	22.5	-36.6938
52.6841	-0.0536034	-0.0116064	-0.0574213	-0.43588	-0.186448	-0.24418	-14.85	22.35	-36.6938
52.7856	0.0655152	-0.0726929	-0.0771217	-0.20854	0.577932	-0.252421	-15.0375	22.2188	-36.6938

## Sheet: Linear Acceleration
Time (s)	Linear Acceleration x (m/s^2)	Linear Acceleration y (m/s^2)	Linear Acceleration z (m/s^2)
0.185744	0	0	0
0.28729	-0.0799096	-0.0908812	0.0122833
0.388836	-0.0217667	-0.117428	-0.0368414
0.490381	-0.115575	0.0409414	-0.428386
0.591927	-0.292285	0.27752	-0.0699406
0.693473	-0.245823	0.468434	0.0511742
0.795018	-0.0936746	0.453104	0.625079
0.896564	0.283419	-0.67453	0.900965
0.99811	0.685485	-1.29027	-0.0960655
1.09966	0.828346	-1.30193	-0.645699
1.2012	0.480466	-0.713365	-0.329577
1.30275	0.622618	-0.122633	-0.0548859
1.40429	0.499864	0.0583479	-0.334951
1.50584	0.394086	0.760858	-0.233121
1.60738	0.329066	0.748904	0.183215
1.70893	0.259372	0.876836	0.782695
1.81047	0.135006	-0.00926197	1.34394
1.91202	-0.231085	-1.2539	-0.351038
2.01357	-0.805012	-0.924353	-0.472205
2.11511	-0.169098	-0.229785	-0.868653
2.21666	-0.278181	-0.313854	-0.431479
2.3182	-0.439225	0.527508	0.0294027
2.41975	0.102545	0.286438	1.44362
2.52129	1.03995	-1.16976	1.28461
2.62284	-0.0252399	-0.806387	-1.19381
2.72438	0.264767	-0.473587	-0.808467
2.82593	0.221109	-0.0535033	-0.713017
2.92748	0.5156	0.225235	-0.445237
3.02902	0.524503	0.572746	0.806283
3.13057	0.645299	0.20103	1.69189
3.23211	-0.123938	-1.47294	0.521555
3.33366	-0.595194	-1.50378	-0.255455
3.4352	-0.300097	-0.24958	-1.35723
3.53675	-0.277511	0.104439	-1.25789
3.63829	-0.31575	0.54451	0.0423698
3.73984	-0.328615	0.476217	1.52162
3.84139	0.0525599	0.00900233	1.87125
3.94293	0.558951	-1.758	-0.618137
4.04448	0.38158	-0.790379	-0.86065
4.14602	0.121837	-0.118701	-1.02394
4.24757	0.259686	0.279036	-0.723245
4.34911	0.567038	0.866361	0.199157
4.45066	0.457193	0.804067	1.32508
4.5522	-0.11227	-1.25693	1.75539
4.65375	0.0159482	-1.34509	-0.766873
4.75529	-0.222476	-0.599271	-0.802143
4.85684	-0.385887	0.22227	-1.31149
4.95838	-0.458584	0.234009	-0.226903
5.05993	-0.457744	0.64724	0.415249
5.16148	0.00411761	0.655996	1.89178
5.26302	0.437837	-1.33332	0.85112
5.36457	0.27382	-0.65528	-1.32178
5.46611	0.386215	-0.0497661	-0.823073
5.56766	0.239382	0.519019	-1.21418
5.6692	0.490884	0.614612	0.0474987
5.77075	0.161148	0.605162	1.17033
5.87229	-0.181622	-0.678959	2.05218
5.97384	0.107201	-1.73662	-0.326662
6.07538	-0.292742	-0.835106	-0.736959
6.17693	-0.258021	0.236131	-1.20343
6.27847	-0.268571	0.0897234	-0.680614
6.38002	-0.568947	0.698413	0.131939
6.48156	-0.163453	0.900055	1.83672
6.58311	0.578115	-1.10105	1.28933
6.68465	0.487405	-0.747002	-1.37541
6.7862	0.235208	-0.280712	-0.613736
6.88775	0.223679	0.26139	-1.12743
6.98929	0.304575	0.398362	-0.0672417
7.09084	-0.162729	1.26415	0.7171
7.19238	-0.262288	-0.146309	2.44048
7.29393	-0.176309	-1.39347	-0.32695
7.39547	-0.0728497	-1.12043	-0.570831
7.49702	-0.343002	0.228803	-1.29949
7.59856	-0.148853	-0.0307097	-0.721509
7.70011	-0.55551	0.576518	0.329738
7.80165	-0.111193	0.389125	1.93318
7.9032	0.750469	-1.09443	1.24355
8.00474	0.47968	-0.595304	-1.49392
8.10629	0.287385	0.00706029	-1.25033
8.20783	0.451301	0.571851	-0.874583
8.30938	0.373656	0.653469	0.0575905
8.41092	0.197745	0.741727	1.39694
8.51247	-0.19975	-1.14181	2.1631
8.61401	-0.139864	-1.23451	-0.469769
8.71556	-0.0235722	-0.891725	-0.913815
8.8171	-0.28141	0.217377	-1.59862
8.91865	-0.233303	0.325597	-0.353662
9.02019	-0.240356	0.644468	0.665458
9.12174	-0.172768	0.73266	1.86516
9.22328	0.385411	-1.54387	0.59041
9.32483	0.639005	-0.562109	-1.20503
9.42637	0.555014	-0.209816	-1.11673
9.52792	0.123748	0.432729	-1.22078
9.62946	0.258199	0.865839	0.154237
9.73101	0.387218	0.49394	1.72295
9.83255	-0.383278	-1.06227	1.85882
9.9341	-0.34444	-0.867608	-0.743094
10.0356	0.0402314	-0.393573	-1.32361
10.1372	-0.267803	0.601088	-1.67052
10.2387	-0.360937	0.676696	0.0745878
10.3403	-0.633669	0.865221	1.28098
10.4418	0.450125	-0.327682	2.16416
10.5434	0.511099	-0.877827	-0.56849
10.6449	0.217738	-0.38951	-1.01532
10.7465	0.194382	0.0124233	-1.12302
10.848	0.741013	0.261594	-0.543962
10.9495	0.334521	1.13636	0.472628
11.0511	-0.126312	-0.184314	1.96891
11.1526	-0.474294	-1.12924	0.659245
11.2542	-0.170389	-1.00334	-0.61487
11.3557	-0.263447	0.17212	-1.6883
11.4573	-0.0759784	0.295407	-0.932558
11.5588	-0.0414278	0.837618	0.397714
11.6604	-0.297879	0.675283	2.11852
11.7619	0.367794	-1.32032	0.738854
11.8635	0.469716	-0.714535	-0.852617
11.965	0.455038	-0.0603216	-1.33627
12.0665	0.593853	0.144142	-0.707992
12.1681	0.237901	0.738923	0.406918
12.2696	-0.133839	0.444878	1.86567
12.3712	-0.590979	-1.46799	1.33341
12.4727	-0.135967	-1.27905	-0.729914
12.5743	-0.159346	0.0706912	-1.80782
12.6758	-0.363849	0.227292	-0.857221
12.7774	-0.295239	0.889604	-0.280002
12.8789	-0.137172	0.784424	1.12698
12.9804	0.0945074	0.0979391	1.92417
13.082	0.278952	-1.03546	-0.696251
13.1835	0.552323	-0.358987	-0.995538
13.2851	0.279018	0.289034	-1.07138
13.3866	0.630919	0.629065	-0.250447
13.4882	0.584072	0.921643	1.26059
13.5897	-0.389103	-0.786789	2.45851
13.6913	-0.636172	-1.40248	-0.376894
13.7928	-0.398237	-0.530824	-1.46573
13.8944	-0.408987	0.147875	-1.51666
13.9959	-0.604703	0.473422	-0.366368
14.0974	-0.287077	1.24509	0.0498343
14.199	0.406244	0.367018	2.31405
14.3005	-0.285177	-0.473855	0.963287
14.4021	0.311656	-0.755726	-1.38643
14.5036	0.296668	-0.40615	-0.509375
14.6052	0.1441	0.161378	-0.943712
14.7067	0.539218	0.862929	-0.355104
14.8083	0.47996	0.671453	1.57459
14.9098	-0.234116	-0.994351	1.9214
15.0113	-0.338676	-0.808877	-0.807131
15.1129	-0.0810628	-0.548083	-0.928648
15.2144	-0.0847732	0.266871	-1.12683
15.316	-0.11505	0.440666	-0.36169
15.4175	-0.259246	0.710411	0.825222
15.5191	0.370512	0.294584	1.71346
15.6206	0.148814	-1.23277	0.177272
15.7222	0.284949	-0.29145	-1.01029
15.8237	0.157426	0.273643	-1.2919
15.9252	0.452377	0.366504	-0.507289
16.0268	0.595019	0.905046	0.808922
16.1283	-0.187017	-0.0430204	1.86486
16.2299	0.00013116	-1.26537	0.154538
16.3314	-0.110418	-1.03228	-0.426907
16.433	-0.21714	0.290907	-1.5069
16.5345	-0.453604	0.0529706	-0.863757
16.6361	-0.502122	1.05214	0.256989
16.7376	-0.143306	0.749655	1.40504
16.8392	0.038837	-0.894836	1.91895
16.9407	0.455351	-0.609999	-1.45681
17.0422	0.528805	-0.402309	-0.798419
17.1438	0.133572	0.261222	-0.976205
17.2453	0.275109	0.481024	-0.156639
17.3469	0.151504	0.411865	1.43008
17.4484	-0.434225	-0.797131	1.6609
17.55	-0.287736	-1.00897	-0.724063
17.6515	-0.202664	-0.562519	-0.831441
17.7531	-0.28017	0.516403	-1.24273
17.8546	-0.235528	0.472878	-0.217059
17.9561	-0.274582	0.768145	0.561689
18.0577	-0.0423197	0.925004	1.33626
18.1592	-0.0253535	-1.03681	1.04107
18.2608	0.494819	-0.953084	-1.10091
18.3623	0.472166	-0.0653811	-1.12125
18.4639	0.0181192	0.381629	-0.36532
18.5654	0.324216	0.877772	-0.21775
18.667	0.187375	0.627088	1.28711
18.7685	-0.178773	-0.855223	1.44168
18.87	-0.0527972	-0.825174	-0.620334
18.9716	-0.202444	-0.361491	-0.977634
19.0731	-0.124345	0.558118	-1.10634
19.1747	-0.293757	0.597414	-0.273271
19.2762	-0.323677	0.876044	0.808606
19.3778	0.142029	0.692862	2.11927
19.4793	0.222902	-1.34148	-0.118221
19.5809	0.437995	-0.631754	-0.8623
19.6824	0.22124	0.183953	-1.34084
19.7839	0.276057	0.429789	-0.630431
19.8855	0.407141	1.06283	0.508557
19.987	-0.039759	0.039517	2.07187
20.0886	-0.0986969	-1.08238	0.224331
20.1901	-0.424412	-1.13017	-0.165838
20.2917	-0.256771	0.608309	-2.2674
20.3932	-0.390685	0.327349	-0.405585
20.4948	-0.230706	1.10638	0.548325
20.5963	-0.250549	0.326287	1.87053
20.6978	0.126036	-1.05681	1.17617
20.7994	0.402546	-1.00466	-1.38601
20.9009	-0.137381	0.17667	-1.35743
21.0025	0.36983	0.28029	-0.843049
21.104	0.553128	1.07098	0.00345612
21.2056	0.420912	0.92986	1.48775
21.3071	-0.278463	-0.9041	2.36267
21.4087	0.0388937	-1.58455	-0.734856
21.5102	-0.409158	-0.350511	-1.02018
21.6117	-0.254049	0.342286	-1.76258
21.7133	-0.271666	0.446022	-0.505943
21.8148	-0.140109	0.830011	1.29218
21.9164	0.207914	-0.0917718	2.43783
22.0179	0.367442	-1.13559	-0.706834
22.1195	0.483007	-0.763672	-0.802714
22.221	0.385893	0.372897	-1.2541
22.3226	0.314957	0.489903	-0.280432
22.4241	-0.021594	1.16325	0.0911713
22.5256	-0.0677934	0.810399	1.76272
22.6272	-0.0707992	-1.59482	1.8727
22.7287	-0.0736485	-1.39912	-1.09121
22.8303	-0.24586	-0.473173	-0.701713
22.9318	-0.101624	0.132078	-1.44906
23.0334	-0.61657	0.163366	-0.350142
23.1349	-0.642617	0.558662	0.604483
23.2365	-0.176662	0.830677	2.04637
23.338	-0.0155531	-1.8308	0.528746
23.4395	0.661186	-1.3284	-1.27391
23.5411	-0.657771	-0.19146	-0.563365
23.6426	-0.379463	0.121873	-0.578114
23.7442	-0.427827	-0.0152234	0.242563
23.8457	-1.42774	-0.279628	0.535614
23.9473	-1.38053	-1.24712	1.86738
24.0488	-0.23761	-1.96569	-0.94655
24.1504	-0.790627	-1.28978	-0.530375
24.2519	-0.369945	-1.12656	0.322176
24.3534	0.00663012	-0.570909	-0.170645
24.455	0.4258	-0.09084	-0.254048
24.5565	0.78863	0.671415	-0.181505
24.6581	0.58383	0.661326	-0.0286646
24.7596	0.480079	0.453966	0.913432
24.8612	0.236954	-1.43918	1.53163
24.9627	1.40171	-0.73276	-1.499
25.0642	0.990439	-0.835654	0.599089
25.1658	0.618703	0.143209	-0.77725
25.2673	0.654781	0.305138	-0.694819
25.3689	0.68378	0.550009	-0.0142841
25.4704	0.827354	0.736039	0.496715
25.572	0.529143	0.323609	1.62552
25.6735	-0.0160095	-1.30473	0.732533
25.7751	-0.0595569	-1.52983	-1.04158
25.8766	-0.07486	-0.142837	-0.768326
25.9781	0.28386	-0.0257481	-0.866301
26.0797	-0.0543016	0.522163	-0.497227
26.1812	-0.002556	0.992275	0.298409
26.2828	0.492268	0.570204	2.29675
26.3843	0.457443	-1.63741	0.596615
26.4859	0.641406	-0.700263	-1.23425
26.5874	0.806539	-0.401958	-0.768214
26.689	0.339121	-0.0390788	-0.801664
26.7905	0.0186753	0.975499	-0.133907
26.892	0.503476	0.624297	2.14228
26.9936	-0.0641739	-0.812105	1.56545
27.0951	0.341394	-2.04523	-0.719732
27.1967	-0.0996325	-0.943856	-0.775315
27.2982	-0.133848	-0.134469	-1.50488
27.3998	-0.108739	-0.0718913	-0.528443
27.5013	-0.199294	0.524055	0.610056
27.6029	0.26812	0.401258	2.22341
27.7044	0.301258	-1.69241	1.12001
27.8059	0.744719	-1.41489	-1.85238
27.9075	0.479121	-0.663811	-0.490841
28.009	0.199158	-0.183735	-0.193284
28.1106	0.252276	0.331679	-0.334572
28.2121	0.415613	0.767702	-0.0471964
28.3137	0.410681	0.574056	0.352655
28.4152	-0.451889	0.0494738	1.26198
28.5167	0.270898	-2.27709	0.866664
28.6183	0.249807	-1.76278	-0.306193
28.7198	-0.916612	-1.32125	-0.0734587
28.8214	-0.79175	-1.46722	-0.269155
28.9229	-1.32888	-1.49083	0.391736
29.0245	-1.61746	-1.51158	0.399367
29.126	-0.90856	-2.13918	0.407356
29.2276	0.107505	-1.42571	-0.279647
29.3291	0.771838	-0.548091	-0.994925
29.4306	1.23182	-0.281765	-0.534077
29.5322	0.567489	1.1418	0.477911
29.6337	0.880364	0.384704	2.16331
29.7353	1.13621	-0.624385	-0.669396
29.8368	1.16794	-1.38992	-0.11178
29.9384	0.793865	-0.666487	-0.018487
30.0399	0.659229	-0.286233	-0.498818
30.1415	0.46779	0.0305638	-0.628376
30.243	0.524138	0.787026	-0.452638
30.3445	0.823981	1.06351	0.97407
30.4461	-0.479318	-0.56557	2.31381
30.5476	0.0445535	-2.29866	-0.247357
30.6492	-0.188635	-1.56193	-0.222358
30.7507	-0.0682905	-0.0347713	-1.043
30.8523	0.219054	-0.179349	-1.07313
30.9538	-0.197519	0.758284	-0.256457
31.0553	0.308753	0.665595	1.66821
31.1569	0.893166	-0.899644	2.21338
31.2584	0.687673	-1.58954	-1.42325
31.36	0.966937	-0.731897	-0.448565
31.4615	0.36908	0.114912	-0.930005
31.5631	0.453659	0.329833	-0.649011
31.6646	0.817407	0.954489	0.464877
31.7662	0.148979	0.0605243	2.90876
31.8677	-0.445819	-2.13076	0.376462
31.9692	-0.218246	-1.82834	-0.827487
32.0708	-0.024412	-0.229094	-1.45531
32.1723	-0.156725	0.427199	-1.38181
32.2739	-0.0881337	0.689981	0.212976
32.3754	-0.015545	0.865819	1.87699
32.477	0.348605	-0.573603	2.30776
32.5785	0.685438	-1.48185	-1.59219
32.68	0.598915	-0.815264	-0.679565
32.7816	0.193888	-0.00507867	-1.7074
32.8831	0.75293	0.398822	-0.171064
32.9847	0.485305	0.657639	1.2924
33.0862	-0.0866528	-0.6726	2.22502
33.1878	-0.183649	-1.75755	0.286415
33.2893	-0.158862	-1.09129	-0.605667
33.3909	0.0112274	-0.258193	-1.42873
33.4924	-0.197942	-0.0657699	-0.915485
33.5939	-0.0556958	0.670273	-0.218327
33.6955	-0.209934	0.75451	2.04381
33.797	0.137955	-1.19195	1.1795
33.8986	0.729306	-1.26709	-0.886225
34.0001	0.547117	-0.0497165	-1.05437
34.1017	0.360879	-0.0909374	-0.5934
34.2032	0.0871142	0.865489	-0.108106
34.3047	0.487472	0.44485	1.04829
34.4063	-0.295941	-0.694066	1.71119
34.5078	-0.110095	-1.39498	-0.581974
34.6094	-0.162545	-0.711597	-0.564269
34.7109	-0.179667	0.0452796	-1.2439
34.8125	-0.244176	0.255255	-0.419547
34.914	-0.117928	0.520391	0.513843
35.0156	0.195821	0.64734	1.82539
35.1171	0.191513	-1.49548	0.962887
35.2186	0.498832	-0.818016	-1.28352
35.3202	0.380474	-0.42013	-0.803791
35.4217	0.328317	-0.0104846	-0.593823
35.5233	0.601802	0.785982	-0.268926
35.6248	0.687814	0.64812	1.00524
35.7264	-0.321913	-0.777633	1.97957
35.8279	-0.377614	-1.21476	-0.404249
35.9294	0.00584231	-0.810067	-1.04508
36.031	-0.0693794	0.117825	-0.901095
36.1325	-0.249185	0.425418	-0.500119
36.2341	0.0317961	0.79	0.0931902
36.3356	0.14553	0.610333	1.82984
36.4372	0.401337	-1.09222	0.802414
36.5387	0.251926	-0.799278	-0.801108
36.6403	0.477033	-0.0481804	-1.13015
36.7418	0.283008	0.123547	-0.918528
36.8433	0.653264	0.816417	0.00559902
36.9449	0.425068	0.691449	1.25913
37.0464	-0.401075	-1.09853	2.02519
37.148	-0.511481	-1.04375	-0.525483
37.2495	-0.0918778	-0.183759	-1.53013
37.3511	-0.142312	0.217387	-1.08012
37.4526	-0.355492	0.772039	-0.109105
37.5541	0.027237	0.786053	0.869448
37.6557	-0.113752	0.250141	2.26595
37.7572	0.474364	-1.2743	-0.455833
37.8588	0.551862	-0.723052	-0.942914
37.9603	0.352737	-0.00647569	-1.12798
38.0619	0.494934	0.611426	-0.619423
38.1634	0.62857	1.04369	0.630554
38.265	-0.0845951	-0.0737224	2.34098
38.3665	-0.316606	-1.54733	0.265257
38.468	-0.143675	-1.05915	-0.619281
38.5696	-0.182589	0.127945	-1.5793
38.6711	-0.175252	0.202747	-0.864174
38.7727	-0.27406	0.795233	0.0454426
38.8742	-0.0888817	0.635552	2.09115
38.9758	-0.19146	-0.832677	1.75396
39.0773	0.619009	-1.09444	-1.61144
39.1788	0.501367	-0.369643	-1.26822
39.2804	0.454096	0.262661	-0.927402
39.3819	0.533193	0.867407	0.137345
39.4835	-0.0892434	0.507699	1.49247
39.585	-0.462845	-0.83	1.7978
39.6866	-0.23782	-0.789854	-1.01758
39.7881	0.0492488	-0.402551	-0.805843
39.8896	-0.0191461	0.369753	-1.18128
39.9912	-0.26715	0.461197	-0.283582
40.0927	-0.744725	0.856952	1.39271
40.1943	-0.0123761	-0.0305705	1.60427
40.2958	0.493626	-1.37231	-0.70645
40.3974	0.720562	-0.415633	-0.815402
40.4989	0.334935	0.147339	-0.956563
40.6005	0.316068	0.203136	-0.417633
40.702	0.317656	0.968531	1.04906
40.8035	-0.164538	0.207813	1.68443
40.9051	-0.317086	-1.46568	0.696785
41.0066	-0.132541	-0.967033	-0.883898
41.1082	0.00593887	-0.197019	-1.36395
41.2097	-0.339121	0.330115	-0.82579
41.3113	-0.282113	0.848308	-0.0644445
41.4128	0.110216	0.496962	1.31808
41.5143	0.164637	-0.288071	1.26164
41.6159	-0.183303	-0.864413	-0.534414
41.7174	0.118309	-0.0107247	-0.897844
41.819	0.047091	0.389982	-0.921355
41.9205	0.172943	0.459458	-0.157063
42.0221	0.0927286	1.21229	0.752995
42.1236	-0.311381	-0.437509	1.83672
42.2251	-0.175037	-1.05184	-0.0619125
42.3267	-0.184956	-1.0533	-0.608377
42.4282	-0.364341	0.508549	-1.75169
42.5298	-0.359486	0.323882	-0.397368
42.6313	-0.382926	0.764717	0.7876
42.7329	-0.212009	0.754732	1.69019
42.8344	0.34069	-1.04426	-0.0108719
42.9359	0.46794	-1.01632	-0.206205
43.0375	0.531467	-0.230171	-1.28048
43.139	0.0232525	0.360531	-0.513312
43.2406	0.164034	1.03396	-0.196996
43.3421	0.463589	1.07896	1.10054
43.4437	-0.389706	-0.850738	2.10454
43.5452	-0.0193663	-0.982419	-0.877843
43.6468	0.0270412	-0.561582	-0.532319
43.7483	-0.0646806	0.500763	-1.6415
43.8498	-0.151279	0.571854	-0.215471
43.9514	-0.309211	0.513818	1.16346
44.0529	0.450981	0.0142424	1.80356
44.1545	0.640586	-1.04078	-0.481435
44.256	0.250759	-0.350304	-0.440102
44.3576	0.053598	0.348599	-1.28098
44.4591	0.428851	0.485797	-0.449636
44.5606	0.444718	1.09468	0.722811
44.6622	0.0242648	-0.0277162	1.89225
44.7637	-0.204967	-1.19257	0.395067
44.8653	-0.14226	-0.939108	-0.580652
44.9668	-0.102688	0.110849	-1.56771
45.0684	-0.331607	0.0867261	-0.750677
45.1699	-0.570208	1.11523	0.199479
45.2714	-0.00700882	0.402564	1.8877
45.373	0.420495	-1.00929	0.869542
45.4745	0.427655	-0.77502	-0.83993
45.5761	0.49235	-0.128158	-1.1637
45.6776	0.299177	0.0136598	-1.00978
45.7792	0.252825	0.906386	0.190179
45.8807	-0.118953	0.552303	1.66503
45.9822	-0.806195	-1.20878	1.85058
46.0838	-0.493051	-0.997858	-0.778189
46.1853	0.329804	0.0303963	-1.91238
46.2869	-0.181905	0.0879227	-0.977988
46.3884	-0.3493	0.511554	0.41502
46.49	-0.237759	0.468652	1.23777
46.5915	-0.306048	-0.438462	1.85623
46.693	0.515527	-0.866958	-1.22715
46.7946	0.403759	-0.52412	-0.758403
46.8961	0.061827	0.0343813	-0.549545
46.9977	0.335911	0.187359	-0.494623
47.0992	0.335682	0.659263	0.39788
47.2008	-0.0650368	0.0555329	1.58824
47.3023	-0.278815	-0.815384	0.337721
47.4038	-0.263393	-0.720431	-0.640476
47.5054	-0.0230402	0.13448	-1.42204
47.6069	-0.188145	0.411488	-0.815468
47.7085	-0.429922	0.719342	0.0859404
47.81	0.152702	0.68416	1.17658
47.9116	0.209867	-0.712767	1.41648
48.0131	0.0959464	-0.621912	-0.229928
48.1146	0.404265	-0.112444	-1.05303
48.2162	0.341496	0.380548	-0.930585
48.3177	0.442243	0.590857	-0.422747
48.4193	0.214475	0.887607	0.92561
48.5208	-0.738728	-0.234558	2.05057
48.6224	-0.263671	-1.05948	-0.364696
48.7239	-0.333385	-0.638738	-0.702394
48.8254	0.0352336	0.366312	-1.6581
48.927	-0.091088	0.210834	-0.258488
49.0285	-0.405498	0.761546	0.591278
49.1301	-0.171494	0.509979	1.65061
49.2316	0.265226	-1.18594	0.603536
49.3332	0.416354	-0.464142	-0.71767
49.4347	0.610297	-0.274017	-1.27761
49.5363	0.316178	0.364474	-0.777693
49.6378	0.454726	0.680082	0.22331
49.7393	0.236021	0.497725	1.28119
49.8409	-0.545384	-0.943099	1.95404
49.9424	-0.370711	-0.945037	-1.1216
50.044	-0.391714	-0.142875	-1.36901
50.1455	-0.260474	0.33609	-1.05545
50.2471	-0.202458	0.818872	-0.158162
50.3486	-0.207026	0.585837	1.38107
50.4501	0.0479539	-0.327385	1.9794
50.5517	0.610115	-1.10045	-1.15424
50.6532	0.353929	-0.110985	-1.01705
50.7548	0.311012	0.289773	-0.773006
50.8563	0.366685	0.838675	-0.367487
50.9579	0.322749	0.962972	0.607716
51.0594	-0.654987	-0.280286	2.45636
51.1609	-0.259244	-1.31232	-0.239395
51.2625	-0.264098	-1.0735	-0.393323
51.364	0.0852136	0.438401	-1.62274
51.4656	-0.0490409	0.114951	-0.6636
51.5671	-0.315384	0.939486	0.343843
51.6687	0.260314	0.254122	1.51371
51.7702	-0.0821789	-1.08263	1.66314
51.8717	0.64503	-0.773527	-1.35347
51.9733	0.306275	-0.404574	-0.928829
52.0748	0.407794	0.54542	-0.909725
52.1764	0.744231	0.524103	-0.239334
52.2779	0.0840487	0.619935	1.08116
52.3795	-0.193859	-0.746027	1.69057
52.481	-0.345017	-1.37165	0.0429859
52.5825	-0.579075	-0.701578	-0.716702
52.6841	0.0826155	-0.173752	-0.888319
52.7856	-0.43588	-0.186448	-0.24418
52.8872	-0.20854	0.577932	-0.252421

## Sheet: Magnetometer
Time (s)	Magnetic field x (µT)	Magnetic field y (µT)	Magnetic field z (µT)
0.0892118	15.1125	-17.9438	-31.7438
0.189212	15.075	-17.8688	-31.5938
0.289212	14.925	-17.8875	-31.5938
0.389212	14.7563	-17.9062	-31.65
0.489212	14.6813	-17.9813	-31.725
0.589212	14.475	-17.9438	-31.8
0.689212	14.3625	-17.9625	-31.9125
0.789212	14.2875	-17.9062	-31.95
0.889212	14.175	-17.9438	-31.9688
0.989212	14.1188	-18.0188	-32.0625
1.08921	14.1188	-18	-32.1938
1.18921	14.1188	-18.0188	-32.3063
1.28921	13.9875	-17.8313	-32.4563
1.38921	13.9875	-17.7375	-32.6438
1.48921	13.875	-17.475	-32.8125
1.58921	13.7625	-17.2688	-32.9813
1.68921	13.6313	-16.9875	-33.2812
1.78921	13.4438	-16.8	-33.4688
1.88921	13.2188	-16.7812	-33.5625
1.98921	12.9375	-16.65	-33.6375
2.08921	12.7313	-16.7625	-33.7125
2.18921	12.4313	-16.7625	-33.7125
2.28921	12.2438	-17.025	-33.5063
2.38921	12.0188	-17.2688	-33.45
2.48921	11.9438	-17.4188	-33.4125
2.58921	11.9062	-17.5688	-33.3188
2.68921	11.9062	-17.4563	-33.3563
2.78921	12.0188	-17.3813	-33.45
2.88921	12.2063	-17.1938	-33.4688
2.98921	12.5438	-17.0625	-33.4688
3.08921	12.8625	-16.8938	-33.6
3.18921	13.1063	-16.8	-33.5625
3.28921	13.1813	-16.8375	-33.4313
3.38921	13.2188	-16.725	-33.3938
3.48921	13.2375	-16.8375	-33.3938
3.58921	13.1625	-16.8938	-33.3375
3.68921	13.1438	-16.9875	-33.375
3.78921	13.1625	-17.025	-33.3938
3.88921	13.3313	-17.1188	-33.3188
3.98921	13.5563	-17.0438	-33.3563
4.08921	13.725	-16.95	-33.375
4.18921	13.8375	-16.8188	-33.5063
4.28921	14.0438	-16.575	-33.5063
4.38921	14.3438	-16.4438	-33.525
4.48921	14.625	-16.3688	-33.4688
4.58921	14.8125	-16.5	-33.4125
4.68921	14.7938	-16.4438	-33.4688
4.78921	14.775	-16.4438	-33.4688
4.88921	14.7	-16.3313	-33.5813
4.98921	14.7188	-16.3875	-33.6
5.08921	14.5875	-16.5375	-33.5438
5.18921	14.625	-16.6688	-33.4313
5.28921	14.5688	-16.8	-33.3375
5.38921	14.5688	-16.6313	-33.3188
5.48921	14.625	-16.5188	-33.4313
5.58921	14.7375	-16.3688	-33.525
5.68921	14.85	-16.3313	-33.5063
5.78921	14.925	-16.2	-33.4875
5.88921	15.0375	-16.1813	-33.5063
5.98921	14.85	-16.1438	-33.525
6.08921	14.6625	-16.05	-33.6188
6.18921	14.3063	-16.0875	-33.7313
6.28921	13.9125	-16.125	-33.75
6.38921	13.4438	-16.35	-33.8438
6.48921	13.2563	-16.5375	-33.825
6.58921	13.2188	-16.7438	-33.7125
6.68921	13.2188	-16.6313	-33.7313
6.78921	13.3313	-16.3688	-33.9
6.88921	13.4625	-16.1438	-34.0312
6.98921	13.6688	-15.8813	-34.1063
7.08921	13.9875	-15.5625	-34.1063
7.18921	14.2313	-15.1875	-34.1813
7.28921	14.2313	-14.925	-34.275
7.38921	13.9875	-14.5313	-34.575
7.48921	13.7813	-14.3813	-34.7438
7.58921	13.6125	-14.3438	-34.7812
7.68921	13.3688	-14.4	-34.7438
7.78921	13.275	-14.4938	-34.7063
7.88921	13.2188	-14.6625	-34.5563
7.98921	13.4438	-14.7375	-34.3688
8.08921	13.7063	-14.7	-34.3688
8.18921	13.9688	-14.5688	-34.2938
8.28921	14.25	-14.4938	-34.2188
8.38921	14.5125	-14.4188	-34.1063
8.48921	14.7938	-14.3063	-34.0312
8.58921	14.8313	-14.2688	-34.05
8.68921	14.7563	-14.325	-34.0875
8.78921	14.55	-14.475	-34.0125
8.88921	14.3625	-14.6625	-33.9563
8.98921	14.325	-14.9813	-33.8063
9.08921	14.2875	-15.3375	-33.6
9.18921	14.4188	-15.6938	-33.3938
9.28921	14.5313	-16.0312	-33.1688
9.38921	14.7938	-16.1438	-32.9813
9.48921	14.9625	-16.1625	-32.925
9.58921	15.225	-16.0875	-32.8875
9.68921	15.375	-16.125	-32.7938
9.78921	15.4875	-16.2	-32.6438
9.88921	15.4688	-16.2938	-32.5312
9.98921	15.1313	-16.3688	-32.5688
10.0892	14.9625	-16.35	-32.6625
10.1892	14.6625	-16.425	-32.6438
10.2892	14.3063	-16.5563	-32.6063
10.3892	14.0438	-16.725	-32.475
10.4892	13.95	-16.7812	-32.4188
10.5892	13.8563	-16.7063	-32.4375
10.6892	13.725	-16.4625	-32.5312
10.7892	13.6875	-16.275	-32.5688
10.8892	13.7063	-16.0875	-32.4563
10.9892	13.7625	-15.9375	-32.4188
11.0892	13.8563	-15.825	-32.2688
11.1892	13.6688	-15.75	-32.2125
11.2892	13.425	-15.7875	-32.175
11.3892	13.1063	-15.7875	-32.1375
11.4892	12.9375	-15.8625	-32.0438
11.5892	12.9188	-16.0312	-31.7438
11.6892	12.8438	-16.2563	-31.5938
11.7892	12.9	-16.3688	-31.3875
11.8892	13.0313	-16.3875	-31.3875
11.9892	13.275	-16.35	-31.35
12.0892	13.5375	-16.2188	-31.3688
12.1892	13.875	-16.2375	-31.2375
12.2892	14.1938	-16.3313	-31.0875
12.3892	14.2688	-16.4813	-31.0125
12.4892	14.2313	-16.6688	-30.9563
12.5892	14.0813	-16.8563	-30.975
12.6892	13.8938	-17.0813	-30.9188
12.7892	13.6688	-17.3625	-30.8813
12.8892	13.5375	-17.5688	-30.675
12.9892	13.4063	-17.7188	-30.6
13.0892	13.2	-17.7188	-30.6563
13.1892	13.1438	-17.5688	-30.8438
13.2892	13.1438	-17.325	-31.0688
13.3892	13.1438	-17.1938	-31.0875
13.4892	13.3313	-17.025	-31.0688
13.5892	13.4438	-16.95	-31.05
13.6892	13.425	-17.025	-31.125
13.7892	13.2563	-17.175	-31.2563
13.8892	13.1438	-17.325	-31.2938
13.9892	12.9938	-17.3438	-31.3313
14.0892	12.7688	-17.4563	-31.2563
14.1892	12.675	-17.4563	-31.3125
14.2892	12.525	-17.5688	-31.3313
14.3892	12.4313	-17.4188	-31.4438
14.4892	12.3	-17.1938	-31.5375
14.5892	12.2625	-16.95	-31.5938
14.6892	12.2438	-16.7625	-31.65
14.7892	12.3	-16.7438	-31.7813
14.8892	12.3188	-16.7438	-31.7063
14.9892	12.2063	-16.8563	-31.7063
15.0892	11.9438	-16.8938	-31.7438
15.1892	11.7188	-16.9875	-31.6875
15.2892	11.5875	-16.9875	-31.7813
15.3892	11.5312	-17.1562	-31.8
15.4892	11.625	-17.2125	-31.7625
15.5892	11.8125	-17.1375	-31.6688
15.6892	12.0563	-17.025	-31.7813
15.7892	12.375	-16.7438	-31.9875
15.8892	12.8438	-16.3875	-32.2125
15.9892	13.3688	-16.1813	-32.3813
16.0892	13.8188	-16.1063	-32.3438
16.1892	14.175	-15.9563	-32.25
16.2892	14.3063	-15.9188	-32.3625
16.3892	14.3625	-15.9	-32.4375
16.4892	14.3438	-15.8813	-32.4938
16.5892	14.2688	-15.9563	-32.3813
16.6892	14.1938	-16.125	-32.3813
16.7892	14.0625	-16.275	-32.325
16.8892	14.025	-16.5375	-32.3063
16.9892	14.1375	-16.575	-32.4
17.0892	14.2125	-16.5938	-32.3813
17.1892	14.325	-16.6313	-32.3813
17.2892	14.475	-16.7625	-32.2688
17.3892	14.5313	-17.0813	-32.2125
17.4892	14.5875	-17.4563	-31.95
17.5892	14.475	-17.7563	-31.8563
17.6892	14.25	-17.925	-31.8
17.7892	13.875	-18.1313	-31.7813
17.8892	13.4438	-18.4313	-31.7438
17.9892	13.0875	-18.825	-31.65
18.0892	12.7875	-19.1063	-31.575
18.1892	12.6	-19.275	-31.4625
18.2892	12.4313	-19.2563	-31.5
18.3892	12.45	-19.0688	-31.4438
18.4892	12.5625	-19.0312	-31.4438
18.5892	12.7313	-19.0312	-31.425
18.6892	12.975	-18.975	-31.275
18.7892	13.05	-18.9375	-31.05
18.8892	13.0688	-18.9563	-30.975
18.9892	13.0313	-18.8813	-31.0313
19.0892	12.975	-18.7688	-31.05
19.1892	12.8063	-18.7875	-31.05
19.2892	12.7125	-18.7875	-30.9563
19.3892	12.6938	-18.825	-30.825
19.4892	12.8438	-18.7688	-30.7688
19.5892	12.9563	-18.5625	-30.9375
19.6892	13.1063	-18.2812	-31.05
19.7892	13.2938	-18.0938	-30.975
19.8892	13.575	-18.0375	-30.9188
19.9892	13.7625	-18	-30.9
20.0892	13.8563	-17.9438	-30.8438
20.1892	13.7625	-17.8125	-30.8063
20.2892	13.5938	-17.775	-30.9
20.3892	13.425	-17.775	-30.9188
20.4892	13.2375	-17.8125	-30.8438
20.5892	13.1438	-17.8688	-30.825
20.6892	13.1063	-17.8688	-30.8063
20.7892	13.1625	-17.85	-30.7313
20.8892	13.1813	-17.7188	-30.8063
20.9892	13.275	-17.6063	-30.825
21.0892	13.3875	-17.475	-30.825
21.1892	13.5188	-17.3438	-30.8438
21.2892	13.575	-17.2875	-30.7875
21.3892	13.5938	-17.3063	-30.8063
21.4892	13.4438	-17.3625	-30.7875
21.5892	13.2188	-17.4563	-30.8438
21.6892	13.0313	-17.4375	-30.9
21.7892	12.7875	-17.5312	-31.0125
21.8892	12.75	-17.5875	-30.9563
21.9892	12.75	-17.775	-30.8625
22.0892	12.9188	-17.7188	-30.9
22.1892	13.0125	-17.3813	-31.05
22.2892	13.2188	-17.0063	-31.1813
22.3892	13.5188	-16.6125	-31.2188
22.4892	13.8563	-16.4062	-31.2188
22.5892	14.2125	-16.3125	-31.125
22.6892	14.325	-16.3125	-31.1438
22.7892	14.3063	-16.0125	-31.2
22.8892	14.175	-15.9563	-31.275
22.9892	14.0625	-16.0125	-31.2
23.0892	13.9688	-16.1625	-31.1625
23.1892	13.8375	-16.425	-31.0875
23.2892	13.8563	-16.6313	-30.8813
23.3892	13.9875	-16.575	-30.8063
23.4892	14.1188	-16.4438	-30.7688
23.5892	14.1188	-16.575	-30.7688
23.6892	14.025	-16.575	-30.675
23.7892	13.6125	-16.9313	-30.4688
23.8892	12.5625	-17.4188	-30.3
23.9892	10.8563	-17.8875	-30.0938
24.0892	8.45625	-18.225	-30.0563
24.1892	5.2875	-18.375	-29.9813
24.2892	1.725	-18.2063	-29.9625
24.3892	-1.96875	-17.5312	-29.925
24.4892	-5.7375	-16.6688	-30
24.5892	-9.28125	-15.3375	-30.1688
24.6892	-12.2438	-13.9688	-30.3188
24.7892	-14.5688	-12.5438	-30.4875
24.8892	-16.2938	-11.3625	-30.6563
24.9892	-17.325	-10.275	-30.7313
25.0892	-17.9813	-9.54375	-30.7875
25.1892	-18.3188	-9.2625	-30.825
25.2892	-18.375	-9.09375	-30.8438
25.3892	-18.3	-9.13125	-30.825
25.4892	-18.2625	-9.16875	-30.7688
25.5892	-18.2625	-9.05625	-30.8063
25.6892	-18.3	-8.94375	-30.6563
25.7892	-18.4313	-8.94375	-30.6375
25.8892	-18.5063	-8.775	-30.5813
25.9892	-18.675	-8.53125	-30.5625
26.0892	-18.8438	-8.475	-30.4313
26.1892	-19.0688	-8.4375	-30.2813
26.2892	-19.2188	-8.3625	-30.1313
26.3892	-19.3125	-8.475	-30
26.4892	-19.35	-8.30625	-30.1313
26.5892	-19.2375	-8.25	-30.1875
26.6892	-19.1813	-8.38125	-30.1688
26.7892	-18.975	-8.56875	-30.1125
26.8892	-18.9	-8.625	-30.0563
26.9892	-18.825	-8.75625	-30.0563
27.0892	-18.8813	-8.8125	-30
27.1892	-18.8625	-8.68125	-29.9813
27.2892	-18.8438	-8.75625	-29.8688
27.3892	-18.9938	-8.90625	-29.7
27.4892	-19.0125	-9.1125	-29.475
27.5892	-18.8625	-9.50625	-29.2125
27.6892	-18.5438	-10.1813	-28.9875
27.7892	-18.3	-10.6875	-28.8188
27.8892	-17.9062	-11.1188	-28.8
27.9892	-17.475	-11.4938	-28.8188
28.0892	-17.2313	-11.7563	-28.8375
28.1892	-16.875	-11.9438	-28.875
28.2892	-16.6125	-12.0375	-29.0063
28.3892	-16.5938	-11.925	-29.1938
28.4892	-16.7438	-11.475	-29.2688
28.5892	-16.7812	-11.0813	-29.4188
28.6892	-17.0813	-10.5938	-29.5125
28.7892	-17.5312	-10.0875	-29.4938
28.8892	-18.0188	-9.39375	-29.5125
28.9892	-18.7688	-8.1375	-29.6438
29.0892	-19.5938	-6.01875	-29.9063
29.1892	-20.2125	-3.225	-30.225
29.2892	-20.4	0.1875	-30.7125
29.3892	-20.2313	3.91875	-31.1063
29.4892	-19.7063	7.7625	-31.6125
29.5892	-18.9	11.4938	-32.1562
29.6892	-17.7	14.925	-32.7
29.7892	-16.35	17.85	-33.2063
29.8892	-14.8688	19.9875	-33.5438
29.9892	-13.5938	21.5438	-33.7125
30.0892	-12.6375	22.4062	-33.8063
30.1892	-12.0188	23.025	-33.9375
30.2892	-11.5875	23.4375	-33.9375
30.3892	-11.1938	23.7188	-33.9563
30.4892	-11.0625	24.0188	-33.975
30.5892	-10.725	24.3	-33.8813
30.6892	-10.3688	24.5063	-33.8438
30.7892	-9.975	24.5813	-33.9188
30.8892	-9.6375	24.6375	-34.05
30.9892	-9.39375	24.4688	-34.1063
31.0892	-9.2625	24.2813	-34.2563
31.1892	-9.3	24	-34.35
31.2892	-9.31875	23.8313	-34.3313
31.3892	-9.58125	23.7	-34.3313
31.4892	-9.88125	23.55	-34.3125
31.5892	-10.2188	23.3438	-34.275
31.6892	-10.4813	23.25	-34.2188
31.7892	-10.7063	23.0625	-34.1813
31.8892	-10.8375	22.95	-34.1063
31.9892	-10.9125	22.9313	-34.0688
32.0892	-10.9313	23.025	-34.0875
32.1892	-10.8	23.1	-34.0125
32.2892	-10.7063	23.1562	-34.0688
32.3892	-10.6688	23.175	-34.0875
32.4892	-10.5188	23.0063	-34.275
32.5892	-10.3875	23.0438	-34.3875
32.6892	-10.3688	23.1375	-34.4438
32.7892	-10.3875	23.3625	-34.4438
32.8892	-10.4438	23.4563	-34.425
32.9892	-10.4625	23.5312	-34.575
33.0892	-10.3875	23.55	-34.5938
33.1892	-10.2375	23.5312	-34.6313
33.2892	-10.1438	23.7938	-34.65
33.3892	-10.0688	23.925	-34.7063
33.4892	-9.975	24	-34.7625
33.5892	-9.9375	23.85	-34.875
33.6892	-9.975	23.6813	-34.95
33.7892	-9.95625	23.4563	-35.0625
33.8892	-9.99375	23.325	-35.1938
33.9892	-10.05	23.2688	-35.2875
34.0892	-10.1813	23.175	-35.25
34.1892	-10.2375	23.1375	-35.2313
34.2892	-10.2188	23.0813	-35.2875
34.3892	-10.125	23.1	-35.4
34.4892	-9.91875	23.1	-35.5875
34.5892	-9.75	23.1938	-35.625
34.6892	-9.61875	23.3813	-35.625
34.7892	-9.45	23.5312	-35.7563
34.8892	-9.3	23.6063	-35.8688
34.9892	-9.1125	23.5875	-35.9813
35.0892	-8.9625	23.4	-36.0563
35.1892	-8.83125	23.3438	-36.0938
35.2892	-8.75625	23.2875	-36.0938
35.3892	-8.7375	23.175	-36.1875
35.4892	-8.56875	23.0438	-36.3
35.5892	-8.475	22.8188	-36.3563
35.6892	-8.2125	22.575	-36.4313
35.7892	-8.00625	22.35	-36.5625
35.8892	-7.8375	22.3125	-36.6375
35.9892	-7.6875	22.2375	-36.7125
36.0892	-7.51875	22.1625	-36.8438
36.1892	-7.40625	22.0125	-36.9188
36.2892	-7.44375	21.7875	-36.9563
36.3892	-7.5	21.6	-37.0875
36.4892	-7.70625	21.4688	-37.1813
36.5892	-8.0625	21.3938	-37.1625
36.6892	-8.26875	21.3938	-37.1438
36.7892	-8.5125	21.2812	-37.1625
36.8892	-8.7	21.1313	-37.2
36.9892	-8.83125	21.15	-37.1813
37.0892	-8.94375	21.15	-37.2
37.1892	-9.075	21.225	-37.0312
37.2892	-9.16875	21.375	-36.8625
37.3892	-9.09375	21.6188	-36.7688
37.4892	-9.16875	21.7313	-36.6938
37.5892	-9.13125	21.8063	-36.525
37.6892	-9.1875	21.9	-36.4688
37.7892	-9.2625	21.9	-36.5063
37.8892	-9.375	21.9375	-36.3938
37.9892	-9.45	22.05	-36.2812
38.0892	-9.50625	22.0125	-36.3563
38.1892	-9.50625	21.9375	-36.3563
38.2892	-9.46875	21.825	-36.4125
38.3892	-9.4125	21.825	-36.5813
38.4892	-9.43125	21.825	-36.4875
38.5892	-9.46875	21.8625	-36.3375
38.6892	-9.4125	21.9	-36.4125
38.7892	-9.39375	21.8438	-36.4688
38.8892	-9.375	21.7125	-36.6188
38.9892	-9.43125	21.3938	-36.7688
39.0892	-9.43125	21.1875	-36.8438
39.1892	-9.58125	21.1125	-36.7688
39.2892	-9.69375	21.0375	-36.8063
39.3892	-9.73125	20.85	-36.9188
39.4892	-9.6375	20.8125	-36.9
39.5892	-9.4875	20.7188	-36.9375
39.6892	-9.3375	20.7188	-36.7688
39.7892	-9.28125	21.075	-36.6
39.8892	-9.225	21.2812	-36.4688
39.9892	-9.16875	21.3	-36.4313
40.0892	-9.075	21.2438	-36.4688
40.1892	-9.075	21.2438	-36.4875
40.2892	-9.16875	21.0938	-36.5438
40.3892	-9.28125	21.1125	-36.525
40.4892	-9.54375	21.1688	-36.5625
40.5892	-9.73125	21.1313	-36.5813
40.6892	-9.7875	21.075	-36.5625
40.7892	-9.80625	21.0375	-36.6375
40.8892	-9.84375	21.0563	-36.6562
40.9892	-9.76875	21.1688	-36.675
41.0892	-9.88125	21.3	-36.6188
41.1892	-9.975	21.3563	-36.675
41.2892	-10.0312	21.3	-36.7313
41.3892	-10.05	21.1125	-36.7313
41.4892	-10.2188	20.9813	-36.825
41.5892	-10.425	20.9625	-36.825
41.6892	-10.6313	21.075	-36.7313
41.7892	-10.9313	21.0563	-36.6188
41.8892	-11.0625	21.0188	-36.5063
41.9892	-11.0625	21.075	-36.5438
42.0892	-11.1188	21.2438	-36.4875
42.1892	-11.175	21.3938	-36.5438
42.2892	-11.175	21.6375	-36.525
42.3892	-11.0813	21.8813	-36.4688
42.4892	-10.9688	22.0125	-36.3563
42.5892	-10.8938	22.125	-36.3188
42.6892	-10.9313	22.2375	-36.3563
42.7892	-10.9688	22.2375	-36.3375
42.8892	-10.9125	22.2	-36.3563
42.9892	-10.95	22.1625	-36.3
43.0892	-11.1188	22.2188	-36.2812
43.1892	-11.175	22.1438	-36.2438
43.2892	-11.2125	22.1063	-36.3563
43.3892	-11.25	22.1625	-36.3938
43.4892	-11.1375	22.2	-36.4313
43.5892	-11.0813	22.2938	-36.3
43.6892	-11.0625	22.4438	-36.15
43.7892	-10.95	22.7625	-36.0188
43.8892	-10.6875	22.875	-35.925
43.9892	-10.5375	23.0063	-35.9062
44.0892	-10.3313	23.0063	-35.9625
44.1892	-10.125	23.025	-36.0375
44.2892	-10.1063	23.0625	-35.9625
44.3892	-10.0312	23.1188	-35.925
44.4892	-9.99375	23.1	-35.9813
44.5892	-9.95625	22.9313	-36.15
44.6892	-9.9375	22.7063	-36.1875
44.7892	-9.95625	22.5	-36.2625
44.8892	-10.0688	22.4813	-36.2063
44.9892	-10.1625	22.2938	-36.1125
45.0892	-10.2375	22.1438	-36.1125
45.1892	-10.425	21.8813	-36.225
45.2892	-10.5563	21.6938	-36.375
45.3892	-10.7438	21.525	-36.4125
45.4892	-10.9875	21.5438	-36.525
45.5892	-11.2313	21.6188	-36.5438
45.6892	-11.55	21.6562	-36.5813
45.7892	-11.8313	21.7313	-36.7313
45.8892	-11.9438	21.8438	-36.8625
45.9892	-12.0188	21.9563	-37.05
46.0892	-12.0188	22.1625	-37.0875
46.1892	-11.9438	22.4438	-37.0875
46.2892	-11.8688	22.7063	-37.05
46.3892	-11.8125	22.7812	-37.1438
46.4892	-11.7375	22.6875	-37.1813
46.5892	-11.7938	22.5563	-37.2188
46.6892	-11.925	22.4438	-37.2563
46.7892	-12.0563	22.35	-37.2
46.8892	-12.225	22.1813	-37.2938
46.9892	-12.3938	21.8813	-37.3688
47.0892	-12.5625	21.525	-37.4813
47.1892	-12.6938	21.3563	-37.575
47.2892	-12.6563	21.3	-37.725
47.3892	-12.525	21.375	-37.6875
47.4892	-12.3938	21.375	-37.7063
47.5892	-12.3563	21.45	-37.6875
47.6892	-12.375	21.4875	-37.725
47.7892	-12.5063	21.5063	-37.7063
47.8892	-12.6375	21.5625	-37.6313
47.9892	-12.7313	21.5625	-37.5
48.0892	-13.0313	21.5625	-37.425
48.1892	-13.2188	21.6	-37.4438
48.2892	-13.4063	21.5813	-37.425
48.3892	-13.5	21.45	-37.35
48.4892	-13.575	21.3563	-37.275
48.5892	-13.5188	21.2812	-37.2563
48.6892	-13.4813	21.3375	-37.35
48.7892	-13.3688	21.4875	-37.3125
48.8892	-13.2563	21.675	-37.2563
48.9892	-13.2938	21.7313	-37.275
49.0892	-13.2563	21.7875	-37.275
49.1892	-13.2938	21.9	-37.3125
49.2892	-13.3125	21.9375	-37.3313
49.3892	-13.3688	22.1063	-37.3313
49.4892	-13.3313	22.2	-37.275
49.5892	-13.3875	22.125	-37.3688
49.6892	-13.3125	22.05	-37.4813
49.7892	-13.1813	21.9938	-37.5
49.8892	-13.1438	21.9563	-37.5938
49.9892	-13.0688	21.9	-37.65
50.0892	-12.9563	21.9938	-37.5563
50.1892	-12.9	22.05	-37.5375
50.2892	-13.0313	21.975	-37.5563
50.3892	-13.0688	21.975	-37.5563
50.4892	-13.125	21.9188	-37.5563
50.5892	-13.275	21.9188	-37.4625
50.6892	-13.3688	22.0125	-37.275
50.7892	-13.6313	22.1063	-37.0688
50.8892	-13.8188	22.0688	-37.0688
50.9892	-13.9313	21.9938	-36.9938
51.0892	-14.0063	22.0312	-36.9563
51.1892	-14.1	22.1438	-36.8813
51.2892	-14.2313	22.3125	-36.6938
51.3892	-14.2313	22.4438	-36.6562
51.4892	-14.3063	22.4438	-36.6938
51.5892	-14.2875	22.5375	-36.75
51.6892	-14.4938	22.5375	-36.675
51.7892	-14.6813	22.5	-36.6938
51.8892	-14.85	22.35	-36.6938
51.9892	-15.0375	22.2188	-36.6938
52.0892	-15.3	22.05	-36.7313
52.1892	-15.525	21.8625	-36.8813
52.2892	-15.6938	21.8438	-37.0312
52.3892	-15.825	21.7125	-37.1813
52.4892	-15.8063	21.8438	-37.4062
52.5892	-15.8438	22.0125	-37.4813
52.6892	-15.8438	22.2938	-37.4813
52.7892	-15.9	22.575	-37.4813
52.8892	-15.825	22.8	-37.5188

## Sheet: Metadata Device
proeprty	value
version	1.1.13
build	1011300
fileFormat	1.17
deviceModel	NX713J
deviceBrand	nubia
deviceBoard	kalama
deviceManufacturer	nubia
deviceBaseOS
deviceCodename	REL
deviceRelease	13
depthFrontSensor	0
depthFrontResolution
depthFrontRate
depthBackSensor	0
depthBackResolution
depthBackRate
accelerometer Name	lsm6dso Accelerometer Non-wakeup
accelerometer Vendor	STMicro
accelerometer Range	156.9064
accelerometer Resolution	0.0047856453
accelerometer MinDelay	2404
accelerometer MaxDelay	1000000
accelerometer Power	0.17
accelerometer Version	142915
linear_acceleration Name	linear_acceleration
linear_acceleration Vendor	QTI
linear_acceleration Range	156.91
linear_acceleration Resolution	0.01
linear_acceleration MinDelay	5000
linear_acceleration MaxDelay	200000
linear_acceleration Power	0.515
linear_acceleration Version	1
gravity Name	gravity Gravity Non-wakeup
gravity Vendor	QTI
gravity Range	156.91
gravity Resolution	0.01
gravity MinDelay	5000
gravity MaxDelay	200000
gravity Power	0.515
gravity Version	1
gyroscope Name	lsm6dso Gyroscope Non-wakeup
gyroscope Vendor	STMicro
gyroscope Range	34.906036
gyroscope Resolution	0.0012217296
gyroscope MinDelay	2404
gyroscope MaxDelay	1000000
gyroscope Power	0.55
gyroscope Version	142915
magnetic_field Name	ak0991x Magnetometer Non-wakeup
magnetic_field Vendor	akm
magnetic_field Range	4912.0503
magnetic_field Resolution	0.15
magnetic_field MinDelay	10000
magnetic_field MaxDelay	1000000
magnetic_field Power	1.1
magnetic_field Version	146986
pressure Name
pressure Vendor
pressure Range
pressure Resolution
pressure MinDelay
pressure MaxDelay
pressure Power
pressure Version
light Name	stk_stk3a7x Ambient Light Sensor Non-wakeup
light Vendor	sensortek
light Range	4095.9001
light Resolution	0.54
light MinDelay	0
light MaxDelay	0
light Power	0.09
light Version	66560
proximity Name	stk_stk3a7x Proximity Sensor Wakeup
proximity Vendor	sensortek
proximity Range	5.0
proximity Resolution	1.0
proximity MinDelay	0
proximity MaxDelay	0
proximity Power	0.1
proximity Version	66560
temperature Name
temperature Vendor
temperature Range
temperature Resolution
temperature MinDelay
temperature MaxDelay
temperature Power
temperature Version
humidity Name
humidity Vendor
humidity Range
humidity Resolution
humidity MinDelay
humidity MaxDelay
humidity Power
humidity Version
attitude Name	AKL SEE for rotv Non-wakeup
attitude Vendor	akm
attitude Range	1.0
attitude Resolution	0.01
attitude MinDelay	10000
attitude MaxDelay	10000
attitude Power	0.001
attitude Version	1291

## Sheet: Metadata Time
event	experiment time	system time	system time text
START	0	1.71007e+09	2024-03-10 20:37:22.302 UTC+08:00
PAUSE	52.9801	1.71007e+09	2024-03-10 20:38:15.283 UTC+08:00
