# Supplementary material for: Gyroscope-constrained magnetometer PDR/Wi-Fi indoor positioning algorithm
Source: PLoS One. 2025 Oct 24;20(10):e0335277. doi: 10.1371/journal.pone.0335277 (PMC12551869; doi:10.1371/journal.pone.0335277)
Supplement: S1 File — (ZIP) [file pone.0335277.s001.zip › B.csv]

TimeStamp[ms]	Prox[Cm]	Lux[lux]	AccX[m/s^2]	AccY[m/s^2]	AccZ[m/s^2]	GyroX[rad/s]	GyroY[rad/s]	GyroZ[rad/s]	MagnX[uT]	MagnY[uT]	MagnZ[uT]	OrienYaw[degrees]	OrienPitch[degrees]	OrienRoll[degrees]	Press[Pa]	Temp[C°]	Batt[%]	Lat	Lng	Speed[m/s]
1531156155219	-	-	-1.0298585	0.30177248	10.097403	-0.0046771606	0.16556981	0.012067081	-3.9	25.2	-39.0	-	-	-	-	-	-	-	-	-
1531156155239	-	-	-0.8382569	0.37362307	9.929751	-0.014264541	0.040933874	0.123919845	-5.4	25.35	-40.5	-	-	-	-	-	-	-	-	-
1531156155238	-	-	-0.8382569	0.37362307	9.929751	-0.014264541	0.040933874	0.123919845	-5.4	25.35	-40.5	-	-	-	-	-	-	-	-	-
1531156155244	-	-	-0.78556645	0.46942386	9.977652	-0.024384553	0.0153675275	0.12711564	-4.9500003	25.500002	-39.0	-	-	-	-	-	-	-	-	-
1531156155254	-	-	-0.46463382	0.6514453	9.881851	-0.04782037	-0.07890838	0.1297788	-4.9500003	25.500002	-39.0	-	-	-	-	-	-	-	-	-
1531156155264	-	-	-0.28261232	0.6514453	9.7621	-0.07232145	-0.10713788	0.10154929	-4.05	25.95	-40.050003	-	-	-	-	-	-	-	-	-
1531156155274	-	-	0.038320314	0.6993457	9.73815	-0.130911	-0.028308315	0.048818707	-4.05	25.95	-40.050003	-	-	-	-	-	-	-	-	-
1531156155285	-	-	0.028740235	0.57001466	9.968072	-0.16127104	0.028683335	0.022719726	-4.65	25.800001	-39.45	-	-	-	-	-	-	-	-	-
1531156155294	-	-	-0.043110352	0.5748047	10.025552	-0.19802266	0.08514235	-1.8345937E-4	-4.65	25.800001	-39.45	-	-	-	-	-	-	-	-	-
1531156155304	-	-	-0.17723145	0.5604346	10.135723	-0.20441425	0.12935083	-0.023619277	-5.8500004	25.35	-40.050003	-	-	-	-	-	-	-	-	-
1531156155314	-	-	-0.28261232	0.45984375	10.605147	-0.15115103	0.15012348	-0.03586982	-5.8500004	25.35	-40.050003	-	-	-	-	-	-	-	-	-
1531156155324	-	-	-0.3305127	0.45984375	10.566827	-0.092561476	0.12722029	-0.03853298	-5.4	26.400002	-38.100002	-	-	-	-	-	-	-	-	-
1531156155335	-	-	-0.60354495	0.48379397	10.341695	0.023019716	0.08674025	-0.02681507	-5.4	26.400002	-38.100002	-	-	-	-	-	-	-	-	-
1531156155345	-	-	-0.6179151	0.49337405	10.140513	0.058706075	0.033477023	-0.0012487238	-4.9500003	25.2	-39.9	-	-	-	-	-	-	-	-	-
1531156155355	-	-	-0.5939649	0.4981641	9.699829	0.075750306	-0.05493993	0.017393405	-4.9500003	25.2	-39.9	-	-	-	-	-	-	-	-	-
1531156155365	-	-	-0.5748047	0.5125342	9.613608	0.06882609	-0.10394209	0.025382888	-5.1000004	25.650002	-40.050003	-	-	-	-	-	-	-	-	-
1531156155375	-	-	-0.52690434	0.43589357	9.632769	0.029943934	-0.15827058	0.042959753	-5.1000004	25.650002	-40.050003	-	-	-	-	-	-	-	-	-
1531156155386	-	-	-0.488584	0.4263135	9.7621	0.012367071	-0.1604011	0.053612396	-4.65	26.85	-39.45	-	-	-	-	-	-	-	-	-
1531156155396	-	-	-0.28740236	0.45505372	9.81958	0.0070407484	-0.1353674	0.053079765	-4.65	26.85	-39.45	-	-	-	-	-	-	-	-	-
1531156155406	-	-	-0.028740235	0.46942386	9.905801	0.0033123228	-0.11779053	0.036568165	-3.9	25.2	-40.2	-	-	-	-	-	-	-	-	-
1531156155416	-	-	0.028740235	0.5987549	9.8866415	-0.0046771606	-0.0528094	-0.008172942	-3.9	25.2	-40.2	-	-	-	-	-	-	-	-	-
1531156155426	-	-	0.033530276	0.62749517	9.6615095	-0.019590862	-0.044287283	-0.020956116	-5.1000004	25.650002	-40.95	-	-	-	-	-	-	-	-	-
1531156155436	-	-	0.1820215	0.6849756	9.369317	-0.08830042	-0.10181156	-0.09552463	-5.1000004	25.650002	-40.95	-	-	-	-	-	-	-	-	-
1531156155446	-	-	0.047900394	0.75203615	9.359736	-0.13730258	-0.1785106	-0.14878786	-5.8500004	27.000002	-39.300003	-	-	-	-	-	-	-	-	-
1531156155457	-	-	-0.1580713	0.64186525	9.546548	-0.17298895	-0.23230647	-0.18340895	-5.8500004	27.000002	-39.300003	-	-	-	-	-	-	-	-	-
1531156155467	-	-	-0.086220704	0.5891748	9.944121	-0.16872787	-0.25094858	-0.20524687	-4.8	25.95	-39.300003	-	-	-	-	-	-	-	-	-
1531156155477	-	-	-0.21555176	0.39278322	10.289004	-0.141031	-0.2610686	-0.22601953	-4.8	25.95	-39.300003	-	-	-	-	-	-	-	-	-
1531156155487	-	-	-0.4167334	0.25866213	10.427916	-0.12718573	-0.25147173	-0.2292038	-3.6000001	25.2	-40.2	-	-	-	-	-	-	-	-	-
1531156155497	-	-	-0.71371585	0.3305127	10.2315235	-0.043562472	-0.033625137	-0.025738297	-3.6000001	25.2	-40.2	-	-	-	-	-	-	-	-	-
1531156155508	-	-	0.019160157	0.5987549	9.551338	-0.046225633	0.34667426	0.019535443	-5.4	25.650002	-38.850002	-	-	-	-	-	-	-	-	-
1531156155518	-	-	0.05748047	0.68018556	10.595567	-0.10215202	0.23322362	-0.0017698461	-5.4	25.650002	-38.850002	-	-	-	-	-	-	-	-	-
1531156155528	-	-	0.038320314	0.22992188	10.212363	-0.14156681	0.024964407	-0.06248992	-4.05	26.7	-38.850002	-	-	-	-	-	-	-	-	-
1531156155538	-	-	-0.36883304	0.033530276	10.384805	-0.08031409	0.039878108	-0.104035236	-4.05	26.7	-38.850002	-	-	-	-	-	-	-	-	-
1531156155548	-	-	-0.2778223	0.19639161	10.734478	0.018222867	0.017507555	-0.08645837	-6.7500005	26.400002	-40.5	-	-	-	-	-	-	-	-	-
1531156155558	-	-	-0.2778223	0.2921924	10.849439	0.13327143	-0.062919915	-0.071012035	-6.7500005	26.400002	-40.5	-	-	-	-	-	-	-	-	-
1531156155568	-	-	-0.23950197	0.33530274	10.614727	0.22275363	-0.1571958	-0.06568571	-6.15	24.6	-40.5	-	-	-	-	-	-	-	-	-
1531156155579	-	-	-0.33530274	0.2682422	10.380015	0.30424637	-0.2791686	-0.07154467	-6.15	24.6	-40.5	-	-	-	-	-	-	-	-	-
1531156155589	-	-	-0.4981641	0.25387207	10.150093	0.34206325	-0.38729292	-0.052369907	-5.8500004	27.45	-40.95	-	-	-	-	-	-	-	-	-
1531156155599	-	-	-0.32572266	0.34009278	9.75731	0.33940008	-0.4032719	-0.0555657	-5.8500004	27.45	-40.95	-	-	-	-	-	-	-	-	-
1531156155609	-	-	-0.2778223	0.3305127	9.551338	0.29945266	-0.35320446	-0.037988838	-6.0	25.800001	-41.550003	-	-	-	-	-	-	-	-	-
1531156155619	-	-	-0.10538086	0.45505372	9.254355	0.23606944	-0.24081907	-0.035325676	-6.0	25.800001	-41.550003	-	-	-	-	-	-	-	-	-
1531156155630	-	-	-0.043110352	0.5508545	9.187295	0.12741247	-0.10606313	-0.042782526	-4.2000003	24.45	-38.7	-	-	-	-	-	-	-	-	-
1531156155640	-	-	-0.081430666	0.42152345	9.74773	0.024614453	0.009518072	-0.046510953	-4.2000003	24.45	-38.7	-	-	-	-	-	-	-	-	-
1531156155650	-	-	0.06227051	0.45026368	9.469908	-0.042497206	0.16504669	-0.05343517	-4.9500003	26.250002	-39.0	-	-	-	-	-	-	-	-	-
1531156155660	-	-	-0.043110352	0.47900394	10.092612	-0.0968257	0.20552674	-0.07846889	-4.9500003	26.250002	-39.0	-	-	-	-	-	-	-	-	-
1531156155670	-	-	-0.21555176	0.5364844	10.221944	-0.09842359	0.15119825	-0.07900152	-4.8	24.0	-39.300003	-	-	-	-	-	-	-	-	-
1531156155680	-	-	-0.2682422	0.56522465	10.260264	-0.05528038	0.11338135	-0.074207835	-4.8	24.0	-39.300003	-	-	-	-	-	-	-	-	-
1531156155691	-	-	-0.17244141	0.53169435	10.078242	-0.00947401	0.09047817	-0.07740363	-3.9	24.150002	-39.0	-	-	-	-	-	-	-	-	-
1531156155701	-	-	-0.2778223	0.5604346	10.049502	0.012896542	0.039878108	-0.073142566	-3.9	24.150002	-39.0	-	-	-	-	-	-	-	-	-
1531156155711	-	-	-0.3544629	0.53169435	9.848321	0.025679717	-0.033625137	-0.05503307	-4.2000003	25.800001	-38.7	-	-	-	-	-	-	-	-	-
1531156155721	-	-	-0.24908204	0.53169435	10.092612	0.038462892	-0.07836625	-0.03852147	-4.2000003	25.800001	-38.7	-	-	-	-	-	-	-	-	-
1531156155731	-	-	-0.28740236	0.5029541	10.317744	0.09385664	-0.14601053	-0.015618284	-4.65	26.250002	-39.45	-	-	-	-	-	-	-	-	-
1531156155742	-	-	-0.30177248	0.43589357	10.322535	0.13806511	-0.14760843	0.015807018	-4.65	26.250002	-39.45	-	-	-	-	-	-	-	-	-
1531156155752	-	-	-0.4406836	0.3879932	10.011182	0.18333885	-0.13695578	0.05895023	-4.9500003	24.750002	-39.9	-	-	-	-	-	-	-	-	-
1531156155762	-	-	-0.42152345	0.45984375	9.733359	0.18866517	-0.12204209	0.10049554	-4.9500003	24.750002	-39.9	-	-	-	-	-	-	-	-	-
1531156155772	-	-	-0.3065625	0.6466553	9.460327	0.14978302	-0.11405261	0.14150822	-5.25	26.250002	-37.800003	-	-	-	-	-	-	-	-	-
1531156155783	-	-	-0.07664063	0.6945557	9.474698	0.0997156	-0.10606313	0.14044297	-5.4	24.6	-39.600002	-	-	-	-	-	-	-	-	-
1531156155793	-	-	0.14849122	0.8047266	9.541759	0.00970075	-0.05333253	0.11753977	-5.4	24.6	-39.600002	-	-	-	-	-	-	-	-	-
1531156155803	-	-	0.22992188	0.7424561	9.666299	-0.039834045	-0.020309333	0.088245	-6.3	25.2	-39.9	-	-	-	-	-	-	-	-	-
1531156155813	-	-	0.22992188	0.7041358	9.704619	-0.10215202	0.051063385	0.036047045	-6.3	25.2	-39.9	-	-	-	-	-	-	-	-	-
1531156155823	-	-	0.20118165	0.6993457	9.972861	-0.1298489	0.100065544	0.013676489	-5.8500004	25.35	-40.5	-	-	-	-	-	-	-	-	-
1531156155833	-	-	0.0	0.64186525	10.164463	-0.10108675	0.12616453	-0.012422491	-5.8500004	25.35	-40.5	-	-	-	-	-	-	-	-	-
1531156155844	-	-	-0.05748047	0.613125	10.135723	-0.07658567	0.12989296	-0.01455302	-6.3	24.750002	-39.0	-	-	-	-	-	-	-	-	-
1531156155854	-	-	-0.12933107	0.60833496	10.308165	-0.004147688	0.08781501	0.0062196366	-6.3	24.750002	-39.0	-	-	-	-	-	-	-	-	-
1531156155864	-	-	-0.1341211	0.67539555	10.327325	0.038462892	0.03295389	0.0062196366	-5.1000004	24.300001	-38.100002	-	-	-	-	-	-	-	-	-
1531156155874	-	-	-0.06227051	0.6945557	10.284214	0.10504192	-0.022439862	0.014741752	-5.1000004	24.300001	-38.100002	-	-	-	-	-	-	-	-	-
1531156155884	-	-	-0.0047900393	0.6945557	10.197993	0.13167353	-0.043745153	-0.0070961686	-4.8	24.300001	-38.100002	-	-	-	-	-	-	-	-	-
1531156155894	-	-	-0.10538086	0.5412744	9.8866415	0.14232616	-0.033625137	-0.006030904	-4.8	24.300001	-38.100002	-	-	-	-	-	-	-	-	-
1531156155904	-	-	-0.22992188	0.5221143	9.77647	0.12208615	-0.009124056	8.9331507E-4	-4.3500004	25.35	-38.850002	-	-	-	-	-	-	-	-	-
1531156155915	-	-	-0.17244141	0.6227051	9.527389	0.0336692	0.04999812	-0.0070961686	-4.3500004	25.35	-38.850002	-	-	-	-	-	-	-	-	-
1531156155925	-	-	-0.244292	0.732876	9.479487	-0.046225633	0.09686975	-0.0033677428	-4.65	24.750002	-38.7	-	-	-	-	-	-	-	-	-
1531156155935	-	-	-0.22992188	0.7185059	9.508228	-0.11919625	0.13628455	0.0067522693	-4.65	24.750002	-38.7	-	-	-	-	-	-	-	-	-
1531156155945	-	-	-0.2682422	0.613125	9.72378	-0.16713315	0.12296873	-0.0033677428	-5.8500004	24.300001	-38.4	-	-	-	-	-	-	-	-	-
1531156155955	-	-	-0.30177248	0.5412744	9.867481	-0.17405738	0.12829506	3.6068284E-4	-5.8500004	24.300001	-38.4	-	-	-	-	-	-	-	-	-
1531156155965	-	-	-0.3161426	0.5412744	9.848321	-0.1676658	0.12829506	0.015807018	-5.55	26.250002	-39.45	-	-	-	-	-	-	-	-	-
1531156155976	-	-	-0.34009278	0.52690434	9.800421	-0.17352474	0.0910108	0.03072072	-5.55	26.250002	-39.45	-	-	-	-	-	-	-	-	-
1531156155986	-	-	-0.26345217	0.6322852	10.044712	-0.17565528	0.055324443	0.036047045	-5.1000004	25.050001	-39.600002	-	-	-	-	-	-	-	-	-
1531156155996	-	-	-0.047900394	0.6514453	10.279425	-0.13317733	0.008905778	0.020833937	-5.1000004	25.050001	-39.600002	-	-	-	-	-	-	-	-	-
1531156156006	-	-	-0.081430666	0.6945557	10.375225	-0.08524044	0.005177353	0.012844455	-4.3500004	24.300001	-38.850002	-	-	-	-	-	-	-	-	-
1531156156016	-	-	-0.14849122	0.5604346	10.475816	-0.018128773	0.004644721	-0.0052650403	-4.3500004	24.300001	-38.850002	-	-	-	-	-	-	-	-	-
1531156156026	-	-	-0.25866213	0.5556446	10.202784	0.015427058	-0.00973635	-0.0020692472	-6.6000004	26.250002	-39.0	-	-	-	-	-	-	-	-	-
1531156156036	-	-	-0.30177248	0.5891748	9.857901	0.020220747	0.02381948	0.003257075	-6.6000004	26.250002	-39.0	-	-	-	-	-	-	-	-	-
1531156156047	-	-	-0.28261232	0.5987549	9.75252	-0.008541393	0.03979845	0.014442352	-4.65	25.500002	-38.7	-	-	-	-	-	-	-	-	-
1531156156057	-	-	-0.34488282	0.62749517	9.656719	-0.048488807	0.0323416	0.024029732	-4.65	25.500002	-38.7	-	-	-	-	-	-	-	-	-
1531156156067	-	-	-0.21555176	0.6514453	9.72857	-0.08417517	0.04778793	0.031486586	-5.1000004	25.650002	-38.4	-	-	-	-	-	-	-	-	-
1531156156077	-	-	-0.2921924	0.60833496	9.72857	-0.10548046	0.03287423	0.020833937	-5.1000004	25.650002	-38.4	-	-	-	-	-	-	-	-	-
1531156156087	-	-	-0.2778223	0.62749517	9.800421	-0.116665736	-0.0049426593	0.033617113	-5.4	25.95	-39.600002	-	-	-	-	-	-	-	-	-
1531156156097	-	-	-0.20118165	0.5987549	9.944121	-0.1028173	-0.015062671	0.045867655	-5.4	25.95	-39.600002	-	-	-	-	-	-	-	-	-
1531156156108	-	-	-0.12454102	0.60354495	10.121353	-0.1060131	-0.01932373	0.040541332	-6.15	26.7	-39.300003	-	-	-	-	-	-	-	-	-
1531156156118	-	-	0.0047900393	0.6658155	10.293795	-0.088968866	0.0067752493	-4.713505E-4	-6.15	26.7	-39.300003	-	-	-	-	-	-	-	-	-
1531156156128	-	-	0.047900394	0.5508545	10.380015	-0.05647829	0.048853196	-0.016450318	-5.8500004	25.050001	-40.5	-	-	-	-	-	-	-	-	-
1531156156138	-	-	-0.13891114	0.6322852	10.212363	-0.020791935	0.092529036	-0.022309272	-5.8500004	25.050001	-40.5	-	-	-	-	-	-	-	-	-
1531156156148	-	-	-0.31135255	0.57001466	9.915381	-0.018128773	0.120225914	-0.015385053	-5.4	25.95	-39.300003	-	-	-	-	-	-	-	-	-
1531156156158	-	-	-0.43110353	0.6562354	9.74294	-0.027716154	0.095192194	0.012311823	-5.4	25.95	-39.300003	-	-	-	-	-	-	-	-	-
1531156156168	-	-	-0.28261232	0.6706055	9.608819	-0.04902144	0.048320565	0.029356053	-4.3500004	27.000002	-39.300003	-	-	-	-	-	-	-	-	-
1531156156179	-	-	-0.17723145	0.7041358	9.594449	-0.06713094	0.010503676	0.029888684	-4.3500004	27.000002	-39.300003	-	-	-	-	-	-	-	-	-
1531156156188	-	-	-0.100590825	0.7424561	9.877061	-0.08044674	-0.04435744	0.018703409	-4.8	26.400002	-39.600002	-	-	-	-	-	-	-	-	-
1531156156198	-	-	-0.10538086	0.67539555	9.977652	-0.082044646	-0.06885853	0.0053876042	-4.8	26.400002	-39.600002	-	-	-	-	-	-	-	-	-
1531156156208	-	-	-0.12933107	0.6322852	10.063872	-0.07512043	-0.050216395	-0.0031345116	-5.1000004	26.400002	-39.600002	-	-	-	-	-	-	-	-	-
1531156156218	-	-	-0.20597169	0.68018556	10.279425	-0.049554072	-0.0486185	0.003257075	-5.1000004	26.400002	-39.600002	-	-	-	-	-	-	-	-	-
1531156156228	-	-	-0.17723145	0.75203615	10.250684	-0.018128773	-0.05128166	0.014974984	-4.05	26.7	-39.600002	-	-	-	-	-	-	-	-	-
1531156156239	-	-	-0.21076173	0.8095166	10.078242	-0.0042803353	-0.025182685	0.022431834	-4.05	26.7	-39.600002	-	-	-	-	-	-	-	-	-
1531156156248	-	-	-0.05269043	0.8095166	9.843531	-0.014400347	0.008373147	0.02136657	-4.3500004	25.650002	-40.95	-	-	-	-	-	-	-	-	-
1531156156258	-	-	-0.06706055	0.9244776	9.594449	-0.068728834	0.0131668355	0.022431834	-4.3500004	25.650002	-40.95	-	-	-	-	-	-	-	-	-
1531156156268	-	-	-0.09580079	0.9388477	9.79084	-0.11133941	0.0057099853	0.02136657	-5.25	25.800001	-41.100002	-	-	-	-	-	-	-	-	-
1531156156278	-	-	-0.1580713	0.8765772	10.039923	-0.12891628	-0.022519523	0.033084482	-5.25	25.800001	-41.100002	-	-	-	-	-	-	-	-	-
1531156156288	-	-	-0.1820215	0.87178713	10.164463	-0.12572047	-0.0337048	0.045867655	-3.15	25.2	-41.550003	-	-	-	-	-	-	-	-	-
1531156156299	-	-	-0.12933107	0.8095166	10.250684	-0.10334993	-0.06459747	0.058118194	-3.15	25.2	-41.550003	-	-	-	-	-	-	-	-	-
1531156156308	-	-	-0.20118165	0.7759864	10.317744	-0.08737096	-0.076848015	0.05918346	-4.8	27.000002	-37.65	-	-	-	-	-	-	-	-	-
1531156156318	-	-	-0.023950197	0.7759864	10.341695	-0.0879036	-0.035835326	0.05918346	-4.8	27.000002	-37.65	-	-	-	-	-	-	-	-	-
1531156156328	-	-	0.05269043	0.8095166	10.3512745	-0.09642571	0.011568939	0.050661344	-5.55	26.250002	-39.0	-	-	-	-	-	-	-	-	-
1531156156338	-	-	-0.038320314	0.8430469	10.265054	-0.101752035	0.051516358	0.043204494	-5.55	26.250002	-39.0	-	-	-	-	-	-	-	-	-
1531156156348	-	-	-0.1341211	0.8095166	10.169253	-0.10334993	0.08613745	0.047998182	-4.8	28.050001	-38.4	-	-	-	-	-	-	-	-	-
1531156156358	-	-	-0.21076173	0.8669971	10.150093	-0.09802361	0.108508006	0.057052933	-4.8	28.050001	-38.4	-	-	-	-	-	-	-	-	-
1531156156369	-	-	-0.22513184	0.7951465	10.332115	-0.058608823	0.099453256	0.073031895	-5.8500004	27.750002	-39.600002	-	-	-	-	-	-	-	-	-
1531156156379	-	-	-0.34967285	0.8909473	10.145303	-0.008541393	0.08400692	0.068238206	-5.8500004	27.750002	-39.600002	-	-	-	-	-	-	-	-	-
1531156156389	-	-	-0.41194338	1.0394385	9.8866415	0.035667084	0.0637669	0.04959608	-2.8500001	26.250002	-39.45	-	-	-	-	-	-	-	-	-
1531156156399	-	-	-0.51732427	1.1496094	9.77647	0.03513445	0.035537392	0.038943436	-2.8500001	26.250002	-39.45	-	-	-	-	-	-	-	-	-
1531156156409	-	-	-0.5364844	1.0729688	9.75252	0.011166	0.022754217	0.017638145	-5.4	25.650002	-39.600002	-	-	-	-	-	-	-	-	-
1531156156419	-	-	-0.51732427	1.0633887	9.77168	0.0063723093	0.04938583	0.0016591784	-5.4	25.650002	-39.600002	-	-	-	-	-	-	-	-	-
1531156156430	-	-	-0.68976563	0.92926764	9.75731	-0.027183522	0.06110374	-0.03136402	-4.05	25.650002	-39.600002	-	-	-	-	-	-	-	-	-
1531156156439	-	-	-0.7232959	0.8669971	9.7142	-0.05381513	0.060038473	-0.02390717	-4.05	25.650002	-39.600002	-	-	-	-	-	-	-	-	-
1531156156449	-	-	-1.0490186	0.6849756	9.848321	-0.08257727	0.07388691	-0.0127218915	-6.3	26.550001	-40.65	-	-	-	-	-	-	-	-	-
1531156156459	-	-	-1.1256592	0.6227051	9.924961	-0.093762554	0.06749532	0.013909719	-6.3	26.550001	-40.65	-	-	-	-	-	-	-	-	-
1531156156469	-	-	-1.1927198	0.46463382	10.226734	-0.077783585	0.041396346	0.07409716	-5.4	25.95	-38.850002	-	-	-	-	-	-	-	-	-
1531156156479	-	-	-1.21188	0.39757326	10.145303	-0.04156459	0.04459214	0.12842564	-5.4	25.95	-38.850002	-	-	-	-	-	-	-	-	-
1531156156490	-	-	-0.9196875	0.53169435	10.279425	0.01595681	0.021164982	0.21578783	-4.8	26.400002	-38.850002	-	-	-	-	-	-	-	-	-
1531156156499	-	-	-0.6514453	0.53169435	10.298584	0.04099052	-0.020380333	0.2370931	-4.8	26.400002	-38.850002	-	-	-	-	-	-	-	-	-
1531156156509	-	-	-0.31135255	0.41194338	10.3512745	0.087862164	-0.056066696	0.24561523	-4.9500003	27.900002	-38.7	-	-	-	-	-	-	-	-	-
1531156156519	-	-	-0.34967285	0.364043	10.269844	0.12408116	-0.07790461	0.24135417	-4.9500003	27.900002	-38.7	-	-	-	-	-	-	-	-	-
1531156156529	-	-	-0.26345217	0.5604346	10.221944	0.16562647	-0.10027517	0.26106158	-4.3500004	27.000002	-41.25	-	-	-	-	-	-	-	-	-
1531156156539	-	-	-0.15328126	0.45026368	10.289004	0.20078018	-0.11359097	0.26212683	-4.3500004	27.000002	-41.25	-	-	-	-	-	-	-	-	-
1531156156550	-	-	-0.12454102	0.49337405	10.0063925	0.25457606	-0.13383101	0.27437738	-6.6000004	26.85	-39.45	-	-	-	-	-	-	-	-	-
1531156156560	-	-	-0.038320314	0.47900394	9.81958	0.27268556	-0.1402226	0.27064896	-4.05	25.95	-40.95	-	-	-	-	-	-	-	-	-
1531156156570	-	-	-0.18681154	0.63707525	9.398057	0.2817403	-0.18389843	0.290889	-4.05	25.95	-40.95	-	-	-	-	-	-	-	-	-
1531156156580	-	-	-0.15328126	0.6993457	9.230406	0.27055502	-0.23556376	0.29728058	-4.65	26.85	-41.100002	-	-	-	-	-	-	-	-	-
1531156156591	-	-	-0.13891114	0.7185059	9.125025	0.23114023	-0.39695132	0.33456483	-4.65	26.85	-41.100002	-	-	-	-	-	-	-	-	-
1531156156601	-	-	-0.038320314	0.7232959	9.196876	0.21462862	-0.53277254	0.34788063	-5.55	25.800001	-41.100002	-	-	-	-	-	-	-	-	-
1531156156611	-	-	0.07664063	0.852627	9.369317	0.22368337	-0.7889686	0.35853326	-5.55	25.800001	-41.100002	-	-	-	-	-	-	-	-	-
1531156156621	-	-	0.19160157	0.9580079	9.551338	0.23486865	-0.9423667	0.35959855	-5.55	25.2	-38.25	-	-	-	-	-	-	-	-	-
1531156156631	-	-	1.0154883	1.3076807	10.207574	0.26895714	-1.1128091	0.2578658	-5.55	25.2	-38.25	-	-	-	-	-	-	-	-	-
1531156156641	-	-	1.2070899	1.3699512	10.384805	0.29079506	-1.1016238	0.19501516	-6.0	26.250002	-39.9	-	-	-	-	-	-	-	-	-
1531156156651	-	-	1.4849122	1.3843213	10.9069195	0.32062244	-0.9604762	0.017648641	-6.0	26.250002	-39.9	-	-	-	-	-	-	-	-	-
1531156156662	-	-	1.3795313	1.3268409	10.700948	0.30730665	-0.8544824	-0.046267226	-7.05	26.250002	-37.5	-	-	-	-	-	-	-	-	-
1531156156672	-	-	0.92926764	1.2070899	10.025552	0.2599024	-0.5636652	-0.09420413	-7.05	26.250002	-37.5	-	-	-	-	-	-	-	-	-
1531156156682	-	-	0.63707525	1.1831397	9.651929	0.19172543	-0.36126494	-0.10166098	-7.5000005	26.400002	-38.4	-	-	-	-	-	-	-	-	-
1531156156692	-	-	0.26345217	1.2837305	9.144185	0.026609454	-0.082165666	-0.06650725	-7.5000005	26.400002	-38.4	-	-	-	-	-	-	-	-	-
1531156156702	-	-	0.12454102	1.3795313	8.856783	-0.07885172	0.061645027	-0.031886157	-9.3	25.35	-39.300003	-	-	-	-	-	-	-	-	-
1531156156713	-	-	0.06706055	1.5232325	8.828042	-0.25302246	0.22889154	0.011257053	-9.3	25.35	-39.300003	-	-	-	-	-	-	-	-	-
1531156156723	-	-	0.1580713	1.7148341	9.211246	-0.34889627	0.31784114	0.04161709	-9.900001	25.050001	-40.95	-	-	-	-	-	-	-	-	-
1531156156744	-	-	0.2778223	1.8537452	10.020762	-0.3233299	0.38868123	0.052269734	-9.3	25.35	-38.850002	-	-	-	-	-	-	-	-	-
1531156156733	-	-	0.26345217	1.8202149	9.83874	-0.36167943	0.37589806	0.04374762	-9.900001	25.050001	-40.95	-	-	-	-	-	-	-	-	-
1531156156754	-	-	0.28740236	1.7579445	10.111773	-0.19656345	0.33648327	0.042682357	-9.3	25.35	-38.850002	-	-	-	-	-	-	-	-	-
1531156156764	-	-	0.28261232	1.7818946	9.901011	-0.11826651	0.30132955	0.025638122	-8.25	24.6	-40.5	-	-	-	-	-	-	-	-	-
1531156156775	-	-	0.1580713	1.9830762	9.474698	-0.037306417	0.21291257	0.002202305	-8.25	24.6	-40.5	-	-	-	-	-	-	-	-	-
1531156156785	-	-	0.10538086	2.0549269	9.182506	-0.019729549	0.14952934	-0.011646133	-8.55	25.35	-38.4	-	-	-	-	-	-	-	-	-
1531156156795	-	-	0.09101075	2.0309765	9.029224	-0.022925343	0.14047459	-0.012178765	-8.55	25.35	-38.4	-	-	-	-	-	-	-	-	-
1531156156805	-	-	-0.05269043	1.9878663	8.933423	-0.05541591	0.11650615	-0.014309294	-7.9500003	26.250002	-37.5	-	-	-	-	-	-	-	-	-
1531156156816	-	-	-0.22513184	2.1124072	9.091495	-0.09589595	0.06377556	-0.02283141	-7.9500003	26.250002	-37.5	-	-	-	-	-	-	-	-	-
1531156156826	-	-	-0.21555176	2.1650977	9.273516	-0.10974439	0.02542604	-0.0031240173	-7.2000003	27.000002	-38.850002	-	-	-	-	-	-	-	-	-
1531156156836	-	-	-0.0047900393	2.1459377	9.546548	-0.11347282	0.007316542	0.0011370406	-7.2000003	27.000002	-38.850002	-	-	-	-	-	-	-	-	-
1531156156847	-	-	0.19639161	2.3806496	9.75252	-0.109211765	0.044068165	-0.023896676	-6.7500005	26.7	-40.050003	-	-	-	-	-	-	-	-	-
1531156156857	-	-	0.1580713	2.3662794	9.718989	-0.1294518	0.104788244	-0.054789342	-6.7500005	26.7	-40.050003	-	-	-	-	-	-	-	-	-
1531156156867	-	-	0.0	2.3662794	9.651929	-0.16780132	0.15858409	-0.06757252	-6.4500003	25.050001	-38.100002	-	-	-	-	-	-	-	-	-
1531156156878	-	-	0.07185059	2.3327491	9.580078	-0.21733612	0.17509569	-0.069170415	-6.4500003	25.050001	-38.100002	-	-	-	-	-	-	-	-	-
1531156156887	-	-	0.1101709	2.308799	9.814791	-0.26260984	0.16923673	-0.08355148	-6.4500003	27.000002	-38.850002	-	-	-	-	-	-	-	-	-
1531156156897	-	-	0.13891114	2.323169	10.116563	-0.29296988	0.14580092	-0.11657468	-6.4500003	27.000002	-38.850002	-	-	-	-	-	-	-	-	-
1531156156907	-	-	0.13891114	2.42376	10.437495	-0.29403514	0.10105982	-0.15119578	-6.7500005	27.45	-39.300003	-	-	-	-	-	-	-	-	-
1531156156918	-	-	0.10538086	2.3758595	10.672208	-0.26793617	0.06643872	-0.17037055	-6.7500005	27.45	-39.300003	-	-	-	-	-	-	-	-	-
1531156156927	-	-	0.1341211	2.1507277	10.729688	-0.2237277	0.014240761	-0.17995793	-6.7500005	28.35	-39.300003	-	-	-	-	-	-	-	-	-
1531156156937	-	-	0.10538086	2.198628	10.95961	-0.16194236	-0.05233827	-0.18741478	-6.7500005	28.35	-39.300003	-	-	-	-	-	-	-	-	-
1531156156948	-	-	0.11496094	2.1124072	11.203902	-0.08684121	-0.11944993	-0.20339374	-7.5000005	25.95	-39.600002	-	-	-	-	-	-	-	-	-
1531156156958	-	-	0.1580713	2.074087	11.136841	-0.013870596	-0.17750685	-0.21031795	-7.5000005	25.95	-39.600002	-	-	-	-	-	-	-	-	-
1531156156968	-	-	0.24908204	2.0932472	10.791959	0.038859993	-0.19135529	-0.20712216	-7.5000005	27.000002	-39.600002	-	-	-	-	-	-	-	-	-
1531156156978	-	-	0.364043	2.0309765	10.672208	0.053241063	-0.17910475	-0.22682956	-7.5000005	27.000002	-39.600002	-	-	-	-	-	-	-	-	-
1531156156989	-	-	0.28261232	2.1507277	10.418335	0.04738211	-0.090155154	-0.25665694	-6.7500005	27.45	-40.050003	-	-	-	-	-	-	-	-	-
1531156156999	-	-	0.17244141	2.1555176	10.332115	0.031403143	-0.08163304	-0.27210328	-6.7500005	27.45	-40.050003	-	-	-	-	-	-	-	-	-
1531156157009	-	-	0.09101075	2.1555176	10.145303	-0.0026853192	-0.04488142	-0.28435382	-6.0	26.550001	-39.45	-	-	-	-	-	-	-	-	-
1531156157020	-	-	0.06706055	2.078877	10.020762	-0.041567475	-0.004401367	-0.27796224	-7.2000003	26.7	-38.850002	-	-	-	-	-	-	-	-	-
1531156157030	-	-	0.2682422	2.1219873	10.284214	-0.12092967	0.082950324	-0.28648436	-7.2000003	26.7	-38.850002	-	-	-	-	-	-	-	-	-
1531156157040	-	-	0.2921924	2.064507	10.533297	-0.15022445	0.12502825	-0.30672437	-8.25	26.7	-39.300003	-	-	-	-	-	-	-	-	-
1531156157050	-	-	0.22992188	1.8537452	10.98835	-0.16034447	0.12343037	-0.31950754	-8.25	26.7	-39.300003	-	-	-	-	-	-	-	-	-
1531156157061	-	-	0.22992188	1.6429834	11.194322	-0.1427676	0.10052718	-0.30139807	-8.25	26.7	-39.300003	-	-	-	-	-	-	-	-	-
1531156157070	-	-	0.24908204	1.4801221	11.606265	-0.06393802	0.02542604	-0.27636436	-7.9500003	26.550001	-39.9	-	-	-	-	-	-	-	-	-
1531156157080	-	-	0.32093263	1.4418018	11.864927	0.012228383	-0.027837185	-0.25346115	-6.0	26.85	-38.25	-	-	-	-	-	-	-	-	-
1531156157090	-	-	0.5125342	1.2502003	12.133169	0.1959865	-0.10879728	-0.19860005	-6.0	26.85	-38.25	-	-	-	-	-	-	-	-	-
1531156157101	-	-	0.50774413	1.1831397	12.090059	0.24765183	-0.14554891	-0.18901268	-7.05	25.500002	-39.9	-	-	-	-	-	-	-	-	-
1531156157112	-	-	0.8382569	1.0059083	11.5823145	0.3376667	-0.25047746	-0.18155582	-7.05	25.500002	-39.9	-	-	-	-	-	-	-	-	-
1531156157122	-	-	1.2358302	0.96758795	11.290123	0.32488352	-0.27870697	-0.21031795	-7.05	27.150002	-39.45	-	-	-	-	-	-	-	-	-
1531156157132	-	-	1.2502003	0.977168	11.328443	0.22208548	-0.3223828	-0.2838212	-7.05	27.150002	-39.45	-	-	-	-	-	-	-	-	-
1531156157142	-	-	1.341211	0.93405765	11.567945	0.15657172	-0.30800173	-0.33921495	-6.7500005	25.95	-41.25	-	-	-	-	-	-	-	-	-
1531156157153	-	-	1.4418018	0.7568262	11.917618	0.15657172	-0.27710906	-0.40526134	-6.7500005	25.95	-41.25	-	-	-	-	-	-	-	-	-
1531156157164	-	-	1.4897022	0.5364844	11.821816	0.22155285	-0.2360964	-0.47503617	-7.05	26.250002	-40.2	-	-	-	-	-	-	-	-	-
1531156157174	-	-	1.341211	0.37362307	11.390714	0.25084764	-0.20360583	-0.5528005	-7.05	26.250002	-40.2	-	-	-	-	-	-	-	-	-
1531156157185	-	-	1.0346485	0.28740236	10.720108	0.21196546	-0.17058262	-0.6177816	-6.7500005	24.6	-40.050003	-	-	-	-	-	-	-	-	-
1531156157195	-	-	0.732876	0.09580079	10.2315235	0.12940747	-0.16898473	-0.6614574	-6.7500005	24.6	-40.050003	-	-	-	-	-	-	-	-	-
1531156157205	-	-	0.44547364	-0.047900394	9.905801	0.020217868	-0.15353839	-0.667849	-6.6000004	25.2	-38.7	-	-	-	-	-	-	-	-	-
1531156157215	-	-	0.19160157	-0.23950197	10.030342	-0.0916349	-0.11785203	-0.6492069	-6.6000004	25.2	-38.7	-	-	-	-	-	-	-	-	-
1531156157225	-	-	0.14370118	-0.42152345	10.073453	-0.16034447	-0.049142476	-0.6337606	-6.7500005	24.6	-40.5	-	-	-	-	-	-	-	-	-
1531156157235	-	-	0.06227051	-0.5556446	10.298584	-0.2056182	0.06377556	-0.5996721	-6.7500005	24.6	-40.5	-	-	-	-	-	-	-	-	-
1531156157246	-	-	-0.15328126	-0.60354495	10.5764065	-0.19549818	0.20066203	-0.53415835	-7.05	25.2	-38.25	-	-	-	-	-	-	-	-	-
1531156157256	-	-	-0.43110353	-0.60833496	10.835069	-0.12838653	0.29014426	-0.446274	-7.05	25.2	-38.25	-	-	-	-	-	-	-	-	-
1531156157266	-	-	-0.5029541	-0.63707525	10.94524	0.019152602	0.33488536	-0.33282337	-5.55	24.45	-40.2	-	-	-	-	-	-	-	-	-
1531156157276	-	-	-0.38320315	-0.6849756	10.624307	0.214096	0.31624323	-0.21564429	-5.55	24.45	-40.2	-	-	-	-	-	-	-	-	-
1531156157287	-	-	-0.10538086	-0.51732427	10.202784	0.4042457	0.25339264	-0.10166098	-6.4500003	26.400002	-40.5	-	-	-	-	-	-	-	-	-
1531156157296	-	-	0.18681154	-0.22992188	9.445957	0.5453932	0.17083463	-0.041473538	-6.4500003	26.400002	-40.5	-	-	-	-	-	-	-	-	-
1531156157307	-	-	0.32572266	0.05269043	8.708291	0.61783123	0.057916604	-0.021766145	-3.6000001	24.750002	-39.45	-	-	-	-	-	-	-	-	-
1531156157316	-	-	0.5460645	0.28740236	8.143066	0.61037433	-0.060327753	-0.036147214	-3.6000001	24.750002	-39.45	-	-	-	-	-	-	-	-	-
1531156157327	-	-	0.6706055	0.4742139	7.6592727	0.5272837	-0.13755943	-0.0771599	-7.65	24.45	-40.2	-	-	-	-	-	-	-	-	-
1531156157336	-	-	0.74724615	0.57001466	7.4916215	0.41383308	-0.18602896	-0.1234989	-7.65	24.45	-40.2	-	-	-	-	-	-	-	-	-
1531156157346	-	-	0.8382569	0.71371585	7.6113725	0.27854452	-0.20893215	-0.16930528	-5.1000004	22.650002	-39.600002	-	-	-	-	-	-	-	-	-
1531156157356	-	-	1.0106983	0.7232959	7.774234	0.16882226	-0.17324579	-0.22949272	-5.1000004	22.650002	-39.600002	-	-	-	-	-	-	-	-	-
1531156157366	-	-	1.0298585	0.78556645	8.061636	0.055371594	-0.10560149	-0.28541908	-4.65	23.1	-39.45	-	-	-	-	-	-	-	-	-
1531156157377	-	-	0.8765772	0.7185059	8.387359	-0.028251665	-0.03582667	-0.3253665	-4.65	23.1	-39.45	-	-	-	-	-	-	-	-	-
1531156157387	-	-	0.6658155	0.6322852	8.804092	-0.086308576	0.044600796	-0.34720442	-3.9	22.35	-39.9	-	-	-	-	-	-	-	-	-
1531156157397	-	-	0.40715334	0.5843848	8.971744	-0.10441807	0.09573349	-0.33229074	-3.9	22.35	-39.9	-	-	-	-	-	-	-	-	-
1531156157408	-	-	0.033530276	0.56522465	8.995694	-0.060742233	0.044068165	-0.27316853	-5.1000004	23.550001	-38.4	-	-	-	-	-	-	-	-	-
1531156157418	-	-	0.0	0.6322852	8.737032	-0.020262182	-0.044348784	-0.21031795	-5.1000004	23.550001	-38.4	-	-	-	-	-	-	-	-	-
1531156157429	-	-	-0.023950197	0.8669971	8.5119	0.052175798	-0.26006484	-0.12136837	-3.9	23.400002	-41.100002	-	-	-	-	-	-	-	-	-
1531156157439	-	-	0.05748047	0.977168	8.205338	0.07827478	-0.39748394	-0.07023568	-3.9	23.400002	-41.100002	-	-	-	-	-	-	-	-	-
1531156157449	-	-	0.22992188	1.0777588	7.3766603	0.07241583	-0.68617064	0.02297496	-3.9	22.050001	-40.65	-	-	-	-	-	-	-	-	-
1531156157460	-	-	0.35925296	1.101709	7.175479	0.032468405	-0.76979387	0.053335	-4.8	22.2	-40.5	-	-	-	-	-	-	-	-	-
1531156157470	-	-	1.4178516	1.5088624	7.33355	-0.09483069	-0.74689066	0.021909699	-4.8	22.2	-40.5	-	-	-	-	-	-	-	-	-
1531156157481	-	-	1.8345851	1.7339942	8.119117	-0.16460553	-0.6132	-0.065974616	-6.15	22.95	-42.15	-	-	-	-	-	-	-	-	-
1531156157491	-	-	1.7435743	1.7531544	8.693921	-0.21893623	-0.4246415	-0.21297298	-6.15	22.95	-42.15	-	-	-	-	-	-	-	-	-
1531156157500	-	-	1.4130616	1.5807129	9.2256155	-0.22852361	-0.31385398	-0.28434572	-6.15	22.95	-42.15	-	-	-	-	-	-	-	-	-
1531156157510	-	-	0.68976563	0.977168	9.273516	-0.12199717	-0.08588739	-0.2971289	-7.2000003	23.25	-39.600002	-	-	-	-	-	-	-	-	-
1531156157521	-	-	0.2778223	0.8286768	9.0004835	-0.07832133	0.004127453	-0.24120249	-6.6000004	24.150002	-39.9	-	-	-	-	-	-	-	-	-
1531156157530	-	-	0.033530276	0.93405765	8.62207	-0.076723434	0.05579278	-0.13201289	-6.6000004	24.150002	-39.9	-	-	-	-	-	-	-	-	-
1531156157540	-	-	0.0	1.1543995	8.703502	-0.12199717	0.049401194	-0.06330334	-6.4500003	21.900002	-40.5	-	-	-	-	-	-	-	-	-
1531156157551	-	-	0.22992188	1.1591895	8.971744	-0.17472775	0.019573787	0.029374672	-6.4500003	21.900002	-40.5	-	-	-	-	-	-	-	-	-
1531156157560	-	-	0.4167334	1.22146	9.230406	-0.18111934	0.037683282	0.052810494	-6.4500003	21.900002	-40.5	-	-	-	-	-	-	-	-	-
1531156157570	-	-	0.93405765	1.2693604	9.910591	-0.14809614	0.052064355	0.068256825	-6.7500005	22.95	-40.050003	-	-	-	-	-	-	-	-	-
1531156157580	-	-	1.1064991	1.3939015	10.150093	-0.114540316	0.06910859	0.046418905	-6.3	23.85	-39.0	-	-	-	-	-	-	-	-	-
1531156157591	-	-	1.092129	1.4897022	10.269844	-0.08204976	0.07709807	0.029907303	-6.3	23.85	-39.0	-	-	-	-	-	-	-	-	-
1531156157601	-	-	0.9244776	1.5663428	10.308165	-0.023460208	0.106392846	0.032037836	-4.2000003	23.1	-38.7	-	-	-	-	-	-	-	-	-
1531156157612	-	-	0.8430469	1.6813037	9.953702	0.020215636	0.17776556	0.046951536	-4.2000003	23.1	-38.7	-	-	-	-	-	-	-	-	-
1531156157622	-	-	0.8286768	1.6286134	9.872271	0.024476694	0.19001609	0.053875756	-4.2000003	23.1	-38.7	-	-	-	-	-	-	-	-	-
1531156157631	-	-	0.7185059	1.8202149	9.800421	0.0074324626	0.2214414	0.07198525	-6.15	22.95	-41.25	-	-	-	-	-	-	-	-	-
1531156157641	-	-	0.5221143	1.9112257	9.73815	0.012758785	0.24114878	0.090094745	-5.55	24.150002	-40.65	-	-	-	-	-	-	-	-	-
1531156157652	-	-	0.488584	1.9064356	9.857901	0.017019842	0.2331593	0.10021476	-5.55	24.150002	-40.65	-	-	-	-	-	-	-	-	-
1531156157662	-	-	0.5412744	1.8920655	9.651929	-0.0016222852	0.1836245	0.13430323	-4.8	23.25	-40.5	-	-	-	-	-	-	-	-	-
1531156157673	-	-	0.7424561	2.0501368	9.6615095	-0.068733945	0.13835077	0.13323796	-4.8	23.25	-40.5	-	-	-	-	-	-	-	-	-
1531156157683	-	-	0.78556645	2.1076174	9.718989	-0.09057187	0.13675287	0.13270533	-4.9500003	23.1	-40.65	-	-	-	-	-	-	-	-	-
1531156157693	-	-	1.0490186	2.2177882	10.236314	-0.19230461	0.14634025	0.10074739	-4.9500003	23.1	-40.65	-	-	-	-	-	-	-	-	-
1531156157704	-	-	1.0777588	2.1555176	10.504556	-0.22372992	0.19161399	0.06772419	-4.9500003	22.35	-40.65	-	-	-	-	-	-	-	-	-
1531156157714	-	-	0.97237796	2.1555176	10.605147	-0.24077415	0.20865822	0.04055995	-4.9500003	22.35	-40.65	-	-	-	-	-	-	-	-	-
1531156157724	-	-	0.6322852	2.088457	10.93087	-0.24610047	0.2049298	0.024580983	-5.25	23.85	-41.550003	-	-	-	-	-	-	-	-	-
1531156157734	-	-	0.26345217	1.8010547	11.213482	-0.19976147	0.10586021	0.07251788	-5.25	23.85	-41.550003	-	-	-	-	-	-	-	-	-
1531156157744	-	-	0.2682422	1.5998731	11.290123	-0.18484777	0.062717	0.09329054	-5.4	22.650002	-42.15	-	-	-	-	-	-	-	-	-
1531156157755	-	-	0.46463382	1.2981006	11.668535	-0.07885396	-0.084822126	0.14016218	-5.4	22.650002	-42.15	-	-	-	-	-	-	-	-	-
1531156157765	-	-	0.5125342	1.1831397	11.936778	5.0824374E-4	-0.12796535	0.16306537	-5.25	23.400002	-41.850002	-	-	-	-	-	-	-	-	-
1531156157775	-	-	0.4023633	1.1400293	12.013418	0.066554636	-0.09547477	0.19928436	-5.25	23.400002	-41.850002	-	-	-	-	-	-	-	-	-
1531156157786	-	-	0.43589357	1.1256592	12.10922	0.08146834	-0.09014845	0.21100228	-6.15	23.550001	-40.95	-	-	-	-	-	-	-	-	-
1531156157796	-	-	0.40715334	1.0873389	11.850557	0.18692952	-0.09068108	0.30527815	-6.15	23.550001	-40.95	-	-	-	-	-	-	-	-	-
1531156157806	-	-	0.9244776	0.728086	11.658956	0.18053794	-0.19401173	0.32871398	-5.1000004	22.95	-42.45	-	-	-	-	-	-	-	-	-
1531156157817	-	-	1.6525636	0.3784131	11.496095	0.09691467	-0.37457404	0.28024444	-5.1000004	22.95	-42.45	-	-	-	-	-	-	-	-	-
1531156157827	-	-	2.2561085	0.05748047	12.17628	-0.122529805	-0.5338311	0.16785906	-5.25	24.150002	-41.100002	-	-	-	-	-	-	-	-	-
1531156157837	-	-	2.179468	-0.10538086	13.186978	-0.19443515	-0.5423532	0.08956211	-5.25	24.150002	-41.100002	-	-	-	-	-	-	-	-	-
1531156157847	-	-	1.3891114	-0.37362307	14.408438	-0.11613822	-0.4283699	0.049082067	-4.2000003	24.150002	-41.850002	-	-	-	-	-	-	-	-	-
1531156157858	-	-	0.8430469	-0.5604346	14.753321	0.06602201	-0.28242868	0.0778442	-5.4	23.25	-41.25	-	-	-	-	-	-	-	-	-
1531156157868	-	-	-0.014370117	-0.71371585	14.087505	0.4953236	-0.07363685	0.22538334	-5.4	23.25	-41.25	-	-	-	-	-	-	-	-	-
1531156157878	-	-	-0.3544629	-0.5460645	12.971426	0.75098705	0.030226432	0.34682348	-6.15	24.0	-41.7	-	-	-	-	-	-	-	-	-
1531156157889	-	-	-0.43110353	-0.29698244	10.466236	1.0822842	0.097338095	0.5668006	-6.15	24.0	-41.7	-	-	-	-	-	-	-	-	-
1531156157899	-	-	-0.21076173	-0.18681154	9.062755	1.1611139	0.032356963	0.65734804	-6.15	23.550001	-42.45	-	-	-	-	-	-	-	-	-
1531156157909	-	-	0.488584	-0.07664063	7.1323686	1.0540547	-0.2233065	0.72339445	-6.15	23.550001	-42.45	-	-	-	-	-	-	-	-	-
1531156157920	-	-	0.8765772	0.27303225	6.4330225	0.8356756	-0.4448815	0.68504494	-7.2000003	22.650002	-40.050003	-	-	-	-	-	-	-	-	-
1531156157929	-	-	1.5328126	0.8430469	6.332432	0.2753465	-0.6664565	0.508211	-7.2000003	22.650002	-40.050003	-	-	-	-	-	-	-	-	-
1531156157939	-	-	1.8154249	1.0442286	7.0078273	-0.044232864	-0.62491125	0.38943404	-6.7500005	21.150002	-42.45	-	-	-	-	-	-	-	-	-
1531156157950	-	-	2.0309765	0.7664063	8.828042	-0.43039122	-0.36551932	0.17105485	-6.7500005	21.150002	-42.45	-	-	-	-	-	-	-	-	-
1531156157959	-	-	1.4178516	0.5364844	9.833951	-0.55609244	-0.17430435	0.061865237	-6.6000004	21.0	-40.65	-	-	-	-	-	-	-	-	-
1531156157969	-	-	0.6322852	0.31135255	10.370435	-0.6018988	0.16871081	-0.006311686	-6.6000004	21.0	-40.65	-	-	-	-	-	-	-	-	-
1531156157980	-	-	-0.119750984	0.23950197	10.509346	-0.5587556	0.3583279	0.0331031	-8.25	21.6	-41.25	-	-	-	-	-	-	-	-	-
1531156157990	-	-	-0.43589357	0.17723145	10.140513	-0.44583663	0.52184314	0.18436727	-8.25	21.6	-41.25	-	-	-	-	-	-	-	-	-
1531156158000	-	-	-0.45984375	0.22513184	9.6758795	-0.41174817	0.5367569	0.24881577	-6.15	21.150002	-42.15	-	-	-	-	-	-	-	-	-
1531156158010	-	-	-0.21076173	0.4167334	9.129815	-0.3739313	0.44248098	0.35480958	-6.15	21.150002	-42.15	-	-	-	-	-	-	-	-	-
1531156158021	-	-	-0.086220704	0.5939649	9.340576	-0.39044288	0.343944	0.36599487	-6.3	22.800001	-41.550003	-	-	-	-	-	-	-	-	-
1531156158030	-	-	0.18681154	0.60833496	9.68067	-0.36168075	0.23209126	0.36279908	-6.3	22.800001	-41.550003	-	-	-	-	-	-	-	-	-
1531156158040	-	-	0.46463382	0.5364844	10.087823	-0.296167	0.17509961	0.3500159	-7.05	24.150002	-41.850002	-	-	-	-	-	-	-	-	-
1531156158051	-	-	0.68018556	0.488584	10.068663	-0.20135844	0.10639005	0.31326428	-7.05	24.150002	-41.850002	-	-	-	-	-	-	-	-	-
1531156158061	-	-	0.62749517	0.4406836	9.968072	-0.15874787	0.065910004	0.27811053	-5.1000004	24.300001	-41.25	-	-	-	-	-	-	-	-	-
1531156158071	-	-	0.7951465	0.5221143	10.039923	-0.09856042	0.04247418	0.22484732	-5.1000004	24.300001	-41.25	-	-	-	-	-	-	-	-	-
1531156158082	-	-	0.74724615	0.5412744	9.891431	-0.08311409	0.07549738	0.1896936	-7.8	23.25	-43.350002	-	-	-	-	-	-	-	-	-
1531156158092	-	-	0.7041358	0.46463382	9.642349	-0.085777245	0.11011848	0.15081143	-7.8	23.25	-43.350002	-	-	-	-	-	-	-	-	-
1531156158103	-	-	0.60354495	0.43110353	9.651929	-0.08737514	0.118640594	0.116190344	-7.9500003	22.800001	-41.850002	-	-	-	-	-	-	-	-	-
1531156158113	-	-	0.57001466	0.36883304	9.513018	-0.07405934	0.08561739	0.08796083	-7.9500003	22.800001	-41.850002	-	-	-	-	-	-	-	-	-
1531156158124	-	-	0.6179151	0.42152345	9.666299	-0.025057174	0.07816054	0.06559028	-7.3500004	25.2	-43.050003	-	-	-	-	-	-	-	-	-
1531156158134	-	-	0.79035646	0.45026368	9.718989	0.053772397	0.11491217	0.029903919	-7.3500004	25.2	-43.050003	-	-	-	-	-	-	-	-	-
1531156158145	-	-	0.76161623	0.5508545	9.469908	0.11981879	0.15059853	-0.0073803356	-5.25	22.35	-43.050003	-	-	-	-	-	-	-	-	-
1531156158155	-	-	0.5556446	0.5939649	9.077125	0.16935359	0.1916112	-0.0414688	-5.25	22.35	-43.050003	-	-	-	-	-	-	-	-	-
1531156158165	-	-	0.38320315	0.5891748	8.62207	0.19651783	0.23049337	-0.06596988	-7.3500004	24.750002	-41.550003	-	-	-	-	-	-	-	-	-
1531156158175	-	-	0.28261232	0.5460645	8.320298	0.20770311	0.26458183	-0.06437199	-7.3500004	24.750002	-41.550003	-	-	-	-	-	-	-	-	-
1531156158185	-	-	0.028740235	0.78556645	7.8412943	0.17947361	0.26511446	-0.054251973	-6.15	23.25	-42.9	-	-	-	-	-	-	-	-	-
1531156158196	-	-	-0.2203418	0.9053174	7.879615	0.16029884	0.22037335	-0.036675107	-6.15	23.25	-42.9	-	-	-	-	-	-	-	-	-
1531156158206	-	-	-0.1341211	1.0442286	7.8700347	0.15603778	0.1335543	-0.0020540133	-5.25	21.75	-43.5	-	-	-	-	-	-	-	-	-
1531156158216	-	-	0.12933107	1.0442286	8.104747	0.1645599	0.09147635	-0.004184542	-5.25	21.75	-43.5	-	-	-	-	-	-	-	-	-
1531156158227	-	-	0.50774413	1.2022998	8.200547	0.1826694	0.055789985	-0.061708823	-5.25	22.050001	-41.100002	-	-	-	-	-	-	-	-	-
1531156158236	-	-	0.50774413	1.2741505	8.205338	0.16828832	0.07017106	-0.11124362	-6.0	22.35	-40.65	-	-	-	-	-	-	-	-	-
1531156158246	-	-	0.21076173	1.2741505	8.224498	0.11981879	0.081888966	-0.15119103	-6.0	22.35	-40.65	-	-	-	-	-	-	-	-	-
1531156158257	-	-	0.17723145	1.3268409	8.416099	0.08146927	0.07709528	-0.14107102	-5.4	22.2	-41.7	-	-	-	-	-	-	-	-	-
1531156158266	-	-	0.17723145	1.3124708	8.875943	0.034597635	0.09413951	-0.13787523	-5.4	22.2	-41.7	-	-	-	-	-	-	-	-	-
1531156158276	-	-	0.22992188	1.2693604	9.091495	0.036728166	0.102661625	-0.12828785	-6.4500003	22.2	-41.25	-	-	-	-	-	-	-	-	-
1531156158287	-	-	0.28740236	1.3603711	9.163345	0.01169445	0.07443212	-0.15332156	-6.4500003	22.2	-41.25	-	-	-	-	-	-	-	-	-
1531156158297	-	-	0.244292	1.2502003	9.263936	-5.5609137E-4	0.06324684	-0.15971315	-5.4	22.2	-41.7	-	-	-	-	-	-	-	-	-
1531156158307	-	-	0.20597169	1.2022998	9.85311	-0.023459278	0.012646776	-0.18155107	-5.4	22.2	-41.7	-	-	-	-	-	-	-	-	-
1531156158317	-	-	0.2682422	1.2022998	10.274634	-0.0010887235	-0.045410138	-0.19486687	-5.4	22.2	-42.45	-	-	-	-	-	-	-	-	-
1531156158327	-	-	0.28261232	1.1783496	10.849439	0.07667558	-0.08109649	-0.23108587	-5.4	22.2	-42.45	-	-	-	-	-	-	-	-	-
1531156158338	-	-	0.25866213	1.0106983	10.916499	0.10650299	-0.08322702	-0.23854274	-5.25	23.85	-42.75	-	-	-	-	-	-	-	-	-
1531156158348	-	-	0.3544629	0.9148975	10.87818	0.11236194	-0.08802071	-0.22948799	-5.25	23.85	-42.75	-	-	-	-	-	-	-	-	-
1531156158359	-	-	0.46942386	0.75203615	10.863809	0.08839349	-0.07257438	-0.22469428	-5.1000004	22.2	-42.9	-	-	-	-	-	-	-	-	-
1531156158369	-	-	0.63707525	0.6993457	10.768008	-0.006415046	-0.029431172	-0.21777007	-5.1000004	22.2	-42.9	-	-	-	-	-	-	-	-	-
1531156158379	-	-	0.6610254	0.5891748	10.98356	-0.09536463	-0.004397456	-0.22362903	-4.65	22.050001	-42.300003	-	-	-	-	-	-	-	-	-
1531156158390	-	-	0.68018556	0.48379397	11.457774	-0.17366156	0.021168891	-0.21297637	-4.65	22.050001	-42.300003	-	-	-	-	-	-	-	-	-
1531156158400	-	-	0.6706055	0.57959473	11.702065	-0.17525946	0.065910004	-0.20605215	-4.8	19.800001	-44.100002	-	-	-	-	-	-	-	-	-
1531156158410	-	-	0.5029541	0.5843848	11.965518	-0.077787764	0.15645748	-0.15491948	-4.8	19.800001	-44.100002	-	-	-	-	-	-	-	-	-
1531156158420	-	-	0.20118165	0.732876	12.1235895	0.02607552	0.13142377	-0.073959365	-5.8500004	22.2	-42.15	-	-	-	-	-	-	-	-	-
1531156158431	-	-	0.24908204	0.92926764	12.482842	0.18533255	0.11278164	0.030436553	-5.8500004	22.2	-42.15	-	-	-	-	-	-	-	-	-
1531156158440	-	-	0.613125	0.92926764	12.760665	0.35684013	0.06324684	0.11033139	-5.4	22.650002	-44.100002	-	-	-	-	-	-	-	-	-
1531156158450	-	-	1.0681788	0.8861573	12.664864	0.63487417	-0.08695545	0.18276936	-5.4	22.650002	-44.100002	-	-	-	-	-	-	-	-	-
1531156158461	-	-	1.5136524	0.9867481	12.20502	0.8090449	-0.1886882	0.1896936	-5.8500004	20.85	-43.65	-	-	-	-	-	-	-	-	-
1531156158470	-	-	1.8058448	1.1304493	11.639795	0.89639664	-0.27390936	0.15507248	-5.8500004	20.85	-43.65	-	-	-	-	-	-	-	-	-
1531156158480	-	-	2.4860303	1.0298585	11.2374325	0.8820155	-0.39002317	0.057600796	-3.9	22.050001	-43.050003	-	-	-	-	-	-	-	-	-
1531156158490	-	-	3.056045	0.9915381	10.700948	0.74992186	-0.47204605	-0.11763216	-3.9	22.050001	-43.050003	-	-	-	-	-	-	-	-	-
1531156158501	-	-	3.1374757	0.93405765	10.394385	0.51716155	-0.4747092	-0.3498598	-4.9500003	21.45	-43.050003	-	-	-	-	-	-	-	-	-
1531156158511	-	-	2.931504	0.6658155	10.399176	0.24818233	-0.3207785	-0.5522601	-4.9500003	21.45	-43.050003	-	-	-	-	-	-	-	-	-
1531156158522	-	-	2.43813	0.3784131	10.518927	5.083367E-4	-0.08215924	-0.69234234	-5.25	18.6	-39.45	-	-	-	-	-	-	-	-	-
1531156158531	-	-	1.6238233	-0.06227051	10.494976	-0.19283716	0.18255898	-0.7503993	-5.25	18.6	-39.45	-	-	-	-	-	-	-	-	-
1531156158541	-	-	0.7759864	-0.34967285	10.293795	-0.31694046	0.4360919	-0.75146455	-4.2000003	20.7	-41.850002	-	-	-	-	-	-	-	-	-
1531156158552	-	-	0.3305127	-0.5221143	10.030342	-0.3702037	0.63369846	-0.67210233	-4.2000003	20.7	-41.850002	-	-	-	-	-	-	-	-	-
1531156158561	-	-	0.09580079	-0.56522465	9.575289	-0.39257425	0.677907	-0.59806645	-3.7500002	20.550001	-40.95	-	-	-	-	-	-	-	-	-
1531156158571	-	-	-0.09101075	-0.45026368	9.048384	-0.41228163	0.6672543	-0.47769153	-3.7500002	20.550001	-40.95	-	-	-	-	-	-	-	-	-
1531156158582	-	-	-0.07664063	-0.22513184	8.53106	-0.47673014	0.5660542	-0.3844809	-3.6000001	20.400002	-42.75	-	-	-	-	-	-	-	-	-
1531156158591	-	-	0.0	0.07664063	8.406519	-0.57100606	0.42756978	-0.3067166	-3.6000001	20.400002	-42.75	-	-	-	-	-	-	-	-	-
1531156158601	-	-	0.1341211	0.26345217	8.454419	-0.6237367	0.30027068	-0.28274816	-1.8000001	19.650002	-42.300003	-	-	-	-	-	-	-	-	-
1531156158612	-	-	-0.047900394	0.36883304	8.205338	-0.7164147	0.014779817	-0.23800704	-1.8000001	19.650002	-42.300003	-	-	-	-	-	-	-	-	-
1531156158622	-	-	-0.06706055	0.38320315	8.646021	-0.74624205	-0.17164145	-0.21616912	-2.8500001	19.95	-41.550003	-	-	-	-	-	-	-	-	-
1531156158633	-	-	-0.019160157	0.5556446	9.249566	-0.71747994	-0.4842966	-0.20019016	-2.8500001	19.95	-41.550003	-	-	-	-	-	-	-	-	-
1531156158644	-	-	0.14370118	0.51732427	9.74294	-0.61681247	-0.6952189	-0.18154803	0.75	20.400002	-41.550003	-	-	-	-	-	-	-	-	-
1531156158654	-	-	0.19160157	0.4742139	9.718989	-0.4564901	-0.86246544	-0.16876486	0.75	20.400002	-41.550003	-	-	-	-	-	-	-	-	-
1531156158664	-	-	0.38320315	0.5891748	9.604029	-0.3009615	-0.9093371	-0.14692694	-2.5500002	20.400002	-42.300003	-	-	-	-	-	-	-	-	-
1531156158675	-	-	0.22992188	0.64186525	9.5561285	-0.24450248	-0.8257138	-0.12082795	-2.5500002	20.400002	-42.300003	-	-	-	-	-	-	-	-	-
1531156158685	-	-	0.1341211	0.6610254	9.627979	-0.20721823	-0.6382273	-0.040933117	-3.15	21.0	-43.95	-	-	-	-	-	-	-	-	-
1531156158695	-	-	0.22513184	0.613125	9.690249	-0.16993397	-0.49494922	0.011797471	-1.6500001	20.550001	-43.350002	-	-	-	-	-	-	-	-	-
1531156158705	-	-	0.36883304	0.60354495	9.70941	-0.048493825	-0.22383942	0.10287758	-1.6500001	20.550001	-43.350002	-	-	-	-	-	-	-	-	-
1531156158716	-	-	0.5460645	0.5987549	9.632769	0.026607316	-0.088550836	0.13163972	-3.6000001	20.7	-42.300003	-	-	-	-	-	-	-	-	-
1531156158726	-	-	0.64186525	0.9388477	9.220825	0.15284115	0.11811047	0.14974922	-3.6000001	20.7	-42.300003	-	-	-	-	-	-	-	-	-
1531156158737	-	-	0.6993457	0.977168	9.010064	0.18053803	0.18042845	0.15294501	-3.6000001	21.0	-43.050003	-	-	-	-	-	-	-	-	-
1531156158747	-	-	0.7664063	1.2981006	8.56938	0.20450649	0.239018	0.1279113	-3.6000001	21.0	-43.050003	-	-	-	-	-	-	-	-	-
1531156158757	-	-	1.0154883	1.2645704	8.152647	0.1933212	0.25712746	0.105540745	-3.7500002	20.85	-40.95	-	-	-	-	-	-	-	-	-
1531156158768	-	-	1.0394385	1.3843213	7.798184	0.12674217	0.22197376	0.032037497	-3.7500002	20.85	-40.95	-	-	-	-	-	-	-	-	-
1531156158778	-	-	0.98195803	1.4513819	7.8604546	0.06815263	0.17616738	-0.0127036115	-3.15	20.400002	-43.95	-	-	-	-	-	-	-	-	-
1531156158788	-	-	0.8143067	1.3986914	8.171807	-0.022394849	0.05845566	-0.06756473	-3.15	20.400002	-43.95	-	-	-	-	-	-	-	-	-
1531156158799	-	-	0.7664063	1.4178516	8.5119	-0.066603325	-1.338839E-4	-0.08673949	-4.2000003	21.75	-42.75	-	-	-	-	-	-	-	-	-
1531156158809	-	-	0.6849756	1.3699512	9.062755	-0.072462276	-0.05606027	-0.09632687	-4.2000003	21.75	-42.75	-	-	-	-	-	-	-	-	-
1531156158818	-	-	0.60354495	1.3076807	9.278306	-0.04902646	-0.061919224	-0.08940265	-2.8500001	21.45	-43.050003	-	-	-	-	-	-	-	-	-
1531156158828	-	-	0.50774413	1.3651612	9.666299	0.02021573	-0.01824338	-0.047324706	-2.8500001	21.45	-43.050003	-	-	-	-	-	-	-	-	-
1531156158839	-	-	0.50774413	1.4609619	9.599238	0.10916531	0.053129338	6.121944E-4	-3.3000002	21.150002	-42.45	-	-	-	-	-	-	-	-	-
1531156158849	-	-	0.5221143	1.5232325	9.436378	0.18426646	0.065912515	0.027243806	-3.3000002	21.150002	-42.45	-	-	-	-	-	-	-	-	-
1531156158859	-	-	0.5221143	1.6381935	9.278306	0.20930018	0.045139857	0.036298554	-2.7	20.550001	-42.9	-	-	-	-	-	-	-	-	-
1531156158869	-	-	0.57959473	1.710044	9.369317	0.19438647	-0.037418142	0.016591161	-2.7	20.550001	-42.9	-	-	-	-	-	-	-	-	-
1531156158880	-	-	0.6514453	1.7531544	9.75252	0.1784075	-0.093344525	0.018189058	-4.2000003	19.95	-41.550003	-	-	-	-	-	-	-	-	-
1531156158889	-	-	0.6945557	1.710044	10.159674	0.19278857	-0.17963094	0.012862735	-4.2000003	19.95	-41.550003	-	-	-	-	-	-	-	-	-
1531156158900	-	-	0.7759864	1.6334034	10.365645	0.22527914	-0.18921831	0.02085222	-3.15	20.400002	-43.050003	-	-	-	-	-	-	-	-	-
1531156158910	-	-	0.79993653	1.719624	10.528506	0.2641613	-0.17590252	0.026711173	-3.15	20.400002	-43.050003	-	-	-	-	-	-	-	-	-
1531156158921	-	-	0.86220706	1.7579445	10.461446	0.29984766	-0.14500985	0.041092243	-3.3000002	20.25	-40.95	-	-	-	-	-	-	-	-	-
1531156158931	-	-	1.0777588	1.7627344	10.437495	0.30943504	-0.11837824	0.040559612	-3.3000002	20.25	-40.95	-	-	-	-	-	-	-	-	-
1531156158941	-	-	1.336421	1.7531544	10.494976	0.2955866	-0.093344525	0.038961716	-2.1000001	21.45	-41.850002	-	-	-	-	-	-	-	-	-
1531156158951	-	-	1.7244141	1.6477735	10.624307	0.27055287	-0.12796561	7.956219E-5	-2.1000001	21.45	-41.850002	-	-	-	-	-	-	-	-	-
1531156158961	-	-	1.8776954	1.6046631	10.672208	0.19864753	-0.1359551	-0.083543696	-1.5	18.6	-41.550003	-	-	-	-	-	-	-	-	-
1531156158971	-	-	1.5950831	1.5376027	11.112891	0.083598964	-0.15619512	-0.15917747	-1.5	18.6	-41.550003	-	-	-	-	-	-	-	-	-
1531156158982	-	-	1.2502003	1.3555812	11.735597	0.003171498	-0.15672775	-0.22362597	-4.8	20.25	-40.95	-	-	-	-	-	-	-	-	-
1531156158992	-	-	0.7568262	1.0298585	12.731924	0.040453617	-0.06457596	-0.22894451	-4.8	20.25	-40.95	-	-	-	-	-	-	-	-	-
1531156159002	-	-	0.1580713	0.9627979	13.297149	0.21249382	0.15273799	-0.19272552	-2.5500002	18.6	-42.300003	-	-	-	-	-	-	-	-	-
1531156159013	-	-	-0.74724615	0.79993653	13.000167	0.41329616	0.36579087	-0.06116536	-2.5500002	18.6	-42.300003	-	-	-	-	-	-	-	-	-
1531156159022	-	-	-0.9963282	0.613125	12.415782	0.5368669	0.48296997	0.103950635	-2.7	18.75	-39.600002	-	-	-	-	-	-	-	-	-
1531156159032	-	-	-0.92926764	0.32093263	11.620635	0.52142054	0.47284997	0.27439293	-2.7	18.75	-39.600002	-	-	-	-	-	-	-	-	-
1531156159043	-	-	-0.25866213	0.2921924	11.184742	0.33393398	0.28270027	0.41394258	-2.7	18.75	-40.050003	-	-	-	-	-	-	-	-	-
1531156159052	-	-	0.19639161	0.33530274	11.438614	0.2188854	0.1841633	0.46986896	-2.7	18.75	-40.050003	-	-	-	-	-	-	-	-	-
1531156159063	-	-	0.89573735	0.4263135	11.927197	0.13845794	0.082430534	0.4688037	-3.3000002	18.45	-40.050003	-	-	-	-	-	-	-	-	-
1531156159074	-	-	1.21188	0.3784131	12.16191	0.152839	0.066451564	0.42139944	-4.2000003	19.050001	-41.100002	-	-	-	-	-	-	-	-	-
1531156159084	-	-	0.92926764	0.4167334	11.893667	0.24977808	0.15327063	0.31274247	-4.2000003	19.050001	-41.100002	-	-	-	-	-	-	-	-	-
1531156159094	-	-	0.5125342	0.42152345	11.481724	0.32115078	0.2321002	0.29463297	-3.9	18.6	-41.550003	-	-	-	-	-	-	-	-	-
1531156159104	-	-	-0.033530276	0.43110353	10.279425	0.36482665	0.3444856	0.32286248	-3.9	18.6	-41.550003	-	-	-	-	-	-	-	-	-
1531156159114	-	-	-0.05748047	0.43589357	9.6615095	0.34671715	0.35673615	0.37186465	-2.5500002	18.0	-42.300003	-	-	-	-	-	-	-	-	-
1531156159125	-	-	0.2778223	0.5987549	8.684341	0.16881798	0.27044973	0.40009415	-2.5500002	18.0	-42.300003	-	-	-	-	-	-	-	-	-
1531156159135	-	-	0.5891748	0.732876	8.51669	-0.009613813	0.12930217	0.35535303	-2.1000001	17.550001	-41.100002	-	-	-	-	-	-	-	-	-
1531156159145	-	-	0.96758795	0.9244776	9.115445	-0.3430416	-0.13594867	0.20035706	-2.1000001	17.550001	-41.100002	-	-	-	-	-	-	-	-	-
1531156159156	-	-	1.0250684	0.852627	9.963282	-0.48472178	-0.26910672	0.09809168	-3.9	19.050001	-41.550003	-	-	-	-	-	-	-	-	-
1531156159165	-	-	1.0873389	0.40715334	11.112891	-0.5933787	-0.38362265	-0.045719024	-3.9	19.050001	-41.550003	-	-	-	-	-	-	-	-	-
1531156159176	-	-	1.0585986	0.22513184	11.4625635	-0.59178084	-0.39693847	-0.08779697	-3.6000001	18.300001	-41.100002	-	-	-	-	-	-	-	-	-
1531156159185	-	-	0.5939649	-0.038320314	11.908037	-0.5315934	-0.36657843	-0.15650654	-3.6000001	18.300001	-41.100002	-	-	-	-	-	-	-	-	-
1531156159195	-	-	0.38320315	-0.17723145	11.831397	-0.4458396	-0.26484567	-0.15863706	-4.8	20.25	-40.95	-	-	-	-	-	-	-	-	-
1531156159206	-	-	-0.32093263	-0.39278322	11.146421	-0.2833868	-0.009182206	-0.048914816	-4.8	20.25	-40.95	-	-	-	-	-	-	-	-	-
1531156159216	-	-	-0.4167334	-0.35925296	10.696157	-0.21627513	0.123443216	0.047491618	-3.9	20.7	-41.550003	-	-	-	-	-	-	-	-	-
1531156159227	-	-	-0.6179151	-0.34967285	9.6615095	-0.14223924	0.24754654	0.20248759	-3.9	20.7	-41.550003	-	-	-	-	-	-	-	-	-
1531156159237	-	-	-0.57001466	-0.15328126	8.995694	-0.11880342	0.2752434	0.3068835	-2.8500001	19.650002	-41.550003	-	-	-	-	-	-	-	-	-
1531156159247	-	-	-0.6514453	0.014370117	8.703502	-0.10921604	0.20387068	0.41660574	-2.8500001	19.650002	-41.550003	-	-	-	-	-	-	-	-	-
1531156159257	-	-	-0.5364844	0.17244141	8.751402	-0.10016129	0.11279057	0.4672058	-4.3500004	20.25	-39.600002	-	-	-	-	-	-	-	-	-
1531156159268	-	-	-0.3879932	0.26345217	8.919053	-0.028788572	-0.074695975	0.5316543	-4.3500004	20.25	-39.600002	-	-	-	-	-	-	-	-	-
1531156159278	-	-	-0.17244141	0.32093263	9.062755	0.08412946	-0.14660132	0.57533014	-3.9	19.650002	-42.75	-	-	-	-	-	-	-	-	-
1531156159288	-	-	0.033530276	0.32093263	9.067544	0.20343907	-0.19400558	0.6078207	-3.9	19.650002	-42.75	-	-	-	-	-	-	-	-	-
1531156159299	-	-	-0.07664063	0.3879932	9.019644	0.30250865	-0.25152987	0.6355176	-3.3000002	20.550001	-41.7	-	-	-	-	-	-	-	-	-
1531156159309	-	-	-0.043110352	0.44547364	8.880733	0.42075303	-0.29786888	0.6605513	-3.3000002	20.550001	-41.7	-	-	-	-	-	-	-	-	-
1531156159319	-	-	0.07664063	0.47900394	8.727451	0.48892996	-0.2770962	0.69250923	-5.25	21.0	-41.850002	-	-	-	-	-	-	-	-	-
1531156159329	-	-	0.35925296	0.39278322	8.301138	0.5608353	-0.22010456	0.72073877	-5.25	21.0	-41.850002	-	-	-	-	-	-	-	-	-
1531156159340	-	-	0.45505372	0.52690434	8.085587	0.5565743	-0.20838666	0.72606504	-5.4	20.85	-42.15	-	-	-	-	-	-	-	-	-
1531156159349	-	-	0.81909674	0.57001466	7.6161623	0.48094046	-0.14340553	0.69943345	-5.4	20.85	-42.15	-	-	-	-	-	-	-	-	-
1531156159360	-	-	1.1496094	0.78556645	7.472461	0.41329616	-0.09120757	0.6600187	-5.55	20.7	-43.5	-	-	-	-	-	-	-	-	-
1531156159370	-	-	1.3939015	1.0154883	7.6161623	0.20130855	0.007862025	0.479989	-5.55	20.7	-43.5	-	-	-	-	-	-	-	-	-
1531156159380	-	-	1.096919	0.9580079	8.253238	0.09424947	0.031297844	0.3660057	-6.3	19.35	-41.550003	-	-	-	-	-	-	-	-	-
1531156159391	-	-	0.7232959	0.9244776	8.789722	0.07241155	0.023840992	0.30475298	-6.3	19.35	-41.550003	-	-	-	-	-	-	-	-	-
1531156159401	-	-	0.5460645	1.0106983	8.875943	0.12460951	0.051537868	0.2903719	-7.5000005	20.550001	-40.5	-	-	-	-	-	-	-	-	-
1531156159411	-	-	0.43110353	0.97237796	8.804092	0.17627482	0.101605296	0.29410034	-7.5000005	20.550001	-40.5	-	-	-	-	-	-	-	-	-
1531156159422	-	-	0.40715334	1.0777588	8.368198	0.19331905	0.18948962	0.30315506	-5.8500004	19.800001	-40.95	-	-	-	-	-	-	-	-	-
1531156159432	-	-	0.53169435	1.1639795	8.195757	0.16295902	0.23795915	0.30794877	-5.8500004	19.800001	-40.95	-	-	-	-	-	-	-	-	-
1531156159442	-	-	0.6179151	1.2597803	7.8365045	0.06708523	0.2901571	0.288774	-6.0	19.35	-39.9	-	-	-	-	-	-	-	-	-
1531156159453	-	-	0.732876	1.336421	7.879615	-0.0010916974	0.2933529	0.25841397	-6.0	19.35	-39.9	-	-	-	-	-	-	-	-	-
1531156159463	-	-	0.67539555	1.6094532	8.349038	-0.09110654	0.2486118	0.19662863	-6.6000004	20.400002	-39.9	-	-	-	-	-	-	-	-	-
1531156159474	-	-	0.74724615	1.6717237	8.943004	-0.09962866	0.2171865	0.18757388	-6.7500005	19.800001	-40.5	-	-	-	-	-	-	-	-	-
1531156159484	-	-	1.0059083	1.719624	10.715318	0.026072547	0.09574634	0.17372544	-6.7500005	19.800001	-40.5	-	-	-	-	-	-	-	-	-
1531156159495	-	-	1.1112891	1.7435743	11.02188	0.18319905	0.048874706	0.14336541	-6.6000004	19.050001	-40.2	-	-	-	-	-	-	-	-	-
1531156159504	-	-	1.2933106	1.9160157	10.873389	0.52195036	-0.0038475036	0.07306812	-6.6000004	19.050001	-40.2	-	-	-	-	-	-	-	-	-
1531156159515	-	-	1.3986914	1.8633252	10.552457	0.615161	-0.012902251	0.010750148	-5.4	20.25	-40.050003	-	-	-	-	-	-	-	-	-
1531156159525	-	-	1.21188	1.7627344	9.896221	0.574681	-0.06137178	-0.06488363	-5.4	20.25	-40.050003	-	-	-	-	-	-	-	-	-
1531156159535	-	-	0.847837	1.6573536	9.74773	0.46921977	-0.09119919	-0.09364577	-7.8	19.2	-40.5	-	-	-	-	-	-	-	-	-
1531156159546	-	-	0.68018556	1.7483643	10.150093	0.21621946	-0.010239091	-0.07979733	-7.8	19.2	-40.5	-	-	-	-	-	-	-	-	-
1531156159556	-	-	0.9053174	1.7435743	10.844649	0.11874777	0.12398423	-0.057959408	-6.3	19.050001	-39.45	-	-	-	-	-	-	-	-	-
1531156159567	-	-	1.3939015	1.8824854	11.639795	0.014884481	0.39828983	-0.040382545	-6.3	19.050001	-39.45	-	-	-	-	-	-	-	-	-
1531156159577	-	-	1.8058448	1.8729054	11.955938	-0.0074860714	0.56660163	-0.054763615	-6.4500003	17.400002	-38.850002	-	-	-	-	-	-	-	-	-
1531156159588	-	-	1.5519727	1.719624	11.817027	0.010090792	0.7658061	-0.08459102	-6.4500003	17.400002	-38.850002	-	-	-	-	-	-	-	-	-
1531156159598	-	-	0.9963282	1.8202149	11.558365	0.06601718	0.8387767	-0.069677316	-6.15	18.150002	-40.5	-	-	-	-	-	-	-	-	-
1531156159609	-	-	0.3544629	2.1124072	11.045831	0.12993304	0.78338295	-0.008424612	-6.15	18.150002	-40.5	-	-	-	-	-	-	-	-	-
1531156159619	-	-	-0.05748047	2.2800586	10.753638	0.18426153	0.55967736	0.1140808	-5.4	19.5	-39.600002	-	-	-	-	-	-	-	-	-
1531156159629	-	-	-0.05748047	2.327959	10.657837	0.22367631	0.2592728	0.21048723	-5.4	19.5	-39.600002	-	-	-	-	-	-	-	-	-
1531156159640	-	-	0.32572266	2.2129982	10.705738	0.27534166	-0.047523346	0.26960942	-5.1000004	18.45	-40.95	-	-	-	-	-	-	-	-	-
1531156159650	-	-	0.90052736	2.2417383	10.605147	0.3222133	-0.28401205	0.27546838	-5.1000004	18.45	-40.95	-	-	-	-	-	-	-	-	-
1531156159660	-	-	1.6860938	2.4189699	10.437495	0.3158217	-0.4496607	0.22540094	-4.65	18.300001	-40.2	-	-	-	-	-	-	-	-	-
1531156159671	-	-	2.189048	2.43813	10.408755	0.2582974	-0.5881451	0.10183026	-4.65	18.300001	-40.2	-	-	-	-	-	-	-	-	-
1531156159681	-	-	2.42855	2.2608986	10.298584	0.1192804	-0.62116826	-0.1373216	-5.4	18.150002	-41.25	-	-	-	-	-	-	-	-	-
1531156159690	-	-	2.2513185	2.0549269	10.413546	0.01701501	-0.6025261	-0.26142493	-5.4	18.150002	-41.25	-	-	-	-	-	-	-	-	-
1531156159700	-	-	2.0166066	1.6286134	10.547667	-0.11294725	-0.54020816	-0.39724615	-6.15	17.85	-39.300003	-	-	-	-	-	-	-	-	-
1531156159711	-	-	1.710044	1.2981006	10.691368	-0.23119162	-0.45818278	-0.4691515	-6.15	17.85	-39.300003	-	-	-	-	-	-	-	-	-
1531156159721	-	-	1.1591895	0.8669971	10.6817875	-0.3515665	-0.36337426	-0.5133599	-5.4	18.75	-38.850002	-	-	-	-	-	-	-	-	-
1531156159732	-	-	0.71371585	0.6706055	10.868599	-0.38885075	-0.34846056	-0.52880627	-5.4	18.75	-38.850002	-	-	-	-	-	-	-	-	-
1531156159742	-	-	0.1101709	0.3784131	11.00751	-0.36914334	-0.3537869	-0.47873887	-6.4500003	17.85	-40.5	-	-	-	-	-	-	-	-	-
1531156159753	-	-	-0.07664063	0.2203418	11.064991	-0.31481487	-0.38467956	-0.41215983	-4.65	19.050001	-40.65	-	-	-	-	-	-	-	-	-
1531156159763	-	-	0.14849122	0.10538086	10.950029	-0.20988633	-0.44806278	-0.27580598	-4.65	19.050001	-40.65	-	-	-	-	-	-	-	-	-
1531156159773	-	-	0.5556446	0.19160157	10.873389	-0.1747326	-0.4848144	-0.21668382	-5.55	19.050001	-40.2	-	-	-	-	-	-	-	-	-
1531156159783	-	-	1.5567628	0.5364844	10.758429	-0.14756836	-0.43954065	-0.20390064	-5.55	19.050001	-40.2	-	-	-	-	-	-	-	-	-
1531156159793	-	-	2.0118165	0.75203615	10.538086	-0.1566231	-0.38840798	-0.25503334	-6.0	17.25	-39.45	-	-	-	-	-	-	-	-	-
1531156159804	-	-	2.3423293	0.8047266	9.934542	-0.240779	-0.26909834	-0.45690095	-6.0	17.25	-39.45	-	-	-	-	-	-	-	-	-
1531156159814	-	-	2.203418	0.7232959	9.6615095	-0.29990116	-0.20571512	-0.55969894	-5.4	17.85	-38.850002	-	-	-	-	-	-	-	-	-
1531156159824	-	-	1.5280225	0.7376661	9.307046	-0.4064276	-0.122624494	-0.69924855	-5.4	17.85	-38.850002	-	-	-	-	-	-	-	-	-
1531156159835	-	-	0.81909674	0.6514453	9.5561285	-0.49324664	-0.115700275	-0.7519792	-5.8500004	17.400002	-40.95	-	-	-	-	-	-	-	-	-
1531156159845	-	-	0.22513184	0.38320315	10.011182	-0.49271402	-0.044860184	-0.73120654	-5.8500004	17.400002	-40.95	-	-	-	-	-	-	-	-	-
1531156159855	-	-	0.0	0.081430666	10.126143	-0.45223397	-0.0107717225	-0.6561054	-6.15	19.5	-40.050003	-	-	-	-	-	-	-	-	-
1531156159866	-	-	-0.081430666	0.09101075	10.260264	-0.3190759	0.0440894	-0.49684837	-6.15	19.5	-40.050003	-	-	-	-	-	-	-	-	-
1531156159875	-	-	-0.043110352	0.2778223	10.130933	-0.20722316	0.088297874	-0.40417036	-6.3	19.35	-39.9	-	-	-	-	-	-	-	-	-
1531156159885	-	-	0.13891114	0.5508545	9.83874	-0.0037576463	0.1879001	-0.28965443	-6.3	19.35	-39.9	-	-	-	-	-	-	-	-	-
1531156159896	-	-	0.3065625	0.68018556	9.244776	0.124074094	0.25607702	-0.23585857	-4.3500004	20.25	-41.25	-	-	-	-	-	-	-	-	-
1531156159906	-	-	0.38320315	0.68018556	8.377779	0.27480903	0.33437395	-0.15809427	-4.3500004	20.25	-41.25	-	-	-	-	-	-	-	-	-
1531156159917	-	-	0.43110353	0.91010743	7.5299416	0.31688696	0.37751716	-0.12933213	-4.9500003	19.95	-39.45	-	-	-	-	-	-	-	-	-
1531156159926	-	-	0.4981641	1.0825489	6.710845	0.30996275	0.42385617	-0.08459102	-4.9500003	19.95	-39.45	-	-	-	-	-	-	-	-	-
1531156159937	-	-	0.57959473	1.2358302	6.1935205	0.25084057	0.4494225	-0.07447101	-4.05	18.45	-40.050003	-	-	-	-	-	-	-	-	-
1531156159947	-	-	0.6562354	1.5184424	5.9396486	0.08093088	0.4078772	-0.058492042	-4.05	18.45	-40.050003	-	-	-	-	-	-	-	-	-
1531156159957	-	-	0.62749517	1.7387843	6.351592	-0.0873809	0.3466245	-0.07606891	-5.4	18.150002	-40.95	-	-	-	-	-	-	-	-	-
1531156159968	-	-	0.68976563	1.7531544	6.7635355	-0.23012635	0.2587402	-0.087786816	-5.4	18.150002	-40.95	-	-	-	-	-	-	-	-	-
1531156159979	-	-	1.1448194	1.6477735	7.846084	-0.32120645	0.21666224	-0.10323315	-3.9	18.6	-41.100002	-	-	-	-	-	-	-	-	-
1531156159989	-	-	1.1783496	1.4801221	8.56938	-0.31641275	0.18417168	-0.13838688	-3.9	18.6	-41.100002	-	-	-	-	-	-	-	-	-
1531156160001	-	-	1.092129	1.719624	9.139395	-0.24238023	0.20708491	-0.1650063	-3.3000002	19.800001	-40.5	-	-	-	-	-	-	-	-	-
1531156160011	-	-	0.9580079	1.8776954	9.263936	-0.13425589	0.2598155	-0.18577896	-3.3000002	19.800001	-40.5	-	-	-	-	-	-	-	-	-
1531156160021	-	-	0.92926764	2.0166066	8.780142	-0.027729442	0.29496926	-0.2113453	-3.3000002	18.45	-41.25	-	-	-	-	-	-	-	-	-
1531156160032	-	-	0.8047266	2.0932472	8.416099	-0.030925235	0.29390398	-0.24596639	-2.5500002	20.7	-41.550003	-	-	-	-	-	-	-	-	-
1531156160042	-	-	0.52690434	2.1267774	8.162227	-0.1294622	0.20921545	-0.30029488	-2.5500002	20.7	-41.550003	-	-	-	-	-	-	-	-	-
1531156160052	-	-	0.18681154	2.088457	8.5119	-0.21255283	0.16021328	-0.31148016	-2.4	20.25	-40.050003	-	-	-	-	-	-	-	-	-
1531156160062	-	-	-0.028740235	1.9303858	9.354947	-0.30043715	0.097362675	-0.29656646	-2.4	20.25	-40.050003	-	-	-	-	-	-	-	-	-
1531156160073	-	-	-0.12933107	1.9639161	9.656719	-0.2929803	0.075524755	-0.2757938	-3.0	19.2	-40.95	-	-	-	-	-	-	-	-	-
1531156160083	-	-	-0.1101709	1.8154249	10.221944	-0.22160757	0.0712637	-0.22359584	-3.0	19.2	-40.95	-	-	-	-	-	-	-	-	-
1531156160093	-	-	0.038320314	1.8633252	10.241104	-0.19870439	0.08671003	-0.1932358	-3.0	20.25	-41.25	-	-	-	-	-	-	-	-	-
1531156160104	-	-	0.1820215	1.8106349	10.4566555	-0.18379068	0.120265864	-0.16873473	-3.0	20.25	-41.25	-	-	-	-	-	-	-	-	-
1531156160114	-	-	0.100590825	1.8489552	10.691368	-0.18379068	0.13038588	-0.14796206	-1.6500001	19.800001	-41.25	-	-	-	-	-	-	-	-	-
1531156160124	-	-	0.0047900393	1.8010547	11.136841	-0.15982223	0.121331125	-0.11973256	-1.6500001	19.800001	-41.25	-	-	-	-	-	-	-	-	-
1531156160134	-	-	-0.0047900393	1.6477735	11.424244	-0.13265799	0.112276375	-0.08191567	-3.3000002	19.5	-40.95	-	-	-	-	-	-	-	-	-
1531156160145	-	-	-0.12454102	1.4705421	11.749967	-0.016544165	0.08511213	0.019817084	-3.3000002	19.5	-40.95	-	-	-	-	-	-	-	-	-
1531156160155	-	-	0.0	1.465752	11.817027	0.031392734	0.08085108	0.065623455	0.0	20.85	-40.95	-	-	-	-	-	-	-	-	-
1531156160165	-	-	0.21076173	1.4705421	11.960728	0.122472845	0.033979442	0.14392039	0.0	20.85	-40.95	-	-	-	-	-	-	-	-	-
1531156160175	-	-	0.32572266	1.4226416	11.860137	0.16934448	0.032914177	0.17001937	-1.6500001	18.75	-41.25	-	-	-	-	-	-	-	-	-
1531156160186	-	-	0.2921924	1.4992822	11.797867	0.2108898	0.13997325	0.20623836	-1.6500001	18.75	-41.25	-	-	-	-	-	-	-	-	-
1531156160196	-	-	0.07185059	1.7148341	11.749967	0.24178247	0.23371653	0.23233734	-1.35	19.5	-41.7	-	-	-	-	-	-	-	-	-
1531156160206	-	-	-0.4406836	1.8154249	11.510465	0.3035678	0.33278614	0.2941227	-1.35	19.5	-41.7	-	-	-	-	-	-	-	-	-
1531156160216	-	-	-0.732876	1.6429834	10.98835	0.34777626	0.3690051	0.36176696	-1.6500001	19.2	-42.15	-	-	-	-	-	-	-	-	-
1531156160227	-	-	-0.5748047	1.5040723	10.4566555	0.35576576	0.35568932	0.44592288	-1.6500001	19.2	-42.15	-	-	-	-	-	-	-	-	-
1531156160237	-	-	-0.33530274	1.2166699	10.063872	0.2854583	0.24170601	0.48906606	-2.1000001	19.050001	-42.300003	-	-	-	-	-	-	-	-	-
1531156160247	-	-	0.27303225	1.1735597	10.078242	0.094775975	-0.091721766	0.49812084	-2.1000001	19.050001	-42.300003	-	-	-	-	-	-	-	-	-
1531156160257	-	-	0.7424561	1.1496094	10.4566555	-0.084188454	-0.32980835	0.45551026	-2.8500001	18.300001	-40.2	-	-	-	-	-	-	-	-	-
1531156160268	-	-	1.1400293	1.1112891	11.472144	-0.23971707	-0.46509695	0.37774596	-2.8500001	18.300001	-40.2	-	-	-	-	-	-	-	-	-
1531156160277	-	-	1.2549903	0.8765772	12.616963	-0.29564348	-0.5071749	0.29252478	-0.6	18.45	-42.15	-	-	-	-	-	-	-	-	-
1531156160287	-	-	0.977168	0.728086	13.292359	-0.21681388	-0.39692003	0.21529311	-0.6	18.45	-42.15	-	-	-	-	-	-	-	-	-
1531156160297	-	-	0.5604346	0.5029541	13.163028	-0.0799274	-0.2227493	0.17960675	-3.3000002	20.550001	-41.25	-	-	-	-	-	-	-	-	-
1531156160308	-	-	0.0	0.37362307	12.506792	0.045241173	-0.060296465	0.21582575	-3.3000002	20.550001	-41.25	-	-	-	-	-	-	-	-	-
1531156160318	-	-	-0.3065625	0.40715334	11.496095	0.09317808	0.024924694	0.29838374	-4.9500003	19.650002	-41.550003	-	-	-	-	-	-	-	-	-
1531156160328	-	-	-0.33530274	0.43110353	10.485396	0.03991485	0.044099454	0.37348488	-4.9500003	19.650002	-41.550003	-	-	-	-	-	-	-	-	-
1531156160338	-	-	-0.019160157	0.44547364	9.934542	-0.064481065	0.017467842	0.40704072	-2.1000001	19.650002	-41.100002	-	-	-	-	-	-	-	-	-
1531156160349	-	-	0.51732427	0.64186525	9.656719	-0.20775913	-0.05710067	0.3852028	-2.1000001	19.650002	-41.100002	-	-	-	-	-	-	-	-	-
1531156160359	-	-	1.0825489	0.5029541	9.896221	-0.33985195	-0.120483905	0.3207543	-3.6000001	19.050001	-42.75	-	-	-	-	-	-	-	-	-
1531156160369	-	-	1.5328126	0.45505372	10.121353	-0.4335952	-0.13326707	0.21156469	-3.6000001	19.050001	-42.75	-	-	-	-	-	-	-	-	-
1531156160380	-	-	1.6765138	0.4263135	10.183623	-0.5060332	-0.026740633	0.067753986	-3.7500002	19.5	-42.15	-	-	-	-	-	-	-	-	-
1531156160390	-	-	1.5807129	0.44547364	10.255474	-0.54811114	0.057947893	-0.023326127	-3.7500002	19.5	-42.15	-	-	-	-	-	-	-	-	-
1531156160400	-	-	0.9532178	0.4406836	10.044712	-0.60457015	0.21134597	-0.11280834	-3.15	22.050001	-41.100002	-	-	-	-	-	-	-	-	-
1531156160410	-	-	0.5029541	0.3784131	10.068663	-0.62161434	0.29390398	-0.13997258	-3.7500002	20.25	-42.15	-	-	-	-	-	-	-	-	-
1531156160420	-	-	-0.2682422	0.20118165	10.174044	-0.55716586	0.34610194	-0.10215569	-3.7500002	20.25	-42.15	-	-	-	-	-	-	-	-	-
1531156160431	-	-	-0.45026368	0.05269043	10.078242	-0.46661842	0.34610194	-0.051555634	-3.7500002	21.150002	-40.5	-	-	-	-	-	-	-	-	-
1531156160441	-	-	-0.67539555	0.14849122	9.867481	-0.26741394	0.26034814	0.08106979	-3.7500002	21.150002	-40.5	-	-	-	-	-	-	-	-	-
1531156160452	-	-	-0.57959473	0.17244141	9.848321	-0.19178016	0.22519441	0.11622352	-3.15	22.050001	-43.050003	-	-	-	-	-	-	-	-	-
1531156160462	-	-	-0.39278322	0.24908204	9.374106	-0.008554682	0.14849538	0.18226992	-3.15	22.050001	-43.050003	-	-	-	-	-	-	-	-	-
1531156160472	-	-	-0.20597169	0.2203418	9.139395	0.07240542	0.114406906	0.20943415	-3.0	21.6	-42.15	-	-	-	-	-	-	-	-	-
1531156160483	-	-	-0.119750984	0.29698244	8.708291	0.1794645	0.06274158	0.2200868	-3.0	21.6	-42.15	-	-	-	-	-	-	-	-	-
1531156160493	-	-	-0.0047900393	0.40715334	8.305928	0.2242056	0.060611054	0.21902154	-2.7	21.6	-41.25	-	-	-	-	-	-	-	-	-
1531156160503	-	-	-0.23471193	0.45026368	7.9849954	0.25669888	0.044623982	0.21155487	-2.7	21.6	-41.25	-	-	-	-	-	-	-	-	-
1531156160513	-	-	-0.3161426	0.4406836	7.6161623	0.26468834	0.037167132	0.22114225	-3.6000001	21.0	-43.050003	-	-	-	-	-	-	-	-	-
1531156160524	-	-	-0.38320315	0.4981641	7.5203614	0.23006725	-0.038999278	0.240317	-3.6000001	21.0	-43.050003	-	-	-	-	-	-	-	-	-
1531156160534	-	-	-0.2778223	0.52690434	7.592212	0.192783	-0.0592393	0.25096968	-3.15	22.050001	-42.300003	-	-	-	-	-	-	-	-	-
1531156160544	-	-	-0.25866213	0.60833496	7.577842	0.16508612	-0.08160985	0.25736126	-3.15	22.050001	-42.300003	-	-	-	-	-	-	-	-	-
1531156160555	-	-	-0.14370118	0.62749517	7.783814	0.1448461	-0.113567784	0.26854652	-3.0	22.650002	-42.9	-	-	-	-	-	-	-	-	-
1531156160565	-	-	0.1101709	0.8047266	7.9897857	0.14804189	-0.13487308	0.26428548	-3.0	22.650002	-42.9	-	-	-	-	-	-	-	-	-
1531156160575	-	-	0.21076173	0.97237796	8.123906	0.15336822	-0.1716247	0.23339279	-4.05	22.650002	-42.9	-	-	-	-	-	-	-	-	-
1531156160586	-	-	0.23471193	1.0585986	8.090376	0.16615139	-0.20997423	0.20463064	-4.05	22.650002	-42.9	-	-	-	-	-	-	-	-	-
1531156160596	-	-	0.2682422	1.1639795	8.291558	0.15762927	-0.24512795	0.17000955	-5.1000004	21.150002	-42.15	-	-	-	-	-	-	-	-	-
1531156160607	-	-	0.4981641	1.346001	8.612491	0.17201035	-0.27282482	0.10183263	-5.1000004	21.150002	-42.15	-	-	-	-	-	-	-	-	-
1531156160617	-	-	0.5987549	1.4753321	8.909473	0.17414087	-0.25524795	0.047504142	-4.2000003	22.35	-42.75	-	-	-	-	-	-	-	-	-
1531156160627	-	-	0.5843848	1.3555812	8.981323	0.16615139	-0.1945279	-0.035053853	-4.2000003	22.35	-42.75	-	-	-	-	-	-	-	-	-
1531156160638	-	-	0.43110353	1.2645704	9.053174	0.15496612	-0.14872152	-0.08299075	-4.65	20.7	-42.75	-	-	-	-	-	-	-	-	-
1531156160648	-	-	0.25866213	1.21188	9.043594	0.11501869	-0.13220993	-0.12027501	-4.65	20.7	-42.75	-	-	-	-	-	-	-	-	-
1531156160658	-	-	0.30177248	1.22625	9.833951	0.09637656	-0.11303515	-0.1415803	-5.4	20.550001	-41.7	-	-	-	-	-	-	-	-	-
1531156160668	-	-	0.28261232	1.1879297	10.164463	0.12034501	-0.09652355	-0.14903715	-5.4	20.550001	-41.7	-	-	-	-	-	-	-	-	-
1531156160678	-	-	0.32093263	1.22146	10.332115	0.1730756	-0.060304567	-0.16341822	-4.65	21.45	-41.550003	-	-	-	-	-	-	-	-	-
1531156160689	-	-	0.39757326	1.1304493	10.432706	0.2076967	-0.03953191	-0.17620139	-4.65	21.45	-41.550003	-	-	-	-	-	-	-	-	-
1531156160699	-	-	0.5508545	1.0394385	10.336905	0.20130512	-0.045390863	-0.19910458	-4.3500004	20.25	-43.350002	-	-	-	-	-	-	-	-	-
1531156160709	-	-	0.62749517	0.9867481	10.336905	0.16774929	-0.050717186	-0.20176774	-4.3500004	20.25	-43.350002	-	-	-	-	-	-	-	-	-
1531156160719	-	-	0.7759864	1.0011182	10.399176	0.0921155	-0.038466644	-0.24970464	-4.05	21.900002	-42.45	-	-	-	-	-	-	-	-	-
1531156160730	-	-	0.79993653	0.9532178	10.485396	0.017546993	-0.020357147	-0.28539097	-4.65	21.45	-41.850002	-	-	-	-	-	-	-	-	-
1531156160739	-	-	0.6706055	0.7568262	10.825489	-0.10495842	0.02651449	-0.33545843	-4.65	21.45	-41.850002	-	-	-	-	-	-	-	-	-
1531156160749	-	-	0.57001466	0.5987549	11.1176815	-0.15715638	0.060070317	-0.33971947	-4.65	21.45	-41.850002	-	-	-	-	-	-	-	-	-
1531156160760	-	-	0.43110353	0.21076173	11.994258	-0.14171004	0.13410619	-0.2971089	-4.05	21.900002	-42.45	-	-	-	-	-	-	-	-	-
1531156160770	-	-	0.26345217	0.09580079	12.425362	-0.07406575	0.16766202	-0.24863937	-3.7500002	20.85	-42.45	-	-	-	-	-	-	-	-	-
1531156160780	-	-	-0.2203418	0.3784131	12.679234	0.182663	0.2283821	-0.108557105	-3.7500002	20.85	-42.45	-	-	-	-	-	-	-	-	-
1531156160791	-	-	-0.28740236	0.5891748	12.593013	0.285461	0.2528832	-0.051565453	-4.05	21.6	-43.350002	-	-	-	-	-	-	-	-	-
1531156160801	-	-	-0.25387207	0.91010743	11.745176	0.50437284	0.26406848	0.12207265	-4.05	21.6	-43.350002	-	-	-	-	-	-	-	-	-
1531156160811	-	-	-0.1580713	0.9580079	11.361973	0.52248234	0.22039261	0.1593569	-3.15	22.050001	-42.75	-	-	-	-	-	-	-	-	-
1531156160822	-	-	0.32572266	1.0250684	10.696157	0.4670886	0.06273348	0.19930433	-3.15	22.050001	-42.75	-	-	-	-	-	-	-	-	-
1531156160832	-	-	0.7424561	1.1496094	10.523716	0.3946506	-0.012900296	0.17000955	-4.3500004	20.550001	-42.45	-	-	-	-	-	-	-	-	-
1531156160842	-	-	1.2502003	1.2693604	10.384805	0.28333047	-0.0906646	0.08425576	-4.3500004	20.550001	-42.45	-	-	-	-	-	-	-	-	-
1531156160853	-	-	1.5280225	1.3986914	10.250684	0.17041245	-0.13061203	-0.013748564	-4.05	20.85	-43.350002	-	-	-	-	-	-	-	-	-
1531156160863	-	-	1.7675245	1.3747413	10.317744	-0.084185764	-0.104513034	-0.21668145	-4.05	20.85	-43.350002	-	-	-	-	-	-	-	-	-
1531156160873	-	-	1.9351759	1.1112891	10.571617	-0.21361539	-0.08587091	-0.3019026	-3.15	21.0	-42.300003	-	-	-	-	-	-	-	-	-
1531156160883	-	-	1.9208057	0.8813672	10.691368	-0.39311245	-0.028879263	-0.48139966	-3.15	21.0	-42.300003	-	-	-	-	-	-	-	-	-
1531156160894	-	-	1.6765138	0.6945557	10.768008	-0.49218205	0.012666051	-0.58526295	-4.05	20.25	-41.25	-	-	-	-	-	-	-	-	-
1531156160904	-	-	1.0490186	0.45505372	10.887759	-0.61788327	0.045156617	-0.6933873	-4.05	20.25	-41.25	-	-	-	-	-	-	-	-	-
1531156160914	-	-	0.49337405	0.25387207	11.03625	-0.6754075	0.04089556	-0.7152252	-4.2000003	19.95	-42.75	-	-	-	-	-	-	-	-	-
1531156160924	-	-	0.06706055	0.047900394	11.328443	-0.68286437	-0.01396556	-0.6752778	-4.2000003	19.95	-42.75	-	-	-	-	-	-	-	-	-
1531156160935	-	-	-0.16286133	-0.05748047	11.266172	-0.626938	-0.041662436	-0.59005666	-3.15	20.7	-40.65	-	-	-	-	-	-	-	-	-
1531156160944	-	-	-0.1820215	-0.038320314	11.261382	-0.59498006	-0.058706667	-0.51548815	-3.15	20.7	-40.65	-	-	-	-	-	-	-	-	-
1531156160955	-	-	-0.10538086	0.028740235	11.165582	-0.55183685	-0.084805645	-0.43239748	-3.7500002	20.85	-42.9	-	-	-	-	-	-	-	-	-
1531156160965	-	-	-0.06227051	0.16286133	11.064991	-0.4863231	-0.070957206	-0.33599105	-3.7500002	20.85	-42.9	-	-	-	-	-	-	-	-	-
1531156160975	-	-	0.05269043	0.244292	11.074571	-0.42613566	-0.04645613	-0.2560962	-3.7500002	21.150002	-42.9	-	-	-	-	-	-	-	-	-
1531156160986	-	-	0.20597169	0.364043	11.079361	-0.34890398	-0.034205586	-0.20176774	-3.7500002	21.150002	-42.9	-	-	-	-	-	-	-	-	-
1531156160996	-	-	0.3305127	0.34009278	10.99314	-0.2780639	-0.035803482	-0.18365824	-3.15	21.0	-41.850002	-	-	-	-	-	-	-	-	-
1531156161006	-	-	0.4742139	0.43110353	10.710527	-0.13478908	-0.005433667	-0.15115583	-3.15	21.0	-41.850002	-	-	-	-	-	-	-	-	-
1531156161017	-	-	0.4742139	0.45984375	10.442286	-0.0037615495	0.039840072	-0.12239369	-2.1000001	22.050001	-43.95	-	-	-	-	-	-	-	-	-
1531156161027	-	-	0.48379397	0.62749517	9.953702	0.12300492	0.08458118	-0.09949051	-2.1000001	22.050001	-43.95	-	-	-	-	-	-	-	-	-
1531156161037	-	-	0.32093263	0.67539555	9.287886	0.23059662	0.13358335	-0.077119954	-2.5500002	23.1	-42.75	-	-	-	-	-	-	-	-	-
1531156161047	-	-	0.20118165	0.847837	8.698711	0.30303463	0.16820444	-0.06273888	-2.5500002	23.1	-42.75	-	-	-	-	-	-	-	-	-
1531156161058	-	-	0.0047900393	0.9053174	8.032896	0.35469994	0.2054887	-0.043031488	-2.4	22.95	-42.15	-	-	-	-	-	-	-	-	-
1531156161068	-	-	-0.05269043	0.9915381	7.697593	0.37280944	0.21401082	-0.02225883	-2.4	22.95	-42.15	-	-	-	-	-	-	-	-	-
1531156161078	-	-	-0.10538086	1.0825489	7.0030375	0.36481997	0.2054887	0.008101205	-3.0	22.650002	-42.15	-	-	-	-	-	-	-	-	-
1531156161090	-	-	-0.10538086	1.1496094	6.758745	0.33872098	0.19536869	0.024080174	-3.0	21.6	-42.15	-	-	-	-	-	-	-	-	-
1531156161099	-	-	-0.16286133	1.3651612	6.5192432	0.25669563	0.15329075	0.03792861	-3.0	21.6	-42.15	-	-	-	-	-	-	-	-	-
1531156161109	-	-	-0.1101709	1.5088624	6.552774	0.2087587	0.12985493	0.055505473	-2.4	21.6	-42.45	-	-	-	-	-	-	-	-	-
1531156161120	-	-	0.12454102	1.6046631	6.5623536	0.13845125	0.081918016	0.029939126	-2.4	21.6	-42.45	-	-	-	-	-	-	-	-	-
1531156161130	-	-	0.2778223	1.6669337	6.6102543	0.08092698	0.06061273	0.0059706764	-2.4	21.6	-42.45	-	-	-	-	-	-	-	-	-
1531156161140	-	-	0.25387207	1.575923	6.725215	-0.02293631	0.011077931	-0.03877043	-3.15	22.050001	-41.850002	-	-	-	-	-	-	-	-	-
1531156161151	-	-	0.19639161	1.6717237	6.806646	-0.06714478	0.010545299	-0.06007572	-1.6500001	21.6	-42.45	-	-	-	-	-	-	-	-	-
1531156161161	-	-	0.3784131	1.7579445	7.812554	-0.1550291	0.014273725	-0.11973053	-1.6500001	21.6	-42.45	-	-	-	-	-	-	-	-	-
1531156161171	-	-	0.3879932	1.8250049	8.435259	-0.18059546	0.010012668	-0.1506232	-2.1000001	22.050001	-43.5	-	-	-	-	-	-	-	-	-
1531156161181	-	-	0.28740236	1.829795	8.8951025	-0.15982279	-0.0064989314	-0.17246112	-2.1000001	22.050001	-43.5	-	-	-	-	-	-	-	-	-
1531156161192	-	-	0.1820215	1.7531544	9.086704	-0.1417133	-0.005433667	-0.1719285	-2.1000001	22.050001	-43.5	-	-	-	-	-	-	-	-	-
1531156161202	-	-	0.25387207	1.7579445	9.402847	-0.111353256	-0.041652657	-0.15115583	-2.7	21.150002	-44.100002	-	-	-	-	-	-	-	-	-
1531156161212	-	-	0.23950197	1.6765138	9.733359	-0.09590692	-0.1018401	-0.1506232	-0.90000004	21.6	-42.9	-	-	-	-	-	-	-	-	-
1531156161223	-	-	0.31135255	1.710044	10.116563	-0.067677416	-0.13912435	-0.15328637	-0.90000004	21.6	-42.9	-	-	-	-	-	-	-	-	-
1531156161233	-	-	0.25387207	1.5807129	10.298584	-0.04530686	-0.113025375	-0.15701479	-2.8500001	21.75	-43.5	-	-	-	-	-	-	-	-	-
1531156161244	-	-	0.14849122	1.5711329	10.394385	-0.04211107	-0.054968465	-0.1522211	-2.8500001	21.75	-43.5	-	-	-	-	-	-	-	-	-
1531156161253	-	-	0.15328126	1.6094532	10.403965	-0.046904758	-0.035793703	-0.1490253	-2.7	21.6	-44.550003	-	-	-	-	-	-	-	-	-
1531156161263	-	-	-0.20597169	1.6429834	10.442286	-0.06714478	0.12239807	-0.09469682	-2.7	21.6	-44.550003	-	-	-	-	-	-	-	-	-
1531156161273	-	-	-0.21555176	1.575923	10.499766	-0.08898271	0.16181286	-0.046759915	-1.35	22.2	-43.350002	-	-	-	-	-	-	-	-	-
1531156161284	-	-	-0.17244141	1.5471827	10.6817875	-0.098570086	0.16447602	-0.0052146	-1.35	22.2	-43.350002	-	-	-	-	-	-	-	-	-
1531156161294	-	-	-0.33530274	1.4801221	11.079361	-0.10070062	0.109614894	0.062429693	-1.95	21.6	-42.9	-	-	-	-	-	-	-	-	-
1531156161304	-	-	-0.39757326	1.3747413	11.702065	-0.061818462	0.007882139	0.14978138	-1.95	21.6	-42.9	-	-	-	-	-	-	-	-	-
1531156161314	-	-	-0.3065625	1.4082716	11.850557	-0.041578438	-0.009162093	0.15990138	-0.6	23.25	-42.9	-	-	-	-	-	-	-	-	-
1531156161325	-	-	0.29698244	1.21188	12.387041	0.12833123	-0.1167538	0.25684047	-0.6	23.25	-42.9	-	-	-	-	-	-	-	-	-
1531156161335	-	-	0.6179151	1.2981006	12.554693	0.22420503	-0.11941697	0.27335206	-1.8000001	23.85	-43.5	-	-	-	-	-	-	-	-	-
1531156161345	-	-	0.6562354	1.2981006	12.612173	0.27693564	-0.0869264	0.26855835	-1.8000001	23.85	-43.5	-	-	-	-	-	-	-	-	-
1531156161356	-	-	0.68018556	1.1831397	12.535533	0.37440735	0.027056899	0.28347206	-2.5500002	22.800001	-43.5	-	-	-	-	-	-	-	-	-
1531156161366	-	-	0.23950197	1.2645704	11.831397	0.5038369	0.26407826	0.32341948	-2.5500002	22.800001	-43.5	-	-	-	-	-	-	-	-	-
1531156161376	-	-	0.1820215	1.331631	11.735597	0.52674013	0.2880467	0.33567002	-2.4	23.550001	-43.65	-	-	-	-	-	-	-	-	-
1531156161387	-	-	-0.033530276	1.4322218	10.672208	0.606635	0.3375815	0.39745536	-2.4	23.550001	-43.65	-	-	-	-	-	-	-	-	-
1531156161397	-	-	0.1820215	1.2358302	10.001602	0.50223905	0.19696659	0.4331417	-2.4	22.650002	-43.350002	-	-	-	-	-	-	-	-	-
1531156161407	-	-	0.25866213	1.1543995	9.910591	0.47400957	0.14689916	0.43367437	-2.4	22.650002	-43.350002	-	-	-	-	-	-	-	-	-
1531156161417	-	-	0.82388675	1.1831397	10.068663	0.2151503	-0.2754782	0.3532469	-1.2	23.400002	-41.850002	-	-	-	-	-	-	-	-	-
1531156161428	-	-	1.1735597	1.0633887	10.399176	0.11554807	-0.4523121	0.29305944	-1.2	23.400002	-41.850002	-	-	-	-	-	-	-	-	-
1531156161438	-	-	1.336421	1.0059083	10.739268	0.054295365	-0.54925114	0.24352464	-3.0	21.900002	-42.45	-	-	-	-	-	-	-	-	-
1531156161448	-	-	1.3076807	0.7568262	11.754756	-0.031458423	-0.6605713	0.07947392	-3.0	21.900002	-42.45	-	-	-	-	-	-	-	-	-
1531156161459	-	-	0.82388675	0.53169435	12.061319	-0.018675253	-0.5710891	0.0075685736	-3.6000001	23.400002	-42.75	-	-	-	-	-	-	-	-	-
1531156161468	-	-	0.5604346	0.4406836	11.893667	0.014347946	-0.48320478	-9.5354184E-4	-1.95	22.2	-42.9	-	-	-	-	-	-	-	-	-
1531156161478	-	-	0.39757326	0.3879932	11.802657	0.014347946	-0.46243212	-0.006812496	-1.95	22.2	-42.9	-	-	-	-	-	-	-	-	-
1531156161489	-	-	0.12454102	0.12933107	10.638678	-3.3123884E-5	-0.39904886	0.039526507	-3.6000001	23.85	-43.050003	-	-	-	-	-	-	-	-	-
1531156161499	-	-	0.09101075	0.033530276	10.130933	-0.11188682	-0.40756822	0.064030975	-3.6000001	23.85	-43.050003	-	-	-	-	-	-	-	-	-
1531156161509	-	-	0.3065625	0.06706055	10.025552	-0.18805324	-0.38786083	0.065096244	-4.8	23.25	-41.7	-	-	-	-	-	-	-	-	-
1531156161520	-	-	0.613125	-0.028740235	10.121353	-0.32280916	-0.35164183	0.05976992	-4.8	23.25	-41.7	-	-	-	-	-	-	-	-	-
1531156161530	-	-	0.82388675	0.023950197	10.135723	-0.37234396	-0.28666067	0.023550926	-4.9500003	22.800001	-43.5	-	-	-	-	-	-	-	-	-
1531156161541	-	-	0.90052736	-0.12454102	9.848321	-0.42613983	-0.1742753	-0.02545124	-4.9500003	22.800001	-43.5	-	-	-	-	-	-	-	-	-
1531156161551	-	-	0.8286768	-0.19160157	9.340576	-0.55876523	-0.013952989	-0.07072498	-4.65	22.800001	-44.25	-	-	-	-	-	-	-	-	-
1531156161561	-	-	0.5412744	-0.16765137	9.230406	-0.67807484	0.10748716	-0.07871446	-4.65	22.800001	-44.25	-	-	-	-	-	-	-	-	-
1531156161571	-	-	0.23950197	-0.25387207	9.412427	-0.7909929	0.15542406	-0.074453406	-4.65	22.800001	-44.7	-	-	-	-	-	-	-	-	-
1531156161582	-	-	-0.05748047	-0.41194338	9.74773	-0.855974	0.15702195	-0.049419686	-4.65	22.800001	-44.7	-	-	-	-	-	-	-	-	-
1531156161592	-	-	-0.34967285	-0.41194338	10.111773	-0.8575719	0.17779462	0.0049087983	-5.55	24.150002	-42.75	-	-	-	-	-	-	-	-	-
1531156161602	-	-	-0.8047266	-0.37362307	10.518927	-0.72121805	0.16820723	0.11036998	-5.55	24.150002	-42.75	-	-	-	-	-	-	-	-	-
1531156161613	-	-	-0.8813672	-0.32572266	10.748848	-0.53000313	0.13039035	0.22222275	-6.0	25.500002	-43.050003	-	-	-	-	-	-	-	-	-
1531156161623	-	-	-0.5939649	-0.21555176	10.585987	-0.2189459	0.0867145	0.34632605	-6.0	25.500002	-43.050003	-	-	-	-	-	-	-	-	-
1531156161633	-	-	-0.3305127	-0.09101075	10.044712	0.027662823	0.06274605	0.40598089	-5.4	25.050001	-44.100002	-	-	-	-	-	-	-	-	-
1531156161644	-	-	-0.043110352	0.09101075	9.192085	0.19384408	0.03132075	0.4379388	-5.4	25.050001	-44.100002	-	-	-	-	-	-	-	-	-
1531156161653	-	-	-0.07664063	0.16286133	8.665181	0.24178098	0.005221771	0.4395367	-3.3000002	24.6	-43.350002	-	-	-	-	-	-	-	-	-
1531156161663	-	-	-0.009580079	0.42152345	7.9227247	0.22473675	-0.006496138	0.4299493	-3.3000002	24.6	-43.350002	-	-	-	-	-	-	-	-	-
1531156161674	-	-	0.06227051	0.5029541	7.7359133	0.15496193	-0.01874668	0.40225244	-5.55	24.750002	-44.7	-	-	-	-	-	-	-	-	-
1531156161684	-	-	0.20118165	0.5556446	7.6161623	0.092643954	-0.015018254	0.37082714	-5.55	24.750002	-44.7	-	-	-	-	-	-	-	-	-
1531156161694	-	-	0.17244141	0.57001466	7.812554	0.052696537	-0.019811943	0.34472817	-6.0	26.550001	-44.25	-	-	-	-	-	-	-	-	-
1531156161705	-	-	0.22513184	0.6322852	7.9083548	0.035652306	-0.009691931	0.30797654	-6.0	26.550001	-44.25	-	-	-	-	-	-	-	-	-
1531156161715	-	-	0.23950197	0.68018556	8.109536	0.024999661	-0.042182498	0.2888018	-5.8500004	24.6	-42.9	-	-	-	-	-	-	-	-	-
1531156161736	-	-	0.43589357	0.7711963	8.272398	0.059620757	-0.15190473	0.19772166	-6.0	24.150002	-43.050003	-	-	-	-	-	-	-	-	-
1531156161746	-	-	0.5221143	0.9148975	8.363408	0.052163903	-0.15243737	0.14445844	-6.0	24.150002	-43.050003	-	-	-	-	-	-	-	-	-
1531156161725	-	-	0.26345217	0.74724615	8.258028	0.038315468	-0.091717295	0.2563112	-5.8500004	24.6	-42.9	-	-	-	-	-	-	-	-	-
1531156161756	-	-	0.5364844	0.9532178	8.50711	0.037782833	-0.15989421	0.039529894	-6.3	25.800001	-44.25	-	-	-	-	-	-	-	-	-
1531156161766	-	-	0.5029541	1.0202783	8.310719	0.011683856	-0.1561658	-0.01639649	-6.3	25.800001	-44.25	-	-	-	-	-	-	-	-	-
1531156161777	-	-	0.19639161	0.9484278	8.358619	-0.038383573	-0.07999939	-0.07977972	-6.3	26.85	-44.25	-	-	-	-	-	-	-	-	-
1531156161787	-	-	0.12933107	0.9053174	8.583751	-0.081526786	-0.033127747	-0.074453406	-6.4500003	25.95	-45.300003	-	-	-	-	-	-	-	-	-
1531156161797	-	-	0.1820215	0.9627979	9.0004835	-0.12253947	0.0387776	-0.05048495	-6.4500003	25.95	-45.300003	-	-	-	-	-	-	-	-	-
1531156161807	-	-	0.24908204	1.0346485	9.465117	-0.12467	0.07073554	-0.060604963	-6.4500003	26.400002	-42.9	-	-	-	-	-	-	-	-	-
1531156161818	-	-	0.5891748	1.1448194	10.011182	-0.031459354	0.098432414	-0.123988196	-6.4500003	26.400002	-42.9	-	-	-	-	-	-	-	-	-
1531156161828	-	-	0.6610254	1.1591895	10.087823	0.023934398	0.0702029	-0.16819668	-6.3	26.550001	-42.75	-	-	-	-	-	-	-	-	-
1531156161839	-	-	0.42152345	1.1591895	10.154883	0.10649239	-0.01182246	-0.26247257	-6.3	26.550001	-42.75	-	-	-	-	-	-	-	-	-
1531156161849	-	-	0.32572266	1.1687696	10.073453	0.13738506	-0.07946675	-0.30135474	-6.7500005	25.95	-45.300003	-	-	-	-	-	-	-	-	-
1531156161860	-	-	0.34967285	1.0059083	10.183623	0.16827773	-0.199309	-0.3343779	-6.7500005	25.95	-45.300003	-	-	-	-	-	-	-	-	-
1531156161869	-	-	0.4742139	0.98195803	10.265054	0.17094089	-0.24777853	-0.34290004	-7.05	27.150002	-45.15	-	-	-	-	-	-	-	-	-
1531156161879	-	-	0.5939649	0.89573735	10.629097	0.15709245	-0.2946502	-0.36473796	-7.05	27.150002	-45.15	-	-	-	-	-	-	-	-	-
1531156161890	-	-	0.75203615	0.8382569	11.165582	0.15922298	-0.31435758	-0.3604769	-6.7500005	25.650002	-44.550003	-	-	-	-	-	-	-	-	-
1531156161900	-	-	0.847837	0.79993653	11.424244	0.19064829	-0.28879124	-0.38231483	-6.7500005	25.650002	-44.550003	-	-	-	-	-	-	-	-	-
1531156161910	-	-	1.0059083	0.6514453	11.491304	0.20343146	-0.25417012	-0.39403272	-6.3	26.85	-43.050003	-	-	-	-	-	-	-	-	-
1531156161920	-	-	0.98195803	0.5508545	11.563155	0.215682	-0.10929416	-0.3903043	-6.3	26.85	-43.050003	-	-	-	-	-	-	-	-	-
1531156161931	-	-	0.7759864	0.5939649	11.515254	0.20609462	-0.025138266	-0.37059692	-6.0	26.250002	-44.25	-	-	-	-	-	-	-	-	-
1531156161941	-	-	0.5604346	0.7759864	11.261382	0.22793254	0.10535663	-0.3338453	-6.0	26.250002	-44.25	-	-	-	-	-	-	-	-	-
1531156161950	-	-	0.28740236	0.9388477	11.122471	0.21781252	0.16714197	-0.28324524	-7.05	25.800001	-43.050003	-	-	-	-	-	-	-	-	-
1531156161960	-	-	0.36883304	1.21188	10.801538	0.18478933	0.13145562	-0.17938195	-7.05	25.800001	-43.050003	-	-	-	-	-	-	-	-	-
1531156161970	-	-	0.52690434	1.2549903	10.619517	0.1363198	0.09363872	-0.12611873	-5.25	24.750002	-43.050003	-	-	-	-	-	-	-	-	-
1531156161980	-	-	1.0394385	1.1448194	10.873389	0.08252394	0.024396531	-0.056343906	-5.25	24.750002	-43.050003	-	-	-	-	-	-	-	-	-
1531156161991	-	-	1.5471827	1.0873389	11.419454	0.086784996	-0.10236994	-0.029179664	-6.0	25.800001	-43.5	-	-	-	-	-	-	-	-	-
1531156162001	-	-	1.8681153	1.0490186	11.726016	0.13738292	-0.20782469	-0.038759258	-6.0	25.800001	-43.5	-	-	-	-	-	-	-	-	-
1531156162011	-	-	2.4189699	0.9436377	11.730806	0.19810301	-0.33459118	-0.0989467	-4.65	26.85	-43.050003	-	-	-	-	-	-	-	-	-
1531156162021	-	-	2.4956105	0.8813672	11.500884	0.21088618	-0.30955747	-0.1932226	-4.65	26.85	-43.050003	-	-	-	-	-	-	-	-	-
1531156162032	-	-	2.2848487	0.7951465	11.242222	0.19171141	-0.21474892	-0.29974905	-4.9500003	25.2	-43.050003	-	-	-	-	-	-	-	-	-
1531156162042	-	-	1.8345851	0.49337405	10.705738	0.15229663	-0.110353	-0.3764481	-4.9500003	25.2	-43.050003	-	-	-	-	-	-	-	-	-
1531156162053	-	-	1.341211	0.1580713	9.992022	0.09583761	-0.008620242	-0.3998839	-6.3	25.500002	-43.95	-	-	-	-	-	-	-	-	-
1531156162062	-	-	1.2502003	-0.086220704	9.369317	-0.03678781	0.086188294	-0.4195913	-6.3	25.500002	-43.95	-	-	-	-	-	-	-	-	-
1531156162073	-	-	0.86220706	-0.19639161	9.158555	-0.21575224	0.11122201	-0.42331973	-6.15	24.300001	-42.15	-	-	-	-	-	-	-	-	-
1531156162083	-	-	0.6562354	-0.2778223	9.297466	-0.41921774	0.12134202	-0.41639552	-6.15	24.300001	-42.15	-	-	-	-	-	-	-	-	-
1531156162093	-	-	0.60833496	-0.38320315	9.685459	-0.55344105	0.092047244	-0.39189443	-5.4	24.6	-45.300003	-	-	-	-	-	-	-	-	-
1531156162104	-	-	0.5029541	-0.5604346	10.480606	-0.6407927	-0.04217607	-0.36259964	-5.4	24.6	-45.300003	-	-	-	-	-	-	-	-	-
1531156162113	-	-	0.45505372	-0.6610254	11.098521	-0.64558643	-0.13485408	-0.33064172	-6.15	24.6	-44.100002	-	-	-	-	-	-	-	-	-
1531156162123	-	-	0.4406836	-0.7232959	11.615846	-0.58273584	-0.15296358	-0.27151954	-6.15	24.6	-44.100002	-	-	-	-	-	-	-	-	-
1531156162134	-	-	0.39278322	-0.6849756	11.826607	-0.4714157	-0.16574675	-0.20440789	-6.0	24.150002	-43.95	-	-	-	-	-	-	-	-	-
1531156162143	-	-	0.46463382	-0.5987549	11.740386	-0.33825764	-0.16042043	-0.14741623	-6.0	24.150002	-43.95	-	-	-	-	-	-	-	-	-
1531156162153	-	-	0.5604346	-0.53169435	11.433824	-0.2019038	-0.11727722	-0.0973488	-5.8500004	25.95	-45.0	-	-	-	-	-	-	-	-	-
1531156162164	-	-	0.6945557	-0.34488282	11.00751	-0.08685525	-0.04910029	-0.052607697	-5.8500004	25.95	-45.0	-	-	-	-	-	-	-	-	-
1531156162174	-	-	0.7424561	-0.19160157	10.423125	0.0015617062	0.016413473	-0.029171878	-5.25	25.800001	-46.350002	-	-	-	-	-	-	-	-	-
1531156162184	-	-	0.74724615	0.0047900393	9.704619	0.03351964	0.05849142	-0.028106615	-5.25	25.800001	-46.350002	-	-	-	-	-	-	-	-	-
1531156162194	-	-	0.852627	0.1101709	9.110655	0.014877511	0.118146226	-0.043020315	-6.7500005	26.7	-44.100002	-	-	-	-	-	-	-	-	-
1531156162205	-	-	0.7951465	0.22513184	8.899893	-0.013351996	0.13891888	-0.07338035	-6.7500005	26.7	-44.100002	-	-	-	-	-	-	-	-	-
1531156162214	-	-	0.48379397	0.34488282	8.808882	-0.059158366	0.17993157	-0.08989195	-7.05	25.800001	-43.95	-	-	-	-	-	-	-	-	-
1531156162224	-	-	0.3305127	0.37362307	8.904683	-0.045842562	0.21828109	-0.084033	-7.05	25.800001	-43.95	-	-	-	-	-	-	-	-	-
1531156162235	-	-	0.1341211	0.36883304	8.856783	0.04097649	0.24278216	-0.04461821	-7.05	26.550001	-45.600002	-	-	-	-	-	-	-	-	-
1531156162245	-	-	0.07664063	0.30177248	8.784932	0.105424985	0.24544533	-0.02437819	-7.05	26.550001	-45.600002	-	-	-	-	-	-	-	-	-
1531156162254	-	-	0.009580079	0.40715334	8.253238	0.1997009	0.24011901	0.04859243	-6.3	25.800001	-45.15	-	-	-	-	-	-	-	-	-
1531156162265	-	-	0.033530276	0.47900394	7.9562554	0.23645252	0.23905374	0.078419834	-6.3	25.800001	-45.15	-	-	-	-	-	-	-	-	-
1531156162274	-	-	0.2203418	0.728086	7.5874224	0.2577578	0.2268032	0.1109104	-5.8500004	27.000002	-44.100002	-	-	-	-	-	-	-	-	-
1531156162284	-	-	0.39278322	0.8430469	7.33355	0.24231148	0.23798847	0.122095674	-5.8500004	27.000002	-44.100002	-	-	-	-	-	-	-	-	-
1531156162295	-	-	0.7041358	0.9915381	7.0413575	0.14270926	0.30563277	0.102388285	-5.4	25.35	-46.2	-	-	-	-	-	-	-	-	-
1531156162305	-	-	0.7232959	1.0538087	6.959927	0.055357564	0.36528757	0.06883245	-5.8500004	25.95	-46.5	-	-	-	-	-	-	-	-	-
1531156162316	-	-	0.6562354	1.2454102	6.998247	-0.1374553	0.45583504	0.028885035	-5.8500004	25.95	-46.5	-	-	-	-	-	-	-	-	-
1531156162325	-	-	0.52690434	1.2741505	7.1563187	-0.25836283	0.5096309	0.008645009	-5.8500004	25.95	-46.5	-	-	-	-	-	-	-	-	-
1531156162336	-	-	0.28261232	1.4370118	7.414981	-0.47780728	0.5868626	-0.015856072	-5.4	25.050001	-45.300003	-	-	-	-	-	-	-	-	-
1531156162346	-	-	0.15328126	1.2597803	7.8365045	-0.58752954	0.6342669	-0.016921338	-5.25	25.800001	-43.5	-	-	-	-	-	-	-	-	-
1531156162356	-	-	0.16765137	1.22146	8.62207	-0.694056	0.70191115	0.011840804	-5.25	25.800001	-43.5	-	-	-	-	-	-	-	-	-
1531156162367	-	-	0.14370118	1.2502003	9.024434	-0.70683914	0.7077701	0.019297654	-4.05	25.650002	-44.550003	-	-	-	-	-	-	-	-	-
1531156162377	-	-	-0.043110352	1.2166699	9.402847	-0.69192547	0.6577027	0.03527662	-4.05	25.650002	-44.550003	-	-	-	-	-	-	-	-	-
1531156162387	-	-	0.06706055	1.21188	9.685459	-0.6759465	0.6044395	0.057647176	-4.65	26.550001	-47.550003	-	-	-	-	-	-	-	-	-
1531156162398	-	-	0.0	1.0490186	10.044712	-0.6168243	0.48566246	0.08481142	-4.65	26.550001	-47.550003	-	-	-	-	-	-	-	-	-
1531156162408	-	-	-0.009580079	0.97237796	10.557246	-0.55610424	0.38606024	0.10664934	-4.9500003	28.2	-45.15	-	-	-	-	-	-	-	-	-
1531156162419	-	-	-0.12454102	0.8813672	11.108101	-0.3904556	0.19378	0.15352097	-4.9500003	28.2	-45.15	-	-	-	-	-	-	-	-	-
1531156162429	-	-	-0.23950197	0.82388675	11.141631	-0.22267646	0.053165097	0.19826208	-3.15	27.900002	-45.9	-	-	-	-	-	-	-	-	-
1531156162439	-	-	-0.20118165	0.7759864	11.218272	-0.044244666	-0.14231093	0.26271057	-3.15	27.900002	-45.9	-	-	-	-	-	-	-	-	-
1531156162449	-	-	-0.20118165	0.852627	11.2374325	0.030856479	-0.25629422	0.2994622	-2.8500001	25.800001	-46.350002	-	-	-	-	-	-	-	-	-
1531156162460	-	-	0.19160157	0.7185059	11.213482	0.14483978	-0.42567128	0.33994225	-2.8500001	25.800001	-46.350002	-	-	-	-	-	-	-	-	-
1531156162470	-	-	0.5891748	0.7232959	11.1176815	0.1682756	-0.5204798	0.32928962	-3.7500002	27.45	-46.2	-	-	-	-	-	-	-	-	-
1531156162480	-	-	0.9580079	0.7568262	11.242222	0.14643767	-0.56948197	0.29520115	-3.7500002	27.45	-46.2	-	-	-	-	-	-	-	-	-
1531156162490	-	-	1.0298585	0.7041358	11.524835	0.10009867	-0.55083984	0.23288319	-2.7	28.800001	-47.4	-	-	-	-	-	-	-	-	-
1531156162501	-	-	0.78556645	0.60833496	11.754756	0.067073055	-0.4672093	0.18229192	-2.7	28.800001	-47.4	-	-	-	-	-	-	-	-	-
1531156162511	-	-	0.39757326	0.32572266	12.425362	0.08571518	-0.332986	0.16578032	-3.7500002	28.800001	-46.5	-	-	-	-	-	-	-	-	-
1531156162521	-	-	-0.20118165	0.10538086	12.803775	0.23698273	-0.095432036	0.23768568	-3.7500002	28.800001	-46.5	-	-	-	-	-	-	-	-	-
1531156162532	-	-	-0.7041358	0.244292	12.23855	0.39144608	0.0952503	0.33622262	-4.8	28.050001	-46.95	-	-	-	-	-	-	-	-	-
1531156162542	-	-	-0.8047266	0.4981641	11.371553	0.4873199	0.19858097	0.4352922	-4.8	28.050001	-46.95	-	-	-	-	-	-	-	-	-
1531156162553	-	-	-0.5748047	0.68018556	10.380015	0.43725246	0.2140273	0.49547967	-4.05	27.750002	-46.5	-	-	-	-	-	-	-	-	-
1531156162563	-	-	0.15328126	0.39757326	9.948912	0.2758649	0.118686125	0.50506705	-4.05	27.750002	-46.5	-	-	-	-	-	-	-	-	-
1531156162573	-	-	0.9867481	0.119750984	10.269844	0.005820348	-0.0948994	0.44754276	-3.9	28.650002	-47.100002	-	-	-	-	-	-	-	-	-
1531156162583	-	-	1.2645704	0.06227051	11.050621	-0.122011386	-0.18704477	0.36764792	-3.9	28.650002	-47.100002	-	-	-	-	-	-	-	-	-
1531156162594	-	-	1.2549903	0.07185059	12.569063	-0.15503459	-0.26374382	0.24567516	-3.9	27.6	-47.100002	-	-	-	-	-	-	-	-	-
1531156162605	-	-	0.9196875	0.033530276	13.110337	-0.085259765	-0.28132066	0.19134668	-3.9	27.6	-47.100002	-	-	-	-	-	-	-	-	-
1531156162615	-	-	0.3784131	-0.14370118	13.287569	0.097965725	-0.24190588	0.15672557	-5.25	27.900002	-47.100002	-	-	-	-	-	-	-	-	-
1531156162626	-	-	-0.100590825	-0.3544629	12.559483	0.27693015	-0.19503425	0.19667299	-5.4	27.45	-46.2	-	-	-	-	-	-	-	-	-
1531156162636	-	-	-0.22992188	-0.32093263	11.165582	0.3983703	-0.20462163	0.2749699	-5.4	27.45	-46.2	-	-	-	-	-	-	-	-	-
1531156162646	-	-	-0.14849122	-0.18681154	10.753638	0.39038083	-0.21633954	0.289351	-4.9500003	28.95	-45.600002	-	-	-	-	-	-	-	-	-
1531156162656	-	-	0.32093263	-0.047900394	9.8866415	0.21407954	-0.29623437	0.26271936	-4.9500003	28.95	-45.600002	-	-	-	-	-	-	-	-	-
1531156162667	-	-	0.43110353	-0.06227051	9.872271	0.07452991	-0.332986	0.22064145	-7.05	28.2	-46.350002	-	-	-	-	-	-	-	-	-
1531156162677	-	-	0.7232959	-0.1101709	10.624307	-0.1401209	-0.34576917	0.12210447	-7.05	28.2	-46.350002	-	-	-	-	-	-	-	-	-
1531156162687	-	-	0.8047266	-0.34009278	11.218272	-0.19871044	-0.2999628	0.05872124	-5.8500004	27.000002	-47.4	-	-	-	-	-	-	-	-	-
1531156162697	-	-	0.51732427	-0.60833496	11.467354	-0.2477126	-0.19077319	-0.023836754	-5.8500004	27.000002	-47.4	-	-	-	-	-	-	-	-	-
1531156162708	-	-	0.21555176	-0.732876	11.486514	-0.24078839	-0.06986569	-0.040880986	-6.15	26.7	-45.300003	-	-	-	-	-	-	-	-	-
1531156162718	-	-	-0.3065625	-0.8095166	11.2374325	-0.18432936	0.13146931	0.027828572	-6.15	26.7	-45.300003	-	-	-	-	-	-	-	-	-
1531156162728	-	-	-0.4981641	-0.7711963	10.94524	-0.14278404	0.2337347	0.0928097	-6.3	28.2	-47.550003	-	-	-	-	-	-	-	-	-
1531156162739	-	-	-0.5604346	-0.7424561	10.466236	-0.084194496	0.29978108	0.1652477	-6.3	28.2	-47.550003	-	-	-	-	-	-	-	-	-
1531156162749	-	-	-0.5460645	-0.48379397	9.584868	0.020201419	0.29392213	0.3111889	-7.05	29.250002	-46.800003	-	-	-	-	-	-	-	-	-
1531156162759	-	-	-0.19639161	-0.35925296	9.144185	0.048430927	0.22627784	0.3687132	-7.05	29.250002	-46.800003	-	-	-	-	-	-	-	-	-
1531156162770	-	-	0.100590825	-0.20597169	8.861572	0.05215935	0.1479809	0.39481217	-6.6000004	27.150002	-48.0	-	-	-	-	-	-	-	-	-
1531156162780	-	-	0.488584	0.07185059	8.626861	0.053224616	0.08140187	0.38149637	-6.6000004	27.150002	-48.0	-	-	-	-	-	-	-	-	-
1531156162790	-	-	0.613125	0.15328126	8.55501	0.05428988	0.061161846	0.32716787	-4.8	26.7	-48.600002	-	-	-	-	-	-	-	-	-
1531156162801	-	-	0.6562354	0.22992188	8.56938	0.06440989	0.07501028	0.27710044	-4.8	26.7	-48.600002	-	-	-	-	-	-	-	-	-
1531156162810	-	-	0.5029541	0.25387207	8.396939	0.0793236	0.08619556	0.24247937	-6.0	27.150002	-47.550003	-	-	-	-	-	-	-	-	-
1531156162820	-	-	0.38320315	0.2682422	7.9562554	0.06973621	0.11815349	0.20253195	-6.0	27.150002	-47.550003	-	-	-	-	-	-	-	-	-
1531156162831	-	-	0.25387207	0.3065625	7.774234	0.046300396	0.14904617	0.19081403	-7.2000003	28.35	-47.7	-	-	-	-	-	-	-	-	-
1531156162841	-	-	0.12933107	0.3065625	7.683223	0.009548774	0.1447851	0.17909613	-7.2000003	28.35	-47.7	-	-	-	-	-	-	-	-	-
1531156162851	-	-	0.07664063	0.28261232	7.798184	-0.011223883	0.100044	0.18548772	-6.7500005	27.750002	-46.5	-	-	-	-	-	-	-	-	-
1531156162862	-	-	0.038320314	0.36883304	7.9945755	-0.0011038713	0.027073381	0.17749824	-6.7500005	27.750002	-46.5	-	-	-	-	-	-	-	-	-
1531156162872	-	-	0.12933107	0.364043	8.277188	0.03671302	-0.04216881	0.16897611	-6.15	28.800001	-46.5	-	-	-	-	-	-	-	-	-
1531156162881	-	-	0.25387207	0.488584	8.454419	0.076127805	-0.08904044	0.16950876	-6.15	28.800001	-46.5	-	-	-	-	-	-	-	-	-
1531156162891	-	-	0.3544629	0.5748047	8.5598	0.11128153	-0.106084675	0.13115923	-7.3500004	28.2	-47.550003	-	-	-	-	-	-	-	-	-
1531156162901	-	-	0.41194338	0.68018556	8.5598	0.13311945	-0.10714994	0.09174444	-7.3500004	28.2	-47.550003	-	-	-	-	-	-	-	-	-
1531156162912	-	-	0.45026368	0.81909674	8.636441	0.13311945	-0.078387804	0.021436986	-7.2000003	29.1	-46.2	-	-	-	-	-	-	-	-	-
1531156162921	-	-	0.45984375	0.81909674	8.626861	0.12885839	-0.06560463	-0.016912535	-7.2000003	29.1	-46.2	-	-	-	-	-	-	-	-	-
1531156162931	-	-	0.5125342	0.79035646	8.626861	0.0942373	-0.044299334	-0.076567344	-5.4	27.750002	-46.95	-	-	-	-	-	-	-	-	-
1531156162942	-	-	0.4742139	0.728086	8.698711	0.06867095	-0.011808772	-0.12610213	-5.4	27.750002	-46.95	-	-	-	-	-	-	-	-	-
1531156162952	-	-	0.28740236	0.87178713	8.952583	0.03724565	-0.010210875	-0.16285376	-6.15	28.050001	-47.4	-	-	-	-	-	-	-	-	-
1531156162962	-	-	0.16765137	0.81909674	9.081915	0.042571973	-0.025124578	-0.16711482	-6.15	28.050001	-47.4	-	-	-	-	-	-	-	-	-
1531156162973	-	-	0.038320314	0.9532178	9.259146	0.055355147	-0.069333054	-0.18309379	-7.65	28.2	-46.800003	-	-	-	-	-	-	-	-	-
1531156162982	-	-	0.0	0.9436377	9.340576	0.06867095	-0.117269956	-0.1868222	-7.65	28.2	-46.800003	-	-	-	-	-	-	-	-	-
1531156162993	-	-	0.11496094	1.0346485	9.532178	0.08731308	-0.15775	-0.1916159	-6.6000004	28.2	-45.15	-	-	-	-	-	-	-	-	-
1531156163003	-	-	0.24908204	0.9388477	9.565708	0.10382272	-0.18384312	-0.20066354	-6.6000004	28.2	-45.15	-	-	-	-	-	-	-	-	-
1531156163013	-	-	0.35925296	1.0011182	9.829161	0.10968168	-0.24349792	-0.2363499	-7.05	29.250002	-47.550003	-	-	-	-	-	-	-	-	-
1531156163024	-	-	0.45505372	0.9627979	9.920172	0.124062754	-0.27918428	-0.27256888	-6.4500003	25.95	-45.300003	-	-	-	-	-	-	-	-	-
1531156163034	-	-	0.5029541	0.9436377	10.106983	0.15442279	-0.3324475	-0.32796264	-6.4500003	25.95	-45.300003	-	-	-	-	-	-	-	-	-
1531156163044	-	-	0.56522465	0.8909473	10.116563	0.16241227	-0.37825388	-0.3487353	-6.6000004	26.550001	-47.550003	-	-	-	-	-	-	-	-	-
1531156163055	-	-	0.87178713	0.85741705	10.413546	0.15815122	-0.47998664	-0.40892273	-6.6000004	26.550001	-47.550003	-	-	-	-	-	-	-	-	-
1531156163065	-	-	1.2837305	0.79035646	10.5764065	0.13737856	-0.45868134	-0.46644703	-8.25	28.35	-47.7	-	-	-	-	-	-	-	-	-
1531156163075	-	-	1.7771046	0.64186525	10.98356	0.06600584	-0.30528325	-0.5937461	-8.25	28.35	-47.7	-	-	-	-	-	-	-	-	-
1531156163085	-	-	1.8872755	0.5125342	10.91171	0.015405776	-0.16147256	-0.65819466	-7.05	28.650002	-44.7	-	-	-	-	-	-	-	-	-
1531156163096	-	-	1.839375	0.28740236	10.480606	-0.14225335	0.10324566	-0.7689822	-7.05	28.650002	-44.7	-	-	-	-	-	-	-	-	-
1531156163106	-	-	1.2022998	0.033530276	10.327325	-0.27594405	0.24918689	-0.8174517	-8.55	27.45	-46.5	-	-	-	-	-	-	-	-	-
1531156163116	-	-	0.5891748	-0.014370117	10.614727	-0.4122979	0.36743125	-0.8259738	-8.55	27.45	-46.5	-	-	-	-	-	-	-	-	-
1531156163127	-	-	0.07664063	-0.21076173	11.270963	-0.426679	0.39725867	-0.7498074	-8.85	27.750002	-46.95	-	-	-	-	-	-	-	-	-
1531156163137	-	-	-0.4167334	-0.41194338	11.764337	-0.20350607	0.37914917	-0.55912507	-8.85	27.750002	-46.95	-	-	-	-	-	-	-	-	-
1531156163147	-	-	-0.5364844	-0.29698244	11.673326	-0.088990144	0.33227754	-0.48508915	-7.65	27.900002	-46.800003	-	-	-	-	-	-	-	-	-
1531156163158	-	-	-0.5987549	-0.18681154	10.950029	0.23005657	0.15597624	-0.28322154	-7.65	27.900002	-46.800003	-	-	-	-	-	-	-	-	-
1531156163169	-	-	-0.41194338	-0.028740235	10.418335	0.36694303	-6.1762834E-4	-0.17456456	-6.3	27.6	-46.350002	-	-	-	-	-	-	-	-	-
1531156163178	-	-	-0.2203418	0.11496094	10.011182	0.43032628	-0.16466837	-0.10745291	-6.3	27.6	-46.350002	-	-	-	-	-	-	-	-	-
1531156163189	-	-	0.07664063	0.44547364	9.560919	0.40955362	-0.2898369	-0.055254947	-6.4500003	27.750002	-47.7	-	-	-	-	-	-	-	-	-
1531156163200	-	-	0.5556446	0.7089258	9.201666	0.29237452	-0.35481805	-0.06590759	-6.4500003	27.750002	-47.7	-	-	-	-	-	-	-	-	-
1531156163209	-	-	1.3268409	0.68976563	9.335787	0.15442279	-0.4118097	-0.12076871	-7.05	27.900002	-46.350002	-	-	-	-	-	-	-	-	-
1531156163219	-	-	2.2465284	0.6466553	9.383687	-0.020813216	-0.47679082	-0.25445938	-7.05	27.900002	-46.350002	-	-	-	-	-	-	-	-	-
1531156163230	-	-	2.7111623	0.48379397	9.7142	-0.25463876	-0.53964144	-0.43821752	-5.25	24.45	-45.9	-	-	-	-	-	-	-	-	-
1531156163240	-	-	2.7830129	0.34009278	10.241104	-0.52308536	-0.55508775	-0.6539336	-5.25	24.45	-45.9	-	-	-	-	-	-	-	-	-
1531156163249	-	-	2.327959	0.014370117	11.079361	-0.73081195	-0.48691085	-0.8243759	-6.4500003	27.750002	-46.5	-	-	-	-	-	-	-	-	-
1531156163260	-	-	1.4178516	-0.36883304	12.10922	-0.84586054	-0.39423284	-0.9271739	-6.4500003	27.750002	-46.5	-	-	-	-	-	-	-	-	-
1531156163270	-	-	0.50774413	-0.87178713	13.254039	-0.8405342	-0.30208746	-0.9362287	-8.25	27.45	-47.7	-	-	-	-	-	-	-	-	-
1531156163281	-	-	-0.5125342	-1.3507911	13.776153	-0.6035128	-0.11140513	-0.80040747	-8.25	27.45	-47.7	-	-	-	-	-	-	-	-	-
1531156163291	-	-	-1.1160791	-1.5232325	13.37858	-0.21682186	0.08460353	-0.5234387	-7.65	27.6	-46.800003	-	-	-	-	-	-	-	-	-
1531156163301	-	-	-1.0825489	-1.3651612	12.425362	0.007948925	0.19272786	-0.33115843	-7.65	27.6	-46.800003	-	-	-	-	-	-	-	-	-
1531156163311	-	-	-0.45984375	-1.3795313	10.691368	0.2140776	0.24545845	-0.06484233	-8.85	25.95	-46.5	-	-	-	-	-	-	-	-	-
1531156163321	-	-	0.11496094	-1.1735597	9.580078	0.1709344	0.18899944	0.047543075	-8.85	25.95	-46.5	-	-	-	-	-	-	-	-	-
1531156163332	-	-	0.728086	-0.6945557	8.713081	-0.07141328	0.108571984	0.090686284	-7.05	27.900002	-48.750004	-	-	-	-	-	-	-	-	-
1531156163342	-	-	0.9436377	-0.23950197	8.54064	-0.25570405	0.1501173	0.06938099	-7.05	27.900002	-48.750004	-	-	-	-	-	-	-	-	-
1531156163352	-	-	0.8095166	0.0	9.474698	-0.5289443	0.15810677	0.002269334	-7.8	26.400002	-47.7	-	-	-	-	-	-	-	-	-
1531156163362	-	-	0.6227051	-0.038320314	10.274634	-0.58380544	0.18367311	-0.019568589	-7.8	26.400002	-47.7	-	-	-	-	-	-	-	-	-
1531156163373	-	-	0.18681154	-0.42152345	10.9644	-0.47248536	0.25504586	0.026237784	-7.3500004	27.6	-46.350002	-	-	-	-	-	-	-	-	-
1531156163383	-	-	-0.12933107	-0.46463382	11.112891	-0.3276094	0.27155745	0.10506735	-6.0	27.900002	-47.550003	-	-	-	-	-	-	-	-	-
1531156163393	-	-	-0.09580079	-0.23950197	10.509346	0.026591053	0.22575106	0.3058697	-6.0	27.900002	-47.550003	-	-	-	-	-	-	-	-	-
1531156163404	-	-	0.0047900393	-0.07664063	10.169253	0.13258487	0.18580365	0.35913295	-6.6000004	28.2	-47.550003	-	-	-	-	-	-	-	-	-
1531156163414	-	-	0.728086	0.34488282	9.220825	0.3349851	0.087799326	0.42571196	-6.6000004	28.2	-47.550003	-	-	-	-	-	-	-	-	-
1531156163424	-	-	1.101709	0.6514453	8.842413	0.38505253	0.03986242	0.40760246	-6.4500003	29.400002	-47.7	-	-	-	-	-	-	-	-	-
1531156163434	-	-	1.346001	0.79035646	8.3250885	0.3946399	0.028677145	0.31439182	-6.4500003	29.400002	-47.7	-	-	-	-	-	-	-	-	-
1531156163445	-	-	1.2837305	0.8669971	8.0999565	0.36854094	0.0478519	0.25580227	-7.2000003	28.35	-47.4	-	-	-	-	-	-	-	-	-
1531156163455	-	-	0.8909473	1.0154883	7.7550735	0.28438506	0.09206038	0.1652548	-7.2000003	28.35	-47.4	-	-	-	-	-	-	-	-	-
1531156163466	-	-	0.7664063	0.9915381	7.7359133	0.20981655	0.13573621	0.13968845	-7.2000003	28.050001	-46.95	-	-	-	-	-	-	-	-	-
1531156163476	-	-	0.5987549	1.0202783	7.673643	0.077191114	0.19752155	0.120513685	-7.2000003	28.050001	-46.95	-	-	-	-	-	-	-	-	-
1531156163486	-	-	0.5221143	1.0346485	7.7167535	0.017536305	0.20124999	0.12104632	-7.3500004	27.150002	-48.0	-	-	-	-	-	-	-	-	-
1531156163496	-	-	0.62749517	1.0873389	8.013736	-0.092718564	0.15544361	0.11572	-7.3500004	27.150002	-48.0	-	-	-	-	-	-	-	-	-
1531156163507	-	-	0.7807764	1.1975098	8.617281	-0.14012349	0.122955	0.10400446	-6.6000004	28.2	-47.550003	-	-	-	-	-	-	-	-	-
1531156163517	-	-	0.9484278	1.22146	9.148975	-0.1454498	0.06330019	0.068850726	-6.6000004	28.2	-47.550003	-	-	-	-	-	-	-	-	-
1531156163527	-	-	0.9484278	1.22146	9.551338	-0.12148135	-0.0043440983	0.021979097	-7.5000005	28.35	-47.7	-	-	-	-	-	-	-	-	-
1531156163538	-	-	0.9627979	1.1927198	9.857901	-0.046912845	-0.017127272	-0.02276201	-7.5000005	28.35	-47.7	-	-	-	-	-	-	-	-	-
1531156163547	-	-	0.79993653	1.3124708	10.183623	0.015405126	-0.011800949	-0.057915736	-6.7500005	29.1	-48.600002	-	-	-	-	-	-	-	-	-
1531156163557	-	-	0.7664063	1.3076807	9.920172	0.06493992	0.033472788	-0.080286294	-6.7500005	29.1	-48.600002	-	-	-	-	-	-	-	-	-
1531156163568	-	-	0.728086	1.336421	9.896221	0.06493992	0.091529705	-0.09679789	-6.7500005	28.35	-46.95	-	-	-	-	-	-	-	-	-
1531156163578	-	-	0.5125342	1.4034815	9.800421	0.039906207	0.1905993	-0.10052632	-6.7500005	28.35	-46.95	-	-	-	-	-	-	-	-	-
1531156163588	-	-	0.3879932	1.3651612	10.015972	0.017535655	0.29126677	-0.084547356	-6.4500003	28.35	-47.4	-	-	-	-	-	-	-	-	-
1531156163598	-	-	0.30177248	1.4418018	10.269844	0.003687217	0.36583528	-0.04459993	-6.4500003	28.35	-47.4	-	-	-	-	-	-	-	-	-
1531156163609	-	-	0.34967285	1.465752	10.442286	0.029786196	0.38501006	-3.9145746E-4	-7.2000003	29.400002	-48.15	-	-	-	-	-	-	-	-	-
1531156163619	-	-	0.48379397	1.4944923	10.614727	0.07079888	0.3578458	0.027838051	-7.2000003	29.400002	-48.15	-	-	-	-	-	-	-	-	-
1531156163630	-	-	0.6514453	1.6765138	10.528506	0.11820315	0.30404994	0.022511728	-6.6000004	27.6	-47.550003	-	-	-	-	-	-	-	-	-
1531156163639	-	-	0.7711963	1.710044	10.633887	0.16294426	0.27422255	0.011859084	-6.6000004	27.6	-47.550003	-	-	-	-	-	-	-	-	-
1531156163650	-	-	0.81909674	1.7339942	10.552457	0.17785795	0.23640567	-0.004652515	-6.7500005	27.45	-48.15	-	-	-	-	-	-	-	-	-
1531156163660	-	-	0.9580079	1.7148341	10.648257	0.18318428	0.20125195	-0.030218862	-6.7500005	27.45	-48.15	-	-	-	-	-	-	-	-	-
1531156163670	-	-	1.0873389	1.6238233	10.533297	0.18265165	0.16343506	-0.061644163	-6.15	29.1	-45.75	-	-	-	-	-	-	-	-	-
1531156163680	-	-	1.0346485	1.3843213	10.614727	0.16667268	0.12561817	-0.08081893	-6.15	29.1	-45.75	-	-	-	-	-	-	-	-	-
1531156163691	-	-	0.977168	1.1975098	10.863809	0.112876825	0.07075705	-0.10851581	-6.0	27.6	-47.550003	-	-	-	-	-	-	-	-	-
1531156163701	-	-	1.0250684	1.0873389	11.213482	0.08358205	0.066495985	-0.113309495	-6.0	27.6	-47.550003	-	-	-	-	-	-	-	-	-
1531156163711	-	-	0.92926764	1.0490186	11.563155	0.09743049	0.1623698	-0.112244226	-5.8500004	27.45	-47.4	-	-	-	-	-	-	-	-	-
1531156163723	-	-	0.8047266	1.0394385	11.635005	0.11553998	0.2715594	-0.11064633	-5.4	27.750002	-48.15	-	-	-	-	-	-	-	-	-
1531156163741	-	-	0.364043	1.2597803	11.448194	0.24124119	0.45371962	-0.074427344	-5.4	27.750002	-48.15	-	-	-	-	-	-	-	-	-
1531156163732	-	-	0.5364844	1.2645704	11.716436	0.19596745	0.42655537	-0.07975366	-5.4	27.750002	-48.15	-	-	-	-	-	-	-	-	-
1531156163751	-	-	0.46463382	1.2022998	10.801538	0.24603488	0.37329215	-0.07069892	-6.3	27.900002	-47.100002	-	-	-	-	-	-	-	-	-
1531156163762	-	-	0.78556645	1.0538087	10.844649	0.2066201	0.24652569	-0.07815576	-6.0	27.150002	-49.2	-	-	-	-	-	-	-	-	-
1531156163772	-	-	1.3891114	0.74724615	11.261382	0.16134636	-0.003811466	-0.13781057	-6.0	27.150002	-49.2	-	-	-	-	-	-	-	-	-
1531156163783	-	-	1.6525636	0.6179151	11.845767	0.1767927	-0.14389373	-0.22462963	-4.8	27.45	-49.050003	-	-	-	-	-	-	-	-	-
1531156163792	-	-	1.346001	0.49337405	12.17628	0.24443698	-0.21633172	-0.32902557	-4.8	27.45	-49.050003	-	-	-	-	-	-	-	-	-
1531156163803	-	-	0.9436377	0.32572266	12.008629	0.29983073	-0.18970011	-0.36897296	-6.15	27.45	-47.7	-	-	-	-	-	-	-	-	-
1531156163813	-	-	0.23471193	0.100590825	11.338023	0.34563708	-0.08157577	-0.3695056	-6.15	27.45	-47.7	-	-	-	-	-	-	-	-	-
1531156163823	-	-	-0.244292	-0.09580079	11.00272	0.36108342	-0.033106238	-0.33435187	-5.55	26.85	-48.45	-	-	-	-	-	-	-	-	-
1531156163833	-	-	-0.8909473	-0.19639161	10.001602	0.34563708	0.034005422	-0.20012854	-5.55	26.85	-48.45	-	-	-	-	-	-	-	-	-
1531156163843	-	-	-1.1400293	-0.1101709	9.589659	0.3179402	0.059039135	-0.10851581	-4.3500004	25.650002	-46.95	-	-	-	-	-	-	-	-	-
1531156163854	-	-	-1.1208692	-0.047900394	9.249566	0.24869804	-0.036302034	0.04648018	-4.3500004	25.650002	-46.95	-	-	-	-	-	-	-	-	-
1531156163864	-	-	-0.9963282	-0.06706055	8.995694	0.17892322	-0.1598727	0.10826551	-5.55	25.2	-48.0	-	-	-	-	-	-	-	-	-
1531156163875	-	-	-0.57001466	-0.086220704	9.024434	0.009013539	-0.438972	0.16525717	-5.55	25.2	-48.0	-	-	-	-	-	-	-	-	-
1531156163884	-	-	-0.07664063	-0.23950197	9.5561285	-0.076207615	-0.5353784	0.17271402	-5.55	25.800001	-48.0	-	-	-	-	-	-	-	-	-
1531156163895	-	-	0.52690434	-0.47900394	10.7871685	-0.16249403	-0.6727975	0.13329923	-5.55	25.800001	-48.0	-	-	-	-	-	-	-	-	-
1531156163905	-	-	0.7089258	-0.44547364	11.223062	-0.1736793	-0.7228649	0.0667202	-6.3	25.800001	-47.100002	-	-	-	-	-	-	-	-	-
1531156163915	-	-	0.45505372	-0.45505372	11.563155	-0.1156224	-0.65628594	-0.037675712	-6.3	25.800001	-47.100002	-	-	-	-	-	-	-	-	-
1531156163926	-	-	0.043110352	-0.5412744	11.697276	-0.025074923	-0.535911	-0.045665197	-7.3500004	26.550001	-48.750004	-	-	-	-	-	-	-	-	-
1531156163936	-	-	-0.39278322	-0.74724615	11.371553	0.08997364	-0.37558877	0.025707522	-7.3500004	26.550001	-48.750004	-	-	-	-	-	-	-	-	-
1531156163946	-	-	-0.68976563	-0.8334668	10.839859	0.18957587	-0.21739699	0.14288662	-4.65	24.45	-48.0	-	-	-	-	-	-	-	-	-
1531156163957	-	-	-0.68976563	-0.79035646	9.948912	0.24283908	-0.09222842	0.26965308	-4.65	24.45	-48.0	-	-	-	-	-	-	-	-	-
1531156163966	-	-	-0.60833496	-0.50774413	9.287886	0.22845802	-0.013931478	0.37511426	-7.65	26.85	-48.0	-	-	-	-	-	-	-	-	-
1531156163976	-	-	-0.21555176	-0.20597169	8.962164	0.18052112	0.051582284	0.41772482	-7.65	26.85	-48.0	-	-	-	-	-	-	-	-	-
1531156163987	-	-	0.22513184	0.07664063	8.765772	0.11447472	0.07608337	0.40920272	-6.6000004	25.800001	-47.100002	-	-	-	-	-	-	-	-	-
1531156163997	-	-	0.3065625	0.09580079	8.650811	0.079321	0.06436546	0.3825711	-6.6000004	25.800001	-47.100002	-	-	-	-	-	-	-	-	-
1531156164008	-	-	0.19639161	0.21555176	8.851993	0.06547497	0.049977124	0.3644528	-7.2000003	25.95	-46.95	-	-	-	-	-	-	-	-	-
1531156164018	-	-	-0.09580079	0.34967285	8.995694	0.1139445	0.0643582	0.35380018	-7.2000003	25.95	-46.95	-	-	-	-	-	-	-	-	-
1531156164028	-	-	-0.21076173	0.244292	8.890313	0.1799909	0.026541308	0.37723598	-6.6000004	26.85	-47.100002	-	-	-	-	-	-	-	-	-
1531156164038	-	-	-0.50774413	0.29698244	8.5502205	0.24656993	0.006301283	0.40919393	-6.6000004	26.85	-47.100002	-	-	-	-	-	-	-	-	-
1531156164049	-	-	-0.6227051	0.39278322	8.157437	0.2742668	-0.0064818906	0.46512032	-7.3500004	24.45	-47.100002	-	-	-	-	-	-	-	-	-
1531156164058	-	-	-0.60354495	0.51732427	7.8508744	0.26947314	-0.020330328	0.53169936	-7.3500004	24.45	-47.100002	-	-	-	-	-	-	-	-	-
1531156164068	-	-	-0.364043	0.7089258	7.793394	0.22313412	-0.012340846	0.6020068	-7.65	26.250002	-47.550003	-	-	-	-	-	-	-	-	-
1531156164079	-	-	0.16765137	0.8669971	7.807764	0.13738032	-0.005416626	0.62597525	-7.65	26.250002	-47.550003	-	-	-	-	-	-	-	-	-
1531156164089	-	-	0.6322852	1.0202783	7.822134	0.0692034	0.008964444	0.61265945	-9.0	24.750002	-45.600002	-	-	-	-	-	-	-	-	-
1531156164099	-	-	0.8669971	1.1256592	7.9610453	-0.04264937	0.018551825	0.5434173	-9.0	24.750002	-45.600002	-	-	-	-	-	-	-	-	-
1531156164110	-	-	1.1112891	1.1783496	8.50711	-0.1704811	0.004703386	0.41931394	-7.8	25.650002	-46.5	-	-	-	-	-	-	-	-	-
1531156164120	-	-	1.1160791	1.2358302	8.847202	-0.218418	-0.0016882006	0.33675593	-7.8	25.650002	-46.5	-	-	-	-	-	-	-	-	-
1531156164131	-	-	1.1448194	1.1543995	9.220825	-0.23865803	-0.041635618	0.20359789	-8.85	26.7	-46.5	-	-	-	-	-	-	-	-	-
1531156164141	-	-	1.1304493	1.1352394	9.417217	-0.23439698	-0.06986513	0.1130504	-8.85	26.7	-46.5	-	-	-	-	-	-	-	-	-
1531156164151	-	-	0.8909473	1.0585986	10.092612	-0.15290424	-0.098094635	-0.033956088	-7.65	27.150002	-47.100002	-	-	-	-	-	-	-	-	-
1531156164161	-	-	0.7089258	0.9867481	10.025552	-0.1108263	-0.0810504	-0.056326643	-8.55	26.7	-48.15	-	-	-	-	-	-	-	-	-
1531156164171	-	-	0.13891114	0.852627	10.078242	0.010613851	-0.020862961	-0.06325086	-8.55	26.7	-48.15	-	-	-	-	-	-	-	-	-
1531156164182	-	-	-0.06227051	0.8669971	10.035132	0.09370448	0.028671836	-0.025966607	-9.6	27.45	-47.4	-	-	-	-	-	-	-	-	-
1531156164191	-	-	-0.33530274	0.9484278	9.460327	0.20608988	0.083000325	0.05126507	-9.6	27.45	-47.4	-	-	-	-	-	-	-	-	-
1531156164201	-	-	-0.3065625	0.9867481	9.321417	0.23698255	0.09045717	0.09281038	-8.700001	26.250002	-47.100002	-	-	-	-	-	-	-	-	-
1531156164212	-	-	-0.0047900393	1.336421	8.842413	0.23165622	0.040389743	0.114648305	-8.700001	26.250002	-47.100002	-	-	-	-	-	-	-	-	-
1531156164222	-	-	0.06227051	1.4130616	8.794512	0.2098183	0.018019192	0.1178441	-9.0	26.550001	-45.600002	-	-	-	-	-	-	-	-	-
1531156164232	-	-	0.24908204	1.4801221	9.067544	0.116607666	-0.05601669	0.082690366	-9.0	26.550001	-45.600002	-	-	-	-	-	-	-	-	-
1531156164242	-	-	0.29698244	1.4034815	9.402847	0.09583501	-0.114073604	0.06724403	-10.200001	26.7	-48.600002	-	-	-	-	-	-	-	-	-
1531156164253	-	-	0.5939649	1.331631	9.833951	0.107552916	-0.19609897	0.055526122	-10.200001	26.7	-48.600002	-	-	-	-	-	-	-	-	-
1531156164263	-	-	0.7759864	1.2597803	10.154883	0.1437719	-0.24030744	0.032622937	-10.8	26.550001	-46.350002	-	-	-	-	-	-	-	-	-
1531156164273	-	-	1.1064991	1.1927198	10.423125	0.16720773	-0.32180014	-0.024901342	-10.8	26.550001	-46.350002	-	-	-	-	-	-	-	-	-
1531156164283	-	-	1.2358302	1.0729688	10.782378	0.17572984	-0.3388444	-0.047804527	-8.25	25.95	-46.95	-	-	-	-	-	-	-	-	-
1531156164294	-	-	1.4753321	0.852627	11.156001	0.21620989	-0.31008226	-0.07283824	-8.25	25.95	-46.95	-	-	-	-	-	-	-	-	-
1531156164304	-	-	1.5232325	0.8430469	11.280542	0.2444394	-0.25415587	-0.09840459	-9.0	25.2	-47.550003	-	-	-	-	-	-	-	-	-
1531156164314	-	-	1.4705421	0.82388675	11.280542	0.30942056	-0.17266315	-0.13196042	-9.0	25.2	-47.550003	-	-	-	-	-	-	-	-	-
1531156164325	-	-	1.1400293	0.91010743	10.97398	0.38292378	-0.13005257	-0.13409095	-10.05	25.2	-47.550003	-	-	-	-	-	-	-	-	-
1531156164335	-	-	1.0585986	0.97237796	10.5620365	0.415947	-0.16786946	-0.108524606	-10.05	25.2	-47.550003	-	-	-	-	-	-	-	-	-
1531156164345	-	-	1.2837305	0.9627979	10.193204	0.38398907	-0.3010275	-0.0786972	-10.200001	26.400002	-45.0	-	-	-	-	-	-	-	-	-
1531156164356	-	-	1.7483643	1.1591895	10.130933	0.28598472	-0.49011195	-0.062185597	-10.200001	26.400002	-45.0	-	-	-	-	-	-	-	-	-
1531156164365	-	-	2.3710694	1.5376027	10.432706	0.21834043	-0.6136826	-0.07603404	-10.650001	25.35	-46.2	-	-	-	-	-	-	-	-	-
1531156164375	-	-	3.2524366	1.7339942	10.806329	0.12406452	-0.75642806	-0.15752676	-10.650001	25.35	-46.2	-	-	-	-	-	-	-	-	-
1531156164386	-	-	4.152964	1.6525636	11.060201	0.03138651	-0.82780075	-0.32743645	-10.650001	24.300001	-45.300003	-	-	-	-	-	-	-	-	-
1531156164396	-	-	4.82357	1.3268409	10.882969	-0.11561999	-0.73831856	-0.62677574	-10.650001	24.300001	-45.300003	-	-	-	-	-	-	-	-	-
1531156164406	-	-	4.4643164	0.96758795	10.327325	-0.2663549	-0.62912893	-0.819056	-11.400001	25.500002	-46.350002	-	-	-	-	-	-	-	-	-
1531156164417	-	-	3.6404297	0.75203615	9.766891	-0.55877	-0.33618122	-1.0486205	-11.400001	25.500002	-46.350002	-	-	-	-	-	-	-	-	-
1531156164427	-	-	2.6153615	0.45026368	9.560919	-0.8112377	-0.097562	-1.149288	-11.85	26.550001	-44.25	-	-	-	-	-	-	-	-	-
1531156164437	-	-	1.3699512	0.09580079	9.74294	-1.020562	0.07341294	-1.1487554	-11.85	26.550001	-44.25	-	-	-	-	-	-	-	-	-
1531156164448	-	-	0.44547364	-0.20597169	10.049502	-1.129219	0.1767436	-1.0619364	-12.150001	26.250002	-45.600002	-	-	-	-	-	-	-	-	-
1531156164458	-	-	-0.47900394	-0.39757326	10.801538	-1.1302843	0.18579835	-0.9074729	-12.150001	26.250002	-45.600002	-	-	-	-	-	-	-	-	-
1531156164468	-	-	-1.2070899	-0.46463382	11.500884	-0.99286526	0.035596054	-0.63103676	-11.25	25.95	-45.75	-	-	-	-	-	-	-	-	-
1531156164478	-	-	-1.5040723	-0.46463382	11.802657	-0.8320103	-0.08690936	-0.4387566	-11.25	25.95	-45.75	-	-	-	-	-	-	-	-	-
1531156164489	-	-	-1.1879297	-0.3784131	12.19065	-0.48526675	-0.2429706	-0.12024251	-10.5	25.800001	-45.9	-	-	-	-	-	-	-	-	-
1531156164499	-	-	-0.75203615	-0.19639161	12.262501	-0.24931067	-0.30901697	0.034220837	-10.5	25.800001	-45.9	-	-	-	-	-	-	-	-	-
1531156164510	-	-	0.21555176	0.15328126	11.812237	0.09263485	-0.41553032	0.19988537	-9.6	25.95	-46.95	-	-	-	-	-	-	-	-	-
1531156164520	-	-	0.63707525	0.33530274	11.409874	0.25189188	-0.44056404	0.23290858	-9.6	25.95	-46.95	-	-	-	-	-	-	-	-	-
1531156164529	-	-	1.0681788	0.68976563	10.303374	0.3807889	-0.43257454	0.21213591	-11.85	27.6	-46.350002	-	-	-	-	-	-	-	-	-
1531156164539	-	-	1.2454102	0.8143067	9.685459	0.37546256	-0.38943133	0.17644955	-11.85	27.6	-46.350002	-	-	-	-	-	-	-	-	-
1531156164549	-	-	1.5136524	0.7185059	8.641231	0.27213192	-0.28716594	0.09548946	-10.8	26.85	-47.100002	-	-	-	-	-	-	-	-	-
1531156164560	-	-	1.5184424	0.7232959	8.205338	0.15388756	-0.24668589	0.039030436	-11.700001	26.400002	-46.95	-	-	-	-	-	-	-	-	-
1531156164569	-	-	1.4465919	0.6562354	7.9227247	-0.05277375	-0.18117213	-0.040331766	-11.700001	26.400002	-46.95	-	-	-	-	-	-	-	-	-
1531156164579	-	-	1.4513819	0.60354495	8.181387	-0.24398872	-0.10340783	-0.1202266	-11.700001	26.400002	-46.95	-	-	-	-	-	-	-	-	-
1531156164590	-	-	1.3795313	0.5843848	8.861572	-0.42029	0.008444942	-0.20065406	-11.85	26.85	-47.100002	-	-	-	-	-	-	-	-	-
1531156164600	-	-	1.21188	0.5891748	9.192085	-0.4485195	0.089405045	-0.2459278	-12.150001	25.2	-45.15	-	-	-	-	-	-	-	-	-
1531156164610	-	-	0.8095166	0.488584	9.479487	-0.43413842	0.2736958	-0.30345207	-12.150001	25.2	-45.15	-	-	-	-	-	-	-	-	-
1531156164620	-	-	0.732876	0.51732427	9.551338	-0.40803945	0.31151268	-0.30931103	-11.85	26.550001	-48.45	-	-	-	-	-	-	-	-	-
1531156164631	-	-	0.3305127	0.5125342	9.177715	-0.30257827	0.3898096	-0.32901844	-11.85	26.550001	-48.45	-	-	-	-	-	-	-	-	-
1531156164640	-	-	0.23950197	0.45984375	8.990904	-0.2780772	0.40046227	-0.32262683	-12.3	28.050001	-46.5	-	-	-	-	-	-	-	-	-
1531156164650	-	-	-0.21076173	0.5604346	8.727451	-0.23599924	0.35039482	-0.25285202	-12.3	28.050001	-46.5	-	-	-	-	-	-	-	-	-
1531156164661	-	-	-0.16765137	0.6179151	8.861572	-0.21735711	0.30938214	-0.232612	-11.25	25.35	-46.95	-	-	-	-	-	-	-	-	-
1531156164671	-	-	0.17244141	0.5508545	9.019644	-0.1395928	0.17196304	-0.14579295	-11.25	25.35	-46.95	-	-	-	-	-	-	-	-	-
1531156164681	-	-	0.5556446	0.5556446	9.048384	-0.08526432	0.11443876	-0.14099926	-10.650001	27.750002	-45.75	-	-	-	-	-	-	-	-	-
1531156164691	-	-	0.8143067	0.5987549	8.962164	-0.041588474	0.04626183	-0.17029403	-10.650001	27.750002	-45.75	-	-	-	-	-	-	-	-	-
1531156164702	-	-	0.87178713	0.5364844	8.966953	-0.05543691	0.03188076	-0.19426247	-10.950001	25.35	-47.7	-	-	-	-	-	-	-	-	-
1531156164711	-	-	0.8047266	0.68976563	9.2256155	-0.11242856	0.07289344	-0.2459278	-10.950001	25.35	-47.7	-	-	-	-	-	-	-	-	-
1531156164721	-	-	0.7424561	0.8047266	9.3453665	-0.12894017	0.1282872	-0.25817835	-10.8	27.900002	-45.9	-	-	-	-	-	-	-	-	-
1531156164742	-	-	0.3544629	0.76161623	9.604029	-0.070883244	0.3365464	-0.2161004	-11.1	28.2	-45.9	-	-	-	-	-	-	-	-	-
1531156164731	-	-	0.6322852	0.74724615	9.704619	-0.12041804	0.23960732	-0.2592436	-10.8	27.900002	-45.9	-	-	-	-	-	-	-	-	-
1531156164751	-	-	0.19639161	0.8765772	9.359736	-0.013358966	0.42016965	-0.17189193	-11.1	28.2	-45.9	-	-	-	-	-	-	-	-	-
1531156164761	-	-	0.25866213	0.92926764	9.216036	0.015403174	0.4425402	-0.1532498	-11.25	27.45	-48.15	-	-	-	-	-	-	-	-	-
1531156164772	-	-	0.25387207	1.0346485	8.923843	0.019131599	0.46491075	-0.081877075	-11.25	27.45	-48.15	-	-	-	-	-	-	-	-	-
1531156164782	-	-	0.34967285	1.0585986	8.789722	0.026588451	0.45851916	-0.04352756	-12.150001	27.6	-47.550003	-	-	-	-	-	-	-	-	-
1531156164792	-	-	0.45505372	1.1448194	8.919053	0.039371625	0.40951702	-0.015298052	-12.150001	27.6	-47.550003	-	-	-	-	-	-	-	-	-
1531156164802	-	-	0.32572266	1.1543995	9.048384	0.055883225	0.36211273	-0.01263489	-9.75	27.150002	-49.2	-	-	-	-	-	-	-	-	-
1531156164812	-	-	0.18681154	1.2741505	9.263936	0.10382012	0.3083169	0.018257778	-9.75	27.150002	-49.2	-	-	-	-	-	-	-	-	-
1531156164823	-	-	0.047900394	1.2454102	9.239985	0.15442018	0.2587821	0.050748345	-10.650001	27.45	-49.350002	-	-	-	-	-	-	-	-	-
1531156164832	-	-	0.023950197	1.2070899	9.220825	0.23591292	0.16770197	0.15674216	-10.650001	27.45	-49.350002	-	-	-	-	-	-	-	-	-
1531156164842	-	-	0.13891114	1.2741505	9.172925	0.2455003	0.12881982	0.21053801	-9.75	27.6	-47.100002	-	-	-	-	-	-	-	-	-
1531156164853	-	-	0.53169435	1.4226416	9.5561285	0.2524245	0.06916502	0.28670442	-9.75	27.6	-47.100002	-	-	-	-	-	-	-	-	-
1531156164863	-	-	0.6945557	1.3986914	9.551338	0.23964134	0.04146814	0.31280342	-9.6	25.95	-47.4	-	-	-	-	-	-	-	-	-
1531156164874	-	-	1.1064991	1.4849122	9.910591	0.24976136	0.014303897	0.31653184	-9.6	25.95	-47.4	-	-	-	-	-	-	-	-	-
1531156164884	-	-	1.4513819	1.5184424	10.183623	0.25082663	0.013771264	0.30161813	-7.9500003	26.250002	-46.800003	-	-	-	-	-	-	-	-	-
1531156164894	-	-	2.3327491	1.5950831	10.356065	0.19809604	0.016434425	0.17005797	-7.9500003	26.250002	-46.800003	-	-	-	-	-	-	-	-	-
1531156164904	-	-	2.567461	1.4849122	10.485396	0.11234224	0.040402874	0.056074668	-11.1	25.500002	-47.100002	-	-	-	-	-	-	-	-	-
1531156164915	-	-	2.4812403	1.3172607	10.887759	0.03298004	0.1069819	-0.050451778	-11.1	25.500002	-47.100002	-	-	-	-	-	-	-	-	-
1531156164925	-	-	2.0070264	1.2597803	11.476934	-0.01655476	0.17356093	-0.105845526	-8.85	25.050001	-48.15	-	-	-	-	-	-	-	-	-
1531156164935	-	-	1.4992822	1.2933106	11.429033	-0.02347898	0.26464105	-0.17348982	-8.85	25.050001	-48.15	-	-	-	-	-	-	-	-	-
1531156164946	-	-	1.331631	1.2693604	11.381133	-0.02347898	0.26464105	-0.17348982	-9.900001	26.7	-47.7	-	-	-	-	-	-	-	-	-
1531156164956	-	-	0.28740236	0.9580079	11.338023	-0.1278749	0.31151268	-0.16123928	-9.900001	26.7	-47.7	-	-	-	-	-	-	-	-	-
1531156164966	-	-	0.20597169	0.5460645	11.663746	-0.17847496	0.25185788	-0.10957395	-8.85	27.000002	-48.15	-	-	-	-	-	-	-	-	-
1531156164976	-	-	0.38320315	0.43110353	11.644586	-0.20297603	0.19433358	-0.037668604	-8.85	27.000002	-48.15	-	-	-	-	-	-	-	-	-
1531156164987	-	-	1.0346485	0.14370118	11.783497	-0.2636961	0.21670415	0.050215714	-9.450001	27.150002	-48.0	-	-	-	-	-	-	-	-	-
1531156164997	-	-	1.1783496	0.32093263	11.850557	-0.33240566	0.29979476	0.06885784	-9.450001	27.150002	-48.0	-	-	-	-	-	-	-	-	-
1531156165007	-	-	1.1256592	0.488584	11.788286	-0.3462541	0.33548114	0.05234624	-10.950001	27.45	-47.7	-	-	-	-	-	-	-	-	-
1531156165018	-	-	0.81909674	0.41194338	11.591895	-0.3499816	0.43028685	-0.03500883	-10.950001	27.45	-47.7	-	-	-	-	-	-	-	-	-
1531156165027	-	-	0.2203418	0.16765137	11.189531	-0.3547753	0.43028685	-0.072825715	-9.75	27.150002	-48.45	-	-	-	-	-	-	-	-	-
1531156165038	-	-	-0.028740235	0.023950197	10.97877	-0.36862373	0.41484052	-0.069097295	-9.75	27.150002	-48.45	-	-	-	-	-	-	-	-	-
1531156165048	-	-	-0.78556645	-0.22992188	11.01709	-0.36276478	0.26996455	0.018254394	-8.700001	26.85	-48.0	-	-	-	-	-	-	-	-	-
1531156165058	-	-	-0.7951465	-0.24908204	11.179952	-0.3329374	0.1463939	0.07897446	-8.400001	26.85	-47.550003	-	-	-	-	-	-	-	-	-
1531156165068	-	-	-0.5891748	-0.2682422	11.448194	-0.2834026	-0.008069451	0.14608614	-8.400001	26.85	-47.550003	-	-	-	-	-	-	-	-	-
1531156165078	-	-	-0.028740235	-0.4167334	11.702065	-0.18326773	-0.2386992	0.18390302	-8.400001	26.85	-47.550003	-	-	-	-	-	-	-	-	-
1531156165089	-	-	0.4263135	-0.5125342	11.951148	-0.09644866	-0.35481304	0.20627357	-8.700001	28.650002	-47.550003	-	-	-	-	-	-	-	-	-
1531156165099	-	-	0.52690434	-0.45026368	11.965518	-0.057566512	-0.35321516	0.20680621	-8.25	29.1	-48.15	-	-	-	-	-	-	-	-	-
1531156165110	-	-	0.76161623	-0.6514453	11.596685	0.042035714	-0.24668868	0.17910933	-8.25	29.1	-48.15	-	-	-	-	-	-	-	-	-
1531156165120	-	-	0.57959473	-0.5939649	10.868599	0.091037884	-0.09009481	0.15407562	-9.75	28.95	-49.2	-	-	-	-	-	-	-	-	-
1531156165131	-	-	0.25387207	-0.5460645	10.188414	0.097962104	0.116566494	0.16579352	-9.75	28.95	-49.2	-	-	-	-	-	-	-	-	-
1531156165141	-	-	-0.119750984	-0.50774413	9.460327	0.09529894	0.14799179	0.16739142	-9.75	28.95	-49.2	-	-	-	-	-	-	-	-	-
1531156165151	-	-	-0.3161426	-0.488584	8.971744	0.04523151	0.2140382	0.23556834	-10.05	30.300001	-49.65	-	-	-	-	-	-	-	-	-
1531156165161	-	-	-0.38320315	-0.42152345	8.612491	0.027122013	0.19006974	0.28084207	-9.900001	27.45	-49.800003	-	-	-	-	-	-	-	-	-
1531156165172	-	-	-0.40715334	-0.32093263	8.5502205	0.024458852	0.116566494	0.37032428	-9.900001	27.45	-49.800003	-	-	-	-	-	-	-	-	-
1531156165182	-	-	-0.16286133	-0.24908204	8.57896	0.03883992	0.04253061	0.41400012	-9.6	28.35	-48.15	-	-	-	-	-	-	-	-	-
1531156165193	-	-	0.2682422	-0.038320314	8.411309	0.075058915	-0.066658996	0.41879383	-9.6	28.35	-48.15	-	-	-	-	-	-	-	-	-
1531156165203	-	-	0.44547364	0.1580713	8.473579	0.10488632	-0.11832432	0.38470536	-8.700001	27.6	-47.550003	-	-	-	-	-	-	-	-	-
1531156165213	-	-	0.48379397	0.16286133	8.449629	0.12885477	-0.14442329	0.33304003	-8.700001	27.6	-47.550003	-	-	-	-	-	-	-	-	-
1531156165224	-	-	0.4406836	0.23471193	8.401729	0.16187796	-0.106073774	0.26752627	-10.5	28.95	-49.65	-	-	-	-	-	-	-	-	-
1531156165233	-	-	0.3544629	0.27303225	8.344249	0.17306323	-0.08104006	0.24568836	-10.5	28.95	-49.65	-	-	-	-	-	-	-	-	-
1531156165243	-	-	0.12454102	0.33530274	8.018526	0.1938359	-0.049082134	0.24355783	-10.8	27.150002	-49.65	-	-	-	-	-	-	-	-	-
1531156165254	-	-	-0.019160157	0.39757326	7.678433	0.19756432	-0.010199981	0.27658102	-10.8	27.150002	-49.65	-	-	-	-	-	-	-	-	-
1531156165263	-	-	0.019160157	0.44547364	7.3575	0.15868217	0.014301103	0.29575577	-10.5	27.150002	-48.0	-	-	-	-	-	-	-	-	-
1531156165273	-	-	0.3305127	0.75203615	7.1084185	0.06014521	0.046259034	0.31333265	-10.5	27.150002	-48.0	-	-	-	-	-	-	-	-	-
1531156165284	-	-	0.6227051	0.8430469	7.0988383	-0.056501247	0.04785693	0.30161473	-9.75	26.85	-48.0	-	-	-	-	-	-	-	-	-
1531156165294	-	-	0.852627	1.0154883	7.3383403	-0.16941929	0.06916223	0.24515574	-9.75	26.85	-48.0	-	-	-	-	-	-	-	-	-
1531156165304	-	-	1.1687696	1.101709	7.817344	-0.28180468	0.05371589	0.16259773	-9.75	28.2	-47.100002	-	-	-	-	-	-	-	-	-
1531156165315	-	-	1.2789404	1.0490186	8.358619	-0.36223215	0.03986745	0.05607128	-9.75	28.2	-47.100002	-	-	-	-	-	-	-	-	-
1531156165325	-	-	1.2310401	0.81909674	8.933423	-0.3877985	0.02814954	-0.032878302	-9.900001	28.35	-49.350002	-	-	-	-	-	-	-	-	-
1531156165335	-	-	1.0633887	0.6706055	9.388477	-0.38407007	0.03294323	-0.09146785	-9.900001	28.35	-49.350002	-	-	-	-	-	-	-	-	-
1531156165345	-	-	0.63707525	0.52690434	9.85311	-0.33773106	0.015898999	-0.110642605	-10.950001	28.800001	-48.600002	-	-	-	-	-	-	-	-	-
1531156165356	-	-	0.4023633	0.42152345	9.881851	-0.28500047	0.0324106	-0.090935215	-10.950001	28.800001	-48.600002	-	-	-	-	-	-	-	-	-
1531156165365	-	-	0.14849122	0.36883304	9.766891	-0.23599832	0.08514119	-0.033943564	-10.5	29.250002	-49.2	-	-	-	-	-	-	-	-	-
1531156165375	-	-	0.043110352	0.35925296	9.718989	-0.20297511	0.15704654	0.03210283	-10.5	29.250002	-49.2	-	-	-	-	-	-	-	-	-
1531156165386	-	-	-0.23950197	0.488584	9.944121	-0.17208244	0.17036235	0.09868186	-9.75	29.250002	-49.65	-	-	-	-	-	-	-	-	-
1531156165396	-	-	-0.1101709	0.44547364	10.126143	-0.11722132	0.14266548	0.16313037	-9.75	29.250002	-49.65	-	-	-	-	-	-	-	-	-
1531156165406	-	-	0.028740235	0.5939649	10.346485	0.0031535623	0.026551643	0.23024203	-8.700001	28.650002	-50.4	-	-	-	-	-	-	-	-	-
1531156165416	-	-	0.26345217	0.6658155	10.571617	0.092103146	-0.0815727	0.23610099	-8.700001	28.650002	-50.4	-	-	-	-	-	-	-	-	-
1531156165427	-	-	0.5412744	0.7711963	10.801538	0.26574126	-0.27758136	0.20840411	-9.6	29.1	-49.050003	-	-	-	-	-	-	-	-	-
1531156165437	-	-	0.57959473	0.7185059	10.849439	0.3509624	-0.3990215	0.18123986	-9.75	30.300001	-49.2	-	-	-	-	-	-	-	-	-
1531156165447	-	-	0.68976563	0.76161623	10.768008	0.42766145	-0.546028	0.12744401	-9.75	30.300001	-49.2	-	-	-	-	-	-	-	-	-
1531156165458	-	-	0.86220706	0.67539555	10.93087	0.46441308	-0.60301965	0.102942914	-10.200001	27.750002	-47.4	-	-	-	-	-	-	-	-	-
1531156165467	-	-	0.8334668	0.51732427	10.96919	0.48997942	-0.5870407	0.045418635	-10.200001	27.750002	-47.4	-	-	-	-	-	-	-	-	-
1531156165477	-	-	0.8813672	0.488584	11.0123005	0.49210995	-0.53963643	0.027309142	-10.05	28.2	-48.750004	-	-	-	-	-	-	-	-	-
1531156165487	-	-	1.0633887	0.364043	10.667418	0.43245512	-0.4118047	-0.02595408	-10.05	28.2	-48.750004	-	-	-	-	-	-	-	-	-
1531156165498	-	-	0.96758795	0.34967285	10.619517	0.35948452	-0.3063435	-0.06536887	-11.85	28.2	-48.45	-	-	-	-	-	-	-	-	-
1531156165508	-	-	0.6466553	0.14849122	10.744058	0.25508666	-0.15507008	-0.0792102	-11.85	28.2	-48.45	-	-	-	-	-	-	-	-	-
1531156165518	-	-	0.32093263	0.11496094	10.849439	0.24070558	-0.0959479	-0.06749229	-11.400001	27.6	-49.2	-	-	-	-	-	-	-	-	-
1531156165529	-	-	-0.1820215	0.39757326	11.151212	0.316872	-0.046413105	0.03157731	-11.400001	27.6	-49.2	-	-	-	-	-	-	-	-	-
1531156165539	-	-	-0.23471193	0.5029541	11.563155	0.3962342	-0.08636052	0.086438425	-11.85	27.6	-48.0	-	-	-	-	-	-	-	-	-
1531156165549	-	-	-0.20118165	0.47900394	11.888878	0.5496323	-0.2610639	0.14183219	-11.85	27.6	-48.0	-	-	-	-	-	-	-	-	-
1531156165560	-	-	0.043110352	0.40715334	11.812237	0.6242008	-0.38303667	0.18976909	-11.85	26.550001	-49.2	-	-	-	-	-	-	-	-	-
1531156165570	-	-	1.3028907	0.4023633	11.515254	0.6455061	-0.5662621	0.19083434	-11.85	26.550001	-49.2	-	-	-	-	-	-	-	-	-
1531156165580	-	-	1.9878663	0.5556446	11.429033	0.56135017	-0.58064324	0.117331095	-13.35	28.35	-46.95	-	-	-	-	-	-	-	-	-
1531156165591	-	-	2.5770411	0.85741705	11.266172	0.31101304	-0.53803265	-0.10371128	-13.35	28.35	-46.95	-	-	-	-	-	-	-	-	-
1531156165601	-	-	2.687212	0.98195803	11.472144	0.11553701	-0.43896306	-0.25125042	-11.1	26.250002	-47.100002	-	-	-	-	-	-	-	-	-
1531156165611	-	-	2.6488917	0.8861573	11.946358	-0.19711812	-0.1635922	-0.4760212	-11.1	26.250002	-47.100002	-	-	-	-	-	-	-	-	-
1531156165621	-	-	2.1650977	0.3784131	12.545113	-0.35051617	0.12402921	-0.6038529	-12.150001	25.800001	-47.550003	-	-	-	-	-	-	-	-	-
1531156165632	-	-	1.4370118	0.033530276	12.645703	-0.41816047	0.4132485	-0.6571162	-12.150001	25.800001	-47.550003	-	-	-	-	-	-	-	-	-
1531156165641	-	-	0.6658155	-0.29698244	12.25292	-0.40750784	0.6332256	-0.6304845	-13.200001	26.250002	-47.100002	-	-	-	-	-	-	-	-	-
1531156165651	-	-	0.086220704	-0.33530274	11.405084	-0.38247412	0.7349584	-0.5484592	-13.200001	26.250002	-47.100002	-	-	-	-	-	-	-	-	-
1531156165661	-	-	-0.07664063	-0.3879932	10.844649	-0.37341937	0.7216426	-0.4829454	-12.6	25.35	-45.300003	-	-	-	-	-	-	-	-	-
1531156165672	-	-	-0.13891114	-0.34967285	10.140513	-0.37554988	0.5016655	-0.35777685	-12.6	25.35	-45.300003	-	-	-	-	-	-	-	-	-
1531156165682	-	-	-0.13891114	-0.16765137	10.035132	-0.37341937	0.30778733	-0.26509884	-12.3	26.400002	-48.600002	-	-	-	-	-	-	-	-	-
1531156165692	-	-	0.043110352	-0.09101075	10.164463	-0.3446572	0.14213869	-0.20224823	-12.3	26.400002	-48.600002	-	-	-	-	-	-	-	-	-
1531156165702	-	-	0.27303225	-0.019160157	10.226734	-0.3164277	0.043601744	-0.15484397	-11.700001	27.000002	-47.7	-	-	-	-	-	-	-	-	-
1531156165713	-	-	0.45505372	0.038320314	10.054293	-0.28074136	0.013774337	-0.12874499	-11.700001	27.000002	-47.7	-	-	-	-	-	-	-	-	-
1531156165722	-	-	0.53169435	0.19160157	10.073453	-0.2631645	0.028155407	-0.123418674	-12.150001	26.85	-48.750004	-	-	-	-	-	-	-	-	-
1531156165743	-	-	0.18681154	-0.05748047	9.608819	-0.18912862	0.1469324	-0.07122071	-11.400001	26.250002	-46.800003	-	-	-	-	-	-	-	-	-
1531156165733	-	-	0.5364844	0.047900394	9.910591	-0.22960867	0.07609231	-0.10850497	-12.150001	26.85	-48.750004	-	-	-	-	-	-	-	-	-
1531156165754	-	-	-0.047900394	0.038320314	9.422008	-0.1406591	0.20978299	-0.009435372	-11.400001	26.250002	-46.800003	-	-	-	-	-	-	-	-	-
1531156165764	-	-	-0.23471193	0.100590825	9.1202345	-0.09112429	0.24280618	0.06832893	-11.25	27.750002	-48.15	-	-	-	-	-	-	-	-	-
1531156165774	-	-	-0.1580713	0.17244141	8.756192	-0.039458968	0.27156833	0.14129955	-11.25	27.750002	-48.15	-	-	-	-	-	-	-	-	-
1531156165784	-	-	-0.16765137	0.34967285	8.440049	0.028717957	0.31204838	0.22172701	-11.85	28.2	-49.2	-	-	-	-	-	-	-	-	-
1531156165795	-	-	-0.06227051	0.46942386	8.392149	0.078252755	0.30299363	0.26859865	-11.85	28.2	-49.2	-	-	-	-	-	-	-	-	-
1531156165805	-	-	0.20118165	0.53169435	8.076006	0.15069073	0.30459154	0.2973608	-11.25	28.050001	-46.95	-	-	-	-	-	-	-	-	-
1531156165815	-	-	0.22513184	0.5460645	7.9610453	0.17252865	0.29074308	0.3026871	-11.25	28.050001	-46.95	-	-	-	-	-	-	-	-	-
1531156165825	-	-	0.2682422	0.62749517	7.7215433	0.18904026	0.23694724	0.31600294	-11.25	27.750002	-47.4	-	-	-	-	-	-	-	-	-
1531156165836	-	-	0.2682422	0.732876	7.678433	0.18904026	0.2017935	0.3239924	-11.25	27.750002	-47.4	-	-	-	-	-	-	-	-	-
1531156165845	-	-	0.50774413	0.82388675	7.5251517	0.16400655	0.13042079	0.3074808	-10.650001	25.650002	-49.050003	-	-	-	-	-	-	-	-	-
1531156165855	-	-	0.79993653	1.0250684	7.391031	0.14483178	0.07662494	0.28138182	-10.650001	25.650002	-49.050003	-	-	-	-	-	-	-	-	-
1531156165866	-	-	1.0681788	1.2406201	7.429351	0.07079591	0.02176382	0.19775857	-10.650001	25.650002	-49.050003	-	-	-	-	-	-	-	-	-
1531156165876	-	-	1.1831397	1.2358302	7.563472	0.02498953	0.02176382	0.13757113	-10.650001	25.650002	-49.050003	-	-	-	-	-	-	-	-	-
1531156165886	-	-	0.9867481	1.1927198	7.8508744	-0.054372672	0.0068501174	0.047556277	-10.8	27.150002	-47.550003	-	-	-	-	-	-	-	-	-
1531156165896	-	-	0.8765772	1.1400293	8.004155	-0.09804851	-0.017118331	0.010804652	-10.200001	27.45	-49.800003	-	-	-	-	-	-	-	-	-
1531156165907	-	-	0.7041358	1.096919	8.425679	-0.18486758	0.010045912	-0.025946971	-10.200001	27.45	-49.800003	-	-	-	-	-	-	-	-	-
1531156165918	-	-	0.6945557	0.9963282	8.646021	-0.2168255	0.06703756	-0.03074066	-9.900001	27.000002	-49.050003	-	-	-	-	-	-	-	-	-
1531156165927	-	-	0.68976563	0.9196875	8.938213	-0.26209924	0.15651977	-0.03074066	-9.900001	27.000002	-49.050003	-	-	-	-	-	-	-	-	-
1531156165938	-	-	0.5221143	0.87178713	9.034014	-0.2850024	0.20552193	-0.027012236	-9.900001	26.400002	-48.15	-	-	-	-	-	-	-	-	-
1531156165948	-	-	0.27303225	0.8813672	9.560919	-0.29405716	0.2678399	0.0049456977	-9.900001	26.400002	-48.15	-	-	-	-	-	-	-	-	-
1531156165958	-	-	0.12933107	0.9148975	9.881851	-0.26103395	0.312581	0.03903416	-9.900001	27.45	-48.600002	-	-	-	-	-	-	-	-	-
1531156165968	-	-	0.22992188	0.93405765	10.020762	-0.18966126	0.32642946	0.10614582	-9.900001	27.45	-48.600002	-	-	-	-	-	-	-	-	-
1531156165979	-	-	0.18681154	1.0154883	10.063872	-0.13053909	0.33015788	0.13331006	-12.0	27.750002	-51.000004	-	-	-	-	-	-	-	-	-
1531156165988	-	-	0.12933107	0.977168	10.121353	-0.06768847	0.27582937	0.16793117	-12.0	27.750002	-51.000004	-	-	-	-	-	-	-	-	-
1531156165998	-	-	0.09580079	1.0154883	10.106983	-0.019218944	0.24067566	0.20042174	-10.05	27.900002	-48.750004	-	-	-	-	-	-	-	-	-
1531156166008	-	-	0.12933107	0.9915381	10.255474	0.035109542	0.1586503	0.25208706	-10.05	27.900002	-48.750004	-	-	-	-	-	-	-	-	-
1531156166019	-	-	0.10538086	1.0442286	10.298584	0.06866538	0.080886	0.28191447	-10.05	27.6	-48.45	-	-	-	-	-	-	-	-	-
1531156166029	-	-	0.21076173	1.1448194	10.312955	0.09263383	0.011111176	0.31014398	-10.05	27.6	-48.45	-	-	-	-	-	-	-	-	-
1531156166039	-	-	0.37362307	1.1208692	10.384805	0.08144855	-0.019781493	0.31440502	-9.900001	27.45	-49.800003	-	-	-	-	-	-	-	-	-
1531156166050	-	-	0.60354495	1.0106983	10.758429	0.054816935	-0.057598382	0.29469764	-9.900001	27.45	-49.800003	-	-	-	-	-	-	-	-	-
1531156166059	-	-	0.7568262	0.9915381	11.093731	0.054284304	-0.068783656	0.29842606	-9.3	28.800001	-49.050003	-	-	-	-	-	-	-	-	-
1531156166069	-	-	0.9244776	0.7759864	11.611055	0.08251382	-0.08316473	0.28990394	-9.3	28.800001	-49.050003	-	-	-	-	-	-	-	-	-
1531156166080	-	-	1.0538087	0.6466553	11.812237	0.118200175	-0.058131013	0.2792513	-9.6	27.750002	-48.600002	-	-	-	-	-	-	-	-	-
1531156166090	-	-	0.8861573	0.6945557	11.999048	0.19063815	0.0063174856	0.27285972	-9.6	27.750002	-48.600002	-	-	-	-	-	-	-	-	-
1531156166099	-	-	0.6466553	0.7711963	12.133169	0.2524235	0.06703756	0.2595439	-9.0	26.550001	-48.750004	-	-	-	-	-	-	-	-	-
1531156166110	-	-	0.081430666	1.0011182	11.721226	0.3845163	0.120300785	0.27712077	-9.0	26.550001	-48.750004	-	-	-	-	-	-	-	-	-
1531156166119	-	-	-0.32093263	1.1400293	10.96919	0.43458372	0.09473444	0.28031656	-10.05	27.150002	-49.65	-	-	-	-	-	-	-	-	-
1531156166129	-	-	-0.30177248	0.7951465	10.413546	0.42339844	-0.032032035	0.2925671	-10.05	27.150002	-49.65	-	-	-	-	-	-	-	-	-
1531156166140	-	-	0.14370118	0.53169435	10.312955	0.29503408	-0.22431228	0.29523027	-11.400001	27.900002	-48.45	-	-	-	-	-	-	-	-	-
1531156166150	-	-	0.728086	0.28261232	10.796748	0.08464435	-0.39368933	0.2462281	-11.400001	27.900002	-48.45	-	-	-	-	-	-	-	-	-
1531156166161	-	-	1.0633887	0.1820215	11.730806	-0.062362153	-0.45014834	0.21533543	-10.5	26.85	-49.95	-	-	-	-	-	-	-	-	-
1531156166171	-	-	1.3124708	0.16286133	12.995377	-0.16782334	-0.38889563	0.14822377	-10.5	26.85	-49.95	-	-	-	-	-	-	-	-	-
1531156166181	-	-	1.1352394	0.22513184	13.646822	-0.13533278	-0.22218175	0.07898157	-11.25	28.35	-50.250004	-	-	-	-	-	-	-	-	-
1531156166191	-	-	0.5556446	-0.05748047	13.507911	0.011673727	0.028155407	0.05767629	-11.25	28.35	-50.250004	-	-	-	-	-	-	-	-	-
1531156166202	-	-	-0.06706055	-0.1580713	12.751084	0.16400655	0.16610715	0.10614582	-12.150001	27.150002	-49.2	-	-	-	-	-	-	-	-	-
1531156166212	-	-	-0.47900394	-0.028740235	11.721226	0.2673372	0.23002301	0.16739853	-12.150001	27.150002	-49.2	-	-	-	-	-	-	-	-	-
1531156166222	-	-	-0.46942386	0.05269043	10.839859	0.3216657	0.20445667	0.23930389	-11.1	27.900002	-47.550003	-	-	-	-	-	-	-	-	-
1531156166233	-	-	-0.22992188	0.19160157	10.035132	0.32592675	0.12083341	0.2755229	-11.1	27.900002	-47.550003	-	-	-	-	-	-	-	-	-
1531156166243	-	-	0.14849122	0.119750984	9.513018	0.27798986	-0.019248862	0.26060918	-11.700001	26.400002	-47.7	-	-	-	-	-	-	-	-	-
1531156166253	-	-	0.50774413	0.21555176	9.129815	0.17945288	-0.14921114	0.19136699	-11.700001	26.400002	-47.7	-	-	-	-	-	-	-	-	-
1531156166263	-	-	0.732876	0.100590825	9.144185	-0.017088415	-0.24508493	0.09069949	-12.0	28.050001	-48.15	-	-	-	-	-	-	-	-	-
1531156166273	-	-	0.82388675	-0.05748047	9.283096	-0.12414749	-0.2328344	0.036371	-12.0	28.050001	-48.15	-	-	-	-	-	-	-	-	-
1531156166284	-	-	0.64186525	-0.24908204	9.891431	-0.2535771	-0.11299213	-0.022751179	-11.85	25.500002	-47.550003	-	-	-	-	-	-	-	-	-
1531156166294	-	-	0.45026368	-0.37362307	10.0063925	-0.2951224	-0.0054004234	-0.050448053	-11.85	25.500002	-47.550003	-	-	-	-	-	-	-	-	-
1531156166304	-	-	0.0	-0.37362307	9.929751	-0.29885086	0.20285878	-0.0445891	-11.85	26.550001	-48.750004	-	-	-	-	-	-	-	-	-
1531156166314	-	-	-0.4263135	-0.39757326	9.546548	-0.28873083	0.30352625	-0.006239579	-12.3	27.000002	-49.050003	-	-	-	-	-	-	-	-	-
1531156166324	-	-	-0.75203615	-0.5604346	8.909473	-0.28287187	0.36957267	0.0960258	-12.3	27.000002	-49.050003	-	-	-	-	-	-	-	-	-
1531156166335	-	-	-0.79035646	-0.45984375	8.732242	-0.29245928	0.33761472	0.16367011	-12.0	27.750002	-49.350002	-	-	-	-	-	-	-	-	-
1531156166345	-	-	-0.6658155	-0.39278322	8.794512	-0.3111014	0.16877031	0.26060918	-12.0	27.750002	-49.350002	-	-	-	-	-	-	-	-	-
1531156166355	-	-	-0.613125	-0.39757326	9.005274	-0.30524245	0.0462649	0.30108923	-11.25	27.45	-48.600002	-	-	-	-	-	-	-	-	-
1531156166366	-	-	-0.244292	-0.25866213	9.70941	-0.20031391	-0.1337648	0.32931873	-11.25	27.45	-48.600002	-	-	-	-	-	-	-	-	-
1531156166376	-	-	-0.25866213	-0.22513184	9.74294	-0.13266961	-0.17584275	0.33997136	-11.85	28.2	-51.600002	-	-	-	-	-	-	-	-	-
1531156166385	-	-	-0.033530276	-0.20597169	9.632769	0.023391634	-0.1864954	0.34156927	-11.85	28.2	-51.600002	-	-	-	-	-	-	-	-	-
1531156166395	-	-	-0.22513184	-0.19639161	9.417217	0.094231725	-0.16785327	0.33997136	-12.3	27.45	-50.250004	-	-	-	-	-	-	-	-	-
1531156166406	-	-	-0.39278322	0.033530276	8.57896	0.12086333	-0.11672056	0.33943874	-12.3	27.45	-50.250004	-	-	-	-	-	-	-	-	-
1531156166416	-	-	-0.364043	-0.009580079	8.2197075	0.08677487	-0.09062158	0.35648298	-12.6	27.750002	-49.050003	-	-	-	-	-	-	-	-	-
1531156166426	-	-	-0.22992188	-0.1101709	8.052056	-0.012294724	-0.08209946	0.36234194	-12.6	27.750002	-49.050003	-	-	-	-	-	-	-	-	-
1531156166436	-	-	-0.12454102	-0.043110352	8.056846	-0.08260217	-0.08209946	0.36234194	-11.700001	28.050001	-49.800003	-	-	-	-	-	-	-	-	-
1531156166446	-	-	0.023950197	0.1101709	8.473579	-0.18753073	-0.07038155	0.32985136	-11.700001	28.050001	-49.800003	-	-	-	-	-	-	-	-	-
1531156166457	-	-	-0.047900394	0.1820215	8.765772	-0.21203181	-0.06239207	0.3255903	-12.450001	27.150002	-48.45	-	-	-	-	-	-	-	-	-
1531156166467	-	-	0.09580079	0.33530274	9.110655	-0.18220441	-0.07517525	0.31493765	-12.450001	27.150002	-48.45	-	-	-	-	-	-	-	-	-
1531156166477	-	-	0.06227051	0.27303225	9.302257	-0.12787592	-0.09648053	0.29523027	-12.3	27.000002	-49.350002	-	-	-	-	-	-	-	-	-
1531156166488	-	-	0.23950197	0.3544629	9.287886	-0.030936852	-0.09914369	0.2744576	-12.3	27.000002	-49.350002	-	-	-	-	-	-	-	-	-
1531156166497	-	-	0.34488282	0.39278322	9.182506	0.015402152	-0.08422999	0.23664072	-12.450001	28.95	-48.750004	-	-	-	-	-	-	-	-	-
1531156166509	-	-	0.4742139	0.45984375	9.062755	0.0393706	-0.05440259	0.19562805	-12.450001	28.95	-48.750004	-	-	-	-	-	-	-	-	-
1531156166519	-	-	0.45984375	0.5029541	8.952583	0.030846814	-0.04481018	0.1652741	-13.650001	27.45	-50.250004	-	-	-	-	-	-	-	-	-
1531156166529	-	-	0.38320315	0.6610254	8.966953	-0.03253642	-0.008591188	0.101890855	-13.650001	27.45	-50.250004	-	-	-	-	-	-	-	-	-
1531156166539	-	-	0.18681154	0.613125	9.235196	-0.038395375	-0.006993292	0.07845504	-13.200001	27.6	-51.15	-	-	-	-	-	-	-	-	-
1531156166550	-	-	0.1101709	0.5412744	9.5561285	-0.01762272	-0.03042911	0.07153082	-13.200001	27.6	-51.15	-	-	-	-	-	-	-	-	-
1531156166560	-	-	0.1341211	0.56522465	9.637559	0.040966824	-0.03788596	0.08324873	-12.150001	28.95	-49.95	-	-	-	-	-	-	-	-	-
1531156166571	-	-	0.23950197	0.7376661	9.75252	0.093697414	-0.04481018	0.07685714	-12.150001	28.95	-49.95	-	-	-	-	-	-	-	-	-
1531156166581	-	-	0.4167334	0.977168	9.417217	0.112872176	-0.024037523	0.03584446	-13.650001	28.35	-48.600002	-	-	-	-	-	-	-	-	-
1531156166591	-	-	0.46463382	0.98195803	9.431587	0.096893206	0.0041919854	-0.00250506	-13.650001	28.35	-48.600002	-	-	-	-	-	-	-	-	-
1531156166601	-	-	0.46463382	0.9388477	9.402847	0.057478424	-0.006460659	-0.04511564	-14.1	28.35	-49.800003	-	-	-	-	-	-	-	-	-
1531156166612	-	-	0.63707525	0.86220706	9.5561285	0.02285733	-0.012852246	-0.082932524	-14.1	28.35	-49.800003	-	-	-	-	-	-	-	-	-
1531156166622	-	-	0.64186525	0.75203615	9.862691	-0.011231132	-0.017645936	-0.13459785	-14.400001	28.800001	-49.050003	-	-	-	-	-	-	-	-	-
1531156166632	-	-	0.7185059	0.78556645	10.130933	-0.044786964	0.011116204	-0.1766758	-14.400001	28.800001	-49.050003	-	-	-	-	-	-	-	-	-
1531156166642	-	-	0.51732427	0.7376661	10.3512745	-0.054374345	0.035084657	-0.2379285	-13.500001	28.2	-48.750004	-	-	-	-	-	-	-	-	-
1531156166653	-	-	0.42152345	0.5364844	10.485396	-0.058102768	0.040410977	-0.24432008	-13.500001	28.2	-48.750004	-	-	-	-	-	-	-	-	-
1531156166663	-	-	0.27303225	0.2778223	10.997931	-0.029873261	0.00525725	-0.25071168	-14.1	28.35	-49.050003	-	-	-	-	-	-	-	-	-
1531156166672	-	-	0.25866213	0.13891114	11.361973	0.026585756	-0.024570156	-0.23047164	-14.1	28.35	-49.050003	-	-	-	-	-	-	-	-	-
1531156166683	-	-	0.038320314	0.06706055	11.500884	0.15175433	-0.04054912	-0.18306738	-13.500001	27.900002	-46.800003	-	-	-	-	-	-	-	-	-
1531156166693	-	-	-0.07185059	0.12933107	11.433824	0.2668029	-0.0666481	-0.12128205	-13.500001	27.900002	-46.800003	-	-	-	-	-	-	-	-	-
1531156166703	-	-	-0.1101709	0.22992188	11.361973	0.4074178	-0.09114918	-0.024342982	-14.400001	27.000002	-49.050003	-	-	-	-	-	-	-	-	-
1531156166714	-	-	-0.14370118	0.48379397	11.438614	0.49849793	-0.09700814	0.04276868	-14.400001	27.000002	-49.050003	-	-	-	-	-	-	-	-	-
1531156166724	-	-	-0.06706055	0.8861573	10.94524	0.67107075	-0.12204185	0.12852247	-13.35	28.050001	-49.800003	-	-	-	-	-	-	-	-	-
1531156166734	-	-	0.21076173	1.0106983	10.423125	0.72539926	-0.14068398	0.13970774	-12.900001	27.900002	-48.45	-	-	-	-	-	-	-	-	-
1531156166745	-	-	1.0346485	0.8143067	9.68067	0.6923761	-0.21418723	0.1141414	-12.900001	27.900002	-48.45	-	-	-	-	-	-	-	-	-
1531156166755	-	-	1.3507911	0.82388675	9.436378	0.5933065	-0.26691782	0.06673713	-12.900001	26.550001	-49.2	-	-	-	-	-	-	-	-	-
1531156166765	-	-	1.7675245	0.93405765	9.283096	0.35735038	-0.35160634	-0.07760621	-12.900001	26.550001	-49.2	-	-	-	-	-	-	-	-	-
1531156166775	-	-	1.8058448	1.0585986	9.584868	0.2502913	-0.37664005	-0.14471786	-12.150001	27.150002	-48.45	-	-	-	-	-	-	-	-	-
1531156166785	-	-	1.5040723	1.1352394	10.657837	0.010074157	-0.37717268	-0.31942123	-12.150001	27.150002	-48.45	-	-	-	-	-	-	-	-	-
1531156166796	-	-	1.2406201	0.9388477	11.170372	0.0015520414	-0.33562738	-0.3535097	-14.400001	25.35	-46.5	-	-	-	-	-	-	-	-	-
1531156166806	-	-	1.1879297	0.5748047	11.251802	0.086773194	-0.30260417	-0.3929245	-14.400001	25.35	-46.5	-	-	-	-	-	-	-	-	-
1531156166817	-	-	1.5471827	0.364043	10.485396	0.11340481	-0.25253674	-0.4461877	-13.35	25.95	-48.15	-	-	-	-	-	-	-	-	-
1531156166827	-	-	1.7004639	0.15328126	9.235196	-0.09272386	-0.1476082	-0.5548447	-13.35	25.95	-48.15	-	-	-	-	-	-	-	-	-
1531156166837	-	-	1.590293	0.09580079	8.919053	-0.33933258	-0.061321776	-0.6246195	-13.05	26.400002	-46.95	-	-	-	-	-	-	-	-	-
1531156166848	-	-	1.1735597	-0.09101075	9.891431	-0.7968637	0.049465727	-0.67788273	-13.05	26.400002	-46.95	-	-	-	-	-	-	-	-	-
1531156166857	-	-	0.81909674	-0.2682422	10.99314	-0.9657081	0.10592474	-0.68480694	-15.3	25.2	-48.750004	-	-	-	-	-	-	-	-	-
1531156166868	-	-	0.14370118	-0.5029541	12.650494	-0.97209966	0.084619455	-0.6097058	-15.3	25.2	-48.750004	-	-	-	-	-	-	-	-	-
1531156166877	-	-	-0.21076173	-0.68976563	13.172608	-0.83681107	0.037747815	-0.5447247	-14.400001	27.750002	-46.95	-	-	-	-	-	-	-	-	-
1531156166888	-	-	-0.52690434	-0.8861573	13.321099	-0.4783496	0.004724617	-0.33486757	-14.400001	27.750002	-46.95	-	-	-	-	-	-	-	-	-
1531156166898	-	-	-0.46463382	-0.85741705	13.048067	-0.22321875	0.021236217	-0.19851372	-13.500001	26.85	-47.550003	-	-	-	-	-	-	-	-	-
1531156166908	-	-	-0.22513184	-0.6514453	11.797867	0.10062163	0.08834788	0.025724448	-13.500001	26.85	-47.550003	-	-	-	-	-	-	-	-	-
1531156166919	-	-	0.25387207	-0.34009278	10.609937	0.2353776	0.122436345	0.12159825	-14.1	26.7	-49.050003	-	-	-	-	-	-	-	-	-
1531156166929	-	-	0.56522465	0.023950197	9.536968	0.24975866	0.12669739	0.15621935	-14.1	26.7	-49.050003	-	-	-	-	-	-	-	-	-
1531156166939	-	-	0.67539555	0.22513184	8.775352	0.1778533	0.12350161	0.15195829	-13.650001	26.400002	-48.15	-	-	-	-	-	-	-	-	-
1531156166950	-	-	0.89573735	0.39757326	8.55501	0.09050162	0.12776266	0.14343618	-13.650001	26.400002	-48.15	-	-	-	-	-	-	-	-	-
1531156166960	-	-	0.9053174	0.5556446	8.49274	0.01540048	0.11497949	0.12479404	-13.950001	26.550001	-49.65	-	-	-	-	-	-	-	-	-
1531156166970	-	-	0.82388675	0.6993457	8.468789	-0.05277645	0.16611218	0.070998184	-13.950001	26.550001	-49.65	-	-	-	-	-	-	-	-	-
1531156166980	-	-	0.6993457	0.6514453	8.54543	-0.08473438	0.19380906	0.04063815	-12.900001	26.250002	-48.45	-	-	-	-	-	-	-	-	-
1531156166991	-	-	0.5556446	0.6466553	8.655601	-0.0916586	0.20020065	0.03584446	-12.900001	26.250002	-48.45	-	-	-	-	-	-	-	-	-
1531156167001	-	-	0.5460645	0.5939649	8.5119	-0.08793017	0.19540696	0.041703414	-13.35	26.400002	-48.15	-	-	-	-	-	-	-	-	-
1531156167011	-	-	0.5125342	0.6179151	8.53106	-0.08420091	0.17516442	0.047559325	-13.35	26.400002	-48.15	-	-	-	-	-	-	-	-	-
1531156167022	-	-	0.50774413	0.6945557	8.919053	-0.08313565	0.12776014	0.04862459	-13.35	26.400002	-48.600002	-	-	-	-	-	-	-	-	-
1531156167031	-	-	0.5125342	0.68018556	9.105865	-0.062895626	0.09367168	0.060342498	-13.35	26.400002	-48.600002	-	-	-	-	-	-	-	-	-
1531156167041	-	-	0.5364844	0.7185059	9.321417	0.0026181422	0.062246386	0.08750674	-13.05	26.400002	-48.600002	-	-	-	-	-	-	-	-	-
1531156167052	-	-	0.5891748	0.7232959	9.398057	0.049489778	0.05851796	0.08058252	-13.05	26.400002	-48.600002	-	-	-	-	-	-	-	-	-
1531156167062	-	-	0.64186525	0.78556645	9.340576	0.13630883	0.07556219	0.089637265	-13.05	25.650002	-49.350002	-	-	-	-	-	-	-	-	-
1531156167072	-	-	0.5125342	0.75203615	8.952583	0.17306045	0.12136856	0.08910464	-13.05	25.650002	-49.350002	-	-	-	-	-	-	-	-	-
1531156167082	-	-	0.46463382	0.89573735	8.487949	0.13630883	0.1304233	0.083778314	-12.6	27.000002	-49.800003	-	-	-	-	-	-	-	-	-
1531156167093	-	-	0.3879932	0.8286768	8.4304695	0.07718665	0.12190119	0.08590884	-13.35	24.300001	-48.600002	-	-	-	-	-	-	-	-	-
1531156167103	-	-	0.34967285	0.8909473	8.641231	-0.014958722	0.11977066	0.10934466	-13.35	24.300001	-48.600002	-	-	-	-	-	-	-	-	-
1531156167113	-	-	0.28740236	0.9963282	9.2256155	-0.042655595	0.10858539	0.1546184	-13.05	24.6	-46.2	-	-	-	-	-	-	-	-	-
1531156167124	-	-	0.34009278	1.0394385	9.426797	-0.014958722	0.085149564	0.17166263	-13.05	24.6	-46.2	-	-	-	-	-	-	-	-	-
1531156167133	-	-	0.38320315	1.1064991	9.627979	0.01380342	0.07982324	0.1743258	-14.1	27.000002	-49.800003	-	-	-	-	-	-	-	-	-
1531156167143	-	-	0.3879932	1.1783496	9.613608	0.062272955	0.095269576	0.18923949	-14.1	27.000002	-49.800003	-	-	-	-	-	-	-	-	-
1531156167154	-	-	0.3305127	1.1591895	9.666299	0.07452349	0.09686747	0.19350055	-13.35	27.000002	-48.15	-	-	-	-	-	-	-	-	-
1531156167163	-	-	0.45505372	1.2645704	9.589659	0.080382444	0.12669487	0.21161005	-13.35	27.000002	-48.15	-	-	-	-	-	-	-	-	-
1531156167174	-	-	0.49337405	1.331631	9.666299	0.08517613	0.14160858	0.21001215	-12.6	25.650002	-49.050003	-	-	-	-	-	-	-	-	-
1531156167184	-	-	0.5221143	1.3124708	9.6615095	0.10168774	0.14267385	0.217469	-12.6	25.650002	-49.050003	-	-	-	-	-	-	-	-	-
1531156167194	-	-	0.47900394	1.336421	9.70941	0.10328563	0.13308647	0.21533847	-13.200001	26.85	-48.45	-	-	-	-	-	-	-	-	-
1531156167204	-	-	0.5556446	1.3603711	9.666299	0.09210035	0.055854797	0.21161005	-13.200001	26.85	-48.45	-	-	-	-	-	-	-	-	-
1531156167214	-	-	0.6658155	1.3747413	9.877061	0.08091508	-0.004332645	0.20628372	-14.250001	26.250002	-49.2	-	-	-	-	-	-	-	-	-
1531156167225	-	-	0.87178713	1.2933106	10.087823	0.043098193	-0.07037904	0.17805421	-14.250001	26.250002	-49.2	-	-	-	-	-	-	-	-	-
1531156167235	-	-	0.85741705	1.2166699	10.590776	0.022858167	-0.12097911	0.15941209	-12.3	25.95	-49.050003	-	-	-	-	-	-	-	-	-
1531156167245	-	-	0.85741705	1.092129	11.242222	0.014336051	-0.15666546	0.13544364	-12.3	25.95	-49.050003	-	-	-	-	-	-	-	-	-
1531156167255	-	-	0.9532178	0.9436377	11.639795	0.05428347	-0.13482754	0.11786678	-12.0	27.45	-50.250004	-	-	-	-	-	-	-	-	-
1531156167266	-	-	0.9436377	0.8286768	12.12838	0.14536358	-0.059193764	0.10827939	-12.0	27.45	-50.250004	-	-	-	-	-	-	-	-	-
1531156167276	-	-	0.6993457	0.87178713	12.099639	0.2497595	0.04466952	0.1034857	-15.450001	27.000002	-49.050003	-	-	-	-	-	-	-	-	-
1531156167287	-	-	0.43110353	0.852627	11.898458	0.3738628	0.12509698	0.13384575	-15.450001	27.000002	-49.050003	-	-	-	-	-	-	-	-	-
1531156167297	-	-	-0.06227051	0.9532178	11.270963	0.50382507	0.19593707	0.17059736	-13.650001	27.45	-47.4	-	-	-	-	-	-	-	-	-
1531156167307	-	-	-0.31135255	1.1639795	10.269844	0.5831873	0.2012634	0.22865428	-13.650001	27.45	-47.4	-	-	-	-	-	-	-	-	-
1531156167317	-	-	-0.3879932	1.1879297	9.220825	0.5522946	0.14800017	0.2803196	-14.1	25.050001	-49.800003	-	-	-	-	-	-	-	-	-
1531156167328	-	-	-0.14370118	1.0202783	8.57896	0.38291755	0.029223187	0.3399744	-14.1	25.050001	-49.800003	-	-	-	-	-	-	-	-	-
1531156167338	-	-	0.6514453	0.93405765	9.010064	0.05375084	-0.20140657	0.32026702	-12.900001	26.250002	-48.750004	-	-	-	-	-	-	-	-	-
1531156167348	-	-	1.2933106	0.852627	10.121353	-0.17048733	-0.2898235	0.25315535	-12.900001	26.250002	-48.750004	-	-	-	-	-	-	-	-	-
1531156167359	-	-	1.7771046	0.68018556	11.400293	-0.2525127	-0.2914214	0.20521846	-13.05	25.050001	-49.050003	-	-	-	-	-	-	-	-	-
1531156167369	-	-	1.7531544	0.5843848	12.372671	-0.23440321	-0.21738555	0.09602885	-13.05	25.050001	-49.050003	-	-	-	-	-	-	-	-	-
1531156167379	-	-	1.341211	0.3784131	12.674444	-0.11615885	-0.10819593	0.028384563	-15.3	26.550001	-48.750004	-	-	-	-	-	-	-	-	-
1531156167389	-	-	0.5412744	0.3065625	11.989469	0.05428347	0.042538993	0.03211299	-15.3	26.550001	-48.750004	-	-	-	-	-	-	-	-	-
1531156167400	-	-	0.1341211	0.19639161	11.04104	0.20288786	0.15971808	0.10881203	-14.85	25.2	-48.750004	-	-	-	-	-	-	-	-	-
1531156167410	-	-	0.06706055	0.2778223	10.566827	0.2614774	0.17196862	0.16686894	-14.85	25.2	-48.750004	-	-	-	-	-	-	-	-	-
1531156167421	-	-	0.023950197	0.4023633	9.426797	0.25508583	0.181556	0.22119743	-14.1	24.300001	-46.95	-	-	-	-	-	-	-	-	-
1531156167431	-	-	0.0047900393	0.56522465	8.899893	0.18424574	0.16451177	0.24090482	-14.1	24.300001	-46.95	-	-	-	-	-	-	-	-	-
1531156167441	-	-	0.20118165	0.60354495	8.435259	-0.053840872	0.096334845	0.22119743	-15.150001	25.650002	-48.15	-	-	-	-	-	-	-	-	-
1531156167451	-	-	0.3161426	0.7376661	8.4448395	-0.22215267	0.040408462	0.19030476	-15.150001	25.650002	-48.15	-	-	-	-	-	-	-	-	-
1531156167462	-	-	0.5412744	0.62749517	9.244776	-0.48314244	-0.061856925	0.09922465	-13.35	24.6	-48.600002	-	-	-	-	-	-	-	-	-
1531156167471	-	-	0.613125	0.5125342	9.982442	-0.58700573	-0.09860855	0.044363532	-13.35	24.6	-48.600002	-	-	-	-	-	-	-	-	-
1531156167481	-	-	0.6514453	0.20118165	11.031461	-0.6061805	-0.12097911	-0.008899693	-14.700001	25.650002	-46.95	-	-	-	-	-	-	-	-	-
1531156167492	-	-	0.50774413	0.1101709	11.481724	-0.5774183	-0.12950122	-0.030204983	-14.700001	25.650002	-46.95	-	-	-	-	-	-	-	-	-
1531156167503	-	-	0.2921924	0.1341211	11.994258	-0.43733606	-0.14281702	-0.045651317	-14.700001	25.650002	-46.95	-	-	-	-	-	-	-	-	-
1531156167513	-	-	0.24908204	0.11496094	12.032578	-0.37448546	-0.11139172	-0.049912374	-13.200001	26.250002	-48.45	-	-	-	-	-	-	-	-	-
1531156167523	-	-	0.10538086	-0.023950197	11.515254	-0.17475025	-0.010718645	-0.030730844	-13.200001	26.250002	-48.45	-	-	-	-	-	-	-	-	-
1531156167534	-	-	0.028740235	-0.17244141	11.1176815	-0.10177963	0.027098244	-0.007827658	-13.35	25.95	-47.4	-	-	-	-	-	-	-	-	-
1531156167544	-	-	0.033530276	-0.047900394	10.001602	-0.042124823	0.082491994	0.040641874	-13.35	25.95	-47.4	-	-	-	-	-	-	-	-	-
1531156167554	-	-	-0.06227051	-0.10538086	9.64714	-0.04585325	0.09634043	0.060349267	-15.150001	26.400002	-49.050003	-	-	-	-	-	-	-	-	-
1531156167564	-	-	-0.081430666	0.12454102	9.608819	-0.08899646	0.10326465	0.10082932	-15.150001	26.400002	-49.050003	-	-	-	-	-	-	-	-	-
1531156167574	-	-	-0.047900394	0.1580713	9.69504	-0.08420277	0.097405694	0.12053671	-15.3	25.500002	-49.95	-	-	-	-	-	-	-	-	-
1531156167584	-	-	0.16765137	0.10538086	9.685459	-0.012830052	0.114449926	0.15089676	-15.3	25.500002	-49.95	-	-	-	-	-	-	-	-	-
1531156167595	-	-	0.20118165	0.23950197	9.498648	0.033508953	0.13468996	0.15036412	-15.6	28.650002	-48.0	-	-	-	-	-	-	-	-	-
1531156167605	-	-	0.17723145	0.4167334	9.005274	0.08251112	0.13841838	0.15462518	-15.6	28.650002	-48.0	-	-	-	-	-	-	-	-	-
1531156167615	-	-	0.16286133	0.4167334	8.684341	0.09369639	0.12670046	0.16261466	-14.1	27.000002	-49.050003	-	-	-	-	-	-	-	-	-
1531156167626	-	-	0.11496094	0.4167334	8.53585	0.10221851	0.11178677	0.1647452	-14.1	27.000002	-49.050003	-	-	-	-	-	-	-	-	-
1531156167636	-	-	0.12454102	0.4742139	8.377779	0.11340379	0.06704566	0.17965889	-14.85	26.550001	-48.750004	-	-	-	-	-	-	-	-	-
1531156167647	-	-	0.16286133	0.50774413	8.186177	0.115001686	0.006325587	0.17379993	-14.85	26.550001	-48.750004	-	-	-	-	-	-	-	-	-
1531156167658	-	-	0.32572266	0.6849756	8.123906	0.09263113	-0.09274401	0.16048414	-15.150001	27.000002	-49.800003	-	-	-	-	-	-	-	-	-
1531156167668	-	-	0.6706055	0.7185059	8.377779	0.034041587	-0.20193362	0.11787355	-15.150001	27.000002	-49.800003	-	-	-	-	-	-	-	-	-
1531156167678	-	-	0.75203615	0.79035646	8.679551	-0.040526927	-0.24081577	0.052892417	-14.1	25.95	-48.15	-	-	-	-	-	-	-	-	-
1531156167688	-	-	0.8813672	0.79993653	9.101074	-0.08686593	-0.25572947	-0.0030339684	-14.1	25.95	-48.15	-	-	-	-	-	-	-	-	-
1531156167698	-	-	0.91010743	0.67539555	9.704619	-0.07727855	-0.221641	-0.07600459	-14.55	26.85	-47.100002	-	-	-	-	-	-	-	-	-
1531156167709	-	-	0.8334668	0.6514453	10.106983	-0.026678488	-0.13641985	-0.12500675	-14.55	26.85	-47.100002	-	-	-	-	-	-	-	-	-
1531156167719	-	-	0.6658155	0.5843848	10.135723	0.07239111	0.012184542	-0.14524676	-14.55	26.250002	-46.800003	-	-	-	-	-	-	-	-	-
1531156167740	-	-	0.25387207	0.6322852	9.354947	0.17039543	0.22257426	-0.15110572	-15.150001	27.000002	-48.600002	-	-	-	-	-	-	-	-	-
1531156167729	-	-	0.4406836	0.56522465	9.857901	0.13790487	0.15333208	-0.1558994	-14.55	26.250002	-46.800003	-	-	-	-	-	-	-	-	-
1531156167750	-	-	0.09580079	0.7041358	9.192085	0.17252596	0.23535745	-0.15376888	-15.150001	27.000002	-48.600002	-	-	-	-	-	-	-	-	-
1531156167761	-	-	-0.05269043	0.71371585	8.957374	0.166667	0.19700792	-0.13885517	-14.400001	28.35	-49.350002	-	-	-	-	-	-	-	-	-
1531156167771	-	-	-0.038320314	0.7185059	8.995694	0.15707962	0.15652788	-0.1276699	-15.6	26.85	-48.45	-	-	-	-	-	-	-	-	-
1531156167781	-	-	0.1580713	0.8286768	8.957374	0.14003539	0.06917619	-0.11488674	-15.6	26.85	-48.45	-	-	-	-	-	-	-	-	-
1531156167791	-	-	0.26345217	0.82388675	9.024434	0.11659958	0.04307721	-0.123408854	-15.750001	25.650002	-48.15	-	-	-	-	-	-	-	-	-
1531156167802	-	-	0.42152345	1.0011182	9.268726	0.08730481	0.08142673	-0.15323626	-15.750001	25.650002	-48.15	-	-	-	-	-	-	-	-	-
1531156167811	-	-	0.36883304	1.0106983	9.3453665	0.069195315	0.08622042	-0.1772047	-14.85	26.85	-48.750004	-	-	-	-	-	-	-	-	-
1531156167822	-	-	0.17723145	1.0154883	9.259146	0.052683715	0.06704566	-0.19744472	-14.85	26.85	-48.750004	-	-	-	-	-	-	-	-	-
1531156167832	-	-	0.1580713	1.0585986	9.273516	0.03510685	0.059056178	-0.18785734	-15.750001	26.400002	-49.800003	-	-	-	-	-	-	-	-	-
1531156167841	-	-	0.09580079	0.91010743	9.455538	-0.018156372	0.0041950583	-0.16974784	-15.750001	26.400002	-49.800003	-	-	-	-	-	-	-	-	-
1531156167851	-	-	0.1580713	0.8382569	9.75731	-0.037863765	-0.032556564	-0.16495416	-14.55	26.550001	-47.100002	-	-	-	-	-	-	-	-	-
1531156167862	-	-	0.5364844	0.68018556	10.332115	-0.038396396	-0.06238397	-0.15217099	-14.55	26.550001	-47.100002	-	-	-	-	-	-	-	-	-
1531156167872	-	-	0.6179151	0.5891748	10.265054	-0.019754268	-0.06930819	-0.13832255	-14.250001	24.750002	-48.45	-	-	-	-	-	-	-	-	-
1531156167882	-	-	0.7711963	0.6562354	10.260264	-0.017623741	-0.04374184	-0.14471413	-14.250001	24.750002	-48.45	-	-	-	-	-	-	-	-	-
1531156167893	-	-	0.8334668	0.71371585	10.2315235	-0.03626587	-0.0048596896	-0.14950782	-14.55	24.45	-49.65	-	-	-	-	-	-	-	-	-
1531156167903	-	-	0.8382569	0.9436377	10.207574	-0.07940908	0.15013629	-0.18040049	-14.55	24.45	-49.65	-	-	-	-	-	-	-	-	-
1531156167913	-	-	0.34488282	1.1543995	10.389595	-0.1193565	0.22949849	-0.19904262	-13.500001	25.500002	-48.0	-	-	-	-	-	-	-	-	-
1531156167924	-	-	-0.2778223	1.096919	10.380015	-0.1523797	0.18315949	-0.17933522	-13.500001	25.500002	-48.0	-	-	-	-	-	-	-	-	-
1531156167934	-	-	-0.6227051	0.7951465	10.633887	-0.14598812	0.091546744	-0.10370146	-14.700001	25.050001	-48.15	-	-	-	-	-	-	-	-	-
1531156167944	-	-	-0.41194338	0.40715334	11.088941	-0.08047434	-0.08848295	0.03531555	-14.700001	25.050001	-48.15	-	-	-	-	-	-	-	-	-
1531156167955	-	-	-0.12933107	0.4263135	11.314073	-0.022950063	-0.18648729	0.094437726	-14.400001	24.6	-50.250004	-	-	-	-	-	-	-	-	-
1531156167965	-	-	0.38320315	0.5604346	11.726016	0.07292374	-0.3340264	0.14184201	-14.400001	24.6	-50.250004	-	-	-	-	-	-	-	-	-
1531156167975	-	-	0.9580079	0.5604346	11.673326	0.12778485	-0.43682444	0.103492476	-14.400001	27.45	-48.15	-	-	-	-	-	-	-	-	-
1531156167986	-	-	1.1975098	0.60354495	11.745176	0.14110066	-0.5034034	0.030521862	-14.400001	27.45	-48.15	-	-	-	-	-	-	-	-	-
1531156167996	-	-	1.2406201	0.5364844	11.543995	0.119795375	-0.5023382	-0.054699294	-12.900001	25.500002	-47.550003	-	-	-	-	-	-	-	-	-
1531156168006	-	-	0.9148975	0.46942386	11.333233	0.07665216	-0.4458792	-0.12394148	-12.900001	25.500002	-47.550003	-	-	-	-	-	-	-	-	-
1531156168017	-	-	0.5221143	0.36883304	11.213482	0.05428161	-0.41179073	-0.14364886	-14.400001	25.35	-47.7	-	-	-	-	-	-	-	-	-
1531156168027	-	-	0.39278322	0.31135255	10.87818	0.013801561	-0.3500054	-0.17507418	-14.400001	25.35	-47.7	-	-	-	-	-	-	-	-	-
1531156168037	-	-	0.2203418	0.29698244	10.518927	-0.06023432	-0.25040314	-0.18040049	-15.3	24.150002	-48.45	-	-	-	-	-	-	-	-	-
1531156168047	-	-	-0.09101075	0.1341211	10.336905	-0.16196708	-0.13641985	-0.15430151	-15.3	24.150002	-48.45	-	-	-	-	-	-	-	-	-
1531156168058	-	-	-0.23950197	0.06227051	10.332115	-0.25091666	-0.05759028	-0.0994404	-14.400001	24.0	-48.600002	-	-	-	-	-	-	-	-	-
1531156168068	-	-	-0.3065625	-0.07185059	10.643467	-0.2913967	-0.05066606	-0.03179611	-14.400001	24.0	-48.600002	-	-	-	-	-	-	-	-	-
1531156168079	-	-	-0.2203418	-0.1101709	11.165582	-0.24665561	-0.0975377	0.060881898	-15.150001	24.300001	-46.5	-	-	-	-	-	-	-	-	-
1531156168090	-	-	-0.1580713	-0.17244141	11.385923	-0.16249971	-0.12470195	0.11414512	-15.750001	25.95	-47.7	-	-	-	-	-	-	-	-	-
1531156168100	-	-	0.11496094	0.07185059	11.347603	0.022323677	-0.16944306	0.18551785	-15.750001	25.95	-47.7	-	-	-	-	-	-	-	-	-
1531156168111	-	-	0.30177248	0.16765137	11.0123005	0.13577433	-0.20299888	0.22067158	-15.750001	25.35	-47.4	-	-	-	-	-	-	-	-	-
1531156168121	-	-	0.8143067	0.39757326	9.829161	0.25188816	-0.17636727	0.21854104	-15.750001	25.35	-47.4	-	-	-	-	-	-	-	-	-
1531156168131	-	-	0.9196875	0.43110353	9.513018	0.24123551	-0.15719251	0.19723576	-16.5	25.35	-47.7	-	-	-	-	-	-	-	-	-
1531156168141	-	-	1.1879297	0.57001466	8.708291	0.12032801	-0.08795032	0.12106934	-16.5	25.35	-47.7	-	-	-	-	-	-	-	-	-
1531156168152	-	-	1.2358302	0.67539555	8.291558	0.01806262	-0.027762877	0.071534544	-15.6	26.250002	-48.0	-	-	-	-	-	-	-	-	-
1531156168162	-	-	1.2645704	0.71371585	8.104747	-0.17475025	0.07290462	-0.03232874	-15.6	26.250002	-48.0	-	-	-	-	-	-	-	-	-
1531156168172	-	-	1.2549903	0.6849756	8.205338	-0.28660303	0.1485384	-0.086657226	-16.5	25.050001	-46.95	-	-	-	-	-	-	-	-	-
1531156168183	-	-	0.91010743	0.6945557	8.57417	-0.45384955	0.23855324	-0.18306366	-16.5	25.050001	-46.95	-	-	-	-	-	-	-	-	-
1531156168193	-	-	0.26345217	0.5748047	9.153765	-0.50764537	0.24760799	-0.19797735	-14.85	25.500002	-47.550003	-	-	-	-	-	-	-	-	-
1531156168203	-	-	-0.22992188	0.3879932	9.78605	-0.42881584	0.2364227	-0.13352886	-14.85	25.500002	-47.550003	-	-	-	-	-	-	-	-	-
1531156168214	-	-	-0.4167334	0.34488282	10.063872	-0.32814834	0.22150901	-0.05576456	-17.1	26.400002	-46.5	-	-	-	-	-	-	-	-	-
1531156168224	-	-	-0.14370118	0.33530274	10.097403	-0.0996491	0.20339951	0.0741977	-17.1	26.400002	-46.5	-	-	-	-	-	-	-	-	-
1531156168234	-	-	0.16765137	0.46463382	9.75252	0.011671032	0.19700792	0.12799357	-16.650002	26.250002	-48.45	-	-	-	-	-	-	-	-	-
1531156168250	-	-	0.6610254	0.7185059	9.326206	0.12139327	0.17783317	0.16208203	-16.5	26.7	-48.600002	-	-	-	-	-	-	-	-	-
1531156168255	-	-	0.732876	0.7807764	8.962164	0.13151328	0.14321207	0.15089676	-16.5	26.7	-48.600002	-	-	-	-	-	-	-	-	-
1531156168265	-	-	0.8861573	0.9388477	8.952583	0.13417643	0.070774086	0.13545042	-16.5	26.7	-48.600002	-	-	-	-	-	-	-	-	-
1531156168276	-	-	0.78556645	0.98195803	8.952583	0.14482908	0.02390245	0.112547226	-15.6	25.800001	-49.2	-	-	-	-	-	-	-	-	-
1531156168286	-	-	0.75203615	1.0633887	9.201666	0.156547	-0.023501819	0.08112192	-15.6	25.800001	-49.2	-	-	-	-	-	-	-	-	-
1531156168297	-	-	0.8047266	0.87178713	9.273516	0.18850492	-0.04161131	0.071534544	-15.750001	26.400002	-49.050003	-	-	-	-	-	-	-	-	-
1531156168307	-	-	0.98195803	0.82388675	9.216036	0.22152813	-0.05759028	0.06940401	-15.750001	26.400002	-49.050003	-	-	-	-	-	-	-	-	-
1531156168318	-	-	1.0681788	0.8861573	9.220825	0.23324603	-0.072503984	0.057686105	-15.6	24.45	-48.750004	-	-	-	-	-	-	-	-	-
1531156168327	-	-	1.0873389	0.89573735	9.134604	0.213006	-0.08581979	0.026260804	-15.6	24.45	-48.750004	-	-	-	-	-	-	-	-	-
1531156168338	-	-	1.1352394	0.9532178	9.182506	0.20821232	-0.04161131	-0.01528451	-15.3	26.550001	-48.45	-	-	-	-	-	-	-	-	-
1531156168347	-	-	1.0681788	0.9053174	9.273516	0.19276598	-0.0043270574	-0.035524536	-15.3	26.550001	-48.45	-	-	-	-	-	-	-	-	-
1531156168357	-	-	0.9148975	0.9580079	9.335787	0.19596177	0.027630875	-0.05363403	-14.85	25.2	-48.0	-	-	-	-	-	-	-	-	-
1531156168367	-	-	0.6610254	0.96758795	9.498648	0.2044839	0.070774086	-0.043514017	-14.85	25.2	-48.0	-	-	-	-	-	-	-	-	-
1531156168378	-	-	0.5460645	0.9627979	9.321417	0.23005024	0.14108154	-0.0051644975	-16.650002	25.2	-47.100002	-	-	-	-	-	-	-	-	-
1531156168387	-	-	0.5125342	1.0298585	8.976534	0.22951761	0.2081932	0.037978712	-16.650002	25.2	-47.100002	-	-	-	-	-	-	-	-	-
1531156168397	-	-	0.60833496	1.2070899	8.5598	0.1815807	0.267848	0.06620822	-15.3	24.45	-48.45	-	-	-	-	-	-	-	-	-
1531156168407	-	-	0.5556446	1.4513819	8.602911	0.110208	0.31631753	0.093372464	-15.3	24.45	-48.45	-	-	-	-	-	-	-	-	-
1531156168418	-	-	0.5029541	1.5519727	8.943004	0.019660516	0.24973851	0.13225463	-16.800001	25.35	-48.600002	-	-	-	-	-	-	-	-	-
1531156168428	-	-	0.57001466	1.5328126	9.402847	0.0026162837	0.17570263	0.15409255	-16.800001	25.35	-48.600002	-	-	-	-	-	-	-	-	-
1531156168438	-	-	0.85741705	1.5376027	10.236314	0.043628965	0.07982883	0.18445258	-14.250001	24.45	-49.2	-	-	-	-	-	-	-	-	-
1531156168449	-	-	1.0011182	1.6477735	10.600357	0.14749224	-0.039480783	0.2078884	-14.250001	24.45	-49.2	-	-	-	-	-	-	-	-	-
1531156168460	-	-	1.5280225	1.7292042	10.9069195	0.2923682	-0.16891041	0.18125679	-14.250001	25.2	-47.100002	-	-	-	-	-	-	-	-	-
1531156168469	-	-	1.6381935	1.7771046	10.820699	0.35149038	-0.20566204	0.1551578	-14.250001	25.2	-47.100002	-	-	-	-	-	-	-	-	-
1531156168478	-	-	2.0980372	1.7483643	10.600357	0.3664041	-0.20086835	0.05129452	-15.3	24.750002	-49.65	-	-	-	-	-	-	-	-	-
1531156168488	-	-	2.0118165	1.8106349	10.643467	0.3466967	-0.1156472	-0.012621349	-15.3	24.750002	-49.65	-	-	-	-	-	-	-	-	-
1531156168498	-	-	1.2645704	1.7771046	10.298584	0.26680186	0.084622525	-0.11062568	-15.3	23.85	-47.550003	-	-	-	-	-	-	-	-	-
1531156168509	-	-	0.732876	1.7675245	10.174044	0.20714705	0.17463736	-0.12021306	-15.150001	24.300001	-47.7	-	-	-	-	-	-	-	-	-
1531156168519	-	-	0.364043	1.6813037	9.996812	0.12618575	0.18635891	-0.11115391	-15.150001	24.300001	-47.7	-	-	-	-	-	-	-	-	-
1531156168529	-	-	0.3065625	1.22146	9.83874	-0.013363891	0.11019251	-0.08771809	-15.150001	24.300001	-47.7	-	-	-	-	-	-	-	-	-
1531156168540	-	-	0.63707525	0.977168	10.399176	-0.2844737	-0.20299524	-0.09251178	-16.35	24.45	-47.100002	-	-	-	-	-	-	-	-	-
1531156168550	-	-	0.7424561	0.90052736	11.0123005	-0.4037833	-0.34361017	-0.11008865	-16.35	24.45	-47.100002	-	-	-	-	-	-	-	-	-
1531156168560	-	-	1.2454102	0.6322852	13.665982	-0.5278866	-0.6402863	-0.15003607	-15.900001	22.800001	-48.45	-	-	-	-	-	-	-	-	-
1531156168570	-	-	1.3220508	0.5939649	15.026353	-0.43893704	-0.73988855	-0.18465716	-14.400001	24.300001	-47.4	-	-	-	-	-	-	-	-	-
1531156168581	-	-	1.1304493	0.34488282	15.783179	-0.18433884	-0.7366928	-0.2166151	-14.400001	24.300001	-47.4	-	-	-	-	-	-	-	-	-
1531156168590	-	-	0.60354495	0.14370118	15.548468	0.13790366	-0.55932623	-0.18465716	-16.650002	24.45	-47.550003	-	-	-	-	-	-	-	-	-
1531156168601	-	-	-0.10538086	-0.12933107	13.40732	0.53311676	-0.22057211	0.0070904456	-16.650002	24.45	-47.550003	-	-	-	-	-	-	-	-	-
1531156168611	-	-	-0.23950197	-0.119750984	12.4541025	0.560281	-0.16943942	0.043309435	-16.650002	24.45	-47.550003	-	-	-	-	-	-	-	-	-
1531156168622	-	-	0.028740235	0.28740236	10.293795	0.5421715	-0.053325593	0.240916	-16.95	24.750002	-47.550003	-	-	-	-	-	-	-	-	-
1531156168633	-	-	0.5939649	0.3065625	9.187295	0.40049136	-0.085283525	0.27287394	-16.650002	23.1	-46.800003	-	-	-	-	-	-	-	-	-
1531156168643	-	-	1.1352394	0.3784131	8.847202	0.19596057	-0.19607103	0.23985073	-16.650002	23.1	-46.800003	-	-	-	-	-	-	-	-	-
1531156168654	-	-	1.719624	0.4742139	9.096285	-0.03946287	-0.3526649	0.13652007	-16.5	24.0	-46.5	-	-	-	-	-	-	-	-	-
1531156168664	-	-	1.9399658	0.44547364	10.039923	-0.26849473	-0.4240376	-0.04564015	-16.5	24.0	-46.5	-	-	-	-	-	-	-	-	-
1531156168674	-	-	1.8537452	0.3305127	10.241104	-0.2983221	-0.42723343	-0.07120649	-16.35	24.150002	-46.350002	-	-	-	-	-	-	-	-	-
1531156168684	-	-	1.0346485	0.009580079	11.00751	-0.3457264	-0.3196417	-0.20223401	-16.35	24.150002	-46.350002	-	-	-	-	-	-	-	-	-
1531156168695	-	-	0.5364844	-0.13891114	10.868599	-0.31536636	-0.13535096	-0.21235403	-16.800001	24.0	-47.7	-	-	-	-	-	-	-	-	-
1531156168705	-	-	0.24908204	-0.2778223	10.648257	-0.30364844	0.028699772	-0.1787982	-16.800001	24.0	-47.7	-	-	-	-	-	-	-	-	-
1531156168715	-	-	0.028740235	-0.32093263	10.447076	-0.30311581	0.1714452	-0.10209916	-18.0	22.050001	-46.350002	-	-	-	-	-	-	-	-	-
1531156168725	-	-	-0.17244141	-0.22992188	10.083033	-0.36010745	0.27477586	0.06301683	-18.0	22.050001	-46.350002	-	-	-	-	-	-	-	-	-
1531156168756	-	-	0.19639161	0.100590825	10.140513	-0.18007779	0.25506848	0.20043595	-16.800001	24.300001	-48.600002	-	-	-	-	-	-	-	-	-
1531156168766	-	-	0.28740236	0.15328126	9.872271	-0.08260608	0.26998216	0.20682754	-16.800001	24.300001	-48.600002	-	-	-	-	-	-	-	-	-
1531156168736	-	-	-0.12454102	-0.17723145	10.059082	-0.36649904	0.283298	0.10722531	-17.85	24.6	-46.5	-	-	-	-	-	-	-	-	-
1531156168746	-	-	0.023950197	0.07664063	10.255474	-0.29352844	0.26998216	0.1764675	-17.85	24.6	-46.5	-	-	-	-	-	-	-	-	-
1531156168776	-	-	0.25866213	0.23950197	9.374106	0.022322468	0.28915694	0.20043595	-16.050001	24.6	-46.95	-	-	-	-	-	-	-	-	-
1531156168787	-	-	0.1820215	0.244292	8.57417	0.093695186	0.34401804	0.204697	-16.050001	24.6	-46.95	-	-	-	-	-	-	-	-	-
1531156168797	-	-	-0.12454102	0.31135255	8.061636	0.06653094	0.33549595	0.20682754	-16.800001	24.6	-46.95	-	-	-	-	-	-	-	-	-
1531156168807	-	-	-0.364043	0.32572266	7.793394	0.015930882	0.28276536	0.2212086	-16.800001	24.6	-46.95	-	-	-	-	-	-	-	-	-
1531156168818	-	-	-0.5460645	0.34967285	7.8269243	-0.011233362	0.2225779	0.27287394	-16.35	24.750002	-47.550003	-	-	-	-	-	-	-	-	-
1531156168828	-	-	-0.5508545	0.31135255	7.9706254	-0.008037569	0.18529364	0.31814766	-16.35	25.800001	-47.550003	-	-	-	-	-	-	-	-	-
1531156168839	-	-	-0.26345217	0.27303225	8.200547	0.012735087	0.1298999	0.3778025	-16.35	25.800001	-47.550003	-	-	-	-	-	-	-	-	-
1531156168849	-	-	-0.119750984	0.4167334	8.258028	0.015398249	0.11658409	0.37833512	-15.900001	24.750002	-49.2	-	-	-	-	-	-	-	-	-
1531156168859	-	-	0.086220704	0.45026368	8.411309	0.06493305	0.08515879	0.38898775	-15.900001	24.750002	-49.2	-	-	-	-	-	-	-	-	-
1531156168870	-	-	0.19639161	0.60833496	8.392149	0.09902151	0.07716931	0.36821508	-17.25	25.500002	-48.0	-	-	-	-	-	-	-	-	-
1531156168880	-	-	0.40715334	0.6514453	8.392149	0.12405523	0.02550398	0.33412662	-17.25	25.500002	-48.0	-	-	-	-	-	-	-	-	-
1531156168890	-	-	0.45984375	0.7424561	8.167017	0.12565312	-0.0069865873	0.30483186	-15.6	24.750002	-48.750004	-	-	-	-	-	-	-	-	-
1531156168900	-	-	0.5125342	0.8286768	8.047266	0.087836236	-0.028824508	0.23505704	-15.6	24.750002	-48.750004	-	-	-	-	-	-	-	-	-
1531156168911	-	-	0.5604346	0.8143067	8.272398	0.022322468	-0.06184771	0.16954328	-17.85	23.550001	-47.7	-	-	-	-	-	-	-	-	-
1531156168920	-	-	0.63707525	0.96758795	8.717872	-0.0250818	-0.053858224	0.1104211	-17.85	23.550001	-47.7	-	-	-	-	-	-	-	-	-
1531156168930	-	-	0.67539555	0.9148975	9.077125	-0.037332345	-0.046401374	0.0805937	-17.25	25.2	-48.0	-	-	-	-	-	-	-	-	-
1531156168941	-	-	0.5029541	0.9867481	9.292676	-0.0021786145	-0.023498187	0.01774309	-17.25	25.2	-48.0	-	-	-	-	-	-	-	-	-
1531156168951	-	-	0.5125342	1.0202783	9.417217	0.028181423	0.0020681608	-0.016878005	-15.900001	24.150002	-47.100002	-	-	-	-	-	-	-	-	-
1531156168961	-	-	0.31135255	1.0394385	9.340576	0.07132463	0.0010028963	-0.04564015	-15.900001	24.150002	-47.100002	-	-	-	-	-	-	-	-	-
1531156168971	-	-	0.2203418	1.1112891	9.148975	0.08677097	0.0020681608	-0.076000184	-17.7	25.2	-46.800003	-	-	-	-	-	-	-	-	-
1531156168981	-	-	0.45505372	1.1400293	9.249566	0.069726735	0.008459748	-0.120741285	-17.7	25.2	-46.800003	-	-	-	-	-	-	-	-	-
1531156168992	-	-	0.44547364	1.2310401	9.235196	0.04788881	0.01378607	-0.16015607	-17.25	24.750002	-47.100002	-	-	-	-	-	-	-	-	-
1531156169002	-	-	0.3879932	1.1927198	9.378897	0.006343501	0.007927116	-0.21927825	-17.25	24.750002	-47.100002	-	-	-	-	-	-	-	-	-
1531156169013	-	-	0.39278322	1.0538087	9.651929	-0.05384394	0.0047313217	-0.28372675	-16.800001	24.6	-46.2	-	-	-	-	-	-	-	-	-
1531156169024	-	-	0.3161426	0.96758795	9.83874	-0.08527138	-0.0101759555	-0.3226011	-16.800001	24.6	-46.2	-	-	-	-	-	-	-	-	-
1531156169034	-	-	0.29698244	0.6706055	10.408755	-0.11030509	-0.022426497	-0.33911273	-15.3	24.750002	-47.100002	-	-	-	-	-	-	-	-	-
1531156169044	-	-	0.5029541	0.5460645	10.801538	-0.074618734	-0.02775282	-0.34017798	-15.3	24.750002	-47.100002	-	-	-	-	-	-	-	-	-
1531156169055	-	-	0.6945557	0.31135255	10.99314	-0.039997637	-0.011773852	-0.33591694	-17.7	24.150002	-48.0	-	-	-	-	-	-	-	-	-
1531156169066	-	-	0.7807764	0.23950197	11.045831	-0.0064418097	0.024445139	-0.3204706	-17.7	24.150002	-48.0	-	-	-	-	-	-	-	-	-
1531156169075	-	-	0.67539555	0.25866213	11.151212	0.025516123	0.06758835	-0.27892527	-16.35	24.750002	-47.550003	-	-	-	-	-	-	-	-	-
1531156169085	-	-	0.46942386	0.5891748	11.227852	0.090497255	0.14055896	-0.22832522	-16.35	24.750002	-47.550003	-	-	-	-	-	-	-	-	-
1531156169096	-	-	0.1820215	0.9484278	10.93087	0.16453314	0.19648536	-0.15322408	-16.5	24.300001	-47.7	-	-	-	-	-	-	-	-	-
1531156169106	-	-	0.07664063	1.0681788	10.5764065	0.17625104	0.19861588	-0.10209137	-16.5	24.300001	-47.7	-	-	-	-	-	-	-	-	-
1531156169116	-	-	0.32093263	1.0777588	10.183623	0.07185513	0.1512116	-0.0056849425	-16.95	23.400002	-47.550003	-	-	-	-	-	-	-	-	-
1531156169127	-	-	0.6514453	1.1400293	10.217154	-0.01815972	0.13043895	0.026272992	-16.95	23.400002	-47.550003	-	-	-	-	-	-	-	-	-
1531156169137	-	-	1.3699512	1.1687696	10.801538	-0.13533881	4.7668943E-4	0.015620347	-15.150001	25.35	-47.7	-	-	-	-	-	-	-	-	-
1531156169146	-	-	1.7962648	1.2549903	11.127261	-0.16889463	-0.10977818	-0.03444708	-15.150001	25.35	-47.7	-	-	-	-	-	-	-	-	-
1531156169156	-	-	2.4572902	1.2502003	11.357183	-0.20830943	-0.23281623	-0.14736512	-15.150001	24.0	-47.4	-	-	-	-	-	-	-	-	-
1531156169166	-	-	2.907554	1.1496094	11.682906	-0.2839432	-0.30099314	-0.30715477	-15.150001	24.0	-47.4	-	-	-	-	-	-	-	-	-
1531156169177	-	-	2.8500733	0.85741705	12.066109	-0.34945697	-0.24240361	-0.50050026	-16.35	24.750002	-48.0	-	-	-	-	-	-	-	-	-
1531156169187	-	-	2.5770411	0.8334668	12.070899	-0.37555593	-0.15185612	-0.5942436	-15.6	22.800001	-48.0	-	-	-	-	-	-	-	-	-
1531156169197	-	-	1.5471827	0.5891748	12.14275	-0.37236014	-0.00911069	-0.6560289	-15.6	22.800001	-48.0	-	-	-	-	-	-	-	-	-
1531156169207	-	-	0.9532178	0.39278322	11.931988	-0.34306538	0.06758835	-0.6411152	-15.6	24.45	-47.550003	-	-	-	-	-	-	-	-	-
1531156169218	-	-	0.31135255	0.05748047	11.5823145	-0.2759537	0.14695056	-0.5441761	-15.6	24.45	-47.550003	-	-	-	-	-	-	-	-	-
1531156169228	-	-	0.14849122	-0.05748047	11.409874	-0.24825685	0.13842843	-0.4775971	-15.750001	25.050001	-49.050003	-	-	-	-	-	-	-	-	-
1531156169238	-	-	0.1341211	-0.047900394	10.9069195	-0.13746934	0.04894622	-0.28957793	-15.750001	25.050001	-49.050003	-	-	-	-	-	-	-	-	-
1531156169249	-	-	0.34009278	-0.11496094	10.447076	-0.112435624	-0.063439175	-0.221401	-14.700001	23.550001	-48.15	-	-	-	-	-	-	-	-	-
1531156169260	-	-	0.92926764	0.100590825	9.963282	-0.14758936	-0.2557194	-0.17026831	-14.700001	23.550001	-48.15	-	-	-	-	-	-	-	-	-
1531156169270	-	-	1.1304493	0.27303225	9.901011	-0.18700413	-0.31643948	-0.16547462	-14.250001	25.2	-48.750004	-	-	-	-	-	-	-	-	-
1531156169280	-	-	1.1831397	0.30177248	9.877061	-0.2722253	-0.37130058	-0.21713994	-14.250001	25.2	-48.750004	-	-	-	-	-	-	-	-	-
1531156169291	-	-	1.2454102	0.25866213	10.183623	-0.29672638	-0.38727957	-0.22672732	-15.6	23.85	-48.45	-	-	-	-	-	-	-	-	-
1531156169302	-	-	0.977168	0.14370118	10.509346	-0.29086742	-0.31803736	-0.2592179	-15.6	23.85	-48.45	-	-	-	-	-	-	-	-	-
1531156169312	-	-	0.85741705	0.10538086	10.729688	-0.22322312	-0.25092572	-0.24057576	-14.250001	25.2	-46.800003	-	-	-	-	-	-	-	-	-
1531156169322	-	-	0.67539555	0.047900394	10.734478	-0.11190299	-0.18541196	-0.19956309	-14.250001	25.2	-46.800003	-	-	-	-	-	-	-	-	-
1531156169333	-	-	0.5125342	-0.043110352	10.514136	0.06280038	-0.12575714	-0.12765773	-16.35	24.750002	-48.750004	-	-	-	-	-	-	-	-	-
1531156169343	-	-	0.34488282	-0.023950197	10.130933	0.19382791	-0.07995078	-0.06320922	-16.35	24.750002	-48.750004	-	-	-	-	-	-	-	-	-
1531156169353	-	-	0.2921924	0.047900394	9.72378	0.28331012	-0.077287614	-0.012076529	-14.85	24.750002	-48.45	-	-	-	-	-	-	-	-	-
1531156169363	-	-	0.23471193	0.119750984	9.024434	0.39995658	-0.043199155	0.04012143	-14.85	24.750002	-48.45	-	-	-	-	-	-	-	-	-
1531156169374	-	-	0.244292	0.3161426	8.598121	0.44576296	-0.003251736	0.07793832	-14.85	23.85	-47.100002	-	-	-	-	-	-	-	-	-
1531156169385	-	-	0.21076173	0.46463382	8.090376	0.4713293	0.035097785	0.11309204	-14.85	23.85	-47.100002	-	-	-	-	-	-	-	-	-
1531156169395	-	-	0.25866213	0.5364844	7.7502837	0.4814493	0.07025151	0.15463735	-14.85	23.85	-45.600002	-	-	-	-	-	-	-	-	-
1531156169404	-	-	0.3879932	0.62749517	7.28565	0.4697314	0.10700314	0.17647527	-14.85	23.85	-45.600002	-	-	-	-	-	-	-	-	-
1531156169414	-	-	0.47900394	0.79993653	6.945557	0.4052829	0.12884106	0.18286686	-16.35	23.400002	-48.750004	-	-	-	-	-	-	-	-	-
1531156169424	-	-	0.5412744	0.90052736	6.782696	0.32858387	0.08889364	0.1833995	-16.35	23.400002	-48.750004	-	-	-	-	-	-	-	-	-
1531156169434	-	-	0.5843848	1.0873389	6.969507	0.23377533	0.023912506	0.17061631	-16.800001	23.25	-48.15	-	-	-	-	-	-	-	-	-
1531156169445	-	-	0.7232959	1.1304493	7.1611085	0.1655984	-0.060776018	0.17061631	-16.800001	23.25	-48.15	-	-	-	-	-	-	-	-	-
1531156169455	-	-	0.8765772	1.2070899	7.568262	0.09901937	-0.1598456	0.14345208	-16.050001	23.550001	-48.15	-	-	-	-	-	-	-	-	-
1531156169465	-	-	1.0298585	1.3603711	7.8556643	0.058539324	-0.19446671	0.13919102	-16.050001	23.550001	-48.15	-	-	-	-	-	-	-	-	-
1531156169475	-	-	1.3891114	1.575923	8.464	0.034570873	-0.17688984	0.0875257	-15.6	22.800001	-47.100002	-	-	-	-	-	-	-	-	-
1531156169486	-	-	1.5663428	1.5423926	8.612491	0.032440342	-0.14493191	0.05929619	-15.6	22.800001	-47.100002	-	-	-	-	-	-	-	-	-
1531156169496	-	-	1.8681153	1.590293	8.813672	-0.0011154874	-0.07515709	-0.013141794	-16.800001	22.650002	-48.600002	-	-	-	-	-	-	-	-	-
1531156169506	-	-	1.7914747	1.6142433	8.770562	-0.045856595	-0.04213389	-0.06747028	-16.800001	22.650002	-48.600002	-	-	-	-	-	-	-	-	-
1531156169516	-	-	1.7675245	1.5328126	8.813672	-0.17049253	-0.017632807	-0.15162618	-15.900001	22.800001	-46.800003	-	-	-	-	-	-	-	-	-
1531156169527	-	-	1.5232325	1.5280225	9.024434	-0.25997475	-0.008045427	-0.18305148	-16.5	22.95	-47.7	-	-	-	-	-	-	-	-	-
1531156169537	-	-	1.4226416	1.4753321	9.589659	-0.40165493	0.020716714	-0.22672732	-16.5	22.95	-47.7	-	-	-	-	-	-	-	-	-
1531156169547	-	-	1.331631	1.4801221	10.265054	-0.4527876	0.03403252	-0.24696735	-16.5	22.95	-45.75	-	-	-	-	-	-	-	-	-
1531156169558	-	-	1.0490186	1.3699512	11.275752	-0.4011223	0.023379873	-0.25548947	-16.5	22.95	-45.75	-	-	-	-	-	-	-	-	-
1531156169568	-	-	0.9196875	1.2981006	11.577525	-0.30631375	0.027640931	-0.25708735	-16.650002	22.800001	-48.0	-	-	-	-	-	-	-	-	-
1531156169578	-	-	0.7089258	1.2310401	11.917618	-0.107641935	0.014857759	-0.23418418	-16.650002	22.800001	-48.0	-	-	-	-	-	-	-	-	-
1531156169588	-	-	0.60833496	1.2885206	11.773916	0.114465706	-0.0064475294	-0.18891044	-14.85	24.750002	-49.2	-	-	-	-	-	-	-	-	-
1531156169599	-	-	0.5460645	1.3220508	11.275752	0.37758604	-0.012839116	-0.14576723	-14.85	24.750002	-49.2	-	-	-	-	-	-	-	-	-
1531156169609	-	-	0.5029541	1.3795313	10.547667	0.48571038	-0.027220188	-0.11114612	-15.450001	23.550001	-46.5	-	-	-	-	-	-	-	-	-
1531156169620	-	-	0.732876	1.3172607	9.953702	0.5448325	-0.13800769	-0.04030604	-15.450001	23.550001	-46.5	-	-	-	-	-	-	-	-	-
1531156169630	-	-	0.96758795	1.3076807	9.642349	0.52033144	-0.2008583	-0.042436562	-14.55	22.800001	-46.800003	-	-	-	-	-	-	-	-	-
1531156169640	-	-	1.331631	1.2406201	9.623189	0.41593555	-0.24133834	-0.08078609	-14.55	22.800001	-46.800003	-	-	-	-	-	-	-	-	-
1531156169650	-	-	1.341211	1.1496094	9.972861	0.2928975	-0.27329627	-0.13138616	-14.700001	22.2	-46.5	-	-	-	-	-	-	-	-	-
1531156169661	-	-	1.0681788	1.0011182	10.835069	0.21353531	-0.27116573	-0.16653988	-14.700001	22.2	-46.5	-	-	-	-	-	-	-	-	-
1531156169670	-	-	0.79035646	0.8334668	11.486514	0.21247004	-0.2455994	-0.16121356	-15.450001	22.2	-46.5	-	-	-	-	-	-	-	-	-
1531156169680	-	-	0.34488282	0.76161623	11.955938	0.33657333	-0.133214	-0.11274402	-15.450001	22.2	-46.5	-	-	-	-	-	-	-	-	-
1531156169690	-	-	-0.07664063	0.852627	11.654165	0.47612298	-0.043731786	-0.047762886	-16.050001	21.6	-45.300003	-	-	-	-	-	-	-	-	-
1531156169701	-	-	-0.43110353	1.0011182	11.175161	0.5709315	-0.0069801616	0.035860375	-16.050001	21.6	-45.300003	-	-	-	-	-	-	-	-	-
1531156169710	-	-	-0.45984375	0.96758795	10.293795	0.5757252	0.006868276	0.10883099	-14.1	20.550001	-46.2	-	-	-	-	-	-	-	-	-
1531156169720	-	-	-0.10538086	0.85741705	9.618399	0.43138188	0.04841359	0.21908586	-14.1	20.550001	-46.2	-	-	-	-	-	-	-	-	-
1531156169741	-	-	0.9867481	0.48379397	10.399176	-0.046921857	-0.12628978	0.2675554	-15.900001	21.0	-46.350002	-	-	-	-	-	-	-	-	-
1531156169731	-	-	0.43110353	0.60354495	9.608819	0.20607845	-0.0101759555	0.27075118	-15.900001	21.0	-46.350002	-	-	-	-	-	-	-	-	-
1531156169751	-	-	1.1975098	0.7376661	11.697276	-0.18860203	-0.18008564	0.24039114	-15.900001	21.0	-46.350002	-	-	-	-	-	-	-	-	-
1531156169761	-	-	1.2406201	0.847837	12.770245	-0.13480617	-0.18381406	0.2100311	-15.900001	21.0	-46.350002	-	-	-	-	-	-	-	-	-
1531156169771	-	-	1.0585986	0.7664063	12.933106	-0.021355513	-0.13587716	0.17541	-15.900001	20.7	-46.350002	-	-	-	-	-	-	-	-	-
1531156169782	-	-	0.75203615	0.56522465	12.492422	0.10381306	-0.06823287	0.17754054	-15.900001	20.7	-46.350002	-	-	-	-	-	-	-	-	-
1531156169792	-	-	0.38320315	0.5604346	11.706856	0.18796895	-0.010708587	0.21695532	-16.800001	20.25	-47.7	-	-	-	-	-	-	-	-	-
1531156169803	-	-	0.22513184	0.5939649	10.815908	0.19116475	-0.01603491	0.27075118	-16.800001	20.25	-47.7	-	-	-	-	-	-	-	-	-
1531156169813	-	-	0.52690434	0.67539555	10.375225	0.12671624	-0.073559195	0.2973828	-15.6	20.7	-46.800003	-	-	-	-	-	-	-	-	-
1531156169823	-	-	0.8765772	0.64186525	10.159674	0.033505607	-0.11457187	0.2925891	-15.6	20.7	-46.800003	-	-	-	-	-	-	-	-	-
1531156169833	-	-	1.331631	0.5748047	10.202784	-0.06503136	-0.13640979	0.25743538	-17.25	20.400002	-46.800003	-	-	-	-	-	-	-	-	-
1531156169844	-	-	1.7244141	0.5748047	10.423125	-0.168362	-0.133214	0.1951174	-17.25	20.400002	-46.800003	-	-	-	-	-	-	-	-	-
1531156169853	-	-	1.9399658	0.38320315	10.542876	-0.24719158	-0.060776018	0.09817834	-16.35	20.400002	-46.350002	-	-	-	-	-	-	-	-	-
1531156169863	-	-	1.7004639	0.31135255	10.432706	-0.31270534	0.044685163	0.026805623	-16.35	20.400002	-46.350002	-	-	-	-	-	-	-	-	-
1531156169874	-	-	1.4418018	0.17723145	10.336905	-0.34519592	0.18796323	-0.004619678	-16.800001	22.2	-45.300003	-	-	-	-	-	-	-	-	-
1531156169883	-	-	1.2022998	0.06706055	9.972861	-0.36383805	0.3344371	-0.019000748	-16.800001	22.2	-45.300003	-	-	-	-	-	-	-	-	-
1531156169893	-	-	1.0106983	0.023950197	9.560919	-0.39473072	0.4697257	-0.019000748	-17.1	21.900002	-45.300003	-	-	-	-	-	-	-	-	-
1531156169904	-	-	0.78556645	-0.023950197	9.220825	-0.4378739	0.55015314	-0.02219654	-17.1	21.900002	-45.300003	-	-	-	-	-	-	-	-	-
1531156169914	-	-	0.37362307	-0.14849122	8.947793	-0.49433294	0.6076774	0.02360983	-16.5	21.150002	-45.75	-	-	-	-	-	-	-	-	-
1531156169925	-	-	0.28261232	-0.14849122	8.875943	-0.50764877	0.6103406	0.07048147	-16.650002	22.800001	-45.9	-	-	-	-	-	-	-	-	-
1531156169936	-	-	0.3305127	0.0047900393	8.866363	-0.5033877	0.5533489	0.1439847	-16.650002	22.800001	-45.9	-	-	-	-	-	-	-	-	-
1531156169946	-	-	0.4263135	0.009580079	9.0004835	-0.47782132	0.5118036	0.17221421	-16.650002	22.800001	-45.9	-	-	-	-	-	-	-	-	-
1531156169956	-	-	0.5939649	0.18681154	9.230406	-0.37555593	0.37971085	0.1849974	-15.3	22.050001	-47.100002	-	-	-	-	-	-	-	-	-
1531156169967	-	-	0.8095166	0.20597169	9.091495	-0.3137706	0.32005605	0.17594264	-15.3	23.400002	-46.800003	-	-	-	-	-	-	-	-	-
1531156169977	-	-	0.87178713	0.28261232	8.847202	-0.22002733	0.22631276	0.1471805	-15.3	23.400002	-46.800003	-	-	-	-	-	-	-	-	-
1531156169987	-	-	0.87178713	0.29698244	8.722662	-0.18167782	0.17944112	0.12534258	-16.5	25.050001	-47.7	-	-	-	-	-	-	-	-	-
1531156169998	-	-	0.8430469	0.364043	8.47837	-0.13533881	0.10593787	0.072611995	-16.5	25.050001	-47.7	-	-	-	-	-	-	-	-	-
1531156170008	-	-	0.71371585	0.4263135	8.277188	-0.12681669	0.07983889	0.05823092	-15.6	23.1	-47.100002	-	-	-	-	-	-	-	-	-
1531156170018	-	-	0.47900394	0.42152345	8.181387	-0.13320689	0.024973582	0.007093154	-15.6	23.1	-47.100002	-	-	-	-	-	-	-	-	-
1531156170028	-	-	0.32572266	0.41194338	8.301138	-0.13693532	-0.011778042	0.0017668309	-15.3	24.150002	-48.750004	-	-	-	-	-	-	-	-	-
1531156170039	-	-	0.20597169	0.32572266	8.416099	-0.114564754	-0.047997035	0.022539487	-15.3	24.150002	-48.750004	-	-	-	-	-	-	-	-	-
1531156170049	-	-	0.28740236	0.34967285	8.487949	-0.088998415	-0.106586576	0.056095317	-14.700001	24.0	-49.050003	-	-	-	-	-	-	-	-	-
1531156170059	-	-	0.4406836	0.42152345	8.56938	-0.037333086	-0.16624139	0.060889006	-14.700001	24.0	-49.050003	-	-	-	-	-	-	-	-	-
1531156170070	-	-	0.6993457	0.40715334	8.57896	0.009538552	-0.20139511	0.05449742	-15.450001	25.050001	-47.4	-	-	-	-	-	-	-	-	-
1531156170080	-	-	0.6514453	0.41194338	8.885523	0.044159647	-0.26318046	0.030528972	-15.450001	25.050001	-47.4	-	-	-	-	-	-	-	-	-
1531156170090	-	-	0.5987549	0.45984375	9.273516	0.0814439	-0.3121826	0.022006856	-17.1	24.6	-47.7	-	-	-	-	-	-	-	-	-
1531156170100	-	-	0.4742139	0.4167334	9.441168	0.1773177	-0.32975948	0.025202649	-17.1	24.6	-47.7	-	-	-	-	-	-	-	-	-
1531156170111	-	-	0.5987549	0.46942386	9.302257	0.3008884	-0.28927943	0.039051086	-15.6	23.85	-48.45	-	-	-	-	-	-	-	-	-
1531156170121	-	-	0.5939649	0.67539555	8.928633	0.32698736	-0.26690888	0.014550004	-15.6	23.85	-48.45	-	-	-	-	-	-	-	-	-
1531156170132	-	-	0.6562354	0.60354495	8.47837	0.27212626	-0.22216778	-0.021668987	-15.900001	24.150002	-48.0	-	-	-	-	-	-	-	-	-
1531156170141	-	-	0.51732427	0.57959473	8.454419	0.16826294	-0.16996981	-0.032854266	-15.900001	24.150002	-48.0	-	-	-	-	-	-	-	-	-
1531156170152	-	-	0.46942386	0.5939649	8.49753	0.06759547	-0.100727625	-0.028593207	-16.800001	23.550001	-47.4	-	-	-	-	-	-	-	-	-
1531156170162	-	-	0.43110353	0.60354495	8.851993	-0.009636208	-0.022430686	-0.030191103	-16.800001	23.550001	-47.4	-	-	-	-	-	-	-	-	-
1531156170172	-	-	0.4742139	0.7041358	9.321417	-0.06875838	0.0020703957	-0.042441644	-15.6	24.150002	-48.0	-	-	-	-	-	-	-	-	-
1531156170183	-	-	0.39278322	0.7041358	9.83874	-0.09325947	0.0042009247	-0.0632143	-15.6	24.150002	-48.0	-	-	-	-	-	-	-	-	-
1531156170193	-	-	0.3544629	0.71371585	10.245894	-0.0772805	-0.012843307	-0.06800799	-16.95	24.750002	-47.550003	-	-	-	-	-	-	-	-	-
1531156170203	-	-	0.34488282	0.7041358	10.466236	-0.057040475	-0.02136542	-0.068540625	-16.95	24.750002	-47.550003	-	-	-	-	-	-	-	-	-
1531156170214	-	-	0.39278322	0.67539555	10.662627	-0.013897266	-0.023495952	-0.049365863	-18.150002	24.300001	-47.4	-	-	-	-	-	-	-	-	-
1531156170224	-	-	0.5364844	0.6179151	10.835069	0.0063427575	-0.002190662	-0.041909013	-17.1	24.300001	-46.95	-	-	-	-	-	-	-	-	-
1531156170234	-	-	0.732876	0.60354495	11.03625	0.04735544	0.07237785	-0.03818059	-17.1	24.300001	-46.95	-	-	-	-	-	-	-	-	-
1531156170244	-	-	0.81909674	0.57001466	10.97398	0.08197653	0.12564108	-0.047767967	-16.050001	22.650002	-47.4	-	-	-	-	-	-	-	-	-
1531156170255	-	-	0.9532178	0.613125	10.528506	0.10701025	0.2119275	-0.047235336	-16.050001	22.650002	-47.4	-	-	-	-	-	-	-	-	-
1531156170265	-	-	1.0777588	0.7568262	10.336905	0.09156392	0.2678539	-0.075464845	-16.95	22.800001	-47.550003	-	-	-	-	-	-	-	-	-
1531156170275	-	-	1.0346485	0.8430469	10.102193	-4.882904E-5	0.42444775	-0.11168384	-16.95	22.800001	-47.550003	-	-	-	-	-	-	-	-	-
1531156170285	-	-	0.6993457	0.79993653	9.972861	-0.027213072	0.49209204	-0.092509076	-14.85	24.150002	-48.45	-	-	-	-	-	-	-	-	-
1531156170296	-	-	0.30177248	0.9244776	9.857901	-0.037865717	0.5394963	-8.963302E-4	-14.85	24.150002	-48.45	-	-	-	-	-	-	-	-	-
1531156170306	-	-	0.3065625	0.9148975	9.81958	-0.044789936	0.51392996	0.053964786	-15.900001	22.800001	-47.550003	-	-	-	-	-	-	-	-	-
1531156170316	-	-	0.5412744	0.8095166	9.699829	-0.07834577	0.3738477	0.08805325	-15.900001	22.800001	-47.550003	-	-	-	-	-	-	-	-	-
1531156170327	-	-	0.7951465	0.87178713	9.972861	-0.1284132	0.21725382	0.061954267	-14.250001	23.85	-49.2	-	-	-	-	-	-	-	-	-
1531156170337	-	-	1.092129	0.8813672	10.394385	-0.19659013	-0.008049617	0.0012341987	-14.250001	23.85	-49.2	-	-	-	-	-	-	-	-	-
1531156170347	-	-	1.341211	0.9627979	10.696157	-0.25038597	-0.16517612	-0.08878065	-15.450001	24.0	-48.15	-	-	-	-	-	-	-	-	-
1531156170357	-	-	1.6190332	0.86220706	11.203902	-0.34625977	-0.40965432	-0.26401666	-15.450001	24.0	-48.15	-	-	-	-	-	-	-	-	-
1531156170368	-	-	1.5807129	0.63707525	11.678116	-0.4011209	-0.4586565	-0.36521676	-14.700001	24.6	-49.050003	-	-	-	-	-	-	-	-	-
1531156170378	-	-	1.2502003	0.09101075	12.569063	-0.42082828	-0.42563328	-0.42114314	-14.700001	24.6	-49.050003	-	-	-	-	-	-	-	-	-
1531156170389	-	-	0.9053174	-0.16765137	12.770245	-0.33773765	-0.3153784	-0.382261	-14.85	24.750002	-48.45	-	-	-	-	-	-	-	-	-
1531156170398	-	-	0.4742139	-0.24908204	12.482842	-0.19499223	-0.18594877	-0.309823	-14.85	24.750002	-48.45	-	-	-	-	-	-	-	-	-
1531156170409	-	-	0.34009278	-0.34009278	11.754756	-0.056507844	-0.0788897	-0.21341658	-15.6	23.85	-48.750004	-	-	-	-	-	-	-	-	-
1531156170419	-	-	0.45505372	-0.3161426	10.844649	0.015930139	-0.029354906	-0.10955331	-15.6	23.85	-48.750004	-	-	-	-	-	-	-	-	-
1531156170429	-	-	0.79035646	-0.29698244	9.833951	-0.0059077838	-0.034148596	-0.024332149	-14.250001	24.150002	-47.550003	-	-	-	-	-	-	-	-	-
1531156170440	-	-	1.3124708	-0.244292	9.134604	-0.15238166	-0.07622654	0.027333178	-14.250001	24.150002	-47.550003	-	-	-	-	-	-	-	-	-
1531156170450	-	-	1.6573536	-0.16286133	9.110655	-0.31163868	-0.11297816	0.012419475	-13.950001	23.400002	-48.0	-	-	-	-	-	-	-	-	-
1531156170460	-	-	1.5423926	-0.13891114	9.642349	-0.435742	-0.156654	-0.013679503	-13.950001	23.400002	-48.0	-	-	-	-	-	-	-	-	-
1531156170471	-	-	1.2933106	-0.17244141	10.116563	-0.45172095	-0.19393826	-0.025930045	-14.85	23.400002	-48.750004	-	-	-	-	-	-	-	-	-
1531156170480	-	-	1.1112891	-0.19160157	10.753638	-0.4032514	-0.27276784	-0.023266884	-14.85	23.400002	-48.750004	-	-	-	-	-	-	-	-	-
1531156170490	-	-	1.0825489	-0.1820215	10.950029	-0.29672498	-0.32603106	-0.015810033	-14.250001	24.750002	-47.100002	-	-	-	-	-	-	-	-	-
1531156170501	-	-	1.0059083	-0.22992188	10.7871685	-0.1582406	-0.35532582	0.0044299923	-14.250001	24.750002	-47.100002	-	-	-	-	-	-	-	-	-
1531156170511	-	-	0.9867481	-0.19160157	10.609937	-0.03626782	-0.31644368	0.03798582	-15.750001	25.35	-49.350002	-	-	-	-	-	-	-	-	-
1531156170521	-	-	0.977168	-0.20597169	10.403965	0.05960533	-0.29087538	0.07740297	-15.750001	25.35	-49.350002	-	-	-	-	-	-	-	-	-
1531156170532	-	-	1.3555812	-0.14370118	9.704619	0.20022024	-0.26903743	0.12640515	-16.35	25.500002	-47.550003	-	-	-	-	-	-	-	-	-
1531156170542	-	-	1.4897022	-0.047900394	9.316627	0.23111291	-0.2583848	0.124274604	-16.35	25.500002	-47.550003	-	-	-	-	-	-	-	-	-
1531156170552	-	-	1.7387843	0.14370118	9.034014	0.19382866	-0.25625426	0.057162955	-15.6	26.250002	-47.100002	-	-	-	-	-	-	-	-	-
1531156170562	-	-	1.839375	0.3065625	8.914263	0.14535913	-0.19979526	0.005497626	-15.6	26.250002	-47.100002	-	-	-	-	-	-	-	-	-
1531156170572	-	-	1.7292042	0.2778223	8.923843	0.06599692	-0.050125606	-0.0957025	-16.050001	24.6	-47.7	-	-	-	-	-	-	-	-	-
1531156170583	-	-	1.6334034	0.20597169	9.0148535	0.030310558	0.03509555	-0.13778044	-16.35	24.45	-49.2	-	-	-	-	-	-	-	-	-
1531156170592	-	-	1.2166699	0.05748047	9.220825	0.024984235	0.10966406	-0.18411945	-16.35	24.45	-49.2	-	-	-	-	-	-	-	-	-
1531156170602	-	-	0.98195803	0.05269043	9.038804	0.03350635	0.117120914	-0.18305418	-16.35	24.45	-49.2	-	-	-	-	-	-	-	-	-
1531156170613	-	-	0.85741705	0.038320314	8.928633	0.05268111	0.1070009	-0.17133626	-16.050001	26.400002	-48.15	-	-	-	-	-	-	-	-	-
1531156170624	-	-	0.8909473	0.05748047	8.981323	0.046289522	0.09368509	-0.15642257	-15.450001	23.550001	-49.050003	-	-	-	-	-	-	-	-	-
1531156170633	-	-	0.9244776	0.22992188	8.995694	0.055344272	0.109131426	-0.123932004	-15.450001	23.550001	-49.050003	-	-	-	-	-	-	-	-	-
1531156170644	-	-	1.0059083	0.3065625	9.057964	0.06333376	0.12244724	-0.11487726	-17.85	22.95	-49.800003	-	-	-	-	-	-	-	-	-
1531156170654	-	-	1.1352394	0.45026368	8.995694	0.076116934	0.16452518	-0.16334678	-17.85	22.95	-49.800003	-	-	-	-	-	-	-	-	-
1531156170663	-	-	1.101709	0.53169435	8.947793	0.08091062	0.19541785	-0.17453206	-16.95	25.2	-49.2	-	-	-	-	-	-	-	-	-
1531156170674	-	-	0.8143067	0.5987549	8.660391	0.046822157	0.28063902	-0.17240153	-16.95	25.2	-49.2	-	-	-	-	-	-	-	-	-
1531156170684	-	-	0.613125	0.728086	8.689131	-5.8211177E-4	0.3285759	-0.14363939	-14.85	23.400002	-47.100002	-	-	-	-	-	-	-	-	-
1531156170694	-	-	0.7951465	0.8095166	8.923843	-0.06396534	0.37757808	-0.08984354	-14.85	23.400002	-47.100002	-	-	-	-	-	-	-	-	-
1531156170705	-	-	0.89573735	0.9532178	9.057964	-0.0698243	0.38716546	-0.082386695	-15.750001	24.300001	-48.600002	-	-	-	-	-	-	-	-	-
1531156170715	-	-	0.9580079	1.0585986	9.249566	-0.08154221	0.35733807	-0.09250671	-15.750001	24.300001	-48.600002	-	-	-	-	-	-	-	-	-
1531156170726	-	-	0.9436377	1.1208692	9.268726	-0.095923275	0.3365654	-0.10262672	-15.150001	23.550001	-49.800003	-	-	-	-	-	-	-	-	-
1531156170736	-	-	0.9148975	1.2358302	9.565708	-0.1145654	0.2902264	-0.10475725	-15.150001	23.550001	-49.800003	-	-	-	-	-	-	-	-	-
1531156170745	-	-	1.0633887	1.2741505	9.872271	-0.13160963	0.23323473	-0.11168147	-15.150001	24.300001	-49.050003	-	-	-	-	-	-	-	-	-
1531156170755	-	-	0.96758795	1.2645704	10.303374	-0.14172965	0.15600306	-0.12339938	-15.150001	24.300001	-49.050003	-	-	-	-	-	-	-	-	-
1531156170766	-	-	1.0729688	1.2597803	10.614727	-0.15611072	0.13416514	-0.13618255	-14.250001	24.150002	-48.45	-	-	-	-	-	-	-	-	-
1531156170775	-	-	0.9915381	1.3172607	11.05541	-0.15983914	0.13203461	-0.12659517	-14.250001	24.150002	-48.45	-	-	-	-	-	-	-	-	-
1531156170786	-	-	1.0538087	1.2597803	11.328443	-0.14758861	0.14481778	-0.1356499	-14.700001	23.550001	-49.050003	-	-	-	-	-	-	-	-	-
1531156170796	-	-	1.3172607	1.1975098	11.802657	-0.122022256	0.15227464	-0.14736782	-14.700001	23.550001	-49.050003	-	-	-	-	-	-	-	-	-
1531156170807	-	-	1.3220508	1.1831397	11.994258	-0.095923275	0.17091677	-0.15748782	-14.250001	25.2	-49.95	-	-	-	-	-	-	-	-	-
1531156170817	-	-	1.22625	1.1831397	12.1235895	-0.04745375	0.21352735	-0.18305418	-14.250001	25.2	-49.95	-	-	-	-	-	-	-	-	-
1531156170827	-	-	1.1448194	1.0585986	12.22418	-0.01922424	0.24175686	-0.17293416	-14.400001	24.6	-48.600002	-	-	-	-	-	-	-	-	-
1531156170837	-	-	1.0298585	0.96758795	12.16191	0.023386339	0.31366223	-0.16600995	-14.400001	24.6	-48.600002	-	-	-	-	-	-	-	-	-
1531156170848	-	-	0.89573735	0.8813672	12.032578	0.079845354	0.3711865	-0.13351938	-13.35	25.650002	-49.800003	-	-	-	-	-	-	-	-	-
1531156170858	-	-	0.71371585	0.7664063	11.740386	0.14269596	0.43723288	-0.106355146	-13.35	25.650002	-49.800003	-	-	-	-	-	-	-	-	-
1531156170868	-	-	0.4263135	0.79035646	11.496095	0.20075287	0.44948342	-0.07013615	-13.500001	24.45	-50.850002	-	-	-	-	-	-	-	-	-
1531156170879	-	-	0.09101075	0.8382569	10.93087	0.26946244	0.47664768	-0.032851897	-13.500001	24.45	-50.850002	-	-	-	-	-	-	-	-	-
1531156170889	-	-	-0.244292	0.8382569	10.528506	0.29502878	0.46439713	0.019878697	-13.650001	25.35	-49.800003	-	-	-	-	-	-	-	-	-
1531156170899	-	-	-0.364043	0.6562354	9.905801	0.26466873	0.31419486	0.08166403	-13.650001	25.35	-49.800003	-	-	-	-	-	-	-	-	-
1531156170909	-	-	-0.53169435	0.613125	9.77647	0.18743707	0.103272475	0.1354599	-13.200001	22.35	-49.65	-	-	-	-	-	-	-	-	-
1531156170920	-	-	-0.22513184	0.46942386	10.159674	0.14429386	-0.07409406	0.17700522	-13.200001	22.35	-49.65	-	-	-	-	-	-	-	-	-
1531156170930	-	-	0.25387207	0.364043	10.629097	0.13790227	-0.18488157	0.19937576	-11.85	23.85	-50.850002	-	-	-	-	-	-	-	-	-
1531156170940	-	-	0.6466553	0.12933107	11.151212	0.17731705	-0.28395113	0.18126626	-11.85	23.85	-50.850002	-	-	-	-	-	-	-	-	-
1531156170951	-	-	0.51732427	0.07664063	11.136841	0.22312343	-0.26264584	0.14398201	-10.950001	25.35	-50.550003	-	-	-	-	-	-	-	-	-
1531156170961	-	-	0.30177248	0.0047900393	10.97877	0.2508203	-0.20245843	0.14185148	-10.950001	25.35	-50.550003	-	-	-	-	-	-	-	-	-
1531156170971	-	-	-0.33530274	-0.2203418	10.6817875	0.2923656	-0.12788992	0.19245154	-11.700001	24.300001	-50.250004	-	-	-	-	-	-	-	-	-
1531156170982	-	-	-0.4981641	-0.16286133	10.312955	0.34456357	-0.10498673	0.27714005	-11.700001	24.300001	-50.250004	-	-	-	-	-	-	-	-	-
1531156170992	-	-	-0.47900394	-0.22992188	9.599238	0.41114262	-0.16091311	0.3671549	-11.85	21.75	-49.95	-	-	-	-	-	-	-	-	-
1531156171002	-	-	-0.29698244	-0.23950197	9.311836	0.41167524	-0.23707952	0.3932539	-11.85	21.75	-49.95	-	-	-	-	-	-	-	-	-
1531156171013	-	-	0.119750984	-0.13891114	9.134604	0.34562883	-0.38994494	0.3932539	-13.650001	22.650002	-48.600002	-	-	-	-	-	-	-	-	-
1531156171023	-	-	0.4981641	-0.06706055	9.177715	0.277984	-0.4559897	0.37195063	-14.400001	22.2	-49.050003	-	-	-	-	-	-	-	-	-
1531156171033	-	-	1.0538087	-0.22992188	9.498648	0.089964814	-0.5358845	0.23506415	-14.400001	22.2	-49.050003	-	-	-	-	-	-	-	-	-
1531156171043	-	-	0.977168	-0.16286133	9.800421	-0.002180566	-0.49860027	0.14717983	-12.6	22.650002	-49.050003	-	-	-	-	-	-	-	-	-
1531156171054	-	-	0.5604346	-0.29698244	10.169253	-0.09752173	-0.35798535	0.050773397	-12.6	22.650002	-49.050003	-	-	-	-	-	-	-	-	-
1531156171064	-	-	0.13891114	-0.364043	10.159674	-0.1332081	-0.25944838	0.019880727	-14.400001	24.0	-49.050003	-	-	-	-	-	-	-	-	-
1531156171074	-	-	-0.31135255	-0.42152345	9.996812	-0.15664391	-0.087408185	0.040120754	-14.400001	24.0	-49.050003	-	-	-	-	-	-	-	-	-
1531156171085	-	-	-0.78556645	-0.3544629	9.75731	-0.16037235	0.015922464	0.09498187	-15.150001	23.25	-48.600002	-	-	-	-	-	-	-	-	-
1531156171094	-	-	-0.89573735	-0.39757326	9.398057	-0.15664391	0.06918569	0.19085567	-15.150001	23.25	-48.600002	-	-	-	-	-	-	-	-	-
1531156171104	-	-	-0.79035646	-0.45026368	9.196876	-0.16516604	0.064392	0.25530416	-15.6	23.1	-47.100002	-	-	-	-	-	-	-	-	-
1531156171115	-	-	-0.51732427	-0.34967285	9.172925	-0.19339554	-0.0048501915	0.33786216	-15.6	23.1	-47.100002	-	-	-	-	-	-	-	-	-
1531156171125	-	-	-0.20118165	-0.22513184	9.398057	-0.20564608	-0.0346776	0.36236325	-15.450001	24.6	-49.050003	-	-	-	-	-	-	-	-	-
1531156171135	-	-	0.3784131	-0.19639161	9.85311	-0.17475341	-0.06929869	0.37780958	-15.450001	24.6	-49.050003	-	-	-	-	-	-	-	-	-
1531156171146	-	-	0.4742139	-0.17723145	9.901011	-0.13054495	-0.08794082	0.35064533	-15.750001	24.6	-49.050003	-	-	-	-	-	-	-	-	-
1531156171155	-	-	0.43110353	-0.09101075	9.977652	-0.06343327	-0.07888607	0.30004525	-15.750001	24.6	-49.050003	-	-	-	-	-	-	-	-	-
1531156171166	-	-	0.33530274	-0.1101709	9.881851	-0.03946482	-0.07782081	0.28992525	-16.050001	24.300001	-49.350002	-	-	-	-	-	-	-	-	-
1531156171175	-	-	0.100590825	-0.10538086	9.5561285	0.012733136	-0.053319726	0.29791474	-16.050001	24.300001	-49.350002	-	-	-	-	-	-	-	-	-
1531156171185	-	-	-0.038320314	-0.13891114	9.4507475	0.045756336	-0.03521023	0.3288074	-15.750001	25.35	-49.800003	-	-	-	-	-	-	-	-	-
1531156171195	-	-	0.17723145	-0.11496094	9.374106	0.07771427	0.022314053	0.36502638	-15.750001	25.35	-49.800003	-	-	-	-	-	-	-	-	-
1531156171205	-	-	0.27303225	-0.009580079	9.168135	0.09848692	0.044684604	0.37248325	-17.7	25.500002	-50.4	-	-	-	-	-	-	-	-	-
1531156171216	-	-	0.3879932	0.038320314	9.024434	0.095823765	0.06492463	0.38420117	-17.7	25.500002	-50.4	-	-	-	-	-	-	-	-	-
1531156171227	-	-	0.488584	0.1820215	8.837623	0.095823765	0.07983833	0.38313589	-15.450001	24.6	-49.800003	-	-	-	-	-	-	-	-	-
1531156171237	-	-	0.7664063	0.27303225	8.880733	0.09688903	0.08303413	0.36396113	-15.450001	24.6	-49.800003	-	-	-	-	-	-	-	-	-
1531156171247	-	-	1.1256592	0.44547364	8.756192	0.09742166	0.09208887	0.29525158	-16.800001	25.650002	-49.800003	-	-	-	-	-	-	-	-	-
1531156171257	-	-	1.4705421	0.5987549	8.775352	0.097954296	0.122448914	0.206302	-16.800001	25.650002	-49.800003	-	-	-	-	-	-	-	-	-
1531156171268	-	-	2.0549269	0.79035646	8.966953	0.08037743	0.1900932	0.09072082	-16.800001	24.6	-49.350002	-	-	-	-	-	-	-	-	-
1531156171278	-	-	2.0357666	0.91010743	9.067544	0.047886863	0.27318385	-0.053089887	-16.800001	24.6	-49.350002	-	-	-	-	-	-	-	-	-
1531156171288	-	-	1.4034815	0.9627979	9.086704	0.029244734	0.29289123	-0.18145426	-16.650002	24.45	-49.95	-	-	-	-	-	-	-	-	-
1531156171298	-	-	0.7185059	0.87178713	9.057964	0.029244734	0.29342386	-0.25069645	-16.650002	24.45	-49.95	-	-	-	-	-	-	-	-	-
1531156171308	-	-	0.07664063	0.8095166	8.923843	0.014331033	0.2641291	-0.25868595	-14.400001	25.35	-49.350002	-	-	-	-	-	-	-	-	-
1531156171319	-	-	-0.3544629	0.82388675	8.933423	-0.01975743	0.2311059	-0.21501009	-14.400001	25.35	-49.350002	-	-	-	-	-	-	-	-	-
1531156171329	-	-	-0.57001466	0.91010743	9.187295	-0.038399555	0.20767008	-0.14843106	-16.35	24.750002	-49.65	-	-	-	-	-	-	-	-	-
1531156171339	-	-	-0.5364844	1.1304493	9.321417	-0.04638904	0.23323642	-0.07546044	-16.35	24.750002	-49.65	-	-	-	-	-	-	-	-	-
1531156171349	-	-	-0.09580079	1.1496094	9.64714	-0.04159535	0.24335644	-0.009946677	-15.450001	24.6	-51.000004	-	-	-	-	-	-	-	-	-
1531156171360	-	-	0.1101709	1.2022998	9.82437	-0.024018487	0.21246377	0.02520705	-15.450001	24.6	-51.000004	-	-	-	-	-	-	-	-	-
1531156171369	-	-	0.3879932	1.3124708	9.867481	-0.01975743	0.16665739	0.020945992	-15.6	24.150002	-49.95	-	-	-	-	-	-	-	-	-
1531156171379	-	-	0.5460645	1.3076807	10.217154	-0.012300578	0.07504464	0.008162818	-15.6	24.150002	-49.95	-	-	-	-	-	-	-	-	-
1531156171390	-	-	0.6466553	1.3891114	10.758429	0.0010152273	-0.02881864	-0.021664586	-14.85	24.150002	-50.850002	-	-	-	-	-	-	-	-	-
1531156171400	-	-	0.5843848	1.3843213	10.94524	0.05587635	-0.11084401	-0.03498039	-14.85	24.150002	-50.850002	-	-	-	-	-	-	-	-	-
1531156171410	-	-	0.6658155	1.2693604	11.304493	0.15228277	-0.19073883	-0.032849863	-12.6	24.0	-50.550003	-	-	-	-	-	-	-	-	-
1531156171420	-	-	0.7759864	1.0777588	11.275752	0.19862178	-0.21896835	-0.028056175	-12.6	24.0	-50.550003	-	-	-	-	-	-	-	-	-
1531156171431	-	-	1.0154883	0.9580079	10.98835	0.21406811	-0.21896835	-0.014740367	-15.450001	24.300001	-50.250004	-	-	-	-	-	-	-	-	-
1531156171441	-	-	1.2358302	1.0250684	11.079361	0.20021968	-0.18115145	-0.02752354	-15.450001	24.300001	-50.250004	-	-	-	-	-	-	-	-	-
1531156171451	-	-	1.1639795	0.96758795	11.409874	0.19276282	-0.06397237	-0.04403514	-13.650001	23.550001	-50.250004	-	-	-	-	-	-	-	-	-
1531156171461	-	-	1.0538087	1.0585986	11.577525	0.23271024	0.005269821	-0.04243724	-14.55	23.85	-49.95	-	-	-	-	-	-	-	-	-
1531156171472	-	-	0.847837	1.2454102	11.328443	0.34562826	0.07397938	-0.04456777	-14.55	23.85	-49.95	-	-	-	-	-	-	-	-	-
1531156171481	-	-	0.81909674	1.2981006	10.863809	0.3940978	0.037227754	-0.057883576	-14.55	23.1	-50.4	-	-	-	-	-	-	-	-	-
1531156171491	-	-	0.5556446	1.2693604	10.236314	0.42179468	-0.10658295	-0.08131939	-14.55	23.1	-50.4	-	-	-	-	-	-	-	-	-
1531156171502	-	-	0.6610254	1.1256592	9.77647	0.40368518	-0.1902062	-0.09090678	-15.150001	24.300001	-48.600002	-	-	-	-	-	-	-	-	-
1531156171512	-	-	1.0202783	0.89573735	9.335787	0.25827658	-0.38568223	-0.13404998	-15.150001	24.300001	-48.600002	-	-	-	-	-	-	-	-	-
1531156171522	-	-	1.22146	0.8382569	9.431587	0.18317544	-0.43095598	-0.1654753	-15.450001	22.95	-49.800003	-	-	-	-	-	-	-	-	-
1531156171532	-	-	1.7579445	0.81909674	10.097403	-0.016562194	-0.44533536	-0.29330498	-15.450001	22.95	-49.800003	-	-	-	-	-	-	-	-	-
1531156171543	-	-	1.7675245	0.6706055	10.447076	-0.19126557	-0.39899635	-0.4142125	-15.900001	21.0	-48.45	-	-	-	-	-	-	-	-	-
1531156171552	-	-	1.4418018	0.40715334	10.95961	-0.38035002	-0.23441301	-0.5692085	-15.900001	21.0	-48.45	-	-	-	-	-	-	-	-	-
1531156171563	-	-	1.0298585	0.24908204	11.285333	-0.46237537	-0.08740651	-0.5979706	-15.900001	22.050001	-48.45	-	-	-	-	-	-	-	-	-
1531156171574	-	-	0.34488282	-0.244292	11.860137	-0.5364113	0.09049265	-0.5303263	-15.900001	22.050001	-48.45	-	-	-	-	-	-	-	-	-
1531156171584	-	-	0.07185059	-0.47900394	12.502003	-0.5140407	0.16239801	-0.43977883	-15.750001	22.650002	-49.050003	-	-	-	-	-	-	-	-	-
1531156171595	-	-	-0.28261232	-0.46463382	12.942686	-0.33933735	0.18210539	-0.29969656	-15.750001	22.650002	-49.050003	-	-	-	-	-	-	-	-	-
1531156171605	-	-	-0.42152345	-0.5604346	12.808565	-0.09219597	0.17624643	-0.15215746	-14.400001	21.900002	-51.000004	-	-	-	-	-	-	-	-	-
1531156171615	-	-	-0.36883304	-0.5412744	11.994258	0.15388012	0.12564638	0.0039037918	-14.400001	21.900002	-51.000004	-	-	-	-	-	-	-	-	-
1531156171626	-	-	-0.1820215	-0.38320315	11.347603	0.31686556	0.0995474	0.11735445	-15.3	23.400002	-49.95	-	-	-	-	-	-	-	-	-
1531156171636	-	-	0.32572266	-0.12933107	10.011182	0.48837313	0.02284836	0.2371967	-15.3	23.400002	-49.95	-	-	-	-	-	-	-	-	-
1531156171647	-	-	0.82388675	0.05748047	8.813672	0.52672267	-0.05118752	0.2877968	-14.250001	23.85	-50.4	-	-	-	-	-	-	-	-	-
1531156171657	-	-	1.0633887	0.31135255	8.042476	0.46014363	-0.095396	0.28566626	-14.250001	23.85	-50.4	-	-	-	-	-	-	-	-	-
1531156171667	-	-	1.2645704	0.6849756	7.6161623	0.32059398	-0.13747394	0.26223043	-14.700001	21.900002	-48.600002	-	-	-	-	-	-	-	-	-
1531156171678	-	-	1.22146	0.79035646	7.6161623	0.13630326	-0.16250765	0.21855457	-14.700001	21.900002	-48.600002	-	-	-	-	-	-	-	-	-
1531156171688	-	-	1.1831397	0.96758795	7.8700347	-0.038400114	-0.14919186	0.17807452	-15.450001	22.2	-49.350002	-	-	-	-	-	-	-	-	-
1531156171698	-	-	1.1160791	0.8861573	8.420889	-0.14918762	-0.10391811	0.13706185	-15.450001	22.2	-49.350002	-	-	-	-	-	-	-	-	-
1531156171708	-	-	1.0777588	0.8765772	9.034014	-0.16996028	-0.042132773	0.1146913	-14.85	22.800001	-48.45	-	-	-	-	-	-	-	-	-
1531156171719	-	-	0.8861573	0.68976563	9.2256155	-0.13533919	-0.015501159	0.112560764	-14.85	22.800001	-48.45	-	-	-	-	-	-	-	-	-
1531156171740	-	-	1.0059083	0.7759864	9.273516	-0.0011158591	0.0015430714	0.07474388	-15.750001	22.2	-49.350002	-	-	-	-	-	-	-	-	-
1531156171729	-	-	0.97237796	0.7376661	9.302257	-0.043726437	0.019119933	0.09391864	-15.750001	22.2	-49.350002	-	-	-	-	-	-	-	-	-
1531156171750	-	-	1.1927198	0.79035646	9.125025	0.03936419	-0.03254539	0.0321333	-14.85	20.7	-49.95	-	-	-	-	-	-	-	-	-
1531156171759	-	-	1.1400293	0.728086	9.081915	0.038831558	-0.049056992	-0.007814117	-14.85	20.7	-49.95	-	-	-	-	-	-	-	-	-
1531156171769	-	-	1.1256592	0.732876	9.235196	0.012732578	-0.08634125	-0.053087857	-15.450001	21.900002	-50.550003	-	-	-	-	-	-	-	-	-
1531156171780	-	-	0.977168	0.7376661	9.489068	0.01539574	-0.09060231	-0.077588946	-15.450001	21.900002	-50.550003	-	-	-	-	-	-	-	-	-
1531156171789	-	-	0.7089258	0.7951465	9.7812605	0.057473686	-0.067166485	-0.08717632	-15.750001	22.2	-47.7	-	-	-	-	-	-	-	-	-
1531156171800	-	-	0.62749517	0.7089258	9.766891	0.101682164	-0.037339084	-0.08184999	-15.750001	22.2	-47.7	-	-	-	-	-	-	-	-	-
1531156171809	-	-	0.6562354	0.5748047	9.517808	0.16719593	0.032968372	-0.06906682	-14.85	20.7	-49.65	-	-	-	-	-	-	-	-	-
1531156171820	-	-	0.6945557	0.64186525	9.369317	0.16879383	0.06599157	-0.060012076	-14.85	20.7	-49.65	-	-	-	-	-	-	-	-	-
1531156171831	-	-	0.6993457	0.63707525	9.206455	0.15494539	0.08250317	-0.05947944	-16.650002	21.45	-50.4	-	-	-	-	-	-	-	-	-
1531156171841	-	-	0.8143067	0.78556645	9.0148535	0.076648444	0.15121272	-0.04935943	-16.800001	20.85	-49.050003	-	-	-	-	-	-	-	-	-
1531156171851	-	-	0.7568262	0.9388477	9.211246	0.02018943	0.2071391	-0.036043625	-16.800001	20.85	-49.050003	-	-	-	-	-	-	-	-	-
1531156171861	-	-	0.7568262	0.9196875	9.283096	0.02498312	0.2300423	-0.035510994	-16.35	22.050001	-49.95	-	-	-	-	-	-	-	-	-
1531156171871	-	-	0.6610254	1.0442286	9.216036	0.057473686	0.24282546	-0.028054142	-16.35	22.050001	-49.95	-	-	-	-	-	-	-	-	-
1531156171882	-	-	0.64186525	1.0777588	9.148975	0.08037687	0.24282546	-0.016868865	-16.050001	21.6	-48.15	-	-	-	-	-	-	-	-	-
1531156171892	-	-	0.6466553	1.22146	9.034014	0.10807375	0.23057494	-0.018999394	-16.050001	21.6	-48.15	-	-	-	-	-	-	-	-	-
1531156171902	-	-	0.7664063	1.2406201	8.938213	0.10913901	0.22311808	-0.02006466	-15.750001	21.6	-49.350002	-	-	-	-	-	-	-	-	-
1531156171912	-	-	0.6322852	1.3220508	8.851993	0.10008427	0.23110756	-0.022195186	-15.750001	21.6	-49.350002	-	-	-	-	-	-	-	-	-
1531156171923	-	-	0.5364844	1.4226416	8.737032	0.083040036	0.208737	-0.017934129	-15.150001	21.150002	-51.000004	-	-	-	-	-	-	-	-	-
1531156171933	-	-	0.30177248	1.4609619	8.866363	0.053745262	0.17997487	0.0028385273	-15.150001	21.150002	-51.000004	-	-	-	-	-	-	-	-	-
1531156171943	-	-	0.31135255	1.5711329	9.148975	0.04149472	0.14162534	0.023078552	-14.85	20.7	-49.2	-	-	-	-	-	-	-	-	-
1531156171954	-	-	0.12454102	1.6429834	9.594449	0.07345265	0.028707314	0.094983906	-14.85	20.7	-49.2	-	-	-	-	-	-	-	-	-
1531156171964	-	-	0.21076173	1.710044	9.79084	0.122454815	-0.06024227	0.14824712	-15.3	21.45	-49.2	-	-	-	-	-	-	-	-	-
1531156171973	-	-	0.42152345	1.7244141	9.944121	0.21087177	-0.16623609	0.2089672	-15.3	21.45	-49.2	-	-	-	-	-	-	-	-	-
1531156171983	-	-	0.9532178	1.7579445	9.83874	0.28544027	-0.24719618	0.22814195	-15.150001	20.25	-50.250004	-	-	-	-	-	-	-	-	-
1531156171994	-	-	1.3220508	1.8729054	9.733359	0.31526768	-0.33987418	0.18979244	-15.150001	20.25	-50.250004	-	-	-	-	-	-	-	-	-
1531156172004	-	-	1.7292042	1.7914747	9.75252	0.30994135	-0.35052684	0.14824712	-15.6	19.95	-50.850002	-	-	-	-	-	-	-	-	-
1531156172014	-	-	1.949546	1.7866846	9.901011	0.24549286	-0.34626576	0.07367861	-15.6	19.95	-50.850002	-	-	-	-	-	-	-	-	-
1531156172025	-	-	1.9639161	1.7723145	9.948912	0.22205704	-0.34253734	0.057167016	-14.250001	19.95	-49.65	-	-	-	-	-	-	-	-	-
1531156172035	-	-	2.198628	1.6381935	10.499766	0.07611256	-0.24186008	-0.081838146	-14.250001	19.95	-49.65	-	-	-	-	-	-	-	-	-
1531156172045	-	-	1.8585353	1.456172	10.777588	-0.0059128017	-0.10390834	-0.15321088	-15.900001	19.95	-49.2	-	-	-	-	-	-	-	-	-
1531156172056	-	-	1.5567628	1.2885206	11.02188	-0.049056012	0.018064449	-0.16972247	-15.900001	19.95	-49.2	-	-	-	-	-	-	-	-	-
1531156172066	-	-	0.8286768	1.21188	11.203902	-0.06663288	0.22792155	-0.13776454	-15.450001	20.25	-49.800003	-	-	-	-	-	-	-	-	-
1531156172077	-	-	0.36883304	1.3651612	11.031461	-0.05118654	0.30515322	-0.088762365	-15.450001	20.25	-49.800003	-	-	-	-	-	-	-	-	-
1531156172087	-	-	0.244292	1.22146	10.796748	-0.068763405	0.21833417	-0.062130753	-15.6	20.400002	-48.45	-	-	-	-	-	-	-	-	-
1531156172098	-	-	0.23471193	0.977168	11.079361	-0.11190662	0.03084762	-0.032835983	-15.6	20.400002	-48.45	-	-	-	-	-	-	-	-	-
1531156172107	-	-	0.6179151	0.6945557	11.515254	-0.16197404	-0.20457582	-0.005139108	-14.85	21.45	-49.2	-	-	-	-	-	-	-	-	-
1531156172117	-	-	1.1831397	0.5604346	12.25292	-0.19659513	-0.36223498	-0.008867533	-14.85	21.45	-49.2	-	-	-	-	-	-	-	-	-
1531156172128	-	-	1.6334034	0.5843848	13.033697	-0.2077804	-0.485273	-0.040292833	-17.25	19.050001	-48.0	-	-	-	-	-	-	-	-	-
1531156172138	-	-	1.6094532	0.5843848	13.565392	-0.17475721	-0.5065783	-0.11006766	-17.25	19.050001	-48.0	-	-	-	-	-	-	-	-	-
1531156172148	-	-	1.5040723	0.47900394	13.771363	-0.070893936	-0.3893992	-0.16705932	-16.35	20.400002	-48.45	-	-	-	-	-	-	-	-	-
1531156172159	-	-	1.0490186	0.27303225	13.48396	0.066525176	-0.18220527	-0.1734509	-16.050001	19.800001	-50.250004	-	-	-	-	-	-	-	-	-
1531156172168	-	-	0.3784131	0.05748047	12.037369	0.2172601	0.10275297	-0.06266339	-16.050001	19.800001	-50.250004	-	-	-	-	-	-	-	-	-
1531156172179	-	-	0.18681154	0.19160157	10.830278	0.25827277	0.2273889	0.038004104	-16.050001	19.800001	-50.250004	-	-	-	-	-	-	-	-	-
1531156172189	-	-	0.1580713	0.31135255	9.69504	0.2172601	0.25189	0.08966943	-17.7	19.650002	-49.2	-	-	-	-	-	-	-	-	-
1531156172199	-	-	0.2778223	0.41194338	9.254355	0.13789791	0.23963945	0.09499575	-16.5	19.2	-49.050003	-	-	-	-	-	-	-	-	-
1531156172209	-	-	0.34009278	0.4406836	9.0004835	0.06972097	0.19489834	0.10618103	-16.5	19.2	-49.050003	-	-	-	-	-	-	-	-	-
1531156172220	-	-	0.5939649	0.52690434	9.062755	-0.15664771	-0.035198774	0.041199896	-15.750001	20.25	-49.350002	-	-	-	-	-	-	-	-	-
1531156172229	-	-	0.6179151	0.3065625	10.193204	-0.26583734	-0.14332312	-0.031238087	-15.750001	20.25	-49.350002	-	-	-	-	-	-	-	-	-
1531156172247	-	-	0.4406836	0.13891114	10.700948	-0.17635511	-0.09911464	-0.0072696367	-15.450001	19.5	-49.800003	-	-	-	-	-	-	-	-	-
1531156172250	-	-	0.30177248	0.13891114	10.657837	-0.1300161	-0.0703525	0.0055135367	-15.450001	19.5	-49.800003	-	-	-	-	-	-	-	-	-
1531156172260	-	-	0.1580713	0.12454102	10.523716	-0.06077392	-0.03147035	0.043330427	-15.6	19.050001	-48.0	-	-	-	-	-	-	-	-	-
1531156172271	-	-	0.12454102	0.20118165	10.260264	-0.012837022	-0.0021755768	0.07475573	-15.6	19.050001	-48.0	-	-	-	-	-	-	-	-	-
1531156172281	-	-	0.09101075	0.16765137	9.536968	0.048415687	0.09263296	0.16796637	-16.050001	18.45	-48.15	-	-	-	-	-	-	-	-	-
1531156172291	-	-	0.1580713	0.38320315	8.851993	0.014859854	0.112340346	0.251057	-16.050001	18.45	-48.15	-	-	-	-	-	-	-	-	-
1531156172302	-	-	0.17244141	0.42152345	8.804092	-0.004314905	0.09689401	0.26916647	-16.050001	20.550001	-49.050003	-	-	-	-	-	-	-	-	-
1531156172312	-	-	0.45026368	0.57959473	8.851993	-0.034142308	0.026053932	0.3288213	-16.050001	20.550001	-49.050003	-	-	-	-	-	-	-	-	-
1531156172322	-	-	0.5748047	0.6945557	8.871153	-0.02721809	-4.504784E-5	0.33308235	-16.95	19.650002	-48.45	-	-	-	-	-	-	-	-	-
1531156172332	-	-	0.71371585	0.7568262	8.899893	-0.020293871	-0.0021755768	0.31816864	-16.95	19.650002	-48.45	-	-	-	-	-	-	-	-	-
1531156172342	-	-	0.91010743	0.89573735	9.005274	-0.011771756	-0.0090997955	0.29366755	-16.95	19.650002	-48.45	-	-	-	-	-	-	-	-	-
1531156172352	-	-	0.8382569	0.9484278	8.828042	-0.022957033	0.016999185	0.2430675	-17.1	20.25	-48.600002	-	-	-	-	-	-	-	-	-
1531156172363	-	-	0.78556645	0.93405765	8.842413	-0.019761238	0.038304474	0.22176221	-16.95	21.0	-50.4	-	-	-	-	-	-	-	-	-
1531156172373	-	-	0.5460645	0.9580079	8.760982	-0.03946863	0.04948975	0.20205483	-16.95	21.0	-50.4	-	-	-	-	-	-	-	-	-
1531156172383	-	-	0.43589357	0.9484278	8.660391	-0.040001262	0.04469606	0.20365272	-16.35	19.35	-49.95	-	-	-	-	-	-	-	-	-
1531156172393	-	-	0.3305127	0.98195803	8.741821	-0.034674942	0.051087648	0.21004431	-16.35	19.35	-49.95	-	-	-	-	-	-	-	-	-
1531156172404	-	-	0.33530274	1.0059083	8.804092	-0.03254441	0.03031499	0.21963169	-16.95	19.650002	-49.2	-	-	-	-	-	-	-	-	-
1531156172413	-	-	0.56522465	1.096919	9.005274	0.007403004	4.875844E-4	0.23561065	-16.95	19.650002	-49.2	-	-	-	-	-	-	-	-	-
1531156172424	-	-	0.728086	1.1208692	8.976534	0.027110398	-0.011762957	0.21909906	-15.450001	19.5	-49.800003	-	-	-	-	-	-	-	-	-
1531156172434	-	-	0.8334668	1.1879297	9.029224	0.034567248	-0.016024014	0.19939166	-15.450001	19.5	-49.800003	-	-	-	-	-	-	-	-	-
1531156172445	-	-	1.0202783	1.21188	8.780142	0.024979867	0.024988668	0.092332594	-15.6	21.45	-48.45	-	-	-	-	-	-	-	-	-
1531156172455	-	-	1.0538087	1.2933106	8.693921	-0.03946863	0.06067503	0.009241963	-15.6	21.45	-48.45	-	-	-	-	-	-	-	-	-
1531156172466	-	-	1.0538087	1.2933106	8.693921	-0.03946863	0.06067503	0.009241963	-17.25	19.650002	-49.2	-	-	-	-	-	-	-	-	-
1531156172476	-	-	0.68018556	1.1975098	9.340576	-0.11030872	0.06333818	-0.08822973	-17.25	19.650002	-49.2	-	-	-	-	-	-	-	-	-
1531156172486	-	-	0.48379397	1.0825489	9.82437	-0.06450235	0.06387082	-0.09675185	-15.750001	20.85	-49.050003	-	-	-	-	-	-	-	-	-
1531156172497	-	-	0.33530274	1.1448194	9.972861	-0.017630711	0.08570874	-0.09462132	-15.750001	20.85	-49.050003	-	-	-	-	-	-	-	-	-
1531156172507	-	-	0.2203418	1.1975098	9.829161	0.07771046	0.13843933	-0.06745708	-16.050001	20.550001	-49.350002	-	-	-	-	-	-	-	-	-
1531156172517	-	-	0.20118165	1.22625	9.7142	0.113396816	0.13897195	-0.047749683	-16.050001	20.550001	-49.350002	-	-	-	-	-	-	-	-	-
1531156172528	-	-	0.16765137	1.346001	9.445957	0.14109537	0.143228	-0.031776812	-15.3	19.95	-49.2	-	-	-	-	-	-	-	-	-
1531156172537	-	-	0.4263135	1.3891114	9.139395	0.12831219	0.09529109	-0.017395742	-15.3	19.95	-49.2	-	-	-	-	-	-	-	-	-
1531156172547	-	-	0.57001466	1.5567628	9.192085	0.083571084	0.036168914	-0.04562525	-16.5	20.25	-49.350002	-	-	-	-	-	-	-	-	-
1531156172558	-	-	0.732876	1.6525636	9.311836	0.05853737	0.005276246	-0.067463174	-15.900001	20.400002	-48.750004	-	-	-	-	-	-	-	-	-
1531156172568	-	-	0.8813672	1.7531544	9.910591	0.025514172	-0.02987748	-0.12232429	-15.900001	20.400002	-48.750004	-	-	-	-	-	-	-	-	-
1531156172578	-	-	0.8765772	1.6765138	10.150093	0.026579438	-0.04692171	-0.14469485	-15.6	19.650002	-49.95	-	-	-	-	-	-	-	-	-
1531156172588	-	-	0.9484278	1.4801221	10.389595	0.03669945	-0.06023752	-0.19103386	-15.6	19.650002	-49.95	-	-	-	-	-	-	-	-	-
1531156172598	-	-	0.93405765	1.4130616	10.332115	0.019122586	-0.08101018	-0.21553494	-16.5	20.25	-49.050003	-	-	-	-	-	-	-	-	-
1531156172609	-	-	0.9196875	1.4034815	10.5764065	-0.03254274	-0.09698914	-0.25068867	-16.5	20.25	-49.050003	-	-	-	-	-	-	-	-	-
1531156172619	-	-	1.1496094	1.341211	10.849439	-0.06396804	-0.09698914	-0.2714613	-15.750001	19.2	-49.350002	-	-	-	-	-	-	-	-	-
1531156172629	-	-	1.341211	1.22625	11.256593	-0.06769647	-0.03200801	-0.32206136	-15.750001	19.2	-49.350002	-	-	-	-	-	-	-	-	-
1531156172640	-	-	1.2981006	1.096919	11.567945	-0.06609857	-0.010170089	-0.3375077	-15.6	19.35	-49.65	-	-	-	-	-	-	-	-	-
1531156172649	-	-	1.1256592	1.0681788	11.548784	-5.2174524E-5	0.080377385	-0.368933	-15.6	19.35	-49.65	-	-	-	-	-	-	-	-	-
1531156172660	-	-	0.6466553	1.1735597	11.429033	0.0771795	0.15494591	-0.36094353	-15.450001	18.45	-50.550003	-	-	-	-	-	-	-	-	-
1531156172670	-	-	0.28740236	1.2645704	10.87818	0.14269327	0.15867433	-0.2991582	-15.450001	18.45	-50.550003	-	-	-	-	-	-	-	-	-
1531156172679	-	-	0.22992188	1.2981006	10.399176	0.16346592	0.11872691	-0.2533518	-15.900001	19.95	-49.65	-	-	-	-	-	-	-	-	-
1531156172689	-	-	0.3544629	1.1304493	10.202784	0.114463754	-0.026681688	-0.20434967	-15.900001	19.95	-49.65	-	-	-	-	-	-	-	-	-
1531156172700	-	-	0.41194338	1.1543995	10.3512745	0.08836477	-0.12468602	-0.19103386	-13.650001	19.5	-50.250004	-	-	-	-	-	-	-	-	-
1531156172710	-	-	0.60354495	1.0490186	10.6817875	0.09688689	-0.25944197	-0.16706541	-13.650001	19.5	-50.250004	-	-	-	-	-	-	-	-	-
1531156172720	-	-	0.81909674	0.9867481	10.6817875	0.124583766	-0.2977915	-0.18464227	-14.55	19.35	-49.65	-	-	-	-	-	-	-	-	-
1531156172730	-	-	1.0202783	0.9388477	10.523716	0.13097535	-0.29139993	-0.21766546	-14.55	19.35	-49.65	-	-	-	-	-	-	-	-	-
1531156172740	-	-	1.0633887	0.847837	10.360855	0.101680584	-0.25198513	-0.26187393	-15.3	17.25	-48.45	-	-	-	-	-	-	-	-	-
1531156172752	-	-	0.68976563	0.8334668	10.078242	-0.009639554	-0.12788181	-0.2991582	-15.3	17.25	-48.45	-	-	-	-	-	-	-	-	-
1531156172761	-	-	0.45984375	0.852627	10.068663	-0.05597856	-0.06343331	-0.30182135	-14.85	19.35	-47.100002	-	-	-	-	-	-	-	-	-
1531156172771	-	-	0.14849122	0.6227051	10.207574	-0.10711125	-0.01549641	-0.2645371	-14.85	19.35	-47.100002	-	-	-	-	-	-	-	-	-
1531156172781	-	-	0.18681154	0.5460645	10.130933	-0.14386287	0.007406775	-0.23950338	-13.950001	18.300001	-48.750004	-	-	-	-	-	-	-	-	-
1531156172792	-	-	0.009580079	0.31135255	10.341695	-0.17155975	-0.020290101	-0.219796	-13.950001	18.300001	-48.750004	-	-	-	-	-	-	-	-	-
1531156172802	-	-	0.09580079	0.25387207	10.600357	-0.16357027	-0.04319329	-0.1718591	-15.900001	19.650002	-47.550003	-	-	-	-	-	-	-	-	-
1531156172812	-	-	0.14370118	-0.0047900393	10.8925495	-0.12255759	-0.042660654	-0.119128495	-15.900001	19.650002	-47.550003	-	-	-	-	-	-	-	-	-
1531156172823	-	-	0.2203418	0.014370117	10.97877	-0.065565936	-0.05118277	-0.07225686	-15.6	18.6	-47.550003	-	-	-	-	-	-	-	-	-
1531156172833	-	-	0.25866213	-0.023950197	10.916499	-5.2174524E-5	-0.03254064	-0.034972604	-15.6	18.6	-47.550003	-	-	-	-	-	-	-	-	-
1531156172843	-	-	0.25866213	0.009580079	10.552457	0.08144055	0.0026130849	0.031606425	-16.050001	17.1	-48.15	-	-	-	-	-	-	-	-	-
1531156172853	-	-	0.51732427	0.081430666	9.833951	0.11393112	0.03670155	0.098718084	-16.050001	17.1	-48.15	-	-	-	-	-	-	-	-	-
1531156172864	-	-	0.8047266	0.28261232	9.297466	0.10647427	0.07877949	0.11522968	-14.400001	17.1	-48.15	-	-	-	-	-	-	-	-	-
1531156172874	-	-	1.0011182	0.4263135	8.890313	0.06492896	0.12298797	0.111501254	-14.400001	17.1	-48.15	-	-	-	-	-	-	-	-	-
1531156172884	-	-	1.1783496	0.50774413	8.52627	0.0042088833	0.16559856	0.08540228	-14.700001	17.1	-48.600002	-	-	-	-	-	-	-	-	-
1531156172894	-	-	1.2693604	0.71371585	8.234077	-0.08101227	0.18903437	0.047052756	-14.700001	17.1	-48.600002	-	-	-	-	-	-	-	-	-
1531156172905	-	-	1.341211	0.7664063	8.205338	-0.16836396	0.18264279	-0.0040799365	-15.150001	17.1	-49.350002	-	-	-	-	-	-	-	-	-
1531156172915	-	-	1.3891114	0.8143067	8.49274	-0.27062935	0.13310799	-0.05521263	-15.150001	17.1	-49.350002	-	-	-	-	-	-	-	-	-
1531156172925	-	-	1.3603711	0.8143067	9.043594	-0.31803364	0.1038132	-0.095160045	-14.55	18.0	-46.800003	-	-	-	-	-	-	-	-	-
1531156172936	-	-	1.2022998	0.7041358	9.522598	-0.31004414	0.09529109	-0.11380217	-14.55	18.0	-46.800003	-	-	-	-	-	-	-	-	-
1531156172945	-	-	1.0154883	0.68976563	9.848321	-0.23334509	0.12245534	-0.12285692	-13.650001	18.75	-49.050003	-	-	-	-	-	-	-	-	-
1531156172956	-	-	0.9053174	0.732876	9.901011	-0.15611342	0.19276279	-0.1175306	-13.650001	18.75	-49.050003	-	-	-	-	-	-	-	-	-
1531156172966	-	-	0.63707525	0.7711963	9.604029	-0.069827	0.24709128	-0.09782321	-14.400001	17.400002	-48.600002	-	-	-	-	-	-	-	-	-
1531156172976	-	-	0.45505372	0.7424561	9.196876	-0.036271166	0.2838429	-0.06480001	-14.400001	17.400002	-48.600002	-	-	-	-	-	-	-	-	-
1531156172987	-	-	0.488584	0.8909473	8.756192	-0.033608004	0.3056808	-0.01206942	-14.55	19.35	-48.750004	-	-	-	-	-	-	-	-	-
1531156172997	-	-	0.53169435	1.0106983	8.57896	-0.063435405	0.3189966	0.017757986	-14.55	19.35	-48.750004	-	-	-	-	-	-	-	-	-
1531156173007	-	-	0.728086	1.1591895	8.5598	-0.09592597	0.30940923	0.042259067	-14.1	17.400002	-48.600002	-	-	-	-	-	-	-	-	-
1531156173018	-	-	0.8095166	1.1879297	8.660391	-0.10178493	0.30301765	0.05504224	-13.500001	18.0	-48.750004	-	-	-	-	-	-	-	-	-
1531156173027	-	-	0.7711963	1.2693604	8.842413	-0.07408861	0.26626772	0.0406632	-13.500001	18.0	-48.750004	-	-	-	-	-	-	-	-	-
1531156173038	-	-	0.60833496	1.2406201	8.808882	-0.05651175	0.2279182	0.03800004	-13.500001	18.0	-48.750004	-	-	-	-	-	-	-	-	-
1531156173047	-	-	0.52690434	1.2597803	8.784932	-0.013368538	0.14802335	0.043326363	-13.500001	18.300001	-48.750004	-	-	-	-	-	-	-	-	-
1531156173057	-	-	0.53169435	1.3651612	8.832832	0.012197809	0.0958254	0.06303376	-13.200001	19.050001	-48.750004	-	-	-	-	-	-	-	-	-
1531156173068	-	-	0.6227051	1.4370118	9.105865	0.056938916	0.00953898	0.085404314	-13.200001	19.050001	-48.750004	-	-	-	-	-	-	-	-	-
1531156173078	-	-	0.5987549	1.4753321	9.177715	0.0649284	0.0010168643	0.08593694	-13.05	19.800001	-49.800003	-	-	-	-	-	-	-	-	-
1531156173088	-	-	0.8334668	1.5136524	9.321417	0.05534102	-0.0043094577	0.09499169	-13.05	19.800001	-49.800003	-	-	-	-	-	-	-	-	-
1531156173099	-	-	0.7951465	1.5807129	9.359736	0.042025212	0.020191625	0.08966537	-12.3	18.45	-51.000004	-	-	-	-	-	-	-	-	-
1531156173109	-	-	0.6849756	1.6238233	9.398057	-0.012835906	0.11286963	0.086469576	-12.3	18.45	-51.000004	-	-	-	-	-	-	-	-	-
1531156173120	-	-	0.6993457	1.6573536	9.489068	-0.03467383	0.14163177	0.08806747	-13.35	19.5	-49.350002	-	-	-	-	-	-	-	-	-
1531156173130	-	-	0.6993457	1.5663428	9.85311	-0.065566495	0.16826338	0.08700221	-13.35	19.5	-49.350002	-	-	-	-	-	-	-	-	-
1531156173140	-	-	0.7185059	1.590293	10.111773	-0.05704438	0.16932864	0.104579076	-13.650001	18.45	-49.350002	-	-	-	-	-	-	-	-	-
1531156173151	-	-	0.6514453	1.5376027	10.4566555	0.013795706	0.14589283	0.12375383	-13.650001	18.45	-49.350002	-	-	-	-	-	-	-	-	-
1531156173161	-	-	0.68976563	1.6190332	10.676997	0.10221265	0.07558537	0.14239596	-12.6	18.75	-49.050003	-	-	-	-	-	-	-	-	-
1531156173171	-	-	0.67539555	1.5280225	10.432706	0.18477066	0.04309481	0.15091808	-12.6	18.75	-49.050003	-	-	-	-	-	-	-	-	-
1531156173181	-	-	0.7951465	1.6381935	10.2315235	0.21459806	0.0015494965	0.15251598	-13.650001	19.2	-49.800003	-	-	-	-	-	-	-	-	-
1531156173192	-	-	1.0729688	1.5519727	10.049502	0.18423803	-0.022951586	0.14346123	-13.650001	19.2	-49.800003	-	-	-	-	-	-	-	-	-
1531156173201	-	-	1.1879297	1.4992822	10.121353	0.12884428	-0.042126346	0.11842751	-13.500001	19.050001	-50.4	-	-	-	-	-	-	-	-	-
1531156173211	-	-	1.3220508	1.4705421	10.389595	0.0782442	-0.015494734	0.07794746	-13.500001	19.050001	-50.4	-	-	-	-	-	-	-	-	-
1531156173221	-	-	1.2454102	1.4897022	10.734478	0.06546103	0.034040064	0.024684235	-14.400001	19.2	-49.050003	-	-	-	-	-	-	-	-	-
1531156173232	-	-	0.98195803	1.2789404	10.997931	0.10274529	0.07558537	0.0023136814	-14.400001	19.2	-49.050003	-	-	-	-	-	-	-	-	-
1531156173242	-	-	0.6466553	1.2454102	10.854229	0.15707378	0.11393489	-0.021122137	-13.950001	18.300001	-49.2	-	-	-	-	-	-	-	-	-
1531156173252	-	-	0.14849122	1.1448194	10.207574	0.23963177	0.19329709	-0.0024800086	-13.950001	18.300001	-49.2	-	-	-	-	-	-	-	-	-
1531156173263	-	-	-0.26345217	1.2549903	9.541759	0.24549073	0.23111399	0.03746741	-12.3	18.75	-47.7	-	-	-	-	-	-	-	-	-
1531156173273	-	-	-0.5508545	1.5471827	9.072334	0.21459806	0.20980869	0.09073064	-12.3	18.75	-47.7	-	-	-	-	-	-	-	-	-
1531156173283	-	-	-0.21555176	1.6525636	8.741821	0.11180004	0.11393489	0.1381349	-13.35	17.400002	-49.050003	-	-	-	-	-	-	-	-	-
1531156173293	-	-	0.5843848	1.5184424	8.847202	-0.063435964	0.0010168643	0.100318015	-13.35	17.400002	-49.050003	-	-	-	-	-	-	-	-	-
1531156173303	-	-	1.2693604	1.1352394	9.896221	-0.3116426	-0.11776013	-0.0019473765	-12.150001	18.300001	-50.4	-	-	-	-	-	-	-	-	-
1531156173313	-	-	1.5328126	0.8765772	11.8074465	-0.4570512	-0.2146992	-0.12125699	-12.150001	18.300001	-50.4	-	-	-	-	-	-	-	-	-
1531156173324	-	-	1.7962648	0.68976563	13.637241	-0.3814174	-0.20670971	-0.22512028	-13.200001	18.0	-49.2	-	-	-	-	-	-	-	-	-
1531156173334	-	-	1.4897022	0.4023633	14.207256	-0.14386342	-0.094324306	-0.32099408	-13.200001	18.0	-49.2	-	-	-	-	-	-	-	-	-
1531156173344	-	-	0.488584	0.033530276	13.651612	0.20341279	0.07718327	-0.3545499	-12.3	18.150002	-50.550003	-	-	-	-	-	-	-	-	-
1531156173354	-	-	-0.14849122	0.07185059	12.693604	0.37598562	0.1373707	-0.31566775	-12.3	18.150002	-50.550003	-	-	-	-	-	-	-	-	-
1531156173365	-	-	-0.9484278	0.13891114	10.758429	0.5235247	0.20341711	-0.17398758	-11.700001	18.75	-49.800003	-	-	-	-	-	-	-	-	-
1531156173375	-	-	-1.092129	0.32093263	9.766891	0.5118068	0.19223183	-0.066928506	-11.700001	18.75	-49.800003	-	-	-	-	-	-	-	-	-
1531156173385	-	-	-0.96758795	0.46463382	8.660391	0.3690614	0.101684354	0.09073064	-12.900001	16.2	-49.2	-	-	-	-	-	-	-	-	-
1531156173395	-	-	-0.8430469	0.56522465	8.52148	0.26093706	0.02125689	0.1429286	-12.900001	16.2	-49.2	-	-	-	-	-	-	-	-	-
1531156173406	-	-	-0.33530274	0.76161623	8.890313	0.08676632	-0.1784802	0.20524657	-11.700001	17.1	-48.600002	-	-	-	-	-	-	-	-	-
1531156173416	-	-	-0.0047900393	0.8669971	9.148975	0.013263074	-0.32655194	0.20205078	-11.85	15.6	-48.45	-	-	-	-	-	-	-	-	-
1531156173426	-	-	0.6179151	0.79993653	9.72378	-0.07834967	-0.5230932	0.1349391	-11.85	15.6	-48.45	-	-	-	-	-	-	-	-	-
1531156173437	-	-	0.79993653	0.6849756	10.092612	-0.12415604	-0.5736933	0.084339045	-12.450001	16.650002	-48.45	-	-	-	-	-	-	-	-	-
1531156173446	-	-	0.6658155	0.5125342	10.188414	-0.21257299	-0.5763565	0.023086337	-12.450001	16.650002	-48.45	-	-	-	-	-	-	-	-	-
1531156173457	-	-	0.5412744	0.39757326	10.480606	-0.26157516	-0.5518554	0.0017810491	-13.35	17.85	-48.15	-	-	-	-	-	-	-	-	-
1531156173467	-	-	0.2682422	0.23950197	10.815908	-0.29140255	-0.42881733	0.003911578	-13.35	17.85	-48.15	-	-	-	-	-	-	-	-	-
1531156173476	-	-	0.17723145	0.21555176	10.849439	-0.27861938	-0.356912	0.025216866	-11.85	16.2	-47.100002	-	-	-	-	-	-	-	-	-
1531156173486	-	-	-0.1341211	0.100590825	10.585987	-0.222693	-0.14332648	0.13440648	-11.85	16.2	-47.100002	-	-	-	-	-	-	-	-	-
1531156173497	-	-	0.028740235	0.05269043	10.356065	-0.20192035	-0.05277899	0.19459392	-13.200001	18.0	-49.65	-	-	-	-	-	-	-	-	-
1531156173506	-	-	0.09580079	0.12454102	9.996812	-0.20351824	0.0090063475	0.25371608	-13.200001	18.0	-49.65	-	-	-	-	-	-	-	-	-
1531156173517	-	-	0.119750984	0.19639161	9.704619	-0.20511614	0.037235856	0.27874982	-14.250001	18.6	-47.100002	-	-	-	-	-	-	-	-	-
1531156173527	-	-	0.1820215	0.4406836	9.522598	-0.20405087	0.05481272	0.3085772	-14.250001	18.6	-47.100002	-	-	-	-	-	-	-	-	-
1531156173537	-	-	0.24908204	0.4263135	9.484278	-0.1502565	0.044697177	0.34107322	-13.650001	17.85	-49.050003	-	-	-	-	-	-	-	-	-
1531156173548	-	-	0.21076173	0.45984375	9.110655	-0.0708943	-0.011229207	0.35385638	-13.650001	17.85	-49.050003	-	-	-	-	-	-	-	-	-
1531156173558	-	-	0.16765137	0.5221143	8.919053	-0.018163715	-0.03839345	0.34480163	-12.900001	17.550001	-47.550003	-	-	-	-	-	-	-	-	-
1531156173568	-	-	0.043110352	0.71371585	8.655601	0.0052721035	-0.11136407	0.36610693	-12.900001	17.550001	-47.550003	-	-	-	-	-	-	-	-	-
1531156173579	-	-	0.23950197	0.847837	8.47837	0.010065793	-0.14278936	0.3724985	-14.55	19.35	-47.550003	-	-	-	-	-	-	-	-	-
1531156173588	-	-	0.37362307	0.9963282	8.353828	-0.0043152766	-0.12041882	0.36131322	-14.55	19.35	-47.550003	-	-	-	-	-	-	-	-	-
1531156173598	-	-	0.36883304	1.0106983	8.387359	-0.010174232	-0.09485247	0.34000793	-14.700001	18.45	-49.350002	-	-	-	-	-	-	-	-	-
1531156173610	-	-	0.57001466	1.1496094	8.468789	-0.030414257	-0.07993877	0.2830163	-14.700001	18.45	-49.350002	-	-	-	-	-	-	-	-	-
1531156173619	-	-	0.68018556	1.1591895	8.229287	-0.032544784	-0.064492434	0.2686352	-16.050001	19.800001	-48.15	-	-	-	-	-	-	-	-	-
1531156173629	-	-	0.39757326	1.2454102	8.095166	-0.13427754	-0.024545012	0.20312144	-16.050001	19.800001	-48.15	-	-	-	-	-	-	-	-	-
1531156173640	-	-	0.33530274	1.1831397	8.454419	-0.20884605	-0.04105661	0.17222877	-14.250001	18.300001	-48.45	-	-	-	-	-	-	-	-	-
1531156173651	-	-	0.4023633	1.1304493	8.8951025	-0.24985874	-0.04531767	0.15252139	-14.250001	18.300001	-48.45	-	-	-	-	-	-	-	-	-
1531156173660	-	-	0.3879932	1.0729688	9.2256155	-0.24559768	-0.042121876	0.12535714	-15.6	19.35	-48.0	-	-	-	-	-	-	-	-	-
1531156173670	-	-	0.45984375	1.0538087	9.402847	-0.20618288	-0.035197657	0.089670785	-15.6	19.35	-48.0	-	-	-	-	-	-	-	-	-
1531156173681	-	-	0.49337405	1.0681788	9.479487	-0.18594286	-0.037328187	0.05558232	-13.650001	19.5	-48.15	-	-	-	-	-	-	-	-	-
1531156173691	-	-	0.4742139	1.1975098	9.383687	-0.18913865	0.0031518629	0.0065801553	-13.650001	19.5	-48.15	-	-	-	-	-	-	-	-	-
1531156173702	-	-	0.22992188	1.1591895	9.589659	-0.20671552	0.037772957	-0.027508307	-14.1	19.5	-47.4	-	-	-	-	-	-	-	-	-
1531156173711	-	-	0.09580079	1.096919	9.74294	-0.19339971	0.051621396	-0.046150435	-14.1	19.5	-47.4	-	-	-	-	-	-	-	-	-
1531156173722	-	-	-0.0047900393	1.101709	9.920172	-0.16410494	0.046295073	-0.04668307	-15.750001	19.2	-48.600002	-	-	-	-	-	-	-	-	-
1531156173741	-	-	0.05269043	1.1112891	10.049502	-0.05065428	0.029250843	-0.03709569	-14.400001	19.800001	-49.350002	-	-	-	-	-	-	-	-	-
1531156173731	-	-	-0.07664063	1.1831397	10.011182	-0.102319606	0.044164546	-0.034965158	-15.750001	19.2	-48.600002	-	-	-	-	-	-	-	-	-
1531156173752	-	-	0.13891114	1.2885206	9.987232	0.010065793	0.009010817	-0.050944123	-14.400001	19.800001	-49.350002	-	-	-	-	-	-	-	-	-
1531156173762	-	-	0.12454102	1.3747413	9.81	0.031903714	-0.011229207	-0.06692309	-15.6	19.35	-48.750004	-	-	-	-	-	-	-	-	-
1531156173772	-	-	0.21076173	1.4849122	9.862691	0.0111310575	-0.04052398	-0.089293644	-15.6	19.35	-48.750004	-	-	-	-	-	-	-	-	-
1531156173783	-	-	0.25387207	1.4034815	10.054293	-0.010706864	-0.07088402	-0.10473998	-16.5	19.5	-47.7	-	-	-	-	-	-	-	-	-
1531156173793	-	-	0.36883304	1.3747413	10.126143	-0.0075110695	-0.06182927	-0.13882844	-16.5	19.5	-47.7	-	-	-	-	-	-	-	-	-
1531156173802	-	-	0.5029541	1.1831397	10.265054	-0.020294243	-0.08419982	-0.15107898	-14.400001	19.2	-49.350002	-	-	-	-	-	-	-	-	-
1531156173812	-	-	0.60833496	1.1639795	10.375225	-0.03840374	-0.09378721	-0.18676534	-14.400001	19.2	-49.350002	-	-	-	-	-	-	-	-	-
1531156173823	-	-	0.52690434	1.1448194	10.571617	-0.045860592	-0.064492434	-0.19901589	-16.5	21.150002	-48.600002	-	-	-	-	-	-	-	-	-
1531156173833	-	-	0.62749517	1.1112891	10.480606	-0.044262696	-0.05543768	-0.21179906	-16.5	21.150002	-48.600002	-	-	-	-	-	-	-	-	-
1531156173844	-	-	0.79993653	1.0059083	10.298584	-0.060774293	-0.029338703	-0.23949593	-15.6	19.650002	-48.45	-	-	-	-	-	-	-	-	-
1531156173854	-	-	0.847837	1.0106983	10.384805	-0.085275374	-0.017620793	-0.2671928	-15.450001	19.2	-47.4	-	-	-	-	-	-	-	-	-
1531156173865	-	-	0.71371585	0.91010743	10.600357	-0.10658066	0.020728728	-0.2837044	-15.450001	19.2	-47.4	-	-	-	-	-	-	-	-	-
1531156173875	-	-	0.57001466	1.0346485	10.662627	-0.107113294	0.02605505	-0.28849807	-15.3	19.650002	-47.550003	-	-	-	-	-	-	-	-	-
1531156173885	-	-	0.3161426	1.1591895	10.423125	-0.077285886	-0.018686058	-0.26399702	-15.3	19.650002	-47.550003	-	-	-	-	-	-	-	-	-
1531156173896	-	-	0.34009278	1.2070899	10.121353	-0.091134325	-0.096983	-0.26133385	-14.55	19.35	-49.2	-	-	-	-	-	-	-	-	-
1531156173906	-	-	0.488584	0.89573735	10.303374	-0.1997913	-0.29938322	-0.25068122	-14.55	19.35	-49.2	-	-	-	-	-	-	-	-	-
1531156173916	-	-	0.8669971	0.68018556	10.5620365	-0.2194987	-0.3521138	-0.24748541	-14.85	19.050001	-49.2	-	-	-	-	-	-	-	-	-
1531156173926	-	-	1.5615528	0.45026368	11.280542	-0.30471984	-0.40910548	-0.29808548	-14.85	19.050001	-49.2	-	-	-	-	-	-	-	-	-
1531156173936	-	-	1.8489552	0.3544629	11.567945	-0.34626517	-0.37554964	-0.34389183	-15.3	19.95	-49.2	-	-	-	-	-	-	-	-	-
1531156173947	-	-	1.8824854	0.244292	11.879297	-0.4506611	-0.23280422	-0.4472225	-15.3	19.95	-49.2	-	-	-	-	-	-	-	-	-
1531156173957	-	-	1.5471827	0.081430666	12.099639	-0.48794535	-0.103374586	-0.4919636	-14.85	18.6	-49.65	-	-	-	-	-	-	-	-	-
1531156173967	-	-	0.79993653	-0.0047900393	12.339141	-0.4874127	0.12192885	-0.47332147	-14.85	18.6	-49.65	-	-	-	-	-	-	-	-	-
1531156173978	-	-	0.4406836	-0.119750984	12.276871	-0.3947347	0.2577501	-0.40354666	-14.85	19.35	-49.95	-	-	-	-	-	-	-	-	-
1531156173988	-	-	0.20118165	-0.09101075	11.840977	-0.21843342	0.29237118	-0.30447707	-14.85	19.35	-49.95	-	-	-	-	-	-	-	-	-
1531156173999	-	-	0.17723145	-0.20597169	11.567945	-0.12788595	0.24869531	-0.2405612	-15.900001	19.95	-49.2	-	-	-	-	-	-	-	-	-
1531156174009	-	-	0.3065625	-0.23950197	11.342813	0.023914231	0.08837302	-0.111131564	-15.900001	19.95	-49.2	-	-	-	-	-	-	-	-	-
1531156174019	-	-	0.68018556	-0.2682422	11.280542	0.09262379	-0.024545012	-0.05893361	-14.250001	20.400002	-50.4	-	-	-	-	-	-	-	-	-
1531156174030	-	-	1.2933106	-0.27303225	11.170372	0.17411652	-0.1662252	-0.008866179	-14.250001	20.400002	-50.4	-	-	-	-	-	-	-	-	-
1531156174040	-	-	1.8345851	-0.15328126	10.99314	0.1853018	-0.21256419	-0.025910411	-13.35	20.85	-49.350002	-	-	-	-	-	-	-	-	-
1531156174051	-	-	2.074087	-0.14849122	11.098521	0.17731231	-0.21842314	-0.07278204	-13.35	20.85	-49.350002	-	-	-	-	-	-	-	-	-
1531156174061	-	-	2.193838	-0.10538086	10.98835	0.17571442	-0.18486732	-0.1068705	-13.35	20.85	-47.7	-	-	-	-	-	-	-	-	-
1531156174071	-	-	2.1603076	-0.17723145	10.835069	0.18636706	-0.13479988	-0.14735056	-13.35	20.85	-47.7	-	-	-	-	-	-	-	-	-
1531156174082	-	-	2.0980372	-0.06227051	10.557246	0.19116075	-0.08100403	-0.19688536	-14.250001	18.6	-49.2	-	-	-	-	-	-	-	-	-
1531156174092	-	-	1.839375	0.07185059	10.303374	0.182106	-0.008566046	-0.23630014	-14.250001	18.6	-49.2	-	-	-	-	-	-	-	-	-
1531156174102	-	-	1.4801221	0.100590825	9.7812605	0.1837039	0.116602525	-0.26932332	-13.650001	18.45	-48.15	-	-	-	-	-	-	-	-	-
1531156174112	-	-	1.22146	0.19160157	9.273516	0.18157338	0.1560173	-0.27464965	-13.650001	18.45	-48.15	-	-	-	-	-	-	-	-	-
1531156174122	-	-	0.97237796	0.23471193	8.789722	0.17464915	0.23218372	-0.28317177	-13.35	19.5	-49.800003	-	-	-	-	-	-	-	-	-
1531156174133	-	-	0.7951465	0.35925296	8.272398	0.12191857	0.2945017	-0.28317177	-13.35	19.5	-49.800003	-	-	-	-	-	-	-	-	-
1531156174143	-	-	0.57001466	0.45984375	8.080796	0.052676372	0.3525586	-0.25334436	-14.400001	18.45	-48.600002	-	-	-	-	-	-	-	-	-
1531156174153	-	-	0.5221143	0.3784131	7.8652444	-5.421898E-5	0.36480916	-0.23310435	-14.400001	18.45	-48.600002	-	-	-	-	-	-	-	-	-
1531156174163	-	-	0.43589357	0.45984375	7.812554	-0.07409009	0.39889762	-0.20753801	-14.700001	19.5	-47.7	-	-	-	-	-	-	-	-	-
1531156174174	-	-	0.23950197	0.45984375	8.061636	-0.107113294	0.39676708	-0.18197165	-11.700001	17.85	-49.800003	-	-	-	-	-	-	-	-	-
1531156174184	-	-	0.19160157	0.5939649	8.301138	-0.09699328	0.34350386	-0.12977369	-11.700001	17.85	-49.800003	-	-	-	-	-	-	-	-	-
1531156174194	-	-	0.2203418	0.6514453	8.396939	-0.07195957	0.3163396	-0.09568523	-11.400001	17.550001	-49.2	-	-	-	-	-	-	-	-	-
1531156174204	-	-	0.3161426	0.6610254	8.229287	-0.02881636	0.23431425	-0.04029148	-11.400001	17.550001	-49.2	-	-	-	-	-	-	-	-	-
1531156174215	-	-	0.39757326	0.7568262	8.181387	-0.03627321	0.2135416	-0.036030423	-12.150001	19.050001	-47.100002	-	-	-	-	-	-	-	-	-
1531156174225	-	-	0.63707525	0.8765772	8.454419	-0.08261221	0.15708257	0.0017864655	-12.150001	19.050001	-47.100002	-	-	-	-	-	-	-	-	-
1531156174235	-	-	0.6945557	0.86220706	8.602911	-0.1039175	0.1544194	0.0065801553	-10.5	19.95	-50.4	-	-	-	-	-	-	-	-	-
1531156174246	-	-	0.852627	0.9484278	9.163345	-0.122026995	0.15282151	-0.012594605	-10.5	19.95	-50.4	-	-	-	-	-	-	-	-	-
1531156174255	-	-	0.74724615	1.096919	9.460327	-0.109243825	0.15228888	-0.012594605	-12.900001	19.35	-48.750004	-	-	-	-	-	-	-	-	-
1531156174265	-	-	0.5987549	1.0538087	9.75731	-0.02881636	0.1576152	0.00285173	-12.900001	19.35	-48.750004	-	-	-	-	-	-	-	-	-
1531156174276	-	-	0.64186525	1.096919	9.79084	0.01912054	0.1560173	0.014037006	-10.650001	17.85	-50.550003	-	-	-	-	-	-	-	-	-
1531156174286	-	-	0.4023633	1.0585986	9.632769	0.09315643	0.13098359	0.049723364	-10.650001	17.85	-50.550003	-	-	-	-	-	-	-	-	-
1531156174296	-	-	0.36883304	1.092129	9.536968	0.11605961	0.11393936	0.09393185	-10.5	18.0	-49.95	-	-	-	-	-	-	-	-	-
1531156174306	-	-	0.4742139	1.22146	9.489068	0.12245119	0.077720374	0.15145612	-10.5	18.0	-49.95	-	-	-	-	-	-	-	-	-
1531156174316	-	-	0.64186525	1.341211	9.594449	0.12671225	0.08997092	0.1743593	-12.6	18.150002	-49.800003	-	-	-	-	-	-	-	-	-
1531156174326	-	-	1.0346485	1.4274317	9.800421	0.14269122	0.14003834	0.16850035	-12.6	18.150002	-49.800003	-	-	-	-	-	-	-	-	-
1531156174336	-	-	1.0011182	1.5184424	9.833951	0.14961544	0.16826785	0.16743508	-11.25	17.85	-51.45	-	-	-	-	-	-	-	-	-
1531156174347	-	-	1.1160791	1.6334034	9.685459	0.17731231	0.21886791	0.1381403	-11.25	17.85	-51.45	-	-	-	-	-	-	-	-	-
1531156174356	-	-	1.0681788	1.6908839	9.575289	0.17624705	0.22632477	0.12535714	-12.0	18.45	-51.000004	-	-	-	-	-	-	-	-	-
1531156174367	-	-	0.8861573	1.7531544	9.541759	0.16772494	0.18211628	0.08807289	-12.0	18.45	-51.000004	-	-	-	-	-	-	-	-	-
1531156174377	-	-	0.68018556	1.7866846	9.608819	0.17784494	0.101688825	0.0832792	-12.0	18.75	-47.7	-	-	-	-	-	-	-	-	-
1531156174387	-	-	0.6610254	1.8058448	9.74294	0.21140078	0.010608714	0.08647499	-12.0	18.75	-47.7	-	-	-	-	-	-	-	-	-
1531156174398	-	-	0.50774413	1.8920655	9.70941	0.22631449	-0.04851346	0.091801316	-12.0	16.800001	-49.800003	-	-	-	-	-	-	-	-	-
1531156174409	-	-	0.60833496	1.8537452	9.70941	0.21033551	-0.05437242	0.082746565	-12.0	16.800001	-49.800003	-	-	-	-	-	-	-	-	-
1531156174419	-	-	0.67539555	1.7531544	9.83874	0.17891021	-0.044785038	0.07955077	-11.1	19.050001	-49.95	-	-	-	-	-	-	-	-	-
1531156174430	-	-	0.76161623	1.5376027	9.948912	0.13097331	-0.023479749	0.05558232	-11.1	19.050001	-49.95	-	-	-	-	-	-	-	-	-
1531156174440	-	-	0.85741705	1.3172607	10.241104	0.09954801	-0.019751322	0.020428594	-11.25	16.800001	-49.350002	-	-	-	-	-	-	-	-	-
1531156174450	-	-	0.8430469	1.1352394	10.475816	0.08463431	-0.02880607	0.004982259	-11.25	16.800001	-49.350002	-	-	-	-	-	-	-	-	-
1531156174461	-	-	0.85741705	0.852627	10.619517	0.083036415	-0.02880607	-0.029106203	-10.950001	17.1	-49.350002	-	-	-	-	-	-	-	-	-
1531156174471	-	-	0.8765772	0.62749517	10.6817875	0.09155853	-0.0069681494	-0.06319466	-10.950001	17.1	-49.350002	-	-	-	-	-	-	-	-	-
1531156174482	-	-	0.35925296	0.9196875	10.514136	0.065992184	0.044164546	-0.09621786	-10.05	18.300001	-49.2	-	-	-	-	-	-	-	-	-
1531156174492	-	-	0.09101075	0.9867481	10.389595	0.03083845	0.05215403	-0.09302207	-11.25	17.1	-49.800003	-	-	-	-	-	-	-	-	-
1531156174502	-	-	-0.043110352	0.8047266	10.471025	-0.034675315	-0.010696575	-0.053607285	-11.25	17.1	-49.800003	-	-	-	-	-	-	-	-	-
1531156174513	-	-	-0.12454102	0.60354495	10.98356	-0.05544797	-0.10177669	-0.021649353	-11.1	16.650002	-47.550003	-	-	-	-	-	-	-	-	-
1531156174523	-	-	-0.119750984	0.4023633	12.0182085	0.0398932	-0.26156634	0.044397045	-11.1	16.650002	-47.550003	-	-	-	-	-	-	-	-	-
1531156174534	-	-	-0.028740235	0.47900394	12.430152	0.15121333	-0.36223385	0.09766027	-11.1	16.650002	-49.65	-	-	-	-	-	-	-	-	-
1531156174544	-	-	0.3305127	0.28740236	12.387041	0.39835468	-0.50497925	0.15358664	-11.1	16.650002	-49.65	-	-	-	-	-	-	-	-	-
1531156174555	-	-	0.41194338	0.27303225	11.970308	0.48304322	-0.5337414	0.16796772	-10.5	18.0	-48.750004	-	-	-	-	-	-	-	-	-
1531156174565	-	-	0.46463382	0.3305127	11.127261	0.4846411	-0.51669717	0.18394668	-10.5	18.0	-48.750004	-	-	-	-	-	-	-	-	-
1531156174576	-	-	0.43110353	0.4981641	10.782378	0.4329758	-0.49592453	0.1876751	-10.950001	16.050001	-49.350002	-	-	-	-	-	-	-	-	-
1531156174586	-	-	0.45505372	0.50774413	10.547667	0.29875246	-0.44212866	0.19406669	-10.950001	16.050001	-49.350002	-	-	-	-	-	-	-	-	-
1531156174596	-	-	0.49337405	0.43589357	10.5764065	0.14588702	-0.37554964	0.1972625	-11.1	16.95	-46.800003	-	-	-	-	-	-	-	-	-
1531156174607	-	-	0.6993457	0.34967285	10.729688	0.03083845	-0.3340043	0.1860772	-11.1	16.95	-46.800003	-	-	-	-	-	-	-	-	-
1531156174617	-	-	0.8334668	0.2778223	10.820699	-0.022957405	-0.3121664	0.1743593	-12.3	16.050001	-47.4	-	-	-	-	-	-	-	-	-
1531156174627	-	-	1.1352394	0.086220704	11.256593	-0.19233444	-0.24345686	0.12535714	-12.3	16.050001	-47.4	-	-	-	-	-	-	-	-	-
1531156174637	-	-	1.1591895	0.009580079	11.797867	-0.25305453	-0.22321683	0.09393185	-13.35	16.35	-48.15	-	-	-	-	-	-	-	-	-
1531156174647	-	-	1.0825489	-0.20597169	12.20981	-0.22322711	-0.20137891	0.075822346	-13.35	16.35	-48.15	-	-	-	-	-	-	-	-	-
1531156174658	-	-	0.7711963	-0.3065625	12.248131	-0.116168045	-0.15610518	0.07528972	-14.1	16.800001	-46.95	-	-	-	-	-	-	-	-	-
1531156174668	-	-	0.52690434	-0.43589357	12.075689	-0.0123047605	-0.10763565	0.10245396	-14.1	16.800001	-46.95	-	-	-	-	-	-	-	-	-
1531156174678	-	-	0.2682422	-0.364043	11.476934	0.110733286	-0.01655553	0.16264139	-13.500001	17.25	-48.45	-	-	-	-	-	-	-	-	-
1531156174688	-	-	0.19160157	-0.19639161	10.442286	0.2199229	0.07452458	0.25638467	-13.500001	17.25	-48.45	-	-	-	-	-	-	-	-	-
1531156174699	-	-	0.23950197	-0.05748047	9.613608	0.25188082	0.08890565	0.3160395	-12.0	17.400002	-45.300003	-	-	-	-	-	-	-	-	-
1531156174709	-	-	0.34009278	0.038320314	9.062755	0.26679453	0.070796154	0.35012797	-12.0	17.400002	-45.300003	-	-	-	-	-	-	-	-	-
1531156174720	-	-	0.44547364	0.18681154	8.49753	0.23377134	0.053751927	0.3655743	-14.250001	17.25	-48.45	-	-	-	-	-	-	-	-	-
1531156174730	-	-	0.5891748	0.30177248	8.147857	0.15867019	0.02126136	0.35811743	-14.250001	17.25	-48.45	-	-	-	-	-	-	-	-	-
1531156174740	-	-	0.7232959	0.45026368	8.128696	0.07771009	0.0042171273	0.34213847	-12.6	16.35	-46.95	-	-	-	-	-	-	-	-	-
1531156174750	-	-	0.6993457	0.5221143	8.253238	0.015392115	0.0335119	0.3048542	-12.6	16.35	-46.95	-	-	-	-	-	-	-	-	-
1531156174760	-	-	0.57959473	0.5891748	8.487949	-0.011772128	0.07931827	0.2686352	-13.650001	17.400002	-46.2	-	-	-	-	-	-	-	-	-
1531156174771	-	-	0.5508545	0.6227051	8.583751	0.0074026324	0.121396214	0.24253623	-13.650001	17.400002	-46.2	-	-	-	-	-	-	-	-	-
1531156174781	-	-	0.31135255	0.56522465	8.440049	0.03083845	0.14216886	0.2286878	-14.55	17.550001	-45.9	-	-	-	-	-	-	-	-	-
1531156174791	-	-	0.28740236	0.68976563	8.262817	0.041491095	0.15335415	0.23135096	-14.55	17.550001	-45.9	-	-	-	-	-	-	-	-	-
1531156174801	-	-	0.24908204	0.7089258	8.147857	0.018055277	0.12672253	0.23188359	-12.3	17.85	-46.95	-	-	-	-	-	-	-	-	-
1531156174812	-	-	0.25387207	0.8765772	8.042476	-0.010706864	0.10488462	0.2388078	-12.3	17.85	-46.95	-	-	-	-	-	-	-	-	-
1531156174822	-	-	0.34967285	0.89573735	8.080796	-0.06290482	0.077720374	0.23348148	-13.05	16.35	-47.4	-	-	-	-	-	-	-	-	-
1531156174832	-	-	0.4406836	0.8813672	8.238868	-0.0874059	0.06760036	0.21537198	-13.650001	16.35	-47.4	-	-	-	-	-	-	-	-	-
1531156174843	-	-	0.613125	0.9388477	8.612491	-0.12469016	0.04789297	0.18234879	-13.650001	16.35	-47.4	-	-	-	-	-	-	-	-	-
1531156174852	-	-	0.5987549	0.8861573	8.871153	-0.13001648	0.03830559	0.15358664	-13.35	15.450001	-46.5	-	-	-	-	-	-	-	-	-
1531156174862	-	-	0.5508545	0.9388477	9.259146	-0.11350488	0.02871821	0.10298659	-13.35	15.450001	-46.5	-	-	-	-	-	-	-	-	-
1531156174873	-	-	0.5891748	0.9532178	9.64714	-0.061306927	0.056415085	0.07315919	-13.650001	17.85	-46.2	-	-	-	-	-	-	-	-	-
1531156174884	-	-	0.5460645	0.9196875	9.685459	0.020185806	0.08251406	0.02895071	-13.650001	17.85	-46.2	-	-	-	-	-	-	-	-	-
1531156174893	-	-	0.46463382	0.8909473	9.551338	0.07078587	0.10381935	0.015634904	-15.150001	17.400002	-46.5	-	-	-	-	-	-	-	-	-
1531156174903	-	-	0.38320315	1.0585986	9.235196	0.11392908	0.13684255	-0.013127238	-15.150001	17.400002	-46.5	-	-	-	-	-	-	-	-	-
1531156174914	-	-	0.45026368	1.0825489	9.249566	0.11446171	0.14483203	-0.022714617	-15.150001	17.400002	-46.5	-	-	-	-	-	-	-	-	-
1531156174924	-	-	0.38320315	1.2837305	9.024434	0.097950116	0.20608474	-0.049346227	-14.250001	17.25	-47.100002	-	-	-	-	-	-	-	-	-
1531156174935	-	-	0.44547364	1.346001	9.005274	0.089960635	0.21780264	-0.059998874	-12.450001	16.95	-47.550003	-	-	-	-	-	-	-	-	-
1531156174944	-	-	0.57001466	1.4609619	9.029224	0.058535326	0.23111846	-0.10367471	-12.450001	16.95	-47.550003	-	-	-	-	-	-	-	-	-
1531156174954	-	-	0.5748047	1.4513819	9.048384	0.05693743	0.23271635	-0.12284947	-13.200001	16.95	-47.100002	-	-	-	-	-	-	-	-	-
1531156174965	-	-	0.5125342	1.5807129	9.005274	0.05054584	0.21567212	-0.16759059	-13.200001	16.95	-47.100002	-	-	-	-	-	-	-	-	-
1531156174975	-	-	0.38320315	1.705254	8.957374	0.023914231	0.18371418	-0.19635272	-13.500001	18.0	-48.750004	-	-	-	-	-	-	-	-	-
1531156174985	-	-	0.46942386	1.7483643	9.283096	-0.008043703	0.11979832	-0.22191907	-13.500001	18.0	-48.750004	-	-	-	-	-	-	-	-	-
1531156174996	-	-	0.51732427	1.7627344	9.374106	-0.032012153	0.1128741	-0.2522791	-12.450001	15.900001	-47.100002	-	-	-	-	-	-	-	-	-
1531156175005	-	-	0.5460645	1.839375	9.766891	-0.049589016	0.077720374	-0.28476965	-12.450001	15.900001	-47.100002	-	-	-	-	-	-	-	-	-
1531156175015	-	-	0.5604346	1.7148341	9.75731	-0.053317443	0.07558984	-0.31033602	-12.150001	17.25	-47.550003	-	-	-	-	-	-	-	-	-
1531156175025	-	-	0.6466553	1.4753321	9.920172	-0.09433012	0.05748035	-0.34548974	-12.150001	17.25	-47.550003	-	-	-	-	-	-	-	-	-
1531156175035	-	-	0.60354495	1.3699512	10.054293	-0.1305519	0.060684524	-0.3555996	-11.85	15.900001	-48.750004	-	-	-	-	-	-	-	-	-
1531156175046	-	-	0.62749517	1.2310401	10.255474	-0.1720972	0.09477299	-0.35133857	-11.85	15.900001	-48.750004	-	-	-	-	-	-	-	-	-
1531156175056	-	-	0.7089258	1.0250684	10.466236	-0.20618567	0.13099198	-0.36412174	-13.05	16.050001	-46.5	-	-	-	-	-	-	-	-	-
1531156175066	-	-	0.5987549	0.9436377	10.676997	-0.21044673	0.17786363	-0.35613224	-13.05	16.050001	-46.5	-	-	-	-	-	-	-	-	-
1531156175076	-	-	0.2778223	1.0442286	10.772799	-0.18647829	0.2204742	-0.3353596	-13.200001	16.95	-47.550003	-	-	-	-	-	-	-	-	-
1531156175087	-	-	-0.15328126	1.331631	10.772799	-0.10924662	0.2220721	-0.2975427	-13.200001	16.95	-47.550003	-	-	-	-	-	-	-	-	-
1531156175097	-	-	-0.45984375	1.4849122	10.480606	-0.035210732	0.16987413	-0.24907316	-10.5	16.95	-47.550003	-	-	-	-	-	-	-	-	-
1531156175108	-	-	-0.63707525	1.2645704	9.972861	0.03243356	0.054825567	-0.17343938	-10.5	16.95	-47.550003	-	-	-	-	-	-	-	-	-
1531156175118	-	-	-0.5364844	1.0059083	9.560919	0.038292516	-0.034124013	-0.077032946	-12.3	17.85	-48.15	-	-	-	-	-	-	-	-	-
1531156175129	-	-	0.0	0.6993457	9.378897	4.7562533E-4	-0.18219577	-0.016312873	-12.3	17.85	-48.15	-	-	-	-	-	-	-	-	-
1531156175139	-	-	0.85741705	0.6610254	9.455538	-0.13960664	-0.3100275	-0.03442237	-10.5	15.900001	-46.350002	-	-	-	-	-	-	-	-	-
1531156175148	-	-	1.5088624	0.62749517	10.154883	-0.3547901	-0.338257	-0.1159151	-10.5	15.900001	-46.350002	-	-	-	-	-	-	-	-	-
1531156175158	-	-	1.7962648	0.50774413	11.218272	-0.5454724	-0.29404855	-0.2117889	-9.900001	16.800001	-47.4	-	-	-	-	-	-	-	-	-
1531156175169	-	-	1.5280225	0.34488282	12.1379595	-0.6402809	-0.16834733	-0.2858248	-9.900001	16.800001	-47.4	-	-	-	-	-	-	-	-	-
1531156175180	-	-	1.1831397	0.17244141	13.062437	-0.5752998	0.018073946	-0.3241743	-12.0	16.35	-46.5	-	-	-	-	-	-	-	-	-
1531156175189	-	-	0.7807764	-0.028740235	13.292359	-0.48155656	0.075598225	-0.3055322	-12.0	16.35	-46.5	-	-	-	-	-	-	-	-	-
1531156175200	-	-	0.17723145	-0.21555176	13.009747	-0.2589163	0.141112	-0.25812793	-11.1	16.650002	-48.750004	-	-	-	-	-	-	-	-	-
1531156175209	-	-	-0.1101709	-0.23950197	12.645703	-0.12948664	0.12406776	-0.18835308	-11.1	16.650002	-48.750004	-	-	-	-	-	-	-	-	-
1531156175219	-	-	-0.086220704	-0.27303225	11.802657	0.038825147	0.022867637	-0.05998872	-9.75	17.25	-47.550003	-	-	-	-	-	-	-	-	-
1531156175230	-	-	0.17723145	-0.30177248	11.409874	0.092088364	-0.041048232	0.012981898	-9.75	17.25	-47.550003	-	-	-	-	-	-	-	-	-
1531156175239	-	-	0.7568262	-0.35925296	11.04104	0.09315363	-0.091648296	0.070506185	-9.450001	17.550001	-47.550003	-	-	-	-	-	-	-	-	-
1531156175249	-	-	1.2597803	-0.19160157	11.074571	0.05853254	-0.08206091	0.08435462	-9.450001	17.550001	-47.550003	-	-	-	-	-	-	-	-	-
1531156175260	-	-	1.2885206	0.028740235	11.127261	0.040423043	-0.008025033	0.057190374	-10.5	17.550001	-48.750004	-	-	-	-	-	-	-	-	-
1531156175269	-	-	1.21188	0.07185059	11.00272	0.0761094	0.06707611	0.057723004	-10.5	17.550001	-48.750004	-	-	-	-	-	-	-	-	-
1531156175279	-	-	0.90052736	0.20597169	10.293795	0.13416632	0.1741352	0.047070358	-10.950001	18.150002	-47.4	-	-	-	-	-	-	-	-	-
1531156175289	-	-	0.8095166	0.28261232	9.766891	0.13896	0.21141945	0.057190374	-10.950001	18.150002	-47.4	-	-	-	-	-	-	-	-	-
1531156175300	-	-	0.5556446	0.3879932	9.048384	0.10966523	0.23805106	0.06411459	-11.400001	16.2	-49.2	-	-	-	-	-	-	-	-	-
1531156175310	-	-	0.5221143	0.43589357	8.760982	0.086229414	0.23805106	0.07902829	-11.400001	16.2	-49.2	-	-	-	-	-	-	-	-	-
1531156175320	-	-	0.6514453	0.6945557	8.411309	0.023911443	0.22100683	0.069440916	-10.8	18.6	-48.750004	-	-	-	-	-	-	-	-	-
1531156175331	-	-	0.6466553	0.6610254	8.344249	-0.02242756	0.20982155	0.053461947	-8.700001	16.95	-49.65	-	-	-	-	-	-	-	-	-
1531156175340	-	-	0.4742139	0.74724615	8.416099	-0.10764872	0.17892888	0.023634544	-8.700001	16.95	-49.65	-	-	-	-	-	-	-	-	-
1531156175351	-	-	0.4167334	0.74724615	8.665181	-0.14599824	0.16081938	0.021504015	-9.0	16.2	-49.65	-	-	-	-	-	-	-	-	-
1531156175362	-	-	0.17244141	0.64186525	9.067544	-0.13854139	0.14057936	0.028960867	-9.0	16.2	-49.65	-	-	-	-	-	-	-	-	-
1531156175372	-	-	0.1101709	0.68976563	9.278306	-0.11936663	0.13258988	0.035885084	-10.5	17.550001	-48.45	-	-	-	-	-	-	-	-	-
1531156175382	-	-	-0.09580079	0.613125	9.513018	-0.010177019	0.11714354	0.090213574	-10.5	17.550001	-48.45	-	-	-	-	-	-	-	-	-
1531156175393	-	-	-0.17244141	0.6466553	9.479487	0.04415147	0.09317509	0.12909573	-10.200001	17.85	-48.15	-	-	-	-	-	-	-	-	-
1531156175403	-	-	0.05269043	0.6849756	9.283096	0.10859997	0.066543475	0.18768527	-10.200001	17.85	-48.15	-	-	-	-	-	-	-	-	-
1531156175412	-	-	0.12933107	0.7711963	9.158555	0.13203579	0.058553994	0.20792529	-9.0	16.2	-46.800003	-	-	-	-	-	-	-	-	-
1531156175422	-	-	0.34967285	0.82388675	9.110655	0.13363369	0.046836086	0.23402427	-9.0	16.2	-46.800003	-	-	-	-	-	-	-	-	-
1531156175432	-	-	0.4742139	0.8765772	9.148975	0.1421558	0.061217155	0.23508954	-9.75	16.2	-48.750004	-	-	-	-	-	-	-	-	-
1531156175443	-	-	0.7568262	1.0202783	9.062755	0.15067792	0.097436145	0.22710006	-9.75	16.2	-48.750004	-	-	-	-	-	-	-	-	-
1531156175453	-	-	0.847837	1.1352394	8.933423	0.1421558	0.12513302	0.21005583	-8.25	16.800001	-48.600002	-	-	-	-	-	-	-	-	-
1531156175463	-	-	0.9244776	1.2406201	8.842413	0.10806733	0.17626572	0.17863053	-8.25	16.800001	-48.600002	-	-	-	-	-	-	-	-	-
1531156175474	-	-	1.0873389	1.336421	8.698711	0.074511506	0.20129944	0.13921574	-8.700001	16.95	-47.100002	-	-	-	-	-	-	-	-	-
1531156175484	-	-	1.0106983	1.4178516	8.665181	0.03669462	0.21834368	0.08435462	-8.700001	16.95	-47.100002	-	-	-	-	-	-	-	-	-
1531156175494	-	-	0.87178713	1.5280225	8.62207	0.015389328	0.22313736	0.0625167	-9.6	18.150002	-49.050003	-	-	-	-	-	-	-	-	-
1531156175505	-	-	0.6945557	1.4370118	8.56938	0.002073522	0.17946152	0.03748298	-9.6	18.150002	-49.050003	-	-	-	-	-	-	-	-	-
1531156175514	-	-	0.613125	1.5040723	8.674761	0.01112827	0.1427099	0.027362969	-10.200001	19.2	-48.15	-	-	-	-	-	-	-	-	-
1531156175524	-	-	0.46942386	1.5950831	8.794512	0.010063006	0.082522444	0.032156657	-10.200001	19.2	-48.15	-	-	-	-	-	-	-	-	-
1531156175534	-	-	0.45026368	1.6860938	8.923843	0.022314662	0.06654012	0.03747892	-8.85	16.35	-49.350002	-	-	-	-	-	-	-	-	-
1531156175545	-	-	0.5460645	1.7339942	8.947793	0.054805227	0.025527446	0.05931684	-8.85	16.35	-49.350002	-	-	-	-	-	-	-	-	-
1531156175555	-	-	0.5843848	1.8058448	9.196876	0.07824104	-0.017615765	0.046001036	-8.85	17.85	-48.15	-	-	-	-	-	-	-	-	-
1531156175566	-	-	0.5460645	1.8345851	9.278306	0.077708416	-0.029333675	0.046001036	-8.85	17.85	-48.15	-	-	-	-	-	-	-	-	-
1531156175575	-	-	0.5460645	1.8537452	9.378897	0.08676316	-0.035192627	0.059849475	-9.450001	16.650002	-48.750004	-	-	-	-	-	-	-	-	-
1531156175585	-	-	0.68018556	1.8633252	9.546548	0.10966635	-0.03359473	0.073165275	-9.450001	16.650002	-48.750004	-	-	-	-	-	-	-	-	-
1531156175596	-	-	0.7424561	1.8824854	9.599238	0.12458005	-0.04744317	0.065175794	-8.25	17.400002	-48.15	-	-	-	-	-	-	-	-	-
1531156175605	-	-	0.81909674	1.8345851	9.407638	0.14055902	-0.08153164	0.055055782	-8.25	17.400002	-48.15	-	-	-	-	-	-	-	-	-
1531156175616	-	-	0.847837	1.7675245	9.369317	0.14695062	-0.14012118	0.027891539	-8.700001	17.550001	-48.0	-	-	-	-	-	-	-	-	-
1531156175626	-	-	1.1496094	1.6477735	9.359736	0.09102422	-0.19498229	-0.0040663956	-8.700001	17.550001	-48.0	-	-	-	-	-	-	-	-	-
1531156175636	-	-	1.3603711	1.4418018	9.690249	0.021249397	-0.18379702	-0.06638437	-8.85	16.35	-47.7	-	-	-	-	-	-	-	-	-
1531156175647	-	-	1.1352394	1.3076807	10.178833	-0.058112804	-0.12840326	-0.12124549	-8.85	16.35	-47.7	-	-	-	-	-	-	-	-	-
1531156175657	-	-	0.9436377	1.0825489	10.633887	-0.08634231	-0.06235687	-0.16172554	-7.8	17.1	-48.15	-	-	-	-	-	-	-	-	-
[truncated: 706 more rows]
