# Supplementary material for: Gyroscope-constrained magnetometer PDR/Wi-Fi indoor positioning algorithm
Source: PLoS One. 2025 Oct 24;20(10):e0335277. doi: 10.1371/journal.pone.0335277 (PMC12551869; doi:10.1371/journal.pone.0335277)
Supplement: S1 File — (ZIP) [file pone.0335277.s001.zip › D.csv]

TimeStamp[ms]	Prox[Cm]	Lux[lux]	AccX[m/s^2]	AccY[m/s^2]	AccZ[m/s^2]	GyroX[rad/s]	GyroY[rad/s]	GyroZ[rad/s]	MagnX[uT]	MagnY[uT]	MagnZ[uT]	OrienYaw[degrees]	OrienPitch[degrees]	OrienRoll[degrees]	Press[Pa]	Temp[C°]	Batt[%]	Lat	Lng	Speed[m/s]
1531156305303	-	-	-0.3544629	0.488584	9.326206	0.07560935	0.2864944	-0.077090085	-7.05	26.250002	-39.45	-	-	-	-	-	-	-	-	-
1531156305302	-	-	-0.4167334	0.46942386	9.254355	0.0846641	0.2614607	-0.07655745	-7.05	26.250002	-39.45	-	-	-	-	-	-	-	-	-
1531156305319	-	-	-0.49337405	0.613125	9.800421	0.069217764	0.35200816	-0.041403722	-7.5000005	26.400002	-39.600002	-	-	-	-	-	-	-	-	-
1531156305319	-	-	-0.49337405	0.613125	9.800421	0.069217764	0.35200816	-0.041403722	-7.5000005	26.400002	-39.600002	-	-	-	-	-	-	-	-	-
1531156305326	-	-	-0.6706055	0.71371585	10.188414	0.07667461	0.33017024	-0.013706846	-7.5000005	26.400002	-39.600002	-	-	-	-	-	-	-	-	-
1531156305336	-	-	-0.8095166	0.6610254	10.202784	0.089988925	0.20498213	0.01610541	-7.5000005	26.400002	-39.600002	-	-	-	-	-	-	-	-	-
1531156305346	-	-	-0.6227051	0.6514453	10.020762	0.05057413	0.09312937	0.031551745	-8.700001	27.6	-41.100002	-	-	-	-	-	-	-	-	-
1531156305356	-	-	-0.60833496	0.6993457	10.106983	-0.015472262	0.022821914	0.01663804	-8.700001	27.6	-41.100002	-	-	-	-	-	-	-	-	-
1531156305367	-	-	-0.5843848	0.5508545	10.159674	-0.06553969	-0.048550803	0.008115925	-7.8	27.45	-40.050003	-	-	-	-	-	-	-	-	-
1531156305376	-	-	-0.52690434	0.5029541	10.197993	-0.07672497	-0.092226654	-0.012124099	-7.8	27.45	-40.050003	-	-	-	-	-	-	-	-	-
1531156305387	-	-	-0.5412744	0.45505372	10.265054	-0.060213372	-0.09382455	-0.004667248	-7.2000003	26.400002	-40.95	-	-	-	-	-	-	-	-	-
1531156305397	-	-	-0.4742139	0.2682422	10.236314	-0.017070161	-0.10181403	-0.0051998803	-7.2000003	26.400002	-40.95	-	-	-	-	-	-	-	-	-
1531156305407	-	-	-0.40715334	0.3161426	9.968072	0.0058330256	-0.10341193	-0.02171148	-7.2000003	28.050001	-39.300003	-	-	-	-	-	-	-	-	-
1531156305417	-	-	-0.39757326	0.5556446	9.72857	0.0074309222	-0.05281186	-0.029700963	-7.2000003	28.050001	-39.300003	-	-	-	-	-	-	-	-	-
1531156305428	-	-	-0.4981641	0.6227051	9.637559	-0.013874366	-0.018190768	-0.015852526	-6.6000004	27.150002	-41.850002	-	-	-	-	-	-	-	-	-
1531156305438	-	-	-0.613125	0.63707525	9.766891	-0.029320702	0.0047124177	-0.02224411	-6.6000004	27.150002	-41.850002	-	-	-	-	-	-	-	-	-
1531156305448	-	-	-0.75203615	0.6322852	10.212363	-0.031983864	0.043594573	0.0107790865	-5.8500004	27.45	-40.050003	-	-	-	-	-	-	-	-	-
1531156305458	-	-	-0.86220706	0.6227051	10.212363	-5.5856106E-4	0.026017707	0.03314964	-7.2000003	26.400002	-39.600002	-	-	-	-	-	-	-	-	-
1531156305469	-	-	-0.6322852	0.5843848	10.183623	0.044715177	0.022289282	0.06244441	-7.2000003	26.400002	-39.600002	-	-	-	-	-	-	-	-	-
1531156305479	-	-	-0.5508545	0.57001466	10.121353	0.05749835	0.040398777	0.07309706	-7.05	25.800001	-40.2	-	-	-	-	-	-	-	-	-
1531156305489	-	-	-0.4263135	0.5939649	10.116563	0.09424998	0.05531248	0.06350968	-7.05	25.800001	-40.2	-	-	-	-	-	-	-	-	-
1531156305499	-	-	-0.4023633	0.4167334	9.972861	0.10650052	0.025485076	0.050726503	-6.3	26.250002	-39.0	-	-	-	-	-	-	-	-	-
1531156305510	-	-	-0.35925296	0.45026368	9.862691	0.08040154	-0.0048749624	0.015572777	-6.3	26.250002	-39.0	-	-	-	-	-	-	-	-	-
1531156305520	-	-	-0.4023633	0.44547364	9.829161	0.060161512	-0.02138656	-9.388225E-4	-6.4500003	26.7	-39.600002	-	-	-	-	-	-	-	-	-
1531156305530	-	-	-0.45026368	0.56522465	9.81	0.02127936	-0.048550803	-0.024374641	-6.4500003	26.7	-39.600002	-	-	-	-	-	-	-	-	-
1531156305540	-	-	-0.5508545	0.57001466	9.814791	0.019681463	-0.038963426	-0.02224411	-4.65	26.250002	-40.2	-	-	-	-	-	-	-	-	-
1531156305551	-	-	-0.6322852	0.62749517	9.81958	0.008496187	-0.024049722	-0.011591467	-4.65	26.250002	-40.2	-	-	-	-	-	-	-	-	-
1531156305561	-	-	-0.613125	0.56522465	9.924961	0.018083567	0.012169269	-4.061903E-4	-6.6000004	25.2	-39.45	-	-	-	-	-	-	-	-	-
1531156305571	-	-	-0.5987549	0.64186525	10.063872	0.060694143	0.049986158	0.014507512	-6.6000004	25.2	-39.45	-	-	-	-	-	-	-	-	-
1531156305582	-	-	-0.5748047	0.5604346	10.097403	0.09904367	0.044127204	0.023029627	-5.4	26.7	-40.5	-	-	-	-	-	-	-	-	-
1531156305591	-	-	-0.488584	0.4981641	9.982442	0.13419738	0.05318195	0.021964364	-5.4	26.7	-40.5	-	-	-	-	-	-	-	-	-
1531156305601	-	-	-0.35925296	0.45984375	9.75731	0.14325213	0.07075881	0.0107790865	-7.3500004	26.250002	-40.2	-	-	-	-	-	-	-	-	-
1531156305611	-	-	-0.29698244	0.48379397	9.589659	0.12407739	0.08460725	-0.014254628	-7.3500004	26.250002	-40.2	-	-	-	-	-	-	-	-	-
1531156305622	-	-	-0.3544629	0.51732427	9.72378	0.1160879	0.089933574	-0.022776743	-6.3	25.2	-40.2	-	-	-	-	-	-	-	-	-
1531156305632	-	-	-0.3879932	0.5125342	9.733359	0.09691314	0.06543249	-0.0435494	-6.3	25.2	-40.2	-	-	-	-	-	-	-	-	-
1531156305642	-	-	-0.488584	0.6945557	9.83874	0.088923655	0.054779846	-0.03396202	-6.6000004	25.2	-39.0	-	-	-	-	-	-	-	-	-
1531156305653	-	-	-0.6322852	0.7089258	9.82437	0.07347732	0.04625773	-0.021178847	-6.6000004	25.2	-39.0	-	-	-	-	-	-	-	-	-
1531156305663	-	-	-0.49337405	0.7951465	9.829161	0.071879424	0.051051423	-0.0014714547	-8.25	24.0	-38.850002	-	-	-	-	-	-	-	-	-
1531156305673	-	-	-0.5843848	0.79993653	9.77647	0.055900455	0.044659834	0.012909615	-8.25	24.0	-38.850002	-	-	-	-	-	-	-	-	-
1531156305683	-	-	-0.5987549	0.8669971	9.77647	0.035127796	0.023354545	0.04007386	-6.15	25.95	-38.4	-	-	-	-	-	-	-	-	-
1531156305693	-	-	-0.43110353	0.8047266	9.7812605	-0.004286987	0.023354545	0.06617284	-6.15	25.95	-38.4	-	-	-	-	-	-	-	-	-
1531156305703	-	-	-0.38320315	0.8143067	9.857901	-0.04849546	0.028680868	0.076825485	-6.15	26.400002	-38.4	-	-	-	-	-	-	-	-	-
1531156305714	-	-	-0.28740236	0.71371585	9.939331	-0.086312346	0.021756649	0.06830337	-6.15	26.400002	-38.4	-	-	-	-	-	-	-	-	-
1531156305724	-	-	-0.22992188	0.57959473	10.135723	-0.08950814	0.023887178	0.03794333	-6.4500003	25.650002	-40.050003	-	-	-	-	-	-	-	-	-
1531156305734	-	-	-0.23950197	0.60833496	10.418335	-0.06394179	0.04838826	0.0011917064	-6.4500003	25.650002	-40.050003	-	-	-	-	-	-	-	-	-
1531156305744	-	-	-0.39278322	0.6993457	10.5620365	-5.5856106E-4	0.043061938	-0.02224411	-6.4500003	27.45	-39.600002	-	-	-	-	-	-	-	-	-
1531156305754	-	-	-0.5987549	0.7424561	10.471025	0.060694143	0.008440843	-0.015852526	-6.4500003	27.45	-39.600002	-	-	-	-	-	-	-	-	-
1531156305764	-	-	-0.46463382	0.728086	10.169253	0.09851103	-0.0027444337	0.0022569709	-6.7500005	27.750002	-40.95	-	-	-	-	-	-	-	-	-
1531156305775	-	-	-0.28261232	0.8143067	9.82437	0.10756578	-0.038963426	0.011311719	-6.7500005	27.750002	-40.95	-	-	-	-	-	-	-	-	-
1531156305784	-	-	-0.19160157	0.7376661	9.522598	0.0846626	-0.058138184	0.014507512	-7.05	25.500002	-40.65	-	-	-	-	-	-	-	-	-
1531156305794	-	-	-0.1580713	0.847837	9.685459	0.03619306	-0.0016791692	-0.004667248	-7.05	25.500002	-40.65	-	-	-	-	-	-	-	-	-
1531156305804	-	-	-0.2921924	0.8861573	9.72857	0.023409888	0.006310314	-0.02171148	-6.7500005	25.050001	-39.300003	-	-	-	-	-	-	-	-	-
1531156305814	-	-	-0.40715334	0.8047266	9.604029	-0.006950148	-0.03789816	-0.037690446	-6.7500005	25.050001	-39.300003	-	-	-	-	-	-	-	-	-
1531156305824	-	-	-0.46463382	0.75203615	9.594449	-0.051691256	-0.027245516	-0.032896757	-5.25	26.250002	-39.9	-	-	-	-	-	-	-	-	-
1531156305834	-	-	-0.5843848	0.89573735	9.953702	-0.07193128	0.0020492563	-0.027570434	-5.25	26.250002	-39.9	-	-	-	-	-	-	-	-	-
1531156305845	-	-	-0.5748047	0.92926764	10.178833	-0.07779023	4.5135967E-4	-0.02171148	-6.7500005	25.650002	-41.25	-	-	-	-	-	-	-	-	-
1531156305855	-	-	-0.6322852	0.9388477	10.418335	-0.07246391	-0.00913602	-0.0057325126	-6.7500005	25.650002	-41.25	-	-	-	-	-	-	-	-	-
1531156305865	-	-	-0.6562354	0.8813672	10.686578	-0.051691256	-0.0123318145	0.0022569709	-7.65	26.85	-40.2	-	-	-	-	-	-	-	-	-
1531156305875	-	-	-0.68018556	0.7759864	11.079361	-0.00268909	-0.06559504	0.021964364	-7.65	26.85	-40.2	-	-	-	-	-	-	-	-	-
1531156305885	-	-	-0.6562354	0.7424561	10.87818	0.05962888	-0.16732779	0.029421214	-5.8500004	26.7	-38.100002	-	-	-	-	-	-	-	-	-
1531156305896	-	-	-0.5556446	0.6849756	10.4566555	0.07880364	-0.2765174	0.0374107	-5.8500004	26.7	-38.100002	-	-	-	-	-	-	-	-	-
1531156305906	-	-	-0.4263135	0.6322852	10.054293	0.058563616	-0.30634478	0.020899098	-6.4500003	25.95	-40.95	-	-	-	-	-	-	-	-	-
1531156305916	-	-	-0.31135255	0.6466553	9.70941	0.021811992	-0.2882353	-0.0030693514	-6.4500003	25.95	-40.95	-	-	-	-	-	-	-	-	-
1531156305926	-	-	-0.14849122	0.67539555	9.618399	-0.02665754	-0.23710261	-0.035027284	-6.0	26.250002	-40.65	-	-	-	-	-	-	-	-	-
1531156305936	-	-	-0.15328126	0.6514453	9.651929	-0.03411439	-0.1790457	-0.049408354	-6.0	26.250002	-40.65	-	-	-	-	-	-	-	-	-
1531156305946	-	-	-0.2921924	0.6514453	9.920172	-0.011743837	-0.1327067	-0.06698522	-6.6000004	26.550001	-39.0	-	-	-	-	-	-	-	-	-
1531156305956	-	-	-0.2921924	0.68976563	10.020762	0.01382251	-0.09755297	-0.07177891	-6.6000004	26.550001	-39.0	-	-	-	-	-	-	-	-	-
1531156305966	-	-	-0.36883304	0.74724615	9.901011	0.076140486	-0.022451825	-0.071246274	-6.3	26.85	-40.2	-	-	-	-	-	-	-	-	-
1531156305976	-	-	-0.39278322	0.7711963	9.75731	0.09211945	0.006310314	-0.056865208	-6.3	26.85	-40.2	-	-	-	-	-	-	-	-	-
1531156305986	-	-	-0.45505372	0.8334668	9.7812605	0.10330473	0.056377742	-0.06325679	-7.3500004	25.800001	-40.2	-	-	-	-	-	-	-	-	-
1531156305997	-	-	-0.5508545	0.852627	9.814791	0.10650052	0.059040904	-0.05047362	-7.3500004	25.800001	-40.2	-	-	-	-	-	-	-	-	-
1531156306007	-	-	-0.60354495	0.85741705	9.958491	0.09904367	0.040398777	-0.05047362	-6.3	25.800001	-39.9	-	-	-	-	-	-	-	-	-
1531156306017	-	-	-0.5987549	0.852627	10.025552	0.09638051	0.027615603	-0.04621256	-6.3	25.800001	-39.9	-	-	-	-	-	-	-	-	-
1531156306027	-	-	-0.5987549	0.8813672	10.039923	0.103837356	-0.019256033	-0.0435494	-7.2000003	24.6	-39.600002	-	-	-	-	-	-	-	-	-
1531156306037	-	-	-0.68018556	0.89573735	9.972861	0.103837356	-0.02138656	-0.048875723	-6.0	25.2	-40.65	-	-	-	-	-	-	-	-	-
1531156306047	-	-	-0.7089258	0.9244776	9.910591	0.10170683	-0.0123318145	-0.048875723	-6.0	25.2	-40.65	-	-	-	-	-	-	-	-	-
1531156306057	-	-	-0.6945557	0.9867481	9.72378	0.10010894	-0.013929711	-0.041951504	-6.3	24.45	-39.45	-	-	-	-	-	-	-	-	-
1531156306068	-	-	-0.6658155	1.0059083	9.474698	0.062824674	0.013234532	-0.01691779	-6.3	24.45	-39.45	-	-	-	-	-	-	-	-	-
1531156306078	-	-	-0.6993457	1.0585986	9.570498	0.031932004	0.022821914	-0.0025367192	-7.8	25.650002	-40.050003	-	-	-	-	-	-	-	-	-
1531156306088	-	-	-0.6993457	1.0346485	9.426797	-0.03411439	0.041996673	0.029421214	-7.8	25.650002	-40.050003	-	-	-	-	-	-	-	-	-
1531156306098	-	-	-0.64186525	1.0490186	9.517808	-0.06607232	0.06383459	0.053389665	-6.0	25.500002	-40.2	-	-	-	-	-	-	-	-	-
1531156306108	-	-	-0.52690434	1.0298585	9.6615095	-0.09270393	0.1085757	0.07895601	-6.0	25.500002	-40.2	-	-	-	-	-	-	-	-	-
1531156306118	-	-	-0.51732427	0.9580079	9.7621	-0.10175868	0.11549992	0.08801076	-6.6000004	25.500002	-39.9	-	-	-	-	-	-	-	-	-
1531156306128	-	-	-0.22513184	0.9484278	9.996812	-0.09962815	0.13094625	0.083749704	-6.6000004	25.500002	-39.9	-	-	-	-	-	-	-	-	-
1531156306139	-	-	-0.2778223	0.9436377	10.039923	-0.08311655	0.1234894	0.07948864	-6.6000004	24.750002	-39.45	-	-	-	-	-	-	-	-	-
1531156306149	-	-	-0.21555176	0.8909473	10.159674	-0.06980075	0.079813555	0.060313884	-6.6000004	24.750002	-39.45	-	-	-	-	-	-	-	-	-
1531156306159	-	-	-0.25387207	0.91010743	10.197993	-0.053821784	0.08034619	0.05445493	-6.3	26.250002	-39.9	-	-	-	-	-	-	-	-	-
1531156306170	-	-	-0.3161426	0.9532178	10.054293	-0.020265954	0.0457251	0.05552019	-6.3	26.250002	-39.9	-	-	-	-	-	-	-	-	-
1531156306179	-	-	-0.3065625	1.0538087	9.953702	-0.022929115	0.03933351	0.062977046	-7.05	27.150002	-39.45	-	-	-	-	-	-	-	-	-
1531156306189	-	-	-0.3065625	1.0154883	9.963282	-0.028255437	0.028148236	0.07789075	-7.05	27.150002	-39.45	-	-	-	-	-	-	-	-	-
1531156306200	-	-	-0.3544629	0.9388477	9.968072	-0.01973332	0.041464042	0.0853476	-7.65	26.550001	-39.0	-	-	-	-	-	-	-	-	-
1531156306210	-	-	-0.34967285	0.79993653	10.030342	-0.022929115	0.06383459	0.09120655	-7.65	26.550001	-39.0	-	-	-	-	-	-	-	-	-
1531156306220	-	-	-0.20597169	0.71371585	10.078242	-0.014939631	0.09898832	0.07789075	-7.05	25.2	-40.2	-	-	-	-	-	-	-	-	-
1531156306230	-	-	-0.35925296	0.6849756	10.380015	-0.0032217223	0.14639258	0.05552019	-7.05	25.2	-40.2	-	-	-	-	-	-	-	-	-
1531156306240	-	-	-0.4167334	0.6466553	10.504556	-0.0021564579	0.13414204	0.058183353	-7.5000005	26.7	-38.850002	-	-	-	-	-	-	-	-	-
1531156306251	-	-	-0.49337405	0.6322852	10.432706	-5.5856106E-4	0.13254414	0.04433492	-7.5000005	26.7	-38.850002	-	-	-	-	-	-	-	-	-
1531156306261	-	-	-0.43110353	0.5939649	10.447076	-0.0032217223	0.11656518	0.041671757	-7.5000005	25.95	-41.7	-	-	-	-	-	-	-	-	-
1531156306271	-	-	-0.5125342	0.5939649	10.624307	-0.009613308	0.09898832	0.026225422	-7.5000005	25.95	-41.7	-	-	-	-	-	-	-	-	-
1531156306281	-	-	-0.6514453	0.53169435	10.581197	-0.016004896	0.0622367	0.024627525	-4.9500003	25.800001	-41.100002	-	-	-	-	-	-	-	-	-
1531156306291	-	-	-0.6179151	0.5125342	10.557246	-0.011211205	0.039866146	0.024094893	-4.9500003	25.800001	-41.100002	-	-	-	-	-	-	-	-	-
1531156306302	-	-	-0.5987549	0.5221143	10.461446	-0.011743837	0.021224018	0.012909615	-5.4	25.650002	-40.95	-	-	-	-	-	-	-	-	-
1531156306312	-	-	-0.7089258	0.52690434	10.360855	-0.017070161	-0.014994975	0.020899098	-5.4	25.650002	-40.95	-	-	-	-	-	-	-	-	-
1531156306322	-	-	-0.45984375	0.56522465	10.174044	-0.025059644	-0.062399242	0.025160156	-6.15	26.400002	-40.95	-	-	-	-	-	-	-	-	-
1531156306333	-	-	-0.34009278	0.57001466	10.183623	-0.027723853	-0.11514345	0.018225366	-6.15	26.400002	-40.95	-	-	-	-	-	-	-	-	-
1531156306343	-	-	-0.13891114	0.51732427	9.996812	-0.02719122	-0.13751401	-0.004677818	-6.4500003	25.650002	-41.25	-	-	-	-	-	-	-	-	-
1531156306353	-	-	0.014370117	0.4981641	9.7812605	-0.009614356	-0.15296035	-0.05527788	-6.4500003	25.650002	-41.25	-	-	-	-	-	-	-	-	-
1531156306363	-	-	0.023950197	0.4406836	9.733359	0.001038288	-0.15402561	-0.10161689	-6.15	25.95	-40.050003	-	-	-	-	-	-	-	-	-
1531156306373	-	-	-0.14849122	0.42152345	9.541759	0.038322546	-0.101827644	-0.14529271	-6.15	25.95	-40.050003	-	-	-	-	-	-	-	-	-
1531156306383	-	-	-0.19160157	0.50774413	9.412427	0.058029935	-0.011812799	-0.17831592	-7.3500004	26.550001	-39.0	-	-	-	-	-	-	-	-	-
1531156306394	-	-	-0.19160157	0.6227051	9.6758795	0.08785734	0.047309376	-0.20281701	-7.3500004	26.550001	-39.0	-	-	-	-	-	-	-	-	-
1531156306404	-	-	-0.38320315	0.78556645	9.80521	0.13366371	0.08885469	-0.22412229	-6.3	25.500002	-39.45	-	-	-	-	-	-	-	-	-
1531156306414	-	-	-0.57001466	0.82388675	9.872271	0.18000272	0.08778943	-0.21560018	-6.3	25.500002	-39.45	-	-	-	-	-	-	-	-	-
1531156306424	-	-	-0.71371585	1.0059083	9.656719	0.20290591	0.06222308	-0.19589278	-5.4	25.050001	-41.25	-	-	-	-	-	-	-	-	-
1531156306435	-	-	-0.67539555	0.9963282	9.608819	0.20237327	0.043580953	-0.18470751	-5.4	25.050001	-41.25	-	-	-	-	-	-	-	-	-
1531156306445	-	-	-0.82388675	1.0394385	9.455538	0.19012272	-9.488978E-5	-0.16500011	-6.3	26.250002	-42.300003	-	-	-	-	-	-	-	-	-
1531156306455	-	-	-0.9532178	1.1496094	9.350157	0.17414376	-0.01660649	-0.14955378	-6.3	26.250002	-42.300003	-	-	-	-	-	-	-	-	-
1531156306465	-	-	-0.86220706	1.1352394	9.268726	0.14484899	-0.008084374	-0.10587794	-5.55	24.45	-39.9	-	-	-	-	-	-	-	-	-
1531156306475	-	-	-0.9148975	1.0106983	9.220825	0.12833738	0.008959858	-0.08404002	-5.55	24.45	-39.9	-	-	-	-	-	-	-	-	-
1531156306486	-	-	-0.9388477	0.977168	9.278306	0.07773733	0.061690446	-0.04888629	-6.0	25.2	-41.100002	-	-	-	-	-	-	-	-	-
1531156306496	-	-	-0.85741705	0.96758795	9.220825	0.039387807	0.08991996	-0.017993623	-5.8500004	25.95	-38.100002	-	-	-	-	-	-	-	-	-
1531156306506	-	-	-0.9963282	1.0011182	9.484278	-0.021332266	0.16235794	0.0065074586	-5.8500004	25.95	-38.100002	-	-	-	-	-	-	-	-	-
1531156306516	-	-	-1.092129	0.93405765	9.599238	-0.05382283	0.19218534	0.046987507	-5.55	25.2	-39.9	-	-	-	-	-	-	-	-	-
1531156306526	-	-	-1.22625	0.8861573	10.121353	-0.11241238	0.22680643	0.10291389	-5.55	25.2	-39.9	-	-	-	-	-	-	-	-	-
1531156306537	-	-	-1.1496094	0.7807764	10.518927	-0.13052188	0.22520854	0.15617712	-5.8500004	24.300001	-40.050003	-	-	-	-	-	-	-	-	-
1531156306547	-	-	-0.89573735	0.63707525	10.93087	-0.12679344	0.16076003	0.18920031	-5.8500004	24.300001	-40.050003	-	-	-	-	-	-	-	-	-
1531156306557	-	-	-0.6610254	0.51732427	11.04104	-0.11880396	0.09844208	0.18440662	-7.2000003	25.35	-40.050003	-	-	-	-	-	-	-	-	-
1531156306568	-	-	-0.20597169	0.42152345	10.825489	-0.09430288	-0.012345431	0.14019816	-7.2000003	25.35	-40.050003	-	-	-	-	-	-	-	-	-
1531156306578	-	-	-0.14849122	0.244292	10.571617	-0.09536815	-0.06667392	0.12102339	-6.4500003	24.6	-40.050003	-	-	-	-	-	-	-	-	-
1531156306588	-	-	-0.014370117	0.21555176	10.289004	-0.11667343	-0.16254772	0.005442194	-6.4500003	24.6	-40.050003	-	-	-	-	-	-	-	-	-
1531156306598	-	-	0.1341211	0.4167334	10.154883	-0.12839134	-0.20941935	-0.06912632	-6.15	25.050001	-39.600002	-	-	-	-	-	-	-	-	-
1531156306608	-	-	0.14849122	0.5125342	9.982442	-0.119869225	-0.21527831	-0.14476009	-6.15	25.050001	-39.600002	-	-	-	-	-	-	-	-	-
1531156306619	-	-	-0.033530276	0.6227051	9.877061	-0.07512812	-0.19130987	-0.2193286	-6.7500005	24.6	-41.25	-	-	-	-	-	-	-	-	-
1531156306629	-	-	-0.364043	0.8813672	9.618399	-0.013875414	-0.15296035	-0.2603413	-6.7500005	24.6	-41.25	-	-	-	-	-	-	-	-	-
1531156306639	-	-	-0.5987549	1.0250684	9.455538	0.007962507	-0.103958175	-0.27046132	-6.6000004	24.45	-40.65	-	-	-	-	-	-	-	-	-
1531156306649	-	-	-0.79993653	1.1927198	9.445957	0.033528853	-0.051227584	-0.27472237	-6.6000004	24.45	-40.65	-	-	-	-	-	-	-	-	-
1531156306659	-	-	-0.8909473	1.2549903	9.398057	0.03672465	-0.022998076	-0.26939604	-6.3	26.85	-41.550003	-	-	-	-	-	-	-	-	-
1531156306670	-	-	-1.1208692	1.2741505	9.383687	0.05217098	-9.488978E-5	-0.2475581	-6.3	26.85	-41.550003	-	-	-	-	-	-	-	-	-
1531156306679	-	-	-1.0346485	1.21188	9.407638	0.041518338	-0.015541224	-0.21080649	-5.8500004	25.35	-40.050003	-	-	-	-	-	-	-	-	-
1531156306689	-	-	-1.1256592	1.22146	9.412427	0.0052993456	-0.04270547	-0.17405486	-5.8500004	25.35	-40.050003	-	-	-	-	-	-	-	-	-
1531156306699	-	-	-1.1256592	1.2693604	9.259146	-0.027723853	-0.07839183	-0.14369482	-6.4500003	25.95	-39.600002	-	-	-	-	-	-	-	-	-
1531156306709	-	-	-0.9963282	1.1975098	9.412427	-0.09270498	-0.08212025	-0.11546532	-6.4500003	25.95	-39.600002	-	-	-	-	-	-	-	-	-
1531156306719	-	-	-0.9388477	1.1687696	9.513018	-0.11347764	-0.07572866	-0.09842109	-4.05	26.400002	-40.5	-	-	-	-	-	-	-	-	-
1531156306729	-	-	-0.97237796	1.0490186	9.766891	-0.10974921	-0.044836	-0.0787137	-4.05	26.400002	-40.5	-	-	-	-	-	-	-	-	-
1531156306740	-	-	-0.93405765	0.98195803	10.001602	-0.07938918	-0.033118088	-0.056343142	-6.15	26.7	-40.050003	-	-	-	-	-	-	-	-	-
1531156306750	-	-	-0.7807764	0.93405765	10.030342	-0.040507026	-0.008617005	-0.030776797	-6.15	26.7	-40.050003	-	-	-	-	-	-	-	-	-
1531156306760	-	-	-0.74724615	0.85741705	9.958491	-0.020799633	0.01641671	-0.024385212	-6.6000004	25.2	-40.65	-	-	-	-	-	-	-	-	-
1531156306770	-	-	-0.5939649	0.75203615	9.948912	0.011158301	0.05316833	-0.009471508	-6.6000004	25.2	-40.65	-	-	-	-	-	-	-	-	-
1531156306780	-	-	-0.6227051	0.7089258	9.948912	0.017549887	0.07820205	-0.004677818	-6.6000004	26.250002	-40.2	-	-	-	-	-	-	-	-	-
1531156306790	-	-	-0.57959473	0.6227051	9.910591	0.0058319783	0.059027284	0.012899045	-6.6000004	26.250002	-40.2	-	-	-	-	-	-	-	-	-
1531156306801	-	-	-0.53169435	0.45026368	9.77647	-0.020799633	0.03878726	0.008637987	-7.5000005	25.050001	-40.050003	-	-	-	-	-	-	-	-	-
1531156306811	-	-	-0.5891748	0.41194338	9.666299	-0.074062854	0.044646215	0.01609484	-7.5000005	25.050001	-40.050003	-	-	-	-	-	-	-	-	-
1531156306821	-	-	-0.5364844	0.4406836	9.8866415	-0.13904399	0.05742939	0.019290632	-5.1000004	26.7	-38.850002	-	-	-	-	-	-	-	-	-
1531156306831	-	-	-0.44547364	0.41194338	10.2315235	-0.15981807	0.06646553	0.01980882	-5.1000004	26.7	-38.850002	-	-	-	-	-	-	-	-	-
1531156306841	-	-	-0.5508545	0.37362307	10.528506	-0.15608965	0.06699816	0.0016993231	-6.6000004	25.2	-39.45	-	-	-	-	-	-	-	-	-
1531156306852	-	-	-0.5987549	0.30177248	10.700948	-0.11880539	0.04516024	-0.00629016	-6.6000004	25.2	-39.45	-	-	-	-	-	-	-	-	-
1531156306862	-	-	-0.613125	0.38320315	10.6817875	-0.068205334	0.030246537	-0.017475437	-5.8500004	25.95	-41.7	-	-	-	-	-	-	-	-	-
1531156306872	-	-	-0.7664063	0.4981641	10.700948	-0.042106353	-0.005439822	-0.023334391	-5.8500004	25.95	-41.7	-	-	-	-	-	-	-	-	-
1531156306882	-	-	-0.89573735	0.29698244	10.571617	-0.006952627	-0.031006169	-0.024399657	-6.3	25.500002	-39.9	-	-	-	-	-	-	-	-	-
1531156306892	-	-	-0.60354495	0.4981641	10.547667	0.01382003	-0.07468201	-0.024932288	-6.3	25.500002	-39.9	-	-	-	-	-	-	-	-	-
1531156306902	-	-	-0.5125342	0.60833496	10.293795	0.036190584	-0.13966314	-0.056890223	-6.3	25.800001	-39.45	-	-	-	-	-	-	-	-	-
1531156306913	-	-	-0.6514453	0.64186525	9.857901	0.015950559	-0.19079584	-0.09310922	-6.3	25.800001	-39.45	-	-	-	-	-	-	-	-	-
1531156306923	-	-	-0.68018556	0.63707525	9.72378	0.0106242355	-0.19612217	-0.11388187	-6.15	25.35	-40.5	-	-	-	-	-	-	-	-	-
1531156306933	-	-	-0.68018556	0.7376661	9.608819	0.019146351	-0.1966548	-0.12240399	-6.15	25.35	-40.5	-	-	-	-	-	-	-	-	-
1531156306943	-	-	-0.6658155	0.93405765	9.503438	0.040451642	-0.13114104	-0.123469256	-5.8500004	24.6	-39.300003	-	-	-	-	-	-	-	-	-
1531156306953	-	-	-0.68976563	0.9963282	9.532178	0.05376745	-0.10504205	-0.12826294	-5.8500004	24.6	-39.300003	-	-	-	-	-	-	-	-	-
1531156306964	-	-	-0.6706055	0.9436377	9.604029	0.07826853	-0.056572516	-0.12986083	-5.8500004	26.400002	-40.5	-	-	-	-	-	-	-	-	-
1531156306974	-	-	-0.7185059	0.98195803	9.513018	0.08679064	-0.044854607	-0.14690508	-5.8500004	26.400002	-40.5	-	-	-	-	-	-	-	-	-
1531156306984	-	-	-0.8047266	0.98195803	9.388477	0.0926496	-0.015559834	-0.15702508	-6.0	26.250002	-41.100002	-	-	-	-	-	-	-	-	-
1531156306994	-	-	-0.8047266	1.0681788	9.273516	0.08093169	0.013202305	-0.16181877	-6.0	26.250002	-41.100002	-	-	-	-	-	-	-	-	-
1531156307005	-	-	-0.8334668	1.1735597	9.168135	0.050571654	0.05687815	-0.13731769	-5.8500004	25.650002	-40.5	-	-	-	-	-	-	-	-	-
1531156307015	-	-	-0.86220706	1.1496094	9.321417	0.032994792	0.09948873	-0.12293662	-7.2000003	24.6	-41.25	-	-	-	-	-	-	-	-	-
1531156307025	-	-	-0.8765772	1.1783496	9.517808	-0.0010936726	0.1287835	-0.09896817	-7.2000003	24.6	-41.25	-	-	-	-	-	-	-	-	-
1531156307035	-	-	-0.8669971	1.22146	9.632769	0.0021021208	0.12345718	-0.083521836	-5.55	25.2	-39.45	-	-	-	-	-	-	-	-	-
1531156307045	-	-	-0.9053174	1.1927198	9.584868	-0.029855814	0.06806342	-0.054759692	-5.55	25.2	-39.45	-	-	-	-	-	-	-	-	-
1531156307055	-	-	-0.847837	1.1687696	9.479487	-0.044769514	0.055280253	-0.0350523	-5.8500004	24.6	-40.050003	-	-	-	-	-	-	-	-	-
1531156307066	-	-	-0.7232959	1.1879297	9.455538	-0.10122853	0.054214988	-0.017475437	-5.8500004	24.6	-40.050003	-	-	-	-	-	-	-	-	-
1531156307077	-	-	-0.6993457	1.1208692	9.580078	-0.120935924	0.0659329	-0.0094859535	-5.4	24.0	-40.5	-	-	-	-	-	-	-	-	-
1531156307087	-	-	-0.6562354	1.1400293	9.78605	-0.15076333	0.072324485	-0.0014964703	-5.4	24.0	-40.5	-	-	-	-	-	-	-	-	-
1531156307098	-	-	-0.57959473	1.0681788	9.896221	-0.16780756	0.092031874	-9.638381E-4	-4.9500003	26.250002	-40.2	-	-	-	-	-	-	-	-	-
1531156307108	-	-	-0.56522465	1.0250684	10.126143	-0.15822017	0.08404239	-0.012149114	-4.9500003	26.250002	-40.2	-	-	-	-	-	-	-	-	-
1531156307119	-	-	-0.6466553	1.0490186	10.145303	-0.14437175	0.074455015	-0.012149114	-5.8500004	24.6	-40.95	-	-	-	-	-	-	-	-	-
1531156307128	-	-	-0.57001466	1.0729688	10.360855	-0.120935924	0.06486763	-0.021736495	-5.8500004	24.6	-40.95	-	-	-	-	-	-	-	-	-
1531156307138	-	-	-0.5221143	1.1112891	10.403965	-0.09483694	0.055280253	-0.039845992	-5.55	26.250002	-40.2	-	-	-	-	-	-	-	-	-
1531156307148	-	-	-0.51732427	1.1735597	10.341695	-0.05808532	0.05954131	-0.060618646	-5.55	26.250002	-40.2	-	-	-	-	-	-	-	-	-
1531156307159	-	-	-0.62749517	1.21188	10.260264	-0.023996858	0.065400265	-0.07020603	-5.1000004	26.7	-40.050003	-	-	-	-	-	-	-	-	-
1531156307169	-	-	-0.7807764	1.2933106	10.241104	0.009558972	0.061139207	-0.082456574	-5.1000004	26.7	-40.050003	-	-	-	-	-	-	-	-	-
1531156307179	-	-	-0.8765772	1.4465919	10.154883	0.022342145	0.053682357	-0.062216543	-5.8500004	26.400002	-40.5	-	-	-	-	-	-	-	-	-
1531156307190	-	-	-1.0585986	1.4992822	10.044712	0.041516908	0.03344233	-0.040378623	-5.8500004	26.400002	-40.5	-	-	-	-	-	-	-	-	-
1531156307200	-	-	-0.9867481	1.6334034	10.035132	0.031396896	-0.011298777	0.0043624844	-5.55	25.800001	-41.100002	-	-	-	-	-	-	-	-	-
1531156307210	-	-	-0.89573735	1.6717237	10.073453	0.043647435	-0.040060915	0.041114107	-5.55	25.800001	-41.100002	-	-	-	-	-	-	-	-	-
1531156307221	-	-	-0.89573735	1.6717237	10.073453	0.043647435	-0.040060915	0.041114107	-5.25	26.250002	-41.100002	-	-	-	-	-	-	-	-	-
1531156307232	-	-	-0.6562354	1.5663428	9.857901	0.043647435	-0.10078099	0.062419396	-5.25	26.250002	-41.100002	-	-	-	-	-	-	-	-	-
1531156307242	-	-	-0.51732427	1.5136524	9.666299	0.038321115	-0.08160623	0.037385684	-4.3500004	26.7	-39.600002	-	-	-	-	-	-	-	-	-
1531156307252	-	-	-0.57001466	1.6381935	9.589659	0.03512532	-0.04325671	0.02513514	-4.3500004	26.7	-39.600002	-	-	-	-	-	-	-	-	-
1531156307263	-	-	-0.6993457	1.6334034	9.484278	0.015417926	0.062204473	-0.0025617348	-5.1000004	25.95	-40.5	-	-	-	-	-	-	-	-	-
1531156307273	-	-	-0.7664063	1.7627344	9.81	-0.0090831565	0.102151886	-0.008953322	-5.1000004	25.95	-40.5	-	-	-	-	-	-	-	-	-
1531156307283	-	-	-0.8765772	1.9734962	10.332115	-0.02452949	0.15008879	-0.04250915	-7.3500004	25.800001	-41.550003	-	-	-	-	-	-	-	-	-
1531156307293	-	-	-1.0011182	2.078877	10.518927	-0.007485259	0.14422983	-0.051031265	-7.3500004	25.800001	-41.550003	-	-	-	-	-	-	-	-	-
1531156307304	-	-	-1.3507911	2.1219873	10.734478	0.043114804	0.12345718	-0.03238914	-6.0	25.2	-39.45	-	-	-	-	-	-	-	-	-
1531156307314	-	-	-1.4849122	2.2465284	10.99314	0.081996955	0.120261386	-9.638381E-4	-6.0	25.2	-39.45	-	-	-	-	-	-	-	-	-
1531156307325	-	-	-1.5807129	2.2465284	11.108101	0.20769817	0.08297713	0.09490996	-5.8500004	25.95	-39.300003	-	-	-	-	-	-	-	-	-
1531156307334	-	-	-1.5136524	2.2129982	11.02667	0.2396556	0.06060022	0.12153664	-5.8500004	25.95	-39.300003	-	-	-	-	-	-	-	-	-
1531156307345	-	-	-1.336421	1.9878663	10.605147	0.3035715	0.04142546	0.15828826	-4.05	25.050001	-40.050003	-	-	-	-	-	-	-	-	-
1531156307356	-	-	-1.2597803	1.7771046	10.255474	0.31156096	-0.031012524	0.19397461	-4.9500003	25.500002	-41.100002	-	-	-	-	-	-	-	-	-
1531156307366	-	-	-1.1352394	1.5950831	9.517808	0.27001566	-0.09439576	0.2152799	-4.9500003	25.500002	-41.100002	-	-	-	-	-	-	-	-	-
1531156307376	-	-	-0.9963282	1.5519727	9.177715	0.21195872	-0.10771157	0.22699782	-4.9500003	25.500002	-41.100002	-	-	-	-	-	-	-	-	-
1531156307387	-	-	-0.5843848	1.4418018	9.163345	0.08785542	-0.14819162	0.2349873	-6.6000004	23.400002	-41.100002	-	-	-	-	-	-	-	-	-
1531156307397	-	-	-0.34488282	1.4226416	9.350157	0.009558484	-0.15405057	0.21368201	-4.9500003	24.45	-41.100002	-	-	-	-	-	-	-	-	-
1531156307407	-	-	-0.17723145	1.2885206	9.733359	-0.04849843	-0.14020213	0.18918093	-4.9500003	24.45	-41.100002	-	-	-	-	-	-	-	-	-
1531156307417	-	-	-0.19160157	1.22625	9.85311	-0.042106844	-0.12582105	0.17160407	-5.4	25.050001	-40.5	-	-	-	-	-	-	-	-	-
1531156307428	-	-	-0.038320314	1.0490186	10.049502	-0.023997346	-0.08587364	0.16254932	-5.4	25.050001	-40.5	-	-	-	-	-	-	-	-	-
1531156307438	-	-	-0.023950197	1.0873389	10.111773	-0.011746805	-0.07788416	0.17373459	-5.4	25.050001	-40.5	-	-	-	-	-	-	-	-	-
1531156307448	-	-	0.19160157	0.7185059	10.174044	0.022341657	-0.017164085	0.1076882	-6.15	24.300001	-39.600002	-	-	-	-	-	-	-	-	-
1531156307459	-	-	0.22513184	0.5604346	9.996812	0.026070083	0.015859112	0.053892348	-5.8500004	25.650002	-38.850002	-	-	-	-	-	-	-	-	-
1531156307470	-	-	0.19160157	0.47900394	10.001602	0.0106237475	0.06379601	0.011281771	-5.8500004	25.650002	-38.850002	-	-	-	-	-	-	-	-	-
1531156307481	-	-	0.09101075	0.5556446	10.2315235	-0.013877334	0.089894995	-0.013219313	-6.4500003	25.35	-39.600002	-	-	-	-	-	-	-	-	-
1531156307491	-	-	-0.014370117	0.5508545	10.375225	-0.04050895	0.11279818	-0.035589866	-6.4500003	25.35	-39.600002	-	-	-	-	-	-	-	-	-
1531156307502	-	-	0.019160157	0.57001466	10.624307	-0.06660793	0.104808696	-0.067547806	-3.6000001	25.800001	-40.65	-	-	-	-	-	-	-	-	-
1531156307513	-	-	-0.014370117	0.6610254	10.92608	-0.07406478	0.049947575	-0.10483206	-3.6000001	25.800001	-40.65	-	-	-	-	-	-	-	-	-
1531156307523	-	-	-0.27303225	0.74724615	11.127261	-0.052226856	-0.06297046	-0.15703002	-4.9500003	25.500002	-38.7	-	-	-	-	-	-	-	-	-
1531156307534	-	-	-0.36883304	0.79993653	11.02188	-0.031986833	-0.11623368	-0.15117106	-4.9500003	25.500002	-38.7	-	-	-	-	-	-	-	-	-
1531156307544	-	-	-0.5604346	0.852627	10.724898	0.022341657	-0.20038958	-0.1548995	-6.3	25.800001	-39.45	-	-	-	-	-	-	-	-	-
1531156307554	-	-	-0.46463382	0.852627	10.523716	0.048440635	-0.23447804	-0.13039841	-4.8	25.650002	-40.95	-	-	-	-	-	-	-	-	-
1531156307564	-	-	-0.3161426	0.92926764	10.221944	0.06921329	-0.24193488	-0.10749522	-4.8	25.650002	-40.95	-	-	-	-	-	-	-	-	-
1531156307575	-	-	-0.14370118	0.78556645	9.73815	0.0809312	-0.20891169	-0.09950574	-7.3500004	24.45	-40.65	-	-	-	-	-	-	-	-	-
1531156307584	-	-	0.16765137	0.6179151	9.704619	0.078268036	-0.14872424	-0.10376679	-7.3500004	24.45	-40.65	-	-	-	-	-	-	-	-	-
1531156307595	-	-	0.16286133	0.6706055	9.70941	0.07347435	-0.12049474	-0.12134366	-7.3500004	24.45	-40.65	-	-	-	-	-	-	-	-	-
1531156307605	-	-	0.3161426	0.5939649	9.857901	0.09850806	-0.054448344	-0.15649739	-5.4	25.650002	-38.850002	-	-	-	-	-	-	-	-	-
1531156307616	-	-	0.27303225	0.60833496	10.044712	0.14271654	-0.016098822	-0.18206373	-5.55	25.2	-39.9	-	-	-	-	-	-	-	-	-
1531156307625	-	-	0.1820215	0.6562354	10.121353	0.17094605	-0.0038482803	-0.20230375	-5.55	25.2	-39.9	-	-	-	-	-	-	-	-	-
1531156307635	-	-	-0.05748047	0.6514453	9.915381	0.2380577	-0.0049135447	-0.21242377	-5.55	25.2	-39.9	-	-	-	-	-	-	-	-	-
1531156307646	-	-	-0.25387207	0.847837	9.575289	0.24072087	0.008402261	-0.19271637	-4.3500004	25.35	-40.5	-	-	-	-	-	-	-	-	-
1531156307656	-	-	-0.3544629	0.75203615	9.4507475	0.22314401	0.016391745	-0.18579216	-5.4	24.6	-40.050003	-	-	-	-	-	-	-	-	-
1531156307666	-	-	-0.43110353	0.8143067	9.307046	0.12513968	0.06539391	-0.1351921	-5.4	24.6	-40.050003	-	-	-	-	-	-	-	-	-
1531156307677	-	-	-0.5364844	0.8047266	9.431587	0.043646943	0.100547634	-0.094179414	-6.0	23.85	-40.65	-	-	-	-	-	-	-	-	-
1531156307687	-	-	-0.49337405	0.7232959	9.944121	-0.028258404	0.10906975	-0.06381938	-6.0	23.85	-40.65	-	-	-	-	-	-	-	-	-
1531156307698	-	-	-0.4263135	0.5891748	10.427916	-0.045302637	0.095753945	-0.052101463	-5.4	24.6	-40.050003	-	-	-	-	-	-	-	-	-
1531156307707	-	-	-0.3544629	0.5460645	10.715318	-0.027725773	0.07072023	-0.05582989	-5.4	24.6	-40.050003	-	-	-	-	-	-	-	-	-
1531156307717	-	-	-0.2921924	0.488584	10.758429	-0.010681542	0.030240182	-0.05636252	-5.25	23.85	-41.100002	-	-	-	-	-	-	-	-	-
1531156307728	-	-	-0.09101075	0.50774413	10.844649	0.04045115	-0.0571115	-0.078200445	-5.25	23.85	-41.100002	-	-	-	-	-	-	-	-	-
1531156307738	-	-	-0.06706055	0.48379397	10.748848	0.059093278	-0.08374312	-0.07713518	-6.7500005	24.300001	-39.600002	-	-	-	-	-	-	-	-	-
1531156307748	-	-	-0.07185059	0.52690434	10.380015	0.1320639	-0.1726927	-0.14318158	-6.7500005	24.300001	-39.600002	-	-	-	-	-	-	-	-	-
1531156307759	-	-	-0.17244141	0.5843848	10.035132	0.15656498	-0.21317275	-0.17300898	-5.55	24.750002	-41.550003	-	-	-	-	-	-	-	-	-
1531156307769	-	-	-0.29698244	0.7807764	9.81	0.16615236	-0.21370538	-0.19910796	-5.55	24.750002	-41.550003	-	-	-	-	-	-	-	-	-
1531156307779	-	-	-0.4742139	0.9484278	9.513018	0.176805	-0.19932431	-0.21082588	-4.9500003	24.750002	-39.9	-	-	-	-	-	-	-	-	-
1531156307790	-	-	-0.5221143	1.0490186	9.278306	0.17201132	-0.17642112	-0.20763008	-4.9500003	24.750002	-39.9	-	-	-	-	-	-	-	-	-
1531156307799	-	-	-0.57001466	1.1639795	9.048384	0.15390182	-0.14978951	-0.1948469	-5.55	24.150002	-39.9	-	-	-	-	-	-	-	-	-
1531156307809	-	-	-0.5125342	1.2645704	9.024434	0.12513968	-0.11676631	-0.18099847	-5.55	24.150002	-39.9	-	-	-	-	-	-	-	-	-
1531156307819	-	-	-0.6179151	1.1687696	9.034014	0.093181744	-0.100254714	-0.17567214	-6.0	23.85	-40.65	-	-	-	-	-	-	-	-	-
1531156307830	-	-	-0.56522465	1.2454102	9.057964	0.06122381	-0.11090736	-0.17141108	-6.0	23.85	-40.65	-	-	-	-	-	-	-	-	-
1531156307840	-	-	-0.6466553	1.2166699	9.091495	0.0425806	-0.12104145	-0.16716096	-4.65	23.400002	-39.0	-	-	-	-	-	-	-	-	-
1531156307850	-	-	-0.60354495	1.3747413	9.1202345	0.0036984459	-0.13169408	-0.15810621	-4.65	23.400002	-39.0	-	-	-	-	-	-	-	-	-
1531156307860	-	-	-0.5939649	1.4465919	9.278306	-0.014943683	-0.16098885	-0.161302	-5.55	24.45	-42.75	-	-	-	-	-	-	-	-	-
1531156307871	-	-	-0.6322852	1.4705421	9.560919	-0.021867901	-0.18069625	-0.15704094	-5.55	24.45	-42.75	-	-	-	-	-	-	-	-	-
1531156307882	-	-	-0.8334668	1.575923	9.82437	0.004231078	-0.20519733	-0.13094196	-5.8500004	23.550001	-39.600002	-	-	-	-	-	-	-	-	-
1531156307893	-	-	-0.9580079	1.6525636	9.977652	0.037254278	-0.24248159	-0.10910404	-5.4	23.25	-42.15	-	-	-	-	-	-	-	-	-
1531156307903	-	-	-0.9388477	1.7387843	9.901011	0.108094364	-0.28455952	-0.041992374	-5.4	23.25	-42.15	-	-	-	-	-	-	-	-	-
1531156307913	-	-	-0.8430469	1.8154249	9.7621	0.13259543	-0.30959326	-0.00737128	-6.6000004	23.400002	-40.65	-	-	-	-	-	-	-	-	-
1531156307923	-	-	-0.613125	1.7483643	9.565708	0.17414075	-0.29681006	0.042163517	-6.6000004	23.400002	-40.65	-	-	-	-	-	-	-	-	-
1531156307933	-	-	-0.53169435	1.7818946	9.350157	0.18053234	-0.28615743	0.050685633	-6.0	23.85	-39.9	-	-	-	-	-	-	-	-	-
1531156307944	-	-	-0.48379397	1.6573536	9.230406	0.20077236	-0.23023105	0.081045665	-6.0	23.85	-39.9	-	-	-	-	-	-	-	-	-
1531156307954	-	-	-0.4023633	1.719624	9.029224	0.1965113	-0.19028363	0.10341622	-5.4	23.550001	-39.300003	-	-	-	-	-	-	-	-	-
1531156307964	-	-	-0.38320315	1.6813037	8.875943	0.16402075	-0.13062882	0.13164572	-5.4	23.550001	-39.300003	-	-	-	-	-	-	-	-	-
1531156307974	-	-	-0.28740236	1.6908839	8.847202	0.13419333	-0.10452984	0.14815733	-6.6000004	23.400002	-39.45	-	-	-	-	-	-	-	-	-
1531156307984	-	-	-0.12933107	1.5950831	8.875943	0.058559567	-0.04221187	0.17478894	-6.6000004	23.400002	-39.45	-	-	-	-	-	-	-	-	-
1531156307994	-	-	-0.05269043	1.5280225	8.904683	0.019677414	-0.012384468	0.20408371	-5.4	21.900002	-40.95	-	-	-	-	-	-	-	-	-
1531156308005	-	-	0.05748047	1.3747413	9.287886	-0.02666159	0.035552435	0.1971595	-5.4	21.900002	-40.95	-	-	-	-	-	-	-	-	-
1531156308015	-	-	0.16286133	1.2933106	9.469908	-0.032520544	0.04354192	0.1955616	-6.4500003	21.900002	-39.600002	-	-	-	-	-	-	-	-	-
1531156308025	-	-	-0.0047900393	1.2070899	9.766891	-0.0064215665	0.053129297	0.16360366	-6.4500003	21.900002	-39.600002	-	-	-	-	-	-	-	-	-
1531156308035	-	-	-0.119750984	1.2502003	9.800421	0.007959504	0.062184047	0.18118052	-6.4500003	23.550001	-40.95	-	-	-	-	-	-	-	-	-
1531156308046	-	-	-0.05748047	1.3843213	9.800421	-0.0026931409	0.0073229256	0.22432373	-6.4500003	23.550001	-40.95	-	-	-	-	-	-	-	-	-
1531156308056	-	-	-0.033530276	1.4034815	9.939331	-0.010682625	-0.0022644545	0.2371069	-6.0	22.050001	-40.65	-	-	-	-	-	-	-	-	-
1531156308066	-	-	0.17723145	1.2549903	9.934542	-0.016008945	-0.011319202	0.23337848	-6.0	22.050001	-40.65	-	-	-	-	-	-	-	-	-
1531156308076	-	-	0.17244141	1.1975098	10.020762	-0.022400532	-0.020906582	0.22219321	-6.3	22.800001	-40.65	-	-	-	-	-	-	-	-	-
1531156308086	-	-	0.17244141	1.1112891	10.030342	0.007959504	-0.0070581445	0.1971595	-6.3	22.800001	-40.65	-	-	-	-	-	-	-	-	-
1531156308096	-	-	0.28261232	1.21188	9.79084	0.012753193	0.017442938	0.1907679	-6.4500003	23.25	-41.25	-	-	-	-	-	-	-	-	-
1531156308106	-	-	0.31135255	1.2022998	9.70941	0.0026331814	0.03715033	0.17478894	-6.4500003	23.25	-41.25	-	-	-	-	-	-	-	-	-
1531156308117	-	-	0.43110353	1.2406201	9.685459	-0.018672107	0.04407455	0.17265841	-6.0	22.800001	-39.9	-	-	-	-	-	-	-	-	-
1531156308127	-	-	0.51732427	1.3986914	9.632769	-0.04849951	0.064314574	0.16040787	-6.0	22.800001	-39.9	-	-	-	-	-	-	-	-	-
1531156308137	-	-	0.6322852	1.3555812	9.7812605	-0.063945845	0.0845546	0.12844993	-6.0	23.1	-38.7	-	-	-	-	-	-	-	-	-
1531156308147	-	-	0.50774413	1.3986914	10.025552	-0.06927217	0.10745778	0.10022043	-6.0	23.1	-38.7	-	-	-	-	-	-	-	-	-
1531156308157	-	-	0.50774413	1.5663428	10.154883	-0.044771086	0.09094618	0.08903515	-5.8500004	23.25	-39.300003	-	-	-	-	-	-	-	-	-
1531156308167	-	-	0.488584	1.7483643	10.183623	0.0021005492	0.09680513	0.066131964	-5.8500004	23.25	-39.300003	-	-	-	-	-	-	-	-	-
1531156308178	-	-	0.5556446	1.8202149	10.049502	0.035123747	0.1127841	0.06240354	-5.8500004	23.550001	-39.600002	-	-	-	-	-	-	-	-	-
1531156308187	-	-	0.5939649	1.8968556	9.905801	0.0425806	0.13462204	0.058675118	-5.8500004	23.550001	-39.600002	-	-	-	-	-	-	-	-	-
1531156308197	-	-	0.50774413	1.8537452	9.766891	0.031395324	0.1671126	0.029912975	-7.2000003	22.95	-39.600002	-	-	-	-	-	-	-	-	-
1531156308207	-	-	0.4167334	1.954336	9.78605	0.013818459	0.19960317	0.02352139	-7.2000003	22.95	-39.600002	-	-	-	-	-	-	-	-	-
1531156308218	-	-	0.2778223	1.9447559	9.896221	0.0010352848	0.23369163	0.022988757	-4.2000003	23.85	-39.45	-	-	-	-	-	-	-	-	-
1531156308228	-	-	0.12454102	1.9782863	10.312955	-0.01441105	0.26724747	0.026717182	-4.2000003	23.85	-39.45	-	-	-	-	-	-	-	-	-
1531156308239	-	-	0.1580713	1.9878663	10.624307	-0.010682625	0.2709759	0.04003299	-6.7500005	24.0	-39.600002	-	-	-	-	-	-	-	-	-
1531156308248	-	-	0.13891114	1.9591261	10.772799	0.012753193	0.24114847	0.0517509	-6.7500005	24.0	-39.600002	-	-	-	-	-	-	-	-	-
1531156308259	-	-	0.014370117	1.9687061	10.744058	0.029264793	0.19321157	0.06346881	-6.7500005	22.2	-40.050003	-	-	-	-	-	-	-	-	-
1531156308269	-	-	-0.023950197	1.9687061	10.629097	0.028732162	0.15645996	0.09169831	-6.7500005	22.2	-40.050003	-	-	-	-	-	-	-	-	-
1531156308279	-	-	-0.014370117	1.8633252	10.403965	0.020742677	0.12823045	0.120993085	-6.3	22.800001	-40.2	-	-	-	-	-	-	-	-	-
1531156308289	-	-	-0.14370118	1.7339942	10.207574	0.0052963425	0.12716518	0.13803731	-6.3	22.800001	-40.2	-	-	-	-	-	-	-	-	-
1531156308299	-	-	-0.2778223	1.705254	9.996812	-0.042640556	0.17510208	0.17638683	-6.15	22.650002	-40.050003	-	-	-	-	-	-	-	-	-
1531156308309	-	-	-0.34009278	1.6525636	10.083033	-0.06820691	0.21558213	0.21686688	-6.15	22.650002	-40.050003	-	-	-	-	-	-	-	-	-
1531156308320	-	-	-0.21076173	1.5088624	10.346485	-0.11294801	0.23848532	0.271728	-6.4500003	23.25	-40.95	-	-	-	-	-	-	-	-	-
1531156308330	-	-	-0.009580079	1.2454102	10.528506	-0.11135011	0.23742005	0.28451118	-6.4500003	23.25	-40.95	-	-	-	-	-	-	-	-	-
1531156308340	-	-	0.05269043	0.8765772	10.97398	-0.10442649	0.17935543	0.2892989	-6.3	22.800001	-40.2	-	-	-	-	-	-	-	-	-
1531156308350	-	-	0.10538086	0.6993457	10.9644	-0.08578436	0.14473432	0.26053676	-6.3	22.800001	-40.2	-	-	-	-	-	-	-	-	-
1531156308360	-	-	0.1580713	0.6227051	11.00272	-0.054891694	0.058980532	0.22431774	-7.05	24.150002	-39.9	-	-	-	-	-	-	-	-	-
1531156308370	-	-	0.1341211	0.6322852	10.8925495	-0.035716936	0.030751025	0.2104693	-7.05	24.150002	-39.9	-	-	-	-	-	-	-	-	-
1531156308381	-	-	-0.15328126	0.4981641	10.902129	-0.011748482	-0.008663758	0.20461035	-6.15	23.25	-41.25	-	-	-	-	-	-	-	-	-
1531156308390	-	-	-0.1101709	0.37362307	10.772799	-0.01121585	-0.056068026	0.20141456	-6.15	23.25	-41.25	-	-	-	-	-	-	-	-	-
1531156308400	-	-	0.047900394	0.2682422	10.581197	-0.009617953	-0.17218184	0.1822398	-5.4	23.25	-39.300003	-	-	-	-	-	-	-	-	-
1531156308410	-	-	0.06706055	0.22992188	10.447076	-0.016542172	-0.26166406	0.14868397	-5.4	23.25	-39.300003	-	-	-	-	-	-	-	-	-
1531156308421	-	-	-0.11496094	0.23471193	10.332115	-0.009617953	-0.35913578	0.09435549	-5.25	23.1	-39.9	-	-	-	-	-	-	-	-	-
1531156308431	-	-	-0.16765137	0.30177248	10.169253	-5.632055E-4	-0.3681905	0.051212277	-4.9500003	22.800001	-40.2	-	-	-	-	-	-	-	-	-
1531156308442	-	-	-0.33530274	0.34488282	9.982442	0.03459052	-0.32291678	0.015525917	-4.9500003	22.800001	-40.2	-	-	-	-	-	-	-	-	-
1531156308451	-	-	-0.49337405	0.42152345	9.7812605	0.069744244	-0.23876087	7.958175E-5	-5.4	24.300001	-39.300003	-	-	-	-	-	-	-	-	-
1531156308462	-	-	-0.92926764	0.5412744	9.718989	0.09744112	-0.05180697	0.019786974	-5.4	24.300001	-39.300003	-	-	-	-	-	-	-	-	-
1531156308472	-	-	-1.0106983	0.5748047	9.77168	0.102767445	-0.0054679643	0.027243825	-5.8500004	24.0	-41.7	-	-	-	-	-	-	-	-	-
1531156308482	-	-	-1.4274317	0.71371585	9.929751	0.08891901	0.06963318	0.06612598	-5.8500004	24.0	-41.7	-	-	-	-	-	-	-	-	-
1531156308492	-	-	-1.4944923	0.7041358	9.877061	0.062287398	0.062176332	0.108203925	-6.6000004	23.1	-40.65	-	-	-	-	-	-	-	-	-
1531156308503	-	-	-1.5950831	0.7424561	9.829161	-0.0016284699	0.007847842	0.19768614	-6.6000004	23.1	-40.65	-	-	-	-	-	-	-	-	-
1531156308512	-	-	-1.4513819	0.7041358	9.79563	-0.058087487	-0.028903782	0.24935146	-6.3	24.150002	-41.100002	-	-	-	-	-	-	-	-	-
1531156308522	-	-	-0.9963282	0.5748047	9.896221	-0.12253599	-0.091754384	0.29036415	-6.3	24.150002	-41.100002	-	-	-	-	-	-	-	-	-
1531156308533	-	-	-0.7568262	0.49337405	9.958491	-0.15289602	-0.1167881	0.2908968	-4.9500003	23.400002	-41.100002	-	-	-	-	-	-	-	-	-
1531156308544	-	-	-0.45026368	0.3879932	10.030342	-0.16141813	-0.12051652	0.25094938	-4.9500003	23.400002	-41.100002	-	-	-	-	-	-	-	-	-
1531156308554	-	-	-0.3305127	0.41194338	10.126143	-0.13052547	-0.082699634	0.1939577	-6.15	24.6	-41.25	-	-	-	-	-	-	-	-	-
1531156308564	-	-	-0.26345217	0.5748047	10.241104	-0.050630637	-0.02144693	0.13004184	-6.15	24.6	-41.25	-	-	-	-	-	-	-	-	-
1531156308575	-	-	-0.37362307	0.5460645	10.274634	0.0116873365	0.021696279	0.08317021	-7.3500004	22.35	-40.2	-	-	-	-	-	-	-	-	-
1531156308585	-	-	-0.57001466	0.6849756	10.092612	0.08199479	0.07016581	0.046418585	-7.3500004	22.35	-40.2	-	-	-	-	-	-	-	-	-
1531156308595	-	-	-0.6179151	0.6945557	9.867481	0.10170218	0.065372124	0.035765942	-7.3500004	22.800001	-39.9	-	-	-	-	-	-	-	-	-
1531156308606	-	-	-0.76161623	0.8813672	9.613608	0.11342009	0.04087104	0.012330122	-7.3500004	22.800001	-39.9	-	-	-	-	-	-	-	-	-
1531156308615	-	-	-0.9148975	0.90052736	9.422008	0.10170218	-0.0028048032	0.014993284	-6.0	23.1	-41.550003	-	-	-	-	-	-	-	-	-
1531156308625	-	-	-1.0729688	1.0633887	9.211246	0.078798994	-0.03476274	0.03736384	-6.0	23.1	-41.550003	-	-	-	-	-	-	-	-	-
1531156308636	-	-	-1.1256592	1.1400293	9.048384	0.045775797	-0.053404868	0.08530074	-6.6000004	24.150002	-39.0	-	-	-	-	-	-	-	-	-
1531156308646	-	-	-0.8430469	1.1064991	8.818462	0.005828381	-0.041154325	0.122052364	-6.6000004	24.150002	-39.0	-	-	-	-	-	-	-	-	-
1531156308657	-	-	-0.5604346	1.0681788	8.899893	-0.03198851	-0.0075984932	0.1359008	-6.3	24.150002	-41.100002	-	-	-	-	-	-	-	-	-
1531156308667	-	-	-0.41194338	1.0729688	8.828042	-0.04636958	0.030218394	0.11885657	-6.3	24.150002	-41.100002	-	-	-	-	-	-	-	-	-
1531156308678	-	-	-0.27303225	0.977168	8.842413	-0.047434844	0.089340575	0.10074708	-6.6000004	23.400002	-39.0	-	-	-	-	-	-	-	-	-
1531156308688	-	-	-0.22513184	0.96758795	9.077125	-0.047967475	0.13674484	0.08157232	-6.6000004	23.400002	-39.0	-	-	-	-	-	-	-	-	-
1531156308698	-	-	-0.12933107	0.97237796	9.249566	-0.028792713	0.18361647	0.052810173	-6.4500003	23.550001	-39.300003	-	-	-	-	-	-	-	-	-
1531156308709	-	-	-0.22513184	1.0490186	9.383687	0.0036978524	0.21078072	0.03363541	-6.4500003	23.550001	-39.300003	-	-	-	-	-	-	-	-	-
1531156308718	-	-	-0.4023633	1.0298585	9.402847	0.03672105	0.21450914	0.024580665	-6.0	23.400002	-41.850002	-	-	-	-	-	-	-	-	-
1531156308728	-	-	-0.3879932	1.0681788	9.273516	0.03725368	0.20492177	0.03736384	-6.0	23.400002	-41.850002	-	-	-	-	-	-	-	-	-
1531156308739	-	-	-0.33530274	1.092129	9.148975	0.0015673235	0.17509437	0.052810173	-5.4	24.300001	-40.95	-	-	-	-	-	-	-	-	-
1531156308749	-	-	-0.27303225	1.096919	9.148975	-0.038380094	0.16710488	0.038961735	-5.4	24.300001	-40.95	-	-	-	-	-	-	-	-	-
1531156308759	-	-	-0.28261232	1.0490186	9.105865	-0.11880756	0.1426038	0.031504884	-7.05	23.400002	-40.2	-	-	-	-	-	-	-	-	-
1531156308769	-	-	-0.19639161	0.977168	9.220825	-0.15502654	0.13994063	0.0235154	-7.05	23.400002	-40.2	-	-	-	-	-	-	-	-	-
1531156308780	-	-	-0.25387207	1.0394385	9.369317	-0.20296344	0.13887537	0.007003801	-6.15	24.0	-40.95	-	-	-	-	-	-	-	-	-
1531156308790	-	-	-0.20118165	1.0011182	9.671089	-0.22000767	0.12662482	6.12214E-4	-6.0	23.400002	-39.9	-	-	-	-	-	-	-	-	-
1531156308800	-	-	-0.20597169	0.9915381	10.044712	-0.20988767	0.12183114	-0.028149927	-6.0	23.400002	-39.9	-	-	-	-	-	-	-	-	-
1531156308811	-	-	-0.3305127	1.0011182	10.226734	-0.18538658	0.111178495	-0.02868256	-5.4	24.300001	-41.25	-	-	-	-	-	-	-	-	-
1531156308821	-	-	-0.3784131	0.9867481	10.370435	-0.0996328	0.10585217	-0.03400888	-5.4	24.300001	-41.25	-	-	-	-	-	-	-	-	-
1531156308831	-	-	-0.32093263	0.9484278	10.250684	-0.06501171	0.09679742	-0.030813087	-6.4500003	24.0	-41.7	-	-	-	-	-	-	-	-	-
1531156308841	-	-	-0.14849122	0.85741705	10.083033	-0.058621027	0.032869756	-0.04360542	-6.4500003	24.0	-41.7	-	-	-	-	-	-	-	-	-
1531156308852	-	-	0.043110352	0.92926764	9.8866415	-0.08099158	-0.0124039855	-0.07716125	-6.15	23.550001	-40.050003	-	-	-	-	-	-	-	-	-
1531156308862	-	-	0.038320314	0.9148975	9.699829	-0.12839584	-0.041166123	-0.13202238	-6.15	23.550001	-40.050003	-	-	-	-	-	-	-	-	-
1531156308873	-	-	-0.1341211	1.0106983	9.70941	-0.16035378	-0.049155608	-0.17889401	-6.4500003	22.2	-42.45	-	-	-	-	-	-	-	-	-
1531156308883	-	-	-0.20597169	1.0250684	9.905801	-0.1640822	-0.049155608	-0.21724352	-6.4500003	22.2	-42.45	-	-	-	-	-	-	-	-	-
1531156308893	-	-	-0.21555176	1.1735597	10.015972	-0.1427769	-0.034774538	-0.22736353	-4.65	24.750002	-42.300003	-	-	-	-	-	-	-	-	-
1531156308904	-	-	-0.34488282	1.2406201	10.106983	-0.081524216	-0.010806088	-0.24866882	-4.65	24.750002	-42.300003	-	-	-	-	-	-	-	-	-
1531156308913	-	-	-0.3784131	1.3076807	9.972861	-0.06767578	-0.022523997	-0.24440777	-5.25	24.45	-42.300003	-	-	-	-	-	-	-	-	-
1531156308923	-	-	-0.43110353	1.3603711	9.704619	-0.008553597	-0.002816605	-0.2598541	-5.25	24.45	-42.300003	-	-	-	-	-	-	-	-	-
1531156308934	-	-	-0.64186525	1.336421	9.584868	-0.010151493	0.040326606	-0.24866882	-6.0	24.750002	-40.65	-	-	-	-	-	-	-	-	-
1531156308943	-	-	-0.613125	1.3172607	9.311836	-0.044239957	0.06376243	-0.24174461	-6.0	24.750002	-40.65	-	-	-	-	-	-	-	-	-
1531156308953	-	-	-0.6849756	1.2933106	9.340576	-0.06874104	0.08187192	-0.22310248	-4.9500003	24.150002	-41.100002	-	-	-	-	-	-	-	-	-
1531156308964	-	-	-0.6658155	1.2454102	9.718989	-0.120939	0.09785089	-0.2167109	-4.9500003	24.150002	-41.100002	-	-	-	-	-	-	-	-	-
1531156308974	-	-	-0.7376661	1.2358302	9.939331	-0.13798322	0.09785089	-0.2055256	-5.4	23.550001	-42.45	-	-	-	-	-	-	-	-	-
1531156308984	-	-	-0.6849756	1.2933106	10.332115	-0.12733057	0.07814349	-0.1852856	-5.4	23.550001	-42.45	-	-	-	-	-	-	-	-	-
1531156308994	-	-	-0.57959473	1.1831397	10.571617	-0.09963371	0.043522403	-0.17889401	-4.2000003	23.85	-42.300003	-	-	-	-	-	-	-	-	-
1531156309004	-	-	-0.43589357	1.0585986	10.600357	-0.06607788	-0.0033492371	-0.18475297	-4.2000003	23.85	-42.300003	-	-	-	-	-	-	-	-	-
1531156309014	-	-	-0.48379397	1.0202783	10.542876	-0.039446265	-0.047025077	-0.20712352	-4.65	23.85	-41.550003	-	-	-	-	-	-	-	-	-
1531156309025	-	-	-0.4167334	1.0442286	10.389595	-0.019206243	-0.091766186	-0.22203723	-4.65	23.85	-41.550003	-	-	-	-	-	-	-	-	-
1531156309035	-	-	-0.48379397	0.9963282	10.336905	-0.004825171	-0.1317136	-0.25825623	-5.4	23.550001	-40.95	-	-	-	-	-	-	-	-	-
1531156309045	-	-	-0.48379397	0.9963282	10.346485	0.009023267	-0.12691991	-0.28169203	-5.4	23.550001	-40.95	-	-	-	-	-	-	-	-	-
1531156309056	-	-	-0.5125342	0.9963282	10.427916	0.054297008	-0.14130098	-0.29873627	-5.4	23.25	-41.25	-	-	-	-	-	-	-	-	-
1531156309065	-	-	-0.4023633	1.1448194	10.293795	0.115549706	-0.15781258	-0.31631312	-5.4	23.25	-41.25	-	-	-	-	-	-	-	-	-
1531156309076	-	-	-0.34009278	1.1591895	10.049502	0.18053085	-0.16207364	-0.3205742	-5.8500004	23.550001	-40.95	-	-	-	-	-	-	-	-	-
1531156309086	-	-	-0.39278322	1.22625	9.613608	0.19970562	-0.1695305	-0.33175945	-5.8500004	23.550001	-40.95	-	-	-	-	-	-	-	-	-
1531156309096	-	-	-0.52690434	1.3172607	9.287886	0.18692243	-0.15088837	-0.33389	-4.9500003	24.150002	-41.100002	-	-	-	-	-	-	-	-	-
1531156309106	-	-	-0.62749517	1.3651612	9.139395	0.118745506	-0.07578722	-0.31684577	-4.9500003	24.150002	-41.100002	-	-	-	-	-	-	-	-	-
1531156309116	-	-	-0.7807764	1.346001	9.254355	0.05696017	0.022749742	-0.3061931	-5.1000004	24.0	-42.45	-	-	-	-	-	-	-	-	-
1531156309126	-	-	-1.0538087	1.21188	9.623189	0.004229577	0.11116669	-0.26571307	-5.1000004	24.0	-42.45	-	-	-	-	-	-	-	-	-
1531156309137	-	-	-1.2837305	1.1975098	10.001602	-0.022402035	0.24112895	-0.21244985	-6.15	22.95	-42.15	-	-	-	-	-	-	-	-	-
1531156309147	-	-	-1.4322218	1.0346485	10.336905	-0.06128419	0.35351434	-0.13042447	-6.15	22.95	-42.15	-	-	-	-	-	-	-	-	-
1531156309157	-	-	-1.2645704	0.9915381	11.194322	-0.1044274	0.42275655	-0.037213836	-3.3000002	23.25	-40.95	-	-	-	-	-	-	-	-	-
1531156309167	-	-	-0.96758795	0.8909473	11.615846	-0.12573268	0.41743022	-0.014843281	-3.3000002	23.25	-40.95	-	-	-	-	-	-	-	-	-
1531156309177	-	-	-0.7951465	0.7711963	12.300821	-0.08525264	0.2762827	-0.009516959	-3.6000001	23.1	-41.850002	-	-	-	-	-	-	-	-	-
1531156309187	-	-	-0.56522465	0.732876	12.387041	-0.046903115	0.12022144	-0.0015274757	-3.6000001	23.1	-41.850002	-	-	-	-	-	-	-	-	-
1531156309198	-	-	-0.21555176	0.5604346	12.18107	0.0740044	-0.14929047	-0.020702235	-3.15	22.800001	-41.850002	-	-	-	-	-	-	-	-	-
1531156309208	-	-	-0.05269043	0.3544629	11.615846	0.1400508	-0.2872422	-0.042540155	-3.15	22.800001	-41.850002	-	-	-	-	-	-	-	-	-
1531156309218	-	-	0.119750984	0.32572266	10.327325	0.20982562	-0.42625922	-0.07982441	-4.9500003	23.85	-42.300003	-	-	-	-	-	-	-	-	-
1531156309228	-	-	0.12454102	0.37362307	9.69504	0.19650981	-0.45448872	-0.10752129	-3.7500002	21.6	-41.25	-	-	-	-	-	-	-	-	-
1531156309238	-	-	0.21076173	0.45505372	8.962164	0.14857292	-0.40495393	-0.15758872	-3.7500002	21.6	-41.25	-	-	-	-	-	-	-	-	-
1531156309249	-	-	0.05269043	0.50774413	8.828042	0.11341918	-0.3085475	-0.19380772	-5.25	22.800001	-40.2	-	-	-	-	-	-	-	-	-
1531156309259	-	-	-0.26345217	0.7089258	8.914263	0.07826545	-0.083776705	-0.2087214	-5.25	22.800001	-40.2	-	-	-	-	-	-	-	-	-
1531156309269	-	-	-0.32093263	0.8047266	9.105865	0.063884385	0.021684477	-0.19007927	-4.3500004	23.25	-42.9	-	-	-	-	-	-	-	-	-
1531156309279	-	-	-0.48379397	0.6466553	9.608819	0.07933072	0.19478995	-0.17676347	-4.3500004	23.25	-42.9	-	-	-	-	-	-	-	-	-
1531156309290	-	-	-0.6179151	0.67539555	9.82437	0.09051599	0.21343209	-0.17037189	-4.2000003	22.800001	-40.65	-	-	-	-	-	-	-	-	-
1531156309300	-	-	-0.8143067	0.5125342	9.953702	0.09584232	0.18786573	-0.1357508	-4.2000003	22.800001	-40.65	-	-	-	-	-	-	-	-	-
1531156309310	-	-	-0.86220706	0.46463382	9.81	0.070808604	0.15857096	-0.11870657	-3.6000001	22.050001	-42.300003	-	-	-	-	-	-	-	-	-
1531156309321	-	-	-0.7951465	0.42152345	9.79084	-0.012282022	0.09891615	-0.07290019	-3.6000001	22.050001	-42.300003	-	-	-	-	-	-	-	-	-
1531156309330	-	-	-0.8047266	0.35925296	9.671089	-0.07619789	0.06482769	-0.06224755	-4.3500004	21.900002	-42.15	-	-	-	-	-	-	-	-	-
1531156309340	-	-	-0.613125	0.34967285	10.063872	-0.15556076	0.016349532	-0.04680791	-4.3500004	21.900002	-42.15	-	-	-	-	-	-	-	-	-
1531156309351	-	-	-0.60833496	0.34967285	10.346485	-0.20562819	-0.023065254	-0.036155265	-3.7500002	23.550001	-43.350002	-	-	-	-	-	-	-	-	-
1531156309361	-	-	-0.364043	0.28740236	10.643467	-0.18645343	-0.05076213	-0.031894207	-3.7500002	23.550001	-43.350002	-	-	-	-	-	-	-	-	-
1531156309371	-	-	-0.09580079	0.05269043	10.619517	-0.14331022	-0.037978955	-0.053732127	-3.15	22.800001	-41.550003	-	-	-	-	-	-	-	-	-
1531156309382	-	-	0.10538086	0.047900394	10.5620365	-0.057556424	0.0056968867	-0.10539745	-3.15	22.800001	-41.550003	-	-	-	-	-	-	-	-	-
1531156309392	-	-	0.06227051	-0.033530276	10.605147	-0.010152157	0.037654817	-0.1474754	-3.9	23.1	-42.300003	-	-	-	-	-	-	-	-	-
1531156309403	-	-	-0.081430666	0.07185059	10.427916	0.053763714	0.08612435	-0.21618496	-3.9	23.1	-42.300003	-	-	-	-	-	-	-	-	-
1531156309413	-	-	-0.244292	0.16286133	10.336905	0.09211323	0.10476648	-0.24281657	-3.0	21.150002	-42.9	-	-	-	-	-	-	-	-	-
1531156309424	-	-	-0.488584	0.26345217	10.169253	0.097972184	0.089320146	-0.2550671	-3.0	21.150002	-42.9	-	-	-	-	-	-	-	-	-
1531156309433	-	-	-0.62749517	0.34967285	10.087823	0.09477639	0.06641696	-0.25187132	-4.05	23.25	-41.25	-	-	-	-	-	-	-	-	-
1531156309443	-	-	-0.79035646	0.53169435	9.72857	0.07400373	0.013153737	-0.23962077	-4.05	23.25	-41.25	-	-	-	-	-	-	-	-	-
1531156309453	-	-	-0.85741705	0.5221143	9.489068	0.047372125	-0.0124126095	-0.21405444	-3.15	23.400002	-41.850002	-	-	-	-	-	-	-	-	-
1531156309464	-	-	-0.79993653	0.6993457	9.268726	-0.005358467	-0.019336829	-0.16451964	-3.15	23.400002	-41.850002	-	-	-	-	-	-	-	-	-
1531156309474	-	-	-0.62749517	0.732876	9.2256155	-0.07140487	-0.02945684	-0.116050094	-2.5500002	21.45	-41.100002	-	-	-	-	-	-	-	-	-
1531156309485	-	-	-0.5987549	0.68976563	9.465117	-0.092177525	-0.025728414	-0.09581007	-2.5500002	21.45	-41.100002	-	-	-	-	-	-	-	-	-
1531156309494	-	-	-0.5460645	0.68976563	9.364527	-0.10815649	-0.009216815	-0.08089638	-3.15	22.050001	-41.550003	-	-	-	-	-	-	-	-	-
1531156309504	-	-	-0.48379397	0.7711963	9.479487	-0.090046994	-0.0124126095	-0.0665153	-3.15	22.050001	-41.550003	-	-	-	-	-	-	-	-	-
1531156309515	-	-	-0.41194338	0.7951465	9.541759	-0.04903431	0.016882164	-0.06278688	-3.3000002	23.25	-41.7	-	-	-	-	-	-	-	-	-
1531156309525	-	-	-0.34488282	0.81909674	9.608819	-0.02027217	0.036589555	-0.05213423	-3.3000002	23.25	-41.7	-	-	-	-	-	-	-	-	-
1531156309535	-	-	-0.25387207	0.8861573	9.589659	0.004228913	0.07387381	-0.040416323	-2.5500002	23.1	-42.300003	-	-	-	-	-	-	-	-	-
1531156309546	-	-	-0.2203418	0.8669971	9.685459	0.023403673	0.08985278	-0.05426476	-2.5500002	23.1	-42.300003	-	-	-	-	-	-	-	-	-
1531156309556	-	-	-0.34967285	0.9963282	9.848321	0.052165814	0.07387381	-0.07823321	-2.8500001	21.75	-41.550003	-	-	-	-	-	-	-	-	-
1531156309566	-	-	-0.33530274	1.0777588	9.81958	0.07293847	0.06002537	-0.09581007	-2.8500001	21.75	-41.550003	-	-	-	-	-	-	-	-	-
1531156309576	-	-	-0.6945557	1.3555812	9.79084	0.097972184	0.048840098	-0.104332194	-2.5500002	22.800001	-43.5	-	-	-	-	-	-	-	-	-
1531156309587	-	-	-0.8382569	1.4322218	9.85311	0.104896404	0.043513775	-0.07929848	-2.5500002	22.800001	-43.5	-	-	-	-	-	-	-	-	-
1531156309597	-	-	-1.0346485	1.6669337	9.81	0.10542903	0.027534807	-0.045742646	-0.75	22.800001	-40.65	-	-	-	-	-	-	-	-	-
1531156309608	-	-	-1.2166699	1.6860938	9.75252	0.107026935	0.028600072	-0.0031320667	-1.95	21.900002	-43.350002	-	-	-	-	-	-	-	-	-
1531156309618	-	-	-1.21188	1.7435743	9.7812605	0.11182062	0.05416642	0.06611012	-1.95	21.900002	-43.350002	-	-	-	-	-	-	-	-	-
1531156309628	-	-	-1.0394385	1.6381935	9.73815	0.10436377	0.06109064	0.117775455	-1.6500001	20.85	-42.9	-	-	-	-	-	-	-	-	-
1531156309638	-	-	-0.8047266	1.5232325	9.963282	0.11395115	0.07493907	0.18328921	-1.6500001	20.85	-42.9	-	-	-	-	-	-	-	-	-
1531156309649	-	-	-0.6466553	1.4274317	10.068663	0.12566906	0.07760224	0.19713765	-3.15	22.050001	-42.300003	-	-	-	-	-	-	-	-	-
1531156309659	-	-	-0.4167334	1.1160791	9.963282	0.14697435	0.061623268	0.19607238	-3.15	22.050001	-42.300003	-	-	-	-	-	-	-	-	-
1531156309670	-	-	-0.28261232	1.1400293	10.025552	0.15762699	0.03286113	0.16358182	-0.75	20.7	-43.050003	-	-	-	-	-	-	-	-	-
1531156309680	-	-	-0.28740236	1.1975098	9.948912	0.17999755	-0.008151552	0.13695021	-0.75	20.7	-43.050003	-	-	-	-	-	-	-	-	-
1531156309690	-	-	-0.3879932	1.1735597	9.7621	0.19597651	-0.029989472	0.12310177	-1.5	21.0	-42.300003	-	-	-	-	-	-	-	-	-
1531156309701	-	-	-0.5364844	1.2358302	9.436378	0.19011755	-0.04543581	0.13109125	-1.5	21.0	-42.300003	-	-	-	-	-	-	-	-	-
1531156309711	-	-	-0.5748047	1.3507911	9.235196	0.17893228	-0.04756634	0.14600496	-3.3000002	20.85	-41.25	-	-	-	-	-	-	-	-	-
1531156309722	-	-	-0.4263135	1.341211	8.813672	0.104896404	-0.042240016	0.17529972	-3.3000002	20.85	-41.25	-	-	-	-	-	-	-	-	-
1531156309731	-	-	-0.40715334	1.2837305	8.832832	0.076134264	-0.028391575	0.17902815	-3.0	21.6	-42.9	-	-	-	-	-	-	-	-	-
1531156309741	-	-	-0.29698244	1.2741505	8.885523	-0.043175355	0.0025010933	0.18914816	-3.0	21.6	-42.9	-	-	-	-	-	-	-	-	-
1531156309752	-	-	-0.32093263	1.2549903	9.158555	-0.08259014	0.014219003	0.18435447	-2.4	20.25	-42.15	-	-	-	-	-	-	-	-	-
1531156309762	-	-	-0.41194338	1.3939015	9.469908	-0.12733124	0.03499166	0.17370182	-2.4	20.25	-42.15	-	-	-	-	-	-	-	-	-
1531156309772	-	-	-0.3544629	1.5423926	9.64714	-0.12253756	0.037654817	0.17263657	-3.3000002	20.25	-42.9	-	-	-	-	-	-	-	-	-
1531156309783	-	-	-0.34009278	1.5807129	9.83874	-0.114015445	0.0072947834	0.18222395	-3.3000002	20.25	-42.9	-	-	-	-	-	-	-	-	-
1531156309794	-	-	-0.45026368	1.7818946	9.958491	-0.09164489	-0.030522104	0.19660501	-3.3000002	20.550001	-42.9	-	-	-	-	-	-	-	-	-
1531156309804	-	-	-0.44547364	1.6860938	9.987232	-0.08951436	-0.08751375	0.22483452	-3.3000002	20.550001	-42.9	-	-	-	-	-	-	-	-	-
1531156309815	-	-	-0.3784131	1.6669337	9.671089	-0.118809134	-0.1477012	0.2477377	-2.8500001	21.0	-41.550003	-	-	-	-	-	-	-	-	-
1531156309825	-	-	-0.2203418	1.6190332	9.383687	-0.17633341	-0.20788863	0.25945562	-2.8500001	21.0	-41.550003	-	-	-	-	-	-	-	-	-
1531156309836	-	-	-0.119750984	1.5567628	9.469908	-0.22693348	-0.23665078	0.2493356	-2.4	20.550001	-40.95	-	-	-	-	-	-	-	-	-
1531156309846	-	-	0.0047900393	1.4897022	9.354947	-0.2775342	-0.24837686	0.22056714	-2.4	20.550001	-40.95	-	-	-	-	-	-	-	-	-
1531156309856	-	-	0.014370117	1.4130616	9.426797	-0.29830682	-0.17274308	0.20139237	-3.3000002	21.150002	-42.15	-	-	-	-	-	-	-	-	-
1531156309866	-	-	0.17244141	1.3076807	9.7621	-0.2844584	-0.10350089	0.17955445	-3.3000002	21.150002	-42.15	-	-	-	-	-	-	-	-	-
1531156309877	-	-	0.07664063	1.2597803	10.159674	-0.21468356	0.03551612	0.15025967	-2.8500001	21.45	-40.2	-	-	-	-	-	-	-	-	-
1531156309887	-	-	-0.019160157	1.3172607	10.413546	-0.15449612	0.12499833	0.14173757	-3.7500002	21.900002	-42.45	-	-	-	-	-	-	-	-	-
1531156309898	-	-	-0.29698244	1.3268409	11.108101	-0.03784966	0.2682764	0.1374765	-3.7500002	21.900002	-42.45	-	-	-	-	-	-	-	-	-
1531156309908	-	-	-0.244292	1.2837305	11.208692	0.016478825	0.34391016	0.14227019	-3.6000001	21.75	-42.300003	-	-	-	-	-	-	-	-	-
1531156309918	-	-	-0.25866213	1.21188	11.199112	0.044708334	0.46854612	0.14173757	-3.6000001	21.75	-42.300003	-	-	-	-	-	-	-	-	-
1531156309929	-	-	-0.4263135	1.0585986	11.635005	0.044175703	0.49198192	0.14493336	-4.05	22.2	-43.65	-	-	-	-	-	-	-	-	-
1531156309939	-	-	-0.45026368	0.81909674	11.8074465	0.0020977557	0.38279232	0.14013967	-4.05	22.2	-43.65	-	-	-	-	-	-	-	-	-
1531156309949	-	-	-0.43589357	0.74724615	11.903248	-0.027197016	0.27946168	0.124160685	-2.5500002	22.800001	-43.050003	-	-	-	-	-	-	-	-	-
1531156309959	-	-	-0.60833496	0.56522465	11.941567	-0.057557054	0.07546354	0.0879417	-2.5500002	22.800001	-43.050003	-	-	-	-	-	-	-	-	-
1531156309970	-	-	-0.6179151	0.52690434	11.979888	-0.07193813	-0.049172405	0.067701675	-2.1000001	22.050001	-43.95	-	-	-	-	-	-	-	-	-
1531156309979	-	-	-0.9484278	0.4167334	11.4625635	-0.076731816	-0.20416838	0.04905955	-2.1000001	22.050001	-43.95	-	-	-	-	-	-	-	-	-
1531156309989	-	-	-1.0873389	0.35925296	11.050621	-0.09590657	-0.28619376	0.051722713	-3.3000002	21.900002	-44.100002	-	-	-	-	-	-	-	-	-
1531156309999	-	-	-1.0777588	0.4167334	10.241104	-0.12733187	-0.3218801	0.054385874	-3.3000002	21.900002	-44.100002	-	-	-	-	-	-	-	-	-
1531156310009	-	-	-0.9915381	0.5364844	9.85311	-0.17047508	-0.2734106	0.083680645	-2.5500002	22.050001	-44.25	-	-	-	-	-	-	-	-	-
1531156310020	-	-	-0.8047266	0.5939649	9.75731	-0.22000988	-0.17327571	0.12575859	-2.5500002	22.050001	-44.25	-	-	-	-	-	-	-	-	-
1531156310030	-	-	-0.6514453	0.5604346	9.77647	-0.27859944	-0.04810714	0.15931442	-3.0	21.900002	-42.15	-	-	-	-	-	-	-	-	-
1531156310040	-	-	-0.31135255	0.42152345	10.499766	-0.28232786	0.13085729	0.18168499	-3.0	21.900002	-42.15	-	-	-	-	-	-	-	-	-
1531156310050	-	-	-0.09580079	0.28740236	11.02188	-0.22427094	0.21820898	0.1587818	-1.2	22.050001	-43.050003	-	-	-	-	-	-	-	-	-
1531156310060	-	-	0.1101709	0.25866213	11.759546	-0.03838229	0.2831901	0.09007223	-1.2	22.050001	-43.050003	-	-	-	-	-	-	-	-	-
1531156310070	-	-	-0.119750984	0.18681154	11.850557	0.114483155	0.26667848	0.03947217	-3.7500002	20.85	-41.7	-	-	-	-	-	-	-	-	-
1531156310080	-	-	-0.6993457	0.2778223	11.409874	0.3025023	0.13138993	0.02083004	-3.7500002	20.85	-41.7	-	-	-	-	-	-	-	-	-
1531156310091	-	-	-0.78556645	0.34967285	10.466236	0.33232972	-0.04810714	0.03893954	-3.0	22.2	-42.45	-	-	-	-	-	-	-	-	-
1531156310101	-	-	-0.8334668	0.43589357	9.608819	0.26628333	-0.20257048	0.057581667	-3.0	22.2	-42.45	-	-	-	-	-	-	-	-	-
1531156310111	-	-	-0.86220706	0.5748047	9.211246	0.14910425	-0.33413064	0.073028	-2.5500002	22.800001	-41.550003	-	-	-	-	-	-	-	-	-
1531156310121	-	-	-0.8286768	0.5412744	9.129815	0.028729368	-0.4140255	0.09806171	-2.5500002	22.800001	-41.550003	-	-	-	-	-	-	-	-	-
1531156310131	-	-	-0.7807764	0.48379397	9.307046	-0.024533855	-0.4145581	0.1012575	-2.8500001	20.400002	-41.850002	-	-	-	-	-	-	-	-	-
1531156310142	-	-	-0.5939649	0.2778223	9.5561285	-0.02559912	-0.3628928	0.14653125	-2.8500001	20.400002	-41.850002	-	-	-	-	-	-	-	-	-
1531156310152	-	-	-0.4263135	0.15328126	9.857901	0.025533574	-0.30696642	0.15079232	-4.65	21.75	-42.75	-	-	-	-	-	-	-	-	-
1531156310162	-	-	-0.21076173	0.028740235	9.881851	0.1102221	-0.25104	0.12682386	-4.65	21.75	-42.75	-	-	-	-	-	-	-	-	-
1531156310172	-	-	-0.16765137	-0.119750984	10.001602	0.19704115	-0.21002734	0.083680645	-3.15	22.35	-42.75	-	-	-	-	-	-	-	-	-
1531156310183	-	-	-0.20597169	-0.23471193	9.64714	0.27160963	-0.15942727	0.011242662	-3.15	22.35	-42.75	-	-	-	-	-	-	-	-	-
1531156310193	-	-	-0.3065625	-0.18681154	9.632769	0.29770863	-0.13918725	-0.038824767	-3.9	22.050001	-43.5	-	-	-	-	-	-	-	-	-
1531156310203	-	-	-0.4167334	-0.23950197	9.422008	0.297176	-0.15197042	-0.08676167	-3.9	22.050001	-43.5	-	-	-	-	-	-	-	-	-
1531156310213	-	-	-0.51732427	-0.100590825	9.235196	0.27160963	-0.14877462	-0.11871961	-2.5500002	22.800001	-42.75	-	-	-	-	-	-	-	-	-
1531156310224	-	-	-0.53169435	0.023950197	9.081915	0.21834645	-0.15143779	-0.14215541	-2.5500002	22.800001	-42.75	-	-	-	-	-	-	-	-	-
1531156310234	-	-	-0.56522465	0.34488282	9.072334	0.13046212	-0.17061254	-0.14801437	-3.7500002	21.150002	-42.9	-	-	-	-	-	-	-	-	-
1531156310245	-	-	-0.6849756	0.48379397	9.0004835	0.08252522	-0.18286309	-0.16399333	-3.7500002	21.150002	-42.9	-	-	-	-	-	-	-	-	-
1531156310255	-	-	-0.8286768	0.6322852	9.153765	0.018076723	-0.13386093	-0.1336333	-4.3500004	22.2	-41.25	-	-	-	-	-	-	-	-	-
1531156310266	-	-	-0.7711963	0.6658155	9.192085	0.00795671	-0.091250345	-0.12564382	-4.2000003	20.400002	-41.550003	-	-	-	-	-	-	-	-	-
1531156310276	-	-	-0.51732427	0.7664063	9.407638	0.009021974	-0.039585024	-0.121382765	-4.2000003	20.400002	-41.550003	-	-	-	-	-	-	-	-	-
1531156310286	-	-	-0.42152345	0.8430469	9.508228	0.03618622	-0.01987763	-0.13256803	-3.9	22.050001	-41.850002	-	-	-	-	-	-	-	-	-
1531156310296	-	-	-0.37362307	0.852627	9.532178	0.09424313	0.028591903	-0.16292807	-3.9	22.050001	-41.850002	-	-	-	-	-	-	-	-	-
1531156310307	-	-	-0.4981641	1.0154883	9.287886	0.09903682	-0.0049639284	-0.15706912	-3.7500002	21.150002	-43.350002	-	-	-	-	-	-	-	-	-
1531156310317	-	-	-0.6322852	1.1256592	8.947793	0.0622852	-0.07314085	-0.12617645	-3.7500002	21.150002	-43.350002	-	-	-	-	-	-	-	-	-
1531156310328	-	-	-0.57959473	1.2310401	8.966953	0.013283032	-0.13971987	-0.09901221	-3.3000002	21.150002	-41.7	-	-	-	-	-	-	-	-	-
1531156310338	-	-	-0.51732427	1.3268409	9.019644	-0.07193813	-0.21269049	-0.06705428	-3.3000002	21.150002	-41.7	-	-	-	-	-	-	-	-	-
1531156310348	-	-	-0.43110353	1.3507911	8.880733	-0.09910237	-0.21801682	-0.04148793	-3.6000001	19.95	-41.850002	-	-	-	-	-	-	-	-	-
1531156310359	-	-	-0.32572266	1.3028907	8.804092	-0.12626661	-0.18659152	-0.026041595	-3.6000001	19.95	-41.850002	-	-	-	-	-	-	-	-	-
1531156310368	-	-	-0.2921924	1.3603711	8.808882	-0.13851716	-0.1647536	-0.008997363	-2.7	20.550001	-41.25	-	-	-	-	-	-	-	-	-
1531156310378	-	-	-0.12454102	1.346001	9.134604	-0.1411803	-0.043846082	-4.752474E-4	-2.7	20.550001	-41.25	-	-	-	-	-	-	-	-	-
1531156310389	-	-	-0.1580713	1.22625	9.374106	-0.11508133	0.026994007	-0.019117376	-4.9500003	21.75	-42.75	-	-	-	-	-	-	-	-	-
1531156310399	-	-	-0.18681154	1.1591895	9.618399	-0.087384455	0.089844614	-0.04947741	-4.9500003	21.75	-42.75	-	-	-	-	-	-	-	-	-
1531156310410	-	-	-0.22992188	1.1112891	9.718989	-0.06927496	0.095703565	-0.060130056	-4.3500004	20.85	-41.25	-	-	-	-	-	-	-	-	-
1531156310420	-	-	-0.23471193	1.1543995	9.8866415	-0.04477388	0.0781267	-0.09102273	-4.3500004	20.85	-41.25	-	-	-	-	-	-	-	-	-
1531156310430	-	-	-0.39757326	1.2310401	9.896221	-0.04424125	0.031255063	-0.10913222	-4.05	19.800001	-42.45	-	-	-	-	-	-	-	-	-
1531156310440	-	-	-0.5843848	1.2549903	9.85311	-0.06448127	-0.011355515	-0.112328015	-4.05	19.800001	-42.45	-	-	-	-	-	-	-	-	-
1531156310450	-	-	-0.7376661	1.336421	9.6615095	-0.094308674	-0.046509244	-0.10114274	-2.4	19.5	-41.25	-	-	-	-	-	-	-	-	-
1531156310461	-	-	-0.732876	1.5280225	9.72857	-0.13532136	-0.0789998	-0.08037008	-2.4	19.5	-41.25	-	-	-	-	-	-	-	-	-
1531156310471	-	-	-0.76161623	1.6669337	9.939331	-0.15715928	-0.10882721	-0.04681425	-2.7	21.6	-41.7	-	-	-	-	-	-	-	-	-
1531156310482	-	-	-0.7424561	1.5711329	10.078242	-0.1475719	-0.115218796	-0.043618456	-2.7	21.6	-41.7	-	-	-	-	-	-	-	-	-
1531156310491	-	-	-0.6179151	1.5088624	10.150093	-0.1342561	-0.12640408	-0.024443699	-4.3500004	20.550001	-42.9	-	-	-	-	-	-	-	-	-
1531156310501	-	-	-0.5029541	1.4082716	10.130933	-0.088449724	-0.109359846	-0.031367917	-4.3500004	20.550001	-42.9	-	-	-	-	-	-	-	-	-
1531156310512	-	-	-0.40715334	1.3986914	10.044712	-0.07034022	-0.098174565	-0.033498444	-3.6000001	21.45	-43.5	-	-	-	-	-	-	-	-	-
1531156310521	-	-	-0.3305127	1.2933106	10.097403	-0.06128548	-0.08166297	-0.050542675	-3.6000001	21.45	-43.5	-	-	-	-	-	-	-	-	-
1531156310532	-	-	-0.2921924	1.3268409	10.087823	-0.048502304	-0.07260822	-0.061727952	-3.15	21.45	-42.300003	-	-	-	-	-	-	-	-	-
1531156310542	-	-	-0.48379397	1.3220508	10.049502	-0.04264335	-0.045976613	-0.10700169	-3.15	21.45	-42.300003	-	-	-	-	-	-	-	-	-
1531156310552	-	-	-0.5987549	1.3076807	10.279425	-0.031990707	-0.037987128	-0.105403796	-4.9500003	21.75	-43.95	-	-	-	-	-	-	-	-	-
1531156310562	-	-	-0.5891748	1.2693604	10.442286	-0.031990707	-0.04331345	-0.104338534	-4.9500003	21.75	-43.95	-	-	-	-	-	-	-	-	-
1531156310573	-	-	-0.4263135	1.22625	10.696157	-0.009620153	-0.05449873	-0.10966486	-3.9	20.400002	-42.300003	-	-	-	-	-	-	-	-	-
1531156310583	-	-	-0.3544629	1.1448194	10.87818	0.039914645	-0.07686928	-0.12511119	-3.9	20.400002	-42.300003	-	-	-	-	-	-	-	-	-
1531156310594	-	-	-0.34967285	0.8861573	11.074571	0.12034211	-0.14557883	-0.14428595	-5.4	21.150002	-42.9	-	-	-	-	-	-	-	-	-
1531156310603	-	-	-0.32572266	0.8286768	11.045831	0.19011693	-0.18605888	-0.17517862	-5.4	21.150002	-42.9	-	-	-	-	-	-	-	-	-
1531156310613	-	-	-0.2682422	0.613125	10.585987	0.3025023	-0.27820426	-0.18849441	-3.6000001	21.0	-42.75	-	-	-	-	-	-	-	-	-
1531156310624	-	-	-0.34967285	0.4981641	10.140513	0.353635	-0.30803168	-0.2028755	-3.6000001	21.0	-42.75	-	-	-	-	-	-	-	-	-
1531156310633	-	-	-0.29698244	0.35925296	9.441168	0.36961398	-0.32880434	-0.17411335	-4.2000003	22.050001	-41.850002	-	-	-	-	-	-	-	-	-
1531156310643	-	-	-0.22992188	0.30177248	8.794512	0.31954655	-0.313358	-0.13576382	-4.2000003	22.050001	-41.850002	-	-	-	-	-	-	-	-	-
1531156310653	-	-	0.014370117	0.17244141	8.128696	0.15389794	-0.19830942	-0.08090272	-4.2000003	21.0	-42.75	-	-	-	-	-	-	-	-	-
1531156310663	-	-	0.15328126	0.244292	7.999366	0.027131472	-0.058759782	-0.064391114	-4.2000003	21.0	-42.75	-	-	-	-	-	-	-	-	-
1531156310674	-	-	0.21076173	0.22992188	8.583751	-0.2120204	0.21554582	-0.031900547	-3.3000002	20.85	-42.15	-	-	-	-	-	-	-	-	-
1531156310684	-	-	0.244292	0.18681154	9.311836	-0.337189	0.35189965	-0.039357398	-3.3000002	20.85	-42.15	-	-	-	-	-	-	-	-	-
1531156310695	-	-	0.07664063	0.17244141	10.720108	-0.43945438	0.5393862	-0.0377595	-2.8500001	21.75	-41.100002	-	-	-	-	-	-	-	-	-
1531156310704	-	-	-0.1820215	0.16286133	11.218272	-0.4644881	0.6198137	-0.035628974	-2.8500001	21.75	-41.100002	-	-	-	-	-	-	-	-	-
1531156310714	-	-	-0.34488282	0.29698244	12.003839	-0.47514072	0.6475106	-4.752474E-4	-3.3000002	20.25	-42.15	-	-	-	-	-	-	-	-	-
1531156310725	-	-	-0.48379397	0.33530274	12.228971	-0.47514072	0.5953126	0.014438454	-3.3000002	20.25	-41.7	-	-	-	-	-	-	-	-	-
1531156310734	-	-	-0.5843848	0.33530274	12.588223	-0.4549007	0.40942395	0.03148269	-3.3000002	20.25	-41.7	-	-	-	-	-	-	-	-	-
1531156310744	-	-	-0.60833496	0.41194338	12.621754	-0.44531333	0.22886162	0.040537436	-3.15	20.400002	-43.050003	-	-	-	-	-	-	-	-	-
1531156310755	-	-	-0.24908204	0.5125342	12.248131	-0.41442066	-0.09497877	0.03254795	-3.15	20.400002	-43.050003	-	-	-	-	-	-	-	-	-
1531156310764	-	-	0.1101709	0.46463382	12.16191	-0.37181008	-0.2228105	0.02296057	-3.15	20.400002	-43.050003	-	-	-	-	-	-	-	-	-
1531156310774	-	-	0.44547364	0.3065625	11.845767	-0.2514352	-0.41136232	-0.043085825	-2.8500001	21.0	-42.300003	-	-	-	-	-	-	-	-	-
1531156310784	-	-	0.52690434	0.09101075	11.587105	-0.15343085	-0.49392033	-0.10487117	-3.7500002	21.900002	-42.9	-	-	-	-	-	-	-	-	-
1531156310795	-	-	0.5556446	-0.047900394	10.801538	0.023935677	-0.54132456	-0.20553865	-3.7500002	21.900002	-42.9	-	-	-	-	-	-	-	-	-
1531156310804	-	-	0.45984375	0.05269043	10.303374	0.11980948	-0.53280246	-0.25400817	-3.6000001	22.35	-41.550003	-	-	-	-	-	-	-	-	-
1531156310814	-	-	0.28261232	0.22992188	9.498648	0.23166224	-0.43160236	-0.30993456	-3.6000001	22.35	-41.550003	-	-	-	-	-	-	-	-	-
1531156310824	-	-	0.22513184	0.32572266	8.966953	0.26468542	-0.30643377	-0.323783	-3.9	23.1	-43.95	-	-	-	-	-	-	-	-	-
1531156310835	-	-	0.17244141	0.5364844	8.56459	0.27054438	-0.18179783	-0.32857668	-3.9	23.1	-43.95	-	-	-	-	-	-	-	-	-
1531156310845	-	-	0.19639161	0.5556446	8.406519	0.2380526	-0.07954833	-0.33231747	-3.15	21.75	-42.75	-	-	-	-	-	-	-	-	-
1531156310855	-	-	0.100590825	0.5843848	8.449629	0.1799957	0.13456984	-0.32219744	-3.15	21.75	-42.75	-	-	-	-	-	-	-	-	-
1531156310865	-	-	0.047900394	0.5029541	8.612491	0.14643987	0.23843312	-0.30249006	-4.8	21.900002	-42.45	-	-	-	-	-	-	-	-	-
1531156310875	-	-	-0.023950197	0.28740236	9.153765	0.09157875	0.40141857	-0.27905422	-4.8	21.900002	-42.45	-	-	-	-	-	-	-	-	-
1531156310886	-	-	-0.09101075	0.29698244	9.273516	0.078795575	0.43657228	-0.27426055	-4.8	21.900002	-42.45	-	-	-	-	-	-	-	-	-
1531156310895	-	-	-0.5029541	0.30177248	9.75731	0.0345871	0.49889028	-0.2582816	-3.0	20.550001	-42.45	-	-	-	-	-	-	-	-	-
1531156310905	-	-	-0.7185059	0.3305127	10.073453	-0.00589295	0.50901026	-0.22951944	-3.6000001	22.050001	-43.95	-	-	-	-	-	-	-	-	-
1531156310915	-	-	-0.92926764	0.29698244	10.255474	-0.063417226	0.47865024	-0.14483091	-3.6000001	22.050001	-43.95	-	-	-	-	-	-	-	-	-
1531156310925	-	-	-0.90052736	0.34967285	10.4566555	-0.10283201	0.45201862	-0.091567695	-3.15	19.35	-41.100002	-	-	-	-	-	-	-	-	-
1531156310935	-	-	-0.34967285	0.27303225	11.02667	-0.1438447	0.3593406	-0.022325499	-3.15	19.35	-41.100002	-	-	-	-	-	-	-	-	-
1531156310946	-	-	-0.34488282	0.1820215	11.01709	-0.13638784	0.31353426	-0.011140224	-3.15	19.35	-41.100002	-	-	-	-	-	-	-	-	-
1531156310956	-	-	-0.019160157	-0.17723145	11.06978	-0.052231953	0.18250674	-0.01273812	-1.8000001	18.6	-42.300003	-	-	-	-	-	-	-	-	-
1531156310966	-	-	0.09580079	-0.28261232	10.825489	-0.010686641	0.1308414	-0.026053926	0.0	19.800001	-43.65	-	-	-	-	-	-	-	-	-
1531156310976	-	-	0.19639161	-0.3879932	10.169253	0.08731769	0.014727577	-0.06972977	0.0	19.800001	-43.65	-	-	-	-	-	-	-	-	-
1531156310986	-	-	0.33530274	-0.36883304	9.6758795	0.10116613	-0.023621945	-0.09902454	-1.6500001	21.150002	-44.100002	-	-	-	-	-	-	-	-	-
1531156310996	-	-	0.39278322	-0.20597169	9.053174	0.115547195	-0.027883003	-0.14163512	-1.6500001	21.150002	-44.100002	-	-	-	-	-	-	-	-	-
1531156311007	-	-	0.2682422	-0.047900394	8.856783	0.10595982	-0.039068278	-0.16240777	-1.6500001	21.150002	-44.100002	-	-	-	-	-	-	-	-	-
1531156311017	-	-	-0.009580079	0.2682422	8.56938	0.104894556	0.032304443	-0.14749408	-1.5	20.7	-43.050003	-	-	-	-	-	-	-	-	-
1531156311027	-	-	-0.033530276	0.2682422	8.49753	0.10649245	0.054674994	-0.13577616	-0.45000002	19.95	-41.550003	-	-	-	-	-	-	-	-	-
1531156311037	-	-	-0.023950197	0.6514453	8.49753	0.07346925	0.12231929	-0.07399083	-0.45000002	19.95	-41.550003	-	-	-	-	-	-	-	-	-
1531156311047	-	-	-0.22513184	0.7041358	8.602911	0.05163133	0.1505488	-0.055881333	-3.0	21.6	-42.15	-	-	-	-	-	-	-	-	-
1531156311058	-	-	-0.29698244	0.7568262	8.722662	0.016477603	0.18250674	-0.015401281	-3.0	21.6	-42.15	-	-	-	-	-	-	-	-	-
1531156311068	-	-	-0.26345217	0.79993653	8.818462	-0.023469813	0.18410464	0.0048387432	-3.0	21.6	-42.15	-	-	-	-	-	-	-	-	-
1531156311078	-	-	-0.119750984	0.8143067	9.091495	-0.101234116	0.15907091	0.06129776	-1.35	20.550001	-42.9	-	-	-	-	-	-	-	-	-
1531156311088	-	-	-0.1341211	0.7711963	9.398057	-0.128931	0.14415722	0.05224301	0.15	19.35	-42.300003	-	-	-	-	-	-	-	-	-
1531156311098	-	-	-0.0047900393	0.7807764	9.5561285	-0.14490996	0.15108143	0.031470355	0.15	19.35	-42.300003	-	-	-	-	-	-	-	-	-
1531156311109	-	-	-0.05269043	0.8143067	9.848321	-0.1305289	0.13776563	0.019752447	-0.90000004	21.900002	-42.9	-	-	-	-	-	-	-	-	-
1531156311118	-	-	-0.19639161	0.8909473	10.049502	-0.1108215	0.120721385	0.018154548	-0.90000004	21.900002	-42.9	-	-	-	-	-	-	-	-	-
1531156311128	-	-	-0.25866213	0.8669971	10.078242	-0.09484253	0.114862435	0.008034537	-0.90000004	21.900002	-42.9	-	-	-	-	-	-	-	-	-
1531156311138	-	-	-0.4406836	0.9627979	10.3512745	-0.04211194	0.06213185	0.021350343	-1.8000001	20.7	-41.850002	-	-	-	-	-	-	-	-	-
1531156311148	-	-	-0.4742139	1.101709	10.289004	-0.005360318	0.01312968	0.03786194	-1.35	21.6	-43.350002	-	-	-	-	-	-	-	-	-
1531156311159	-	-	-0.43589357	1.1304493	10.054293	0.007955488	-0.021491414	0.045851424	-1.35	21.6	-43.350002	-	-	-	-	-	-	-	-	-
1531156311169	-	-	-0.3784131	1.0585986	9.81958	0.023934456	-0.059840932	0.062895656	-1.2	19.95	-42.300003	-	-	-	-	-	-	-	-	-
1531156311179	-	-	-0.37362307	1.1256592	9.7142	0.031391308	-0.08008096	0.06715671	-1.2	19.95	-42.300003	-	-	-	-	-	-	-	-	-
1531156311189	-	-	-0.3544629	1.1352394	9.6615095	0.028728146	-0.0758199	0.075678825	-0.6	19.5	-43.65	-	-	-	-	-	-	-	-	-
1531156311199	-	-	-0.32572266	1.2166699	9.383687	0.02979341	-0.079015695	0.098582014	-0.6	19.5	-43.65	-	-	-	-	-	-	-	-	-
1531156311210	-	-	-0.3065625	1.2022998	9.3453665	0.0074228556	-0.0593083	0.115626246	-0.45000002	22.35	-43.5	-	-	-	-	-	-	-	-	-
1531156311220	-	-	-0.3879932	1.22625	9.297466	-0.0010992601	-0.05611251	0.12734416	-0.45000002	22.35	-43.5	-	-	-	-	-	-	-	-	-
1531156311230	-	-	-0.31135255	1.2406201	9.484278	-0.014947698	-0.040666174	0.14918208	-1.35	20.85	-42.45	-	-	-	-	-	-	-	-	-
1531156311240	-	-	-0.100590825	1.2166699	9.74294	-0.03252456	-0.018828254	0.16303052	-1.35	20.85	-42.45	-	-	-	-	-	-	-	-	-
1531156311250	-	-	-0.014370117	1.21188	9.829161	-0.033057194	-0.017230356	0.16729157	-0.3	20.85	-42.9	-	-	-	-	-	-	-	-	-
1531156311260	-	-	0.19639161	1.096919	10.188414	0.0015639011	-0.02255668	0.15557367	-0.3	20.85	-42.9	-	-	-	-	-	-	-	-	-
1531156311271	-	-	0.31135255	1.0202783	10.221944	0.02499972	-0.044927232	0.13213785	-0.15	19.650002	-43.95	-	-	-	-	-	-	-	-	-
1531156311281	-	-	0.3161426	1.0202783	9.987232	0.030858675	-0.058243036	0.11775678	-0.15	19.650002	-43.95	-	-	-	-	-	-	-	-	-
1531156311291	-	-	0.28261232	0.9963282	10.059082	0.03938079	-0.061971463	0.11029992	-1.2	21.0	-43.95	-	-	-	-	-	-	-	-	-
1531156311301	-	-	0.28740236	1.0106983	9.623189	-0.021871917	-0.07368938	0.049579848	-1.2	21.0	-43.95	-	-	-	-	-	-	-	-	-
1531156311311	-	-	0.2778223	1.1112891	9.575289	-0.069276184	-0.052916713	0.036264043	0.0	19.800001	-41.7	-	-	-	-	-	-	-	-	-
1531156311321	-	-	0.1820215	1.1304493	9.73815	-0.09750569	-0.028948266	0.019752447	0.0	19.800001	-41.7	-	-	-	-	-	-	-	-	-
1531156311332	-	-	-0.0047900393	1.2310401	9.982442	-0.13638784	-0.03214406	0.024013504	-0.75	21.75	-43.050003	-	-	-	-	-	-	-	-	-
1531156311342	-	-	-0.07664063	1.2645704	10.097403	-0.13425833	-0.004992978	0.044243313	-0.75	21.75	-43.050003	-	-	-	-	-	-	-	-	-
1531156311352	-	-	-0.0047900393	1.2885206	10.346485	-0.102833025	0.022171266	0.07513598	-2.8500001	20.400002	-42.75	-	-	-	-	-	-	-	-	-
1531156311362	-	-	0.014370117	1.2837305	10.413546	-0.07194036	0.041346025	0.080994934	-2.8500001	20.400002	-42.75	-	-	-	-	-	-	-	-	-
1531156311372	-	-	0.14849122	1.2645704	10.485396	-0.04104769	0.06424922	0.09537601	-0.90000004	22.2	-42.45	-	-	-	-	-	-	-	-	-
1531156311382	-	-	0.20597169	1.1687696	10.581197	-0.019209769	0.0541292	0.076201245	-0.90000004	22.2	-42.45	-	-	-	-	-	-	-	-	-
1531156311393	-	-	0.39757326	1.0490186	10.466236	-0.008557124	0.034421805	0.038384356	-0.15	19.95	-43.5	-	-	-	-	-	-	-	-	-
1531156311402	-	-	0.37362307	0.9388477	10.509346	-0.009089756	0.011518621	-0.009019912	-0.15	19.95	-43.5	-	-	-	-	-	-	-	-	-
1531156311412	-	-	0.28740236	0.9580079	10.552457	-0.013883445	-0.022569843	-0.07187051	0.3	19.5	-43.65	-	-	-	-	-	-	-	-	-
1531156311423	-	-	0.16765137	1.1304493	10.547667	-0.012818182	-0.050266717	-0.09370843	0.3	19.5	-43.65	-	-	-	-	-	-	-	-	-
1531156311433	-	-	-0.13891114	1.2549903	10.633887	0.028727133	-0.078496225	-0.1309927	-1.95	20.550001	-42.15	-	-	-	-	-	-	-	-	-
1531156311442	-	-	-0.23471193	1.4418018	10.585987	0.042042937	-0.083289914	-0.117676884	-1.95	20.550001	-42.15	-	-	-	-	-	-	-	-	-
1531156311452	-	-	-0.38320315	1.5040723	10.514136	0.07400087	-0.051331982	-0.09051264	-0.90000004	20.85	-42.9	-	-	-	-	-	-	-	-	-
1531156311462	-	-	-0.3544629	1.5376027	10.418335	0.09583879	-0.036950912	-0.075066306	-1.35	22.95	-42.15	-	-	-	-	-	-	-	-	-
1531156311473	-	-	-0.3544629	1.5232325	10.600357	0.13791674	-7.3192036E-4	-0.05908734	-1.35	22.95	-42.15	-	-	-	-	-	-	-	-	-
1531156311482	-	-	-0.45026368	1.4849122	10.538086	0.16614625	0.0019312408	-0.060685236	-1.35	22.95	-42.15	-	-	-	-	-	-	-	-	-
1531156311492	-	-	-0.6562354	1.4944923	10.442286	0.20076734	-0.008188771	-0.038314685	-1.35	20.550001	-44.100002	-	-	-	-	-	-	-	-	-
1531156311503	-	-	-0.7664063	1.4753321	10.356065	0.20023471	-0.008188771	-0.022335717	-2.5500002	21.75	-42.75	-	-	-	-	-	-	-	-	-
1531156311513	-	-	-0.8095166	1.331631	10.236314	0.17253783	0.004594402	0.026666446	-2.5500002	21.75	-42.75	-	-	-	-	-	-	-	-	-
1531156311524	-	-	-0.8286768	1.22146	10.207574	0.14164516	0.026964955	0.029862238	-1.2	21.0	-43.5	-	-	-	-	-	-	-	-	-
1531156311534	-	-	-1.0202783	1.1208692	10.427916	0.05216295	0.16704723	0.05383069	-1.2	21.0	-43.5	-	-	-	-	-	-	-	-	-
1531156311545	-	-	-1.0729688	1.1400293	10.715318	0.013280798	0.1995378	0.06182017	-0.75	21.45	-44.25	-	-	-	-	-	-	-	-	-
1531156311555	-	-	-1.1064991	1.1543995	11.175161	-0.039449792	0.26079053	0.14437817	-0.75	21.45	-44.25	-	-	-	-	-	-	-	-	-
1531156311565	-	-	-0.9627979	0.9915381	11.630216	-0.03891716	0.23309362	0.19018453	-1.6500001	19.5	-42.15	-	-	-	-	-	-	-	-	-
1531156311575	-	-	-0.7424561	0.86220706	11.711646	0.002628153	0.15852511	0.2109572	-1.6500001	19.5	-42.15	-	-	-	-	-	-	-	-	-
1531156311586	-	-	-0.5748047	0.5987549	11.654165	0.06973981	0.04720498	0.20190245	-1.8000001	21.75	-43.050003	-	-	-	-	-	-	-	-	-
1531156311596	-	-	-0.4263135	0.34488282	10.94045	0.1570915	-0.028428797	0.15982449	-1.8000001	21.75	-43.050003	-	-	-	-	-	-	-	-	-
1531156311606	-	-	-0.5125342	0.30177248	10.542876	0.19117996	-0.03162459	0.14118236	-0.45000002	21.0	-42.300003	-	-	-	-	-	-	-	-	-
1531156311616	-	-	-0.85741705	0.42152345	10.322535	0.23698634	0.0040617697	0.10815918	-0.45000002	21.0	-42.300003	-	-	-	-	-	-	-	-	-
1531156311627	-	-	-0.82388675	0.5460645	10.298584	0.29557586	0.038682863	0.11135497	-1.35	20.25	-41.7	-	-	-	-	-	-	-	-	-
1531156311637	-	-	-0.9148975	0.82388675	10.293795	0.34617594	0.013116517	0.12893184	-1.35	20.25	-41.7	-	-	-	-	-	-	-	-	-
1531156311648	-	-	-0.7711963	0.8143067	10.260264	0.40583074	-0.025765635	0.14597607	-1.6500001	19.800001	-42.15	-	-	-	-	-	-	-	-	-
1531156311657	-	-	-0.62749517	0.5748047	9.79084	0.50969404	-0.077430956	0.16088976	-1.6500001	19.800001	-42.15	-	-	-	-	-	-	-	-	-
1531156311667	-	-	-0.64186525	0.43110353	9.177715	0.5586962	-0.093409926	0.15556344	0.15	19.35	-42.75	-	-	-	-	-	-	-	-	-
1531156311677	-	-	-0.6658155	0.2682422	8.612491	0.5741426	-0.07210463	0.13638867	0.15	19.35	-42.75	-	-	-	-	-	-	-	-	-
1531156311688	-	-	-0.9436377	0.16286133	8.071217	0.53046674	-0.034820385	0.11881182	-1.35	21.900002	-42.45	-	-	-	-	-	-	-	-	-
1531156311698	-	-	-1.1879297	0.53169435	7.783814	0.4037002	0.0706408	0.11721393	-1.35	21.900002	-42.45	-	-	-	-	-	-	-	-	-
1531156311708	-	-	-1.4609619	0.81909674	7.7167535	0.25722635	0.17929778	0.15609607	-0.6	18.75	-41.7	-	-	-	-	-	-	-	-	-
1531156311719	-	-	-1.7818946	0.97237796	7.999366	0.10169775	0.31032532	0.23812144	-0.6	18.75	-41.7	-	-	-	-	-	-	-	-	-
1531156311728	-	-	-2.069297	0.9963282	8.665181	-0.009622388	0.3859591	0.30949417	-1.95	19.5	-41.7	-	-	-	-	-	-	-	-	-
1531156311738	-	-	-2.0932472	0.9053174	9.273516	-0.1486394	0.4573318	0.4309343	-1.95	19.5	-41.7	-	-	-	-	-	-	-	-	-
1531156311749	-	-	-1.9782863	0.75203615	9.632769	-0.21202263	0.4621255	0.5071007	-1.95	18.45	-41.25	-	-	-	-	-	-	-	-	-
1531156311759	-	-	-1.575923	0.64186525	10.384805	-0.2807322	0.39661172	0.6040398	-1.95	18.45	-41.25	-	-	-	-	-	-	-	-	-
1531156311770	-	-	-1.0729688	0.3784131	10.748848	-0.26954693	0.29274845	0.62534505	-1.5	19.95	-42.300003	-	-	-	-	-	-	-	-	-
1531156311780	-	-	-0.76161623	0.1820215	11.00272	-0.25197005	0.18941778	0.60084397	-1.5	19.95	-42.300003	-	-	-	-	-	-	-	-	-
1531156311790	-	-	-0.57959473	-0.100590825	10.753638	-0.17953207	0.028562851	0.55343974	-1.8000001	19.650002	-42.300003	-	-	-	-	-	-	-	-	-
1531156311801	-	-	-0.4981641	-0.20118165	10.523716	-0.13958465	-0.06890884	0.49325228	-1.8000001	19.650002	-42.300003	-	-	-	-	-	-	-	-	-
1531156311810	-	-	-0.364043	-0.16765137	10.068663	-0.1156162	-0.14667316	0.42347744	0.0	19.800001	-42.15	-	-	-	-	-	-	-	-	-
1531156311820	-	-	-0.26345217	0.05748047	9.75731	-0.114018306	-0.19780585	0.34358263	0.0	19.800001	-42.15	-	-	-	-	-	-	-	-	-
1531156311830	-	-	-0.3879932	0.27303225	9.426797	-0.09857197	-0.20100164	0.24824145	-1.95	19.800001	-41.25	-	-	-	-	-	-	-	-	-
1531156311841	-	-	-0.49337405	0.3544629	9.383687	-0.059157185	-0.1690437	0.21788141	-1.95	19.800001	-41.25	-	-	-	-	-	-	-	-	-
1531156311851	-	-	-0.60354495	0.45984375	9.350157	0.016111702	-0.112463616	0.17716636	-1.5	21.0	-41.100002	-	-	-	-	-	-	-	-	-
1531156311861	-	-	-0.57959473	0.5987549	9.297466	0.06351597	-0.0874299	0.1681116	-1.5	19.95	-43.050003	-	-	-	-	-	-	-	-	-
1531156311872	-	-	-0.6227051	0.7807764	9.105865	0.15193292	-0.0544067	0.15745896	-1.5	19.95	-43.050003	-	-	-	-	-	-	-	-	-
1531156311882	-	-	-0.60833496	0.8813672	8.952583	0.18389085	-0.04322142	0.13828419	-2.4	20.85	-42.45	-	-	-	-	-	-	-	-	-
1531156311893	-	-	-0.60833496	0.9484278	8.47837	0.18868454	-0.05706986	0.115913644	-2.4	20.85	-42.45	-	-	-	-	-	-	-	-	-
1531156311903	-	-	-0.7664063	1.0250684	8.186177	0.15885714	-0.036297202	0.09567362	-1.8000001	19.650002	-41.550003	-	-	-	-	-	-	-	-	-
1531156311913	-	-	-0.9053174	1.1591895	7.9849954	0.076299146	0.044130262	0.11165258	-1.8000001	19.650002	-41.550003	-	-	-	-	-	-	-	-	-
1531156311923	-	-	-0.96758795	1.2837305	8.023315	0.005991689	0.105382964	0.1366863	-3.0	20.85	-41.7	-	-	-	-	-	-	-	-	-
1531156311934	-	-	-1.0825489	1.4513819	8.2197075	-0.11757899	0.20232204	0.19847164	-3.0	20.85	-41.7	-	-	-	-	-	-	-	-	-
1531156311945	-	-	-1.101709	1.5040723	8.57417	-0.1889517	0.24866104	0.23628853	-1.5	19.35	-43.050003	-	-	-	-	-	-	-	-	-
1531156311955	-	-	-1.1687696	1.3028907	9.374106	-0.30506554	0.29979372	0.29114965	-1.5	19.35	-43.050003	-	-	-	-	-	-	-	-	-
1531156311965	-	-	-1.1448194	1.1975098	9.718989	-0.34501296	0.3061853	0.326836	-2.1000001	19.650002	-42.300003	-	-	-	-	-	-	-	-	-
1531156311976	-	-	-0.87178713	1.1160791	10.202784	-0.4089288	0.26197684	0.35240233	-2.1000001	19.650002	-42.300003	-	-	-	-	-	-	-	-	-
1531156311986	-	-	-0.46463382	0.9053174	10.595567	-0.43129936	0.22362731	0.34441286	-3.3000002	20.550001	-42.9	-	-	-	-	-	-	-	-	-
1531156311996	-	-	-0.34967285	0.8382569	10.99314	-0.4483436	0.15545039	0.28955173	-3.3000002	20.550001	-42.9	-	-	-	-	-	-	-	-	-
1531156312007	-	-	-0.22513184	0.8286768	11.338023	-0.4185162	0.07981662	0.234158	-3.3000002	21.150002	-43.350002	-	-	-	-	-	-	-	-	-
1531156312018	-	-	-0.028740235	0.8430469	11.567945	-0.33329505	-0.019252975	0.15266527	-3.3000002	21.150002	-43.350002	-	-	-	-	-	-	-	-	-
1531156312028	-	-	-0.1580713	0.8669971	11.658956	-0.23316018	-0.08423411	0.08395571	-2.8500001	19.95	-42.300003	-	-	-	-	-	-	-	-	-
1531156312038	-	-	-0.2682422	0.9053174	11.505674	-0.1308948	-0.13323627	0.03655144	-2.8500001	19.95	-42.300003	-	-	-	-	-	-	-	-	-
1531156312048	-	-	-0.3161426	0.97237796	11.179952	-0.07070735	-0.1635963	-0.011918092	-0.90000004	22.2	-44.550003	-	-	-	-	-	-	-	-	-
1531156312059	-	-	-0.52690434	1.1496094	10.676997	1.327343E-4	-0.16892263	-0.045473926	-0.90000004	22.2	-44.550003	-	-	-	-	-	-	-	-	-
1531156312068	-	-	-0.5987549	1.2549903	10.269844	0.024101185	-0.1731837	-0.07743186	-1.6500001	20.550001	-43.350002	-	-	-	-	-	-	-	-	-
1531156312078	-	-	-0.5843848	1.2933106	10.169253	0.031025404	-0.16306368	-0.10033504	-1.6500001	20.550001	-43.350002	-	-	-	-	-	-	-	-	-
1531156312089	-	-	-0.6227051	1.3843213	9.939331	0.025166448	-0.16306368	-0.115781374	-2.4	22.650002	-43.350002	-	-	-	-	-	-	-	-	-
1531156312099	-	-	-0.64186525	1.4322218	9.958491	0.030492771	-0.1833037	-0.1376193	-2.4	22.650002	-43.350002	-	-	-	-	-	-	-	-	-
1531156312110	-	-	-0.57001466	1.5519727	9.766891	0.039014887	-0.19555424	-0.14880458	-2.1000001	21.45	-42.300003	-	-	-	-	-	-	-	-	-
1531156312119	-	-	-0.4742139	1.4992822	9.74773	0.045939106	-0.21419637	-0.1658488	-2.1000001	21.45	-42.300003	-	-	-	-	-	-	-	-	-
1531156312129	-	-	-0.4263135	1.4944923	9.632769	0.059787545	-0.22005533	-0.17809935	-3.15	22.050001	-41.850002	-	-	-	-	-	-	-	-	-
1531156312139	-	-	-0.5412744	1.5471827	9.532178	0.08961495	-0.20780478	-0.19780673	-3.15	22.050001	-41.850002	-	-	-	-	-	-	-	-	-
1531156312150	-	-	-0.57959473	1.8058448	9.201666	0.09494127	-0.1849016	-0.18981725	-3.0	22.650002	-42.15	-	-	-	-	-	-	-	-	-
1531156312160	-	-	-0.49337405	1.8154249	9.254355	0.083223365	-0.16253105	-0.18608883	-3.0	22.650002	-42.15	-	-	-	-	-	-	-	-	-
1531156312170	-	-	-0.5604346	1.7962648	9.249566	0.0491349	-0.090625696	-0.19833937	-3.6000001	21.75	-44.25	-	-	-	-	-	-	-	-	-
1531156312180	-	-	-0.60833496	1.695674	9.489068	0.047004372	-0.04055826	-0.20419833	-3.6000001	21.75	-44.25	-	-	-	-	-	-	-	-	-
1531156312190	-	-	-0.67539555	1.7675245	9.891431	0.060320176	-0.014459284	-0.18928462	-3.15	21.0	-41.550003	-	-	-	-	-	-	-	-	-
1531156312201	-	-	-0.68018556	1.7148341	10.001602	0.07470125	-0.011796122	-0.18076251	-1.2	19.650002	-42.300003	-	-	-	-	-	-	-	-	-
1531156312211	-	-	-0.56522465	1.6717237	10.092612	0.10346339	-0.017655076	-0.17117512	-1.2	19.650002	-42.300003	-	-	-	-	-	-	-	-	-
1531156312221	-	-	-0.44547364	1.5998731	9.992022	0.09920233	-0.034166675	-0.1871541	-0.45000002	21.0	-42.300003	-	-	-	-	-	-	-	-	-
1531156312232	-	-	-0.50774413	1.5615528	9.934542	0.050200164	-0.05706986	-0.22763415	-0.45000002	21.0	-42.300003	-	-	-	-	-	-	-	-	-
1531156312243	-	-	-0.5412744	1.4178516	10.111773	0.0326233	-0.06612461	-0.23402573	-1.6500001	20.550001	-42.9	-	-	-	-	-	-	-	-	-
1531156312253	-	-	-0.7232959	1.3986914	10.365645	0.023568552	-0.059200387	-0.26119	-1.6500001	20.550001	-42.9	-	-	-	-	-	-	-	-	-
1531156312263	-	-	-0.8095166	1.3747413	10.609937	0.05126543	-0.06292882	-0.27503842	-3.6000001	22.050001	-43.5	-	-	-	-	-	-	-	-	-
1531156312273	-	-	-0.8909473	1.341211	10.710527	0.10452865	-0.053341433	-0.28675634	-3.6000001	22.050001	-43.5	-	-	-	-	-	-	-	-	-
1531156312284	-	-	-1.0154883	1.4226416	10.653048	0.16205293	-0.038960364	-0.2846258	-2.7	20.85	-42.15	-	-	-	-	-	-	-	-	-
1531156312294	-	-	-1.0538087	1.5088624	10.566827	0.20040245	-0.045351952	-0.26119	-2.7	20.85	-42.15	-	-	-	-	-	-	-	-	-
1531156312305	-	-	-0.9484278	1.5088624	10.490186	0.19933718	-0.060798287	-0.24467838	-3.15	22.050001	-42.75	-	-	-	-	-	-	-	-	-
1531156312315	-	-	-0.847837	1.6046631	10.384805	0.17217295	-0.10181097	-0.20632885	-3.15	22.050001	-42.75	-	-	-	-	-	-	-	-	-
1531156312325	-	-	-0.6322852	1.6477735	10.274634	0.14980239	-0.11086572	-0.1871541	-3.6000001	19.650002	-41.100002	-	-	-	-	-	-	-	-	-
1531156312336	-	-	-0.5460645	1.5471827	10.154883	0.1434108	-0.07038567	-0.17703408	-3.6000001	19.650002	-41.100002	-	-	-	-	-	-	-	-	-
1531156312345	-	-	-0.40715334	1.5136524	10.265054	0.1418129	-0.026177192	-0.1674467	-3.9	20.7	-41.100002	-	-	-	-	-	-	-	-	-
1531156312355	-	-	-0.29698244	1.2741505	10.370435	0.16098857	0.08994843	-0.16051331	-3.9	20.7	-41.100002	-	-	-	-	-	-	-	-	-
1531156312366	-	-	-0.24908204	1.21188	10.605147	0.18548965	0.15120114	-0.16530702	-2.5500002	21.45	-42.75	-	-	-	-	-	-	-	-	-
1531156312376	-	-	-0.23950197	1.1591895	10.91171	0.22170866	0.18582223	-0.19353652	-2.5500002	21.45	-42.75	-	-	-	-	-	-	-	-	-
1531156312386	-	-	-0.35925296	1.1304493	11.122471	0.27017817	0.20552963	-0.24893028	-1.8000001	19.650002	-41.100002	-	-	-	-	-	-	-	-	-
1531156312397	-	-	-0.48379397	1.1400293	11.338023	0.3202456	0.1522664	-0.2824861	-1.8000001	19.650002	-41.100002	-	-	-	-	-	-	-	-	-
1531156312406	-	-	-0.6514453	1.2310401	11.1176815	0.3735088	0.08036105	-0.31497666	-2.1000001	20.7	-41.100002	-	-	-	-	-	-	-	-	-
1531156312417	-	-	-0.8047266	1.2549903	10.509346	0.39534673	-0.022436965	-0.3256293	-2.1000001	20.7	-41.100002	-	-	-	-	-	-	-	-	-
1531156312427	-	-	-0.8861573	1.336421	9.877061	0.39002043	-0.07836335	-0.29846507	-1.35	20.25	-42.15	-	-	-	-	-	-	-	-	-
1531156312437	-	-	-0.8909473	1.3747413	9.431587	0.34900773	-0.09114653	-0.2643766	-1.35	20.25	-42.15	-	-	-	-	-	-	-	-	-
1531156312448	-	-	-0.8813672	1.3076807	9.110655	0.2739066	-0.06611281	-0.2345492	-1.2	20.400002	-43.050003	-	-	-	-	-	-	-	-	-
1531156312457	-	-	-0.87178713	1.1735597	9.029224	0.18122861	-0.018175907	-0.20259127	-1.2	20.400002	-43.050003	-	-	-	-	-	-	-	-	-
1531156312467	-	-	-0.85741705	0.96758795	9.172925	0.09654008	0.083556846	-0.18767756	-2.5500002	19.95	-41.850002	-	-	-	-	-	-	-	-	-
1531156312478	-	-	-1.0202783	1.0202783	9.75731	0.057657924	0.22790018	-0.16051331	-2.5500002	19.95	-41.850002	-	-	-	-	-	-	-	-	-
1531156312488	-	-	-1.1639795	0.9244776	10.221944	0.065114774	0.3589277	-0.12109854	-1.6500001	18.75	-40.95	-	-	-	-	-	-	-	-	-
1531156312498	-	-	-1.2454102	0.7759864	10.643467	0.09547481	0.42763728	-0.055584773	-1.6500001	18.75	-40.95	-	-	-	-	-	-	-	-	-
1531156312508	-	-	-1.101709	0.64186525	10.99314	0.1364875	0.41219094	0.012059518	-1.6500001	19.5	-40.95	-	-	-	-	-	-	-	-	-
1531156312519	-	-	-1.0873389	0.5412744	11.112891	0.15619488	0.3344266	0.02910375	-1.6500001	19.5	-40.95	-	-	-	-	-	-	-	-	-
1531156312529	-	-	-0.8861573	0.32093263	10.99314	0.16951069	0.17996328	0.023244794	-0.15	19.050001	-42.300003	-	-	-	-	-	-	-	-	-
1531156312540	-	-	-0.7568262	0.23471193	10.686578	0.16844542	0.057990503	0.0072658285	-0.15	19.050001	-42.300003	-	-	-	-	-	-	-	-	-
1531156312550	-	-	-0.7376661	0.244292	9.877061	0.12796538	-0.11404971	3.4160912E-4	0.15	19.050001	-41.850002	-	-	-	-	-	-	-	-	-
1531156312560	-	-	-0.7376661	0.30177248	9.455538	0.083224274	-0.17476979	3.4160912E-4	-0.45000002	18.300001	-42.75	-	-	-	-	-	-	-	-	-
1531156312570	-	-	-0.71371585	0.41194338	9.302257	0.0038620678	-0.26158884	-0.004452081	-0.45000002	18.300001	-42.75	-	-	-	-	-	-	-	-	-
1531156312581	-	-	-0.60354495	0.48379397	9.230406	-0.005725312	-0.26691517	-0.0060499776	0.15	18.6	-41.850002	-	-	-	-	-	-	-	-	-
1531156312590	-	-	-0.46942386	0.5987549	8.995694	0.009721023	-0.21844563	-0.01616999	0.15	18.6	-41.850002	-	-	-	-	-	-	-	-	-
1531156312600	-	-	-0.40715334	0.57959473	8.789722	0.029961046	-0.14440975	-0.012441564	-0.3	18.75	-42.45	-	-	-	-	-	-	-	-	-
1531156312610	-	-	-0.22992188	0.6322852	8.660391	0.0853548	0.037217844	-0.047062658	-0.3	18.75	-42.45	-	-	-	-	-	-	-	-	-
1531156312621	-	-	-0.244292	0.6466553	8.646021	0.086952694	0.1405485	-0.07209638	0.0	18.150002	-41.25	-	-	-	-	-	-	-	-	-
1531156312631	-	-	-0.34488282	0.71371585	8.789722	0.08748533	0.30033815	-0.11577222	0.0	18.150002	-41.25	-	-	-	-	-	-	-	-	-
1531156312642	-	-	-0.57001466	0.8143067	9.0004835	0.083224274	0.33495927	-0.12269644	0.0	19.2	-42.45	-	-	-	-	-	-	-	-	-
1531156312652	-	-	-0.8430469	1.0059083	9.239985	0.06191898	0.370113	-0.13121855	0.0	19.2	-42.45	-	-	-	-	-	-	-	-	-
1531156312663	-	-	-0.9915381	1.0011182	9.469908	0.011318919	0.3275024	-0.11523958	-0.45000002	20.400002	-42.300003	-	-	-	-	-	-	-	-	-
1531156312673	-	-	-1.1064991	1.2454102	9.867481	-0.040879037	0.22257386	-0.07156374	-0.45000002	20.400002	-42.300003	-	-	-	-	-	-	-	-	-
1531156312684	-	-	-1.0106983	1.3172607	10.0063925	-0.06271696	0.13202637	-0.052921616	-0.3	18.150002	-40.95	-	-	-	-	-	-	-	-	-
1531156312693	-	-	-0.92926764	1.2502003	9.963282	-0.073902234	0.015912555	-0.015104726	-0.3	18.150002	-40.95	-	-	-	-	-	-	-	-	-
1531156312704	-	-	-0.78556645	1.2166699	9.690249	-0.10106648	-0.089016	0.01738584	0.15	17.550001	-42.300003	-	-	-	-	-	-	-	-	-
1531156312715	-	-	-0.6993457	1.1208692	9.474698	-0.11491492	-0.14867081	0.03443007	0.15	17.550001	-42.300003	-	-	-	-	-	-	-	-	-
1531156312724	-	-	-0.45026368	1.101709	9.244776	-0.14314443	-0.15666029	0.023244794	-0.90000004	19.2	-40.050003	-	-	-	-	-	-	-	-	-
1531156312734	-	-	-0.34967285	1.1831397	9.297466	-0.15859076	-0.120441295	-0.0076478743	-0.90000004	19.2	-40.050003	-	-	-	-	-	-	-	-	-
1531156312745	-	-	-0.45026368	1.22146	9.311836	-0.16338445	-0.09487495	-0.02096368	0.45000002	19.050001	-40.65	-	-	-	-	-	-	-	-	-
1531156312755	-	-	-0.49337405	1.22625	9.580078	-0.14048126	-0.033089608	-0.018300518	0.45000002	19.050001	-40.65	-	-	-	-	-	-	-	-	-
1531156312765	-	-	-0.6514453	1.4034815	9.79563	-0.07922856	-6.641203E-5	-0.015637357	-0.45000002	18.300001	-42.300003	-	-	-	-	-	-	-	-	-
1531156312777	-	-	-0.6227051	1.3699512	9.814791	-0.021171648	0.0036620134	0.0035374025	-0.45000002	18.300001	-42.300003	-	-	-	-	-	-	-	-	-
1531156312785	-	-	-0.5843848	1.4226416	9.5561285	0.020373667	-6.641203E-5	0.010994254	-0.3	19.5	-43.350002	-	-	-	-	-	-	-	-	-
1531156312795	-	-	-0.57001466	1.3699512	9.307046	0.034222107	-0.0053927344	0.035495333	-0.3	19.5	-43.350002	-	-	-	-	-	-	-	-	-
1531156312805	-	-	-0.47900394	1.4370118	9.072334	0.013982081	-0.009653792	0.045082718	-0.6	21.150002	-43.350002	-	-	-	-	-	-	-	-	-
1531156312816	-	-	-0.45984375	1.4801221	8.8951025	-0.027563235	-0.012316953	0.06106168	-0.6	21.150002	-43.350002	-	-	-	-	-	-	-	-	-
1531156312826	-	-	-0.5221143	1.5950831	8.856783	-0.09360963	-0.0011316765	0.07757328	-0.15	21.45	-41.100002	-	-	-	-	-	-	-	-	-
1531156312837	-	-	-0.6322852	1.5663428	8.957374	-0.16018866	-0.0011316765	0.11006384	-0.15	21.45	-41.100002	-	-	-	-	-	-	-	-	-
1531156312847	-	-	-0.6466553	1.5280225	9.192085	-0.19481035	0.014306941	0.12710209	0.75	19.650002	-41.850002	-	-	-	-	-	-	-	-	-
1531156312857	-	-	-0.6562354	1.5950831	9.570498	-0.21824616	0.03081854	0.16438635	0.75	19.650002	-41.850002	-	-	-	-	-	-	-	-	-
1531156312868	-	-	-0.7041358	1.6334034	9.968072	-0.2038651	0.03827539	0.19261585	-0.75	18.6	-42.75	-	-	-	-	-	-	-	-	-
1531156312878	-	-	-0.6179151	1.5519727	10.025552	-0.1841577	0.036144864	0.21605168	-0.75	18.6	-42.75	-	-	-	-	-	-	-	-	-
1531156312888	-	-	-0.39757326	1.6381935	9.992022	-0.15539557	4.5850384E-4	0.24747698	-0.15	19.95	-41.850002	-	-	-	-	-	-	-	-	-
1531156312899	-	-	-0.19639161	1.5950831	9.924961	-0.13728607	-0.018183624	0.26239067	0.6	20.25	-43.65	-	-	-	-	-	-	-	-	-
1531156312909	-	-	0.0047900393	1.4370118	9.800421	-0.12769869	-0.058131043	0.23842223	0.6	20.25	-43.65	-	-	-	-	-	-	-	-	-
1531156312920	-	-	0.12454102	1.3795313	9.7812605	-0.1197092	-0.07144684	0.21551904	-0.45000002	19.650002	-42.75	-	-	-	-	-	-	-	-	-
1531156312929	-	-	0.35925296	1.3220508	9.536968	-0.09733865	-0.097545825	0.1521358	-0.45000002	19.650002	-42.75	-	-	-	-	-	-	-	-	-
1531156312939	-	-	0.35925296	1.4274317	9.517808	-0.08668601	-0.09115424	0.10632943	-0.3	20.25	-42.15	-	-	-	-	-	-	-	-	-
1531156312950	-	-	0.23950197	1.5615528	9.604029	-0.03448805	-0.05546788	0.004064045	-0.3	20.25	-42.15	-	-	-	-	-	-	-	-	-
1531156312960	-	-	0.019160157	1.6094532	9.5561285	-0.009986964	-0.032564696	-0.020437038	-0.3	19.5	-41.7	-	-	-	-	-	-	-	-	-
1531156312970	-	-	-0.2682422	1.8824854	9.340576	0.014514118	-7.412839E-5	-0.031622313	-0.3	19.5	-41.7	-	-	-	-	-	-	-	-	-
1531156312981	-	-	-0.3544629	2.0357666	9.278306	-0.009454331	0.02602485	-0.015643347	0.3	20.550001	-42.15	-	-	-	-	-	-	-	-	-
1531156312991	-	-	-0.4406836	2.1267774	9.316627	-0.07070704	0.113376535	0.0035314127	0.3	20.550001	-42.15	-	-	-	-	-	-	-	-	-
1531156313001	-	-	-0.4263135	2.1746778	9.551338	-0.09680602	0.15651974	0.020043012	0.6	19.2	-43.65	-	-	-	-	-	-	-	-	-
1531156313012	-	-	-0.5412744	2.193838	10.083033	-0.09520812	0.17196608	0.028032495	0.6	19.2	-43.65	-	-	-	-	-	-	-	-	-
1531156313022	-	-	-0.52690434	2.2704787	10.298584	-0.07603336	0.16557449	0.05732727	-0.45000002	19.35	-42.300003	-	-	-	-	-	-	-	-	-
1531156313032	-	-	-0.5125342	2.064507	10.317744	-0.0568586	0.0814186	0.085556775	-0.45000002	19.35	-42.300003	-	-	-	-	-	-	-	-	-
1531156313042	-	-	-0.4023633	1.9974464	10.116563	-0.05206491	0.03135117	0.092480995	-0.45000002	19.35	-40.65	-	-	-	-	-	-	-	-	-
1531156313053	-	-	-0.3784131	1.7723145	9.75731	-0.0733702	-0.11405742	0.059990432	-0.45000002	19.35	-40.65	-	-	-	-	-	-	-	-	-
1531156313063	-	-	-0.2921924	1.6813037	9.350157	-0.12982921	-0.21152912	0.03868514	-0.45000002	21.0	-40.2	-	-	-	-	-	-	-	-	-
1531156313073	-	-	-0.25387207	1.6765138	9.081915	-0.18628824	-0.2722492	0.012053529	-0.45000002	21.0	-40.2	-	-	-	-	-	-	-	-	-
1531156313083	-	-	-0.2921924	1.8106349	9.029224	-0.24913883	-0.27278182	-0.011382289	-1.6500001	19.5	-41.25	-	-	-	-	-	-	-	-	-
1531156313094	-	-	-0.3784131	1.949546	9.273516	-0.2768357	-0.229106	-0.011914921	-1.6500001	19.5	-41.25	-	-	-	-	-	-	-	-	-
1531156313104	-	-	-0.34967285	2.1698878	9.493857	-0.26991147	-0.17531013	-0.0044580707	-1.6500001	20.25	-41.7	-	-	-	-	-	-	-	-	-
1531156313114	-	-	-0.46942386	2.0980372	9.881851	-0.22889881	-0.08529528	0.013651426	-1.6500001	20.25	-41.7	-	-	-	-	-	-	-	-	-
1531156313124	-	-	-0.4263135	2.1124072	10.025552	-0.1809619	0.020698529	0.020043012	-2.4	21.150002	-42.45	-	-	-	-	-	-	-	-	-
1531156313135	-	-	-0.4981641	1.8872755	10.126143	-0.12982921	0.14906289	0.014184057	-2.4	21.150002	-42.45	-	-	-	-	-	-	-	-	-
1531156313145	-	-	-0.64186525	1.6190332	10.408755	-0.08402284	0.2848841	0.008325103	-1.35	21.6	-42.45	-	-	-	-	-	-	-	-	-
1531156313156	-	-	-0.9867481	1.4753321	10.748848	-0.025433298	0.3775621	0.016314587	-1.35	21.6	-42.45	-	-	-	-	-	-	-	-	-
1531156313166	-	-	-1.2070899	1.2358302	10.782378	0.018775178	0.45266327	0.028565127	0.15	19.95	-43.050003	-	-	-	-	-	-	-	-	-
1531156313177	-	-	-1.1879297	1.1256592	10.835069	0.026232028	0.51018757	0.06638201	0.15	19.95	-43.050003	-	-	-	-	-	-	-	-	-
1531156313187	-	-	-0.9627979	0.9627979	10.863809	-0.012117493	0.46704432	0.100470476	-0.3	21.150002	-43.65	-	-	-	-	-	-	-	-	-
1531156313198	-	-	-0.6562354	0.93405765	10.94524	-0.0419449	0.4100527	0.09887258	-0.3	21.150002	-43.65	-	-	-	-	-	-	-	-	-
1531156313208	-	-	-0.47900394	0.5508545	11.127261	-0.07709862	0.2651767	0.03868514	0.6	20.25	-42.9	-	-	-	-	-	-	-	-	-
1531156313218	-	-	-0.5029541	0.3065625	11.074571	-0.07976179	0.20019558	-0.0023275418	0.0	20.85	-44.550003	-	-	-	-	-	-	-	-	-
1531156313228	-	-	-0.5891748	0.15328126	11.064991	-0.094142854	0.13947551	-0.064645514	0.0	20.85	-44.550003	-	-	-	-	-	-	-	-	-
1531156313239	-	-	-0.5221143	0.038320314	11.0123005	-0.0898818	0.12402918	-0.09607082	0.3	20.25	-45.0	-	-	-	-	-	-	-	-	-
1531156313249	-	-	-0.6610254	0.086220704	11.338023	-0.074435465	0.09686494	-0.1669109	0.3	20.25	-45.0	-	-	-	-	-	-	-	-	-
1531156313260	-	-	-0.76161623	0.1820215	11.496095	-0.030226989	0.09686494	-0.18555303	-1.5	21.45	-43.5	-	-	-	-	-	-	-	-	-
1531156313270	-	-	-0.8047266	0.17723145	11.448194	0.061385754	0.08621229	-0.18608566	-1.5	21.45	-43.5	-	-	-	-	-	-	-	-	-
1531156313280	-	-	-0.8095166	0.15328126	11.376344	0.1050616	0.056384888	-0.17969407	-1.2	20.7	-42.300003	-	-	-	-	-	-	-	-	-
1531156313291	-	-	-0.7807764	0.10538086	10.97877	0.17217326	-0.034162592	-0.1818246	-1.2	20.7	-42.300003	-	-	-	-	-	-	-	-	-
1531156313301	-	-	-0.9484278	0.033530276	10.471025	0.20253329	-0.086360544	-0.19087934	1.35	21.6	-43.65	-	-	-	-	-	-	-	-	-
1531156313311	-	-	-1.1064991	0.11496094	9.848321	0.18495643	-0.1316343	-0.18288986	1.35	21.6	-43.65	-	-	-	-	-	-	-	-	-
1531156313322	-	-	-1.2166699	0.17723145	9.455538	0.15672693	-0.13056903	-0.15412772	0.6	20.550001	-42.45	-	-	-	-	-	-	-	-	-
1531156313332	-	-	-1.4178516	0.45026368	9.335787	0.06724471	-0.07197948	-0.10778873	0.6	20.550001	-42.45	-	-	-	-	-	-	-	-	-
1531156313343	-	-	-1.4609619	0.53169435	9.642349	0.001198313	-0.049608927	-0.06517815	1.5	19.650002	-43.050003	-	-	-	-	-	-	-	-	-
1531156313353	-	-	-1.4753321	0.5843848	10.0063925	-0.022771848	-0.019803762	-0.026313255	1.5	19.650002	-43.050003	-	-	-	-	-	-	-	-	-
1531156313364	-	-	-1.5663428	0.46942386	10.193204	-0.014782365	0.03878578	0.029613128	0.3	19.5	-42.15	-	-	-	-	-	-	-	-	-
1531156313375	-	-	-1.7339942	0.3879932	10.389595	0.0017292341	0.08405952	0.081811085	0.3	19.5	-42.15	-	-	-	-	-	-	-	-	-
1531156313386	-	-	-1.8633252	0.4167334	10.518927	-0.0035970882	0.09950586	0.13187851	0.15	21.0	-44.7	-	-	-	-	-	-	-	-	-
1531156313396	-	-	-1.8489552	0.38320315	10.9069195	0.008120821	0.1085606	0.18514174	0.15	21.0	-44.7	-	-	-	-	-	-	-	-	-
1531156313406	-	-	-1.8681153	0.3544629	11.160791	0.054459825	0.04571	0.20804492	0.15	19.050001	-43.95	-	-	-	-	-	-	-	-	-
1531156313416	-	-	-1.839375	0.36883304	11.203902	0.08162407	-0.03844589	0.23733969	0.15	19.050001	-43.95	-	-	-	-	-	-	-	-	-
1531156313427	-	-	-1.6573536	0.35925296	10.8925495	0.12956096	-0.1822566	0.24586181	-0.15	19.95	-43.5	-	-	-	-	-	-	-	-	-
1531156313437	-	-	-1.5184424	0.44547364	10.485396	0.14980099	-0.2616188	0.2506555	-0.15	19.95	-43.5	-	-	-	-	-	-	-	-	-
1531156313447	-	-	-1.3891114	0.49337405	9.594449	0.124234654	-0.32766518	0.24799234	0.15	20.400002	-42.75	-	-	-	-	-	-	-	-	-
1531156313457	-	-	-1.3028907	0.5748047	9.057964	0.08162407	-0.32553464	0.26077554	0.0	20.550001	-42.45	-	-	-	-	-	-	-	-	-
1531156313468	-	-	-1.3651612	0.7376661	8.713081	-0.03768555	-0.3111536	0.2703629	0.0	20.550001	-42.45	-	-	-	-	-	-	-	-	-
1531156313478	-	-	-1.2981006	0.8334668	8.650811	-0.105862476	-0.29410934	0.27568924	-1.2	20.400002	-43.050003	-	-	-	-	-	-	-	-	-
1531156313488	-	-	-1.1064991	0.9963282	8.919053	-0.18682258	-0.20675766	0.29752716	-1.2	20.400002	-43.050003	-	-	-	-	-	-	-	-	-
1531156313499	-	-	-0.977168	1.092129	9.125025	-0.18415941	-0.16574499	0.30711454	-1.5	21.0	-42.300003	-	-	-	-	-	-	-	-	-
1531156313509	-	-	-0.8813672	0.9580079	9.359736	-0.14048357	-0.10449229	0.32256088	-1.5	21.0	-42.300003	-	-	-	-	-	-	-	-	-
1531156313520	-	-	-0.7759864	0.96758795	9.359736	-0.11278669	-0.07466488	0.3129735	-1.6500001	20.85	-42.9	-	-	-	-	-	-	-	-	-
1531156313529	-	-	-0.5221143	0.78556645	9.350157	-0.08349192	-0.05495749	0.27728713	-1.6500001	20.85	-42.9	-	-	-	-	-	-	-	-	-
1531156313539	-	-	-0.488584	0.74724615	9.268726	-0.078698225	-0.05069643	0.24799234	-0.75	21.0	-43.5	-	-	-	-	-	-	-	-	-
1531156313550	-	-	-0.53169435	0.7376661	9.115445	-0.12024354	-0.04323958	0.19206595	-0.75	21.0	-43.5	-	-	-	-	-	-	-	-	-
1531156313560	-	-	-0.48379397	0.8286768	9.168135	-0.15806043	-0.041641682	0.17076066	0.3	20.25	-42.9	-	-	-	-	-	-	-	-	-
1531156313571	-	-	-0.60354495	1.0059083	9.627979	-0.21878052	-0.056555387	0.1382701	0.3	20.25	-42.9	-	-	-	-	-	-	-	-	-
1531156313581	-	-	-0.5748047	1.1064991	9.958491	-0.21984577	-0.077860676	0.12974799	-1.6500001	20.85	-42.15	-	-	-	-	-	-	-	-	-
1531156313591	-	-	-0.48379397	1.092129	10.360855	-0.19800785	-0.1327218	0.10311637	-1.6500001	20.85	-42.15	-	-	-	-	-	-	-	-	-
1531156313602	-	-	-0.30177248	0.9867481	10.585987	-0.14794043	-0.19184397	0.048255254	-1.6500001	20.25	-43.350002	-	-	-	-	-	-	-	-	-
1531156313612	-	-	-0.25866213	0.92926764	10.600357	-0.06911085	-0.24830298	-0.01033429	-1.6500001	20.25	-43.350002	-	-	-	-	-	-	-	-	-
1531156313622	-	-	-0.37362307	0.89573735	10.399176	0.034752432	-0.26907563	-0.08277227	-1.35	20.25	-43.350002	-	-	-	-	-	-	-	-	-
1531156313632	-	-	-0.5987549	0.92926764	10.030342	0.13382202	-0.22806296	-0.14562288	-1.35	20.25	-43.350002	-	-	-	-	-	-	-	-	-
1531156313643	-	-	-0.82388675	1.2022998	9.316627	0.2110537	-0.15988603	-0.1658629	-2.7	21.900002	-42.9	-	-	-	-	-	-	-	-	-
1531156313654	-	-	-0.9963282	1.4274317	9.043594	0.23289162	-0.107688084	-0.1674608	-2.7	21.900002	-42.9	-	-	-	-	-	-	-	-	-
1531156313664	-	-	-1.092129	1.5998731	8.722662	0.2211737	-0.04590274	-0.14668815	-2.1000001	21.45	-43.95	-	-	-	-	-	-	-	-	-
1531156313674	-	-	-1.2406201	1.6429834	8.59333	0.1615189	-0.017673232	-0.10674072	-2.1000001	21.45	-43.95	-	-	-	-	-	-	-	-	-
1531156313684	-	-	-1.2645704	1.6190332	8.51669	0.099200934	0.013752068	-0.057205927	-1.8000001	21.45	-43.95	-	-	-	-	-	-	-	-	-
1531156313695	-	-	-1.1687696	1.6286134	8.713081	0.01983873	0.041981578	-0.002344806	-1.8000001	21.45	-43.95	-	-	-	-	-	-	-	-	-
1531156313705	-	-	-0.9244776	1.5136524	9.005274	-0.027565539	0.040916312	0.03813524	-2.5500002	22.050001	-41.850002	-	-	-	-	-	-	-	-	-
1531156313715	-	-	-0.7568262	1.4034815	9.187295	-0.041413978	0.032926828	0.07648476	-2.5500002	22.050001	-41.850002	-	-	-	-	-	-	-	-	-
1531156313726	-	-	-0.46942386	1.2358302	9.354947	-0.025967643	0.026535243	0.08767004	-1.5	22.35	-42.75	-	-	-	-	-	-	-	-	-
1531156313736	-	-	-0.28261232	1.1687696	9.436378	-0.011586571	0.011088907	0.06370159	-1.5	22.35	-42.75	-	-	-	-	-	-	-	-	-
1531156313746	-	-	-0.16286133	1.1783496	9.292676	0.017708201	9.688947E-4	0.025884703	-1.8000001	21.0	-41.850002	-	-	-	-	-	-	-	-	-
1531156313756	-	-	-0.19639161	1.1879297	9.196876	0.021969259	0.023872081	3.1835516E-4	-1.8000001	21.0	-41.850002	-	-	-	-	-	-	-	-	-
1531156313767	-	-	-0.27303225	1.1831397	9.244776	0.006522924	0.04251421	-0.035900638	-1.35	22.95	-43.350002	-	-	-	-	-	-	-	-	-
1531156313777	-	-	-0.45026368	1.2597803	9.292676	1.313375E-4	0.06701529	-0.051346973	-0.15	21.0	-41.550003	-	-	-	-	-	-	-	-	-
1531156313787	-	-	-0.6466553	1.2885206	9.350157	-0.025967643	0.10376691	-0.051879603	-0.15	21.0	-41.550003	-	-	-	-	-	-	-	-	-
1531156313798	-	-	-0.67539555	1.2885206	9.484278	-0.038750816	0.13093117	-0.026313255	-0.75	21.0	-41.100002	-	-	-	-	-	-	-	-	-
1531156313808	-	-	-0.8286768	1.2310401	9.584868	-0.07390454	0.15596488	-0.0087363925	-0.75	21.0	-41.100002	-	-	-	-	-	-	-	-	-
1531156313818	-	-	-1.0059083	1.2597803	9.766891	-0.09201404	0.17407437	0.013101528	-1.2	21.75	-43.050003	-	-	-	-	-	-	-	-	-
1531156313829	-	-	-1.0681788	1.21188	10.049502	-0.15326674	0.18206386	0.057842635	-1.2	21.75	-43.050003	-	-	-	-	-	-	-	-	-
1531156313838	-	-	-1.1256592	1.1543995	10.183623	-0.190551	0.16981332	0.083941616	-1.5	21.0	-43.050003	-	-	-	-	-	-	-	-	-
1531156313848	-	-	-0.8861573	1.1783496	10.676997	-0.2640549	0.15648888	0.13027392	-1.5	21.0	-43.050003	-	-	-	-	-	-	-	-	-
1531156313858	-	-	-0.9196875	1.1783496	11.309282	-0.31731814	0.12453094	0.13133919	-1.2	21.0	-42.75	-	-	-	-	-	-	-	-	-
1531156313868	-	-	-0.9484278	1.1783496	12.114009	-0.29228443	0.019069765	0.14039394	-1.2	21.0	-42.75	-	-	-	-	-	-	-	-	-
1531156313878	-	-	-1.0585986	1.1304493	12.458892	-0.23262961	-0.06455349	0.124414966	-1.95	21.150002	-43.65	-	-	-	-	-	-	-	-	-
1531156313889	-	-	-1.1064991	1.2070899	12.425362	-0.08295996	-0.23020211	0.14305711	-1.95	21.150002	-43.65	-	-	-	-	-	-	-	-	-
1531156313899	-	-	-0.74724615	1.2693604	11.970308	0.004924364	-0.29305273	0.1297413	-1.5	22.35	-43.5	-	-	-	-	-	-	-	-	-
1531156313909	-	-	-0.22992188	1.2022998	11.429033	0.09706973	-0.330337	0.08127176	-1.5	22.35	-43.5	-	-	-	-	-	-	-	-	-
1531156313921	-	-	-0.19160157	1.0538087	11.084151	0.16205087	-0.32927173	0.021084318	-1.95	22.95	-43.350002	-	-	-	-	-	-	-	-	-
1531156313929	-	-	-0.25866213	1.0250684	10.863809	0.22277094	-0.30423802	-0.024722053	-1.95	22.95	-43.350002	-	-	-	-	-	-	-	-	-
1531156313940	-	-	-0.28261232	1.0442286	10.830278	0.25792468	-0.2909222	-0.07212632	-1.35	21.6	-42.45	-	-	-	-	-	-	-	-	-
1531156313950	-	-	-0.09580079	1.1735597	10.5764065	0.30213314	-0.25204006	-0.113139	-1.35	21.6	-42.45	-	-	-	-	-	-	-	-	-
1531156313960	-	-	-0.09580079	1.1927198	10.370435	0.31971002	-0.20942946	-0.14403167	-2.1000001	20.7	-42.75	-	-	-	-	-	-	-	-	-
1531156313970	-	-	-0.2778223	1.1735597	10.197993	0.3330258	-0.15297045	-0.17812014	-2.1000001	20.7	-42.75	-	-	-	-	-	-	-	-	-
1531156313980	-	-	-0.27303225	1.22146	9.982442	0.32184055	-0.08905458	-0.1775875	-2.4	20.25	-45.300003	-	-	-	-	-	-	-	-	-
1531156313990	-	-	-0.23471193	1.0873389	9.800421	0.27603418	-0.03951978	-0.18664224	-2.4	20.25	-45.300003	-	-	-	-	-	-	-	-	-
1531156314000	-	-	-0.23950197	0.9532178	9.75731	0.21158567	0.01054765	-0.21167596	-3.7500002	22.2	-43.65	-	-	-	-	-	-	-	-	-
1531156314011	-	-	-0.19639161	0.96758795	9.958491	0.14074558	0.05741929	-0.22339387	-3.7500002	22.2	-43.65	-	-	-	-	-	-	-	-	-
1531156314021	-	-	-0.3305127	0.8286768	10.308165	0.10612448	0.07446352	-0.2516234	-3.3000002	21.900002	-42.45	-	-	-	-	-	-	-	-	-
1531156314031	-	-	-0.38320315	0.8143067	10.624307	0.10505922	0.039309792	-0.27292866	-3.3000002	21.900002	-42.45	-	-	-	-	-	-	-	-	-
1531156314041	-	-	-0.43110353	0.7951465	10.739268	0.13169084	-0.0054313163	-0.3032887	-2.5500002	21.75	-43.5	-	-	-	-	-	-	-	-	-
1531156314052	-	-	-0.49337405	0.90052736	10.662627	0.18655196	-0.026203971	-0.3229961	-2.5500002	21.75	-43.5	-	-	-	-	-	-	-	-	-
1531156314062	-	-	-0.49337405	0.93405765	10.341695	0.2648489	-0.019812386	-0.31873503	-1.5	21.0	-45.15	-	-	-	-	-	-	-	-	-
1531156314072	-	-	-0.488584	0.86220706	9.929751	0.30000263	0.041972954	-0.31607187	-1.5	21.0	-45.15	-	-	-	-	-	-	-	-	-
1531156314082	-	-	-0.5604346	0.82388675	9.666299	0.32343844	0.11068251	-0.29956028	-1.5	21.75	-42.75	-	-	-	-	-	-	-	-	-
1531156314093	-	-	-0.6610254	0.8430469	9.402847	0.3159816	0.20336051	-0.29263607	-1.5	21.75	-42.75	-	-	-	-	-	-	-	-	-
1531156314103	-	-	-0.6610254	0.89573735	9.383687	0.31012264	0.25396055	-0.27079815	-1.2	21.45	-43.050003	-	-	-	-	-	-	-	-	-
1531156314113	-	-	-0.6466553	0.8430469	9.498648	0.2930784	0.33012697	-0.23777494	-1.2	21.45	-43.050003	-	-	-	-	-	-	-	-	-
1531156314123	-	-	-0.6945557	0.87178713	9.74294	0.29574156	0.34450805	-0.20421912	-1.2	21.0	-41.100002	-	-	-	-	-	-	-	-	-
1531156314134	-	-	-0.8047266	0.87178713	9.79084	0.29733947	0.3455733	-0.18131593	-1.2	21.0	-41.100002	-	-	-	-	-	-	-	-	-
1531156314144	-	-	-0.79993653	0.79035646	9.69504	0.2504678	0.29763642	-0.12538955	-1.95	19.800001	-42.9	-	-	-	-	-	-	-	-	-
1531156314154	-	-	-0.8286768	0.8095166	9.656719	0.21637936	0.23904687	-0.09343161	-1.95	19.800001	-42.9	-	-	-	-	-	-	-	-	-
1531156314165	-	-	-0.7807764	0.7951465	9.575289	0.09920026	0.08990985	-0.06307157	-0.75	21.45	-40.65	-	-	-	-	-	-	-	-	-
1531156314174	-	-	-0.7232959	0.7951465	9.431587	0.043806516	-0.006496581	-0.045494713	-0.75	21.45	-40.65	-	-	-	-	-	-	-	-	-
1531156314184	-	-	-0.5460645	0.7664063	9.484278	-0.045143064	-0.14285043	-0.032178905	-0.75	19.650002	-43.5	-	-	-	-	-	-	-	-	-
1531156314195	-	-	-0.4981641	0.732876	9.503438	-0.06271993	-0.21422315	-0.03590733	-0.75	19.650002	-43.5	-	-	-	-	-	-	-	-	-
1531156314205	-	-	-0.56522465	0.8047266	9.465117	-0.052067284	-0.27707377	-0.02845048	-0.45000002	19.35	-40.65	-	-	-	-	-	-	-	-	-
1531156314215	-	-	-0.60833496	0.8334668	9.311836	-0.02703357	-0.2792043	-0.017797833	-0.45000002	19.050001	-41.550003	-	-	-	-	-	-	-	-	-
1531156314227	-	-	-0.6179151	0.8765772	9.201666	0.032088608	-0.21688631	0.0072358805	-0.45000002	19.050001	-41.550003	-	-	-	-	-	-	-	-	-
1531156314239	-	-	-0.51732427	0.977168	9.0148535	0.098135	-0.13912201	0.022149583	-2.1000001	19.650002	-42.300003	-	-	-	-	-	-	-	-	-
1531156314249	-	-	-0.6179151	0.9915381	8.851993	0.15352876	-0.06189033	0.034400124	-2.1000001	19.650002	-42.300003	-	-	-	-	-	-	-	-	-
1531156314259	-	-	-0.6610254	0.9915381	8.717872	0.15938771	0.0020255349	0.065825425	-1.2	19.050001	-41.100002	-	-	-	-	-	-	-	-	-
1531156314269	-	-	-0.8286768	1.1064991	8.49753	0.108255014	0.020667665	0.12281708	-1.2	19.050001	-41.100002	-	-	-	-	-	-	-	-	-
1531156314280	-	-	-0.7807764	1.21188	8.4304695	0.04700231	9.602704E-4	0.16436239	-2.5500002	19.650002	-40.2	-	-	-	-	-	-	-	-	-
1531156314290	-	-	-0.847837	1.2454102	8.53585	-0.072839946	-0.031530295	0.22295193	-2.5500002	19.650002	-40.2	-	-	-	-	-	-	-	-	-
1531156314300	-	-	-0.85741705	1.2741505	8.732242	-0.1548653	-0.06082507	0.25490987	-1.5	20.7	-41.850002	-	-	-	-	-	-	-	-	-
1531156314310	-	-	-0.7424561	1.0777588	8.847202	-0.2768381	-0.114620924	0.30923834	-1.5	20.7	-41.850002	-	-	-	-	-	-	-	-	-
1531156314321	-	-	-0.5604346	1.0059083	9.053174	-0.34874344	-0.11195776	0.33906576	-0.6	19.2	-42.15	-	-	-	-	-	-	-	-	-
1531156314331	-	-	-0.3161426	0.97237796	9.6615095	-0.36685294	-0.098641954	0.32415205	-0.6	19.2	-42.15	-	-	-	-	-	-	-	-	-
1531156314341	-	-	0.014370117	0.9963282	10.255474	-0.29548022	-0.072010346	0.30764046	-0.6	20.25	-43.350002	-	-	-	-	-	-	-	-	-
1531156314351	-	-	0.0	1.0298585	10.221944	-0.21398787	-0.025143702	0.28526604	-0.6	20.25	-43.350002	-	-	-	-	-	-	-	-	-
1531156314362	-	-	-0.047900394	0.9484278	10.2315235	-0.13941935	0.020130038	0.26129758	-1.35	21.6	-41.25	-	-	-	-	-	-	-	-	-
1531156314372	-	-	-0.014370117	0.9627979	10.269844	-0.08509087	0.06167535	0.23200281	-1.35	21.6	-41.25	-	-	-	-	-	-	-	-	-
1531156314382	-	-	-0.081430666	0.9963282	10.332115	-0.05739399	0.060610086	0.19578382	-3.3000002	21.150002	-42.9	-	-	-	-	-	-	-	-	-
1531156314393	-	-	-0.16286133	1.0298585	10.289004	-0.03555607	0.044098485	0.15636903	-3.3000002	21.150002	-42.9	-	-	-	-	-	-	-	-	-
1531156314403	-	-	-0.086220704	1.0873389	10.169253	-0.03129501	-0.026741598	0.13080269	-2.1000001	20.400002	-42.75	-	-	-	-	-	-	-	-	-
1531156314413	-	-	-0.06706055	1.1687696	9.958491	-0.0360887	-0.11782171	0.107899494	-2.1000001	20.400002	-42.75	-	-	-	-	-	-	-	-	-
1531156314424	-	-	-0.14849122	1.2502003	9.656719	-0.041947655	-0.20783655	0.08020262	-3.15	21.0	-43.050003	-	-	-	-	-	-	-	-	-
1531156314434	-	-	-0.22992188	1.331631	9.398057	-0.052067667	-0.22594605	0.06209312	-3.15	21.0	-43.050003	-	-	-	-	-	-	-	-	-
1531156314444	-	-	-0.32093263	1.4705421	9.024434	-0.09627614	-0.2168913	0.070082605	-1.2	21.0	-43.5	-	-	-	-	-	-	-	-	-
1531156314455	-	-	-0.34488282	1.5663428	8.990904	-0.11172248	-0.18812916	0.061560493	-2.8500001	19.95	-43.5	-	-	-	-	-	-	-	-	-
1531156314464	-	-	-0.39278322	1.6477735	9.081915	-0.12397302	-0.11302802	0.07487629	-2.8500001	19.95	-43.5	-	-	-	-	-	-	-	-	-
1531156314474	-	-	-0.46463382	1.6669337	9.216036	-0.09787404	-0.027806863	0.077006824	-2.8500001	19.95	-43.5	-	-	-	-	-	-	-	-	-
1531156314484	-	-	-0.43110353	1.719624	9.3453665	-0.060057152	0.058479555	0.11748687	-3.7500002	19.5	-43.65	-	-	-	-	-	-	-	-	-
1531156314495	-	-	-0.4263135	1.7292042	9.350157	-0.038751863	0.09097013	0.13240059	-2.7	21.150002	-43.65	-	-	-	-	-	-	-	-	-
1531156314505	-	-	-0.2778223	1.5471827	9.287886	-0.02650132	0.120264895	0.15051007	-2.7	21.150002	-43.65	-	-	-	-	-	-	-	-	-
1531156314515	-	-	-0.22992188	1.5615528	9.297466	-0.024903424	0.1303849	0.13027005	-2.8500001	20.400002	-42.300003	-	-	-	-	-	-	-	-	-
1531156314526	-	-	-0.3065625	1.4465919	9.292676	-0.06272031	0.103220664	0.1047037	-2.8500001	20.400002	-42.300003	-	-	-	-	-	-	-	-	-
1531156314535	-	-	-0.2682422	1.4801221	9.3309965	-0.07550348	0.09736171	0.1015079	-3.7500002	20.85	-41.7	-	-	-	-	-	-	-	-	-
1531156314545	-	-	-0.40715334	1.6813037	9.3309965	-0.12290776	0.07286063	0.10417107	-3.7500002	20.85	-41.7	-	-	-	-	-	-	-	-	-
1531156314556	-	-	-0.3879932	1.7004639	9.513018	-0.15593095	0.067534305	0.10363843	-3.15	19.650002	-42.75	-	-	-	-	-	-	-	-	-
1531156314565	-	-	-0.38320315	1.7962648	9.570498	-0.18096466	0.07179537	0.12547636	-3.15	19.650002	-42.75	-	-	-	-	-	-	-	-	-
1531156314575	-	-	-0.39278322	1.8106349	9.570498	-0.19161731	0.08244801	0.13186795	-3.15	19.650002	-42.75	-	-	-	-	-	-	-	-	-
1531156314586	-	-	-0.35925296	1.7627344	9.75252	-0.23795632	0.09576382	0.16116272	-2.8500001	19.95	-43.5	-	-	-	-	-	-	-	-	-
1531156314596	-	-	-0.32572266	1.6286134	9.867481	-0.24860896	0.08670907	0.17128274	-3.6000001	21.45	-42.75	-	-	-	-	-	-	-	-	-
1531156314607	-	-	-0.06706055	1.6525636	10.197993	-0.26299003	0.070730105	0.15956482	-3.6000001	21.45	-42.75	-	-	-	-	-	-	-	-	-
1531156314617	-	-	-0.043110352	1.695674	10.289004	-0.2523374	0.07126273	0.16808695	-1.8000001	21.0	-43.050003	-	-	-	-	-	-	-	-	-
1531156314627	-	-	0.019160157	1.6621436	10.451866	-0.2342279	0.08777434	0.16702168	-1.8000001	21.0	-43.050003	-	-	-	-	-	-	-	-	-
1531156314638	-	-	-0.043110352	1.7579445	10.691368	-0.20173733	0.0739259	0.15210797	-1.95	21.900002	-43.65	-	-	-	-	-	-	-	-	-
1531156314648	-	-	-0.16286133	1.8776954	10.763218	-0.14634357	-0.025143702	0.1542385	-1.95	21.900002	-43.65	-	-	-	-	-	-	-	-	-
1531156314658	-	-	-0.22992188	1.8920655	10.748848	-0.13941935	-0.049644787	0.15210797	-3.0	21.6	-43.65	-	-	-	-	-	-	-	-	-
1531156314668	-	-	-0.1341211	2.0118165	10.274634	-0.12290776	-0.17481336	0.1675543	-3.0	21.6	-43.65	-	-	-	-	-	-	-	-	-
1531156314679	-	-	0.0	2.0022364	10.0063925	-0.1351583	-0.20943445	0.17927222	-3.3000002	22.650002	-41.7	-	-	-	-	-	-	-	-	-
1531156314689	-	-	0.0	1.8872755	10.001602	-0.13888672	-0.21156497	0.1771417	-3.3000002	22.650002	-41.7	-	-	-	-	-	-	-	-	-
1531156314699	-	-	-0.15328126	1.8202149	10.049502	-0.12290776	-0.22914185	0.1675543	-3.7500002	22.2	-42.9	-	-	-	-	-	-	-	-	-
1531156314710	-	-	0.16286133	1.5807129	10.164463	-0.07443822	-0.1423228	0.1558364	-3.7500002	22.2	-42.9	-	-	-	-	-	-	-	-	-
1531156314720	-	-	0.17244141	1.5807129	10.279425	-0.05792662	-0.12208276	0.14837955	-1.95	24.0	-42.45	-	-	-	-	-	-	-	-	-
1531156314730	-	-	0.18681154	1.5232325	10.265054	0.008652405	0.07552379	0.05623417	-1.95	24.0	-42.45	-	-	-	-	-	-	-	-	-
1531156314741	-	-	-0.14849122	1.4130616	10.4566555	0.023033477	0.22519344	0.01096043	-3.3000002	23.25	-43.65	-	-	-	-	-	-	-	-	-
1531156314751	-	-	-0.5412744	1.3986914	10.590776	0.026761902	0.3237304	-0.009279595	-3.3000002	23.25	-43.65	-	-	-	-	-	-	-	-	-
1531156314762	-	-	-1.1496094	1.5519727	11.390714	0.025696637	0.38551575	0.019482546	-3.6000001	22.35	-43.5	-	-	-	-	-	-	-	-	-
1531156314773	-	-	-1.1735597	1.6477735	11.692486	0.034751385	0.31787145	0.06102786	-3.6000001	22.35	-43.5	-	-	-	-	-	-	-	-	-
1531156314783	-	-	-1.1064991	1.575923	11.773916	0.027827166	0.27153245	0.089789994	-2.8500001	23.400002	-43.5	-	-	-	-	-	-	-	-	-
1531156314793	-	-	-0.89573735	1.336421	11.769127	0.01930505	0.074458525	0.1393248	-2.8500001	23.400002	-43.5	-	-	-	-	-	-	-	-	-
1531156314804	-	-	-0.6514453	0.9436377	11.438614	0.0022608188	-0.10397327	0.1574343	-3.0	22.650002	-42.15	-	-	-	-	-	-	-	-	-
1531156314814	-	-	-0.5125342	0.7664063	11.227852	-0.013185516	-0.17321546	0.14784692	-3.0	22.650002	-42.15	-	-	-	-	-	-	-	-	-
1531156314825	-	-	-0.1820215	0.53169435	10.672208	-0.022772895	-0.278144	0.07860472	-4.3500004	22.2	-42.9	-	-	-	-	-	-	-	-	-
1531156314835	-	-	0.07664063	0.5221143	10.528506	-0.0051960326	-0.23926185	0.012025694	-2.8500001	22.800001	-43.95	-	-	-	-	-	-	-	-	-
1531156314846	-	-	0.05748047	0.5939649	10.581197	0.026761902	-0.18013968	-0.047096483	-2.8500001	22.800001	-43.95	-	-	-	-	-	-	-	-	-
1531156314856	-	-	-0.25866213	0.4981641	10.557246	0.1018634	-0.0869245	-0.10621514	-2.8500001	22.35	-42.75	-	-	-	-	-	-	-	-	-
1531156314866	-	-	-0.8861573	0.364043	10.547667	0.21744458	0.05635357	-0.122194104	-2.8500001	22.35	-42.75	-	-	-	-	-	-	-	-	-
1531156314877	-	-	-1.0538087	0.3784131	10.552457	0.24673936	0.07819149	-0.124324635	-4.2000003	22.800001	-42.75	-	-	-	-	-	-	-	-	-
1531156314886	-	-	-1.3124708	0.42152345	10.150093	0.25259832	0.057951465	-0.08810564	-4.2000003	22.800001	-42.75	-	-	-	-	-	-	-	-	-
1531156314897	-	-	-1.4465919	0.53169435	9.915381	0.22809723	0.024395635	-0.05721297	-2.8500001	22.35	-43.95	-	-	-	-	-	-	-	-	-
1531156314906	-	-	-1.3843213	0.6945557	9.699829	0.1450066	-0.0389876	-0.0071455427	-2.8500001	22.35	-43.95	-	-	-	-	-	-	-	-	-
1531156314916	-	-	-1.101709	0.6993457	9.584868	0.056589656	-0.09864241	0.04824821	-2.8500001	22.35	-43.95	-	-	-	-	-	-	-	-	-
1531156314926	-	-	-0.9580079	0.60833496	9.704619	-0.008391477	-0.14764458	0.07115139	-2.7	22.2	-42.15	-	-	-	-	-	-	-	-	-
1531156314938	-	-	-0.8047266	0.49337405	9.81	-0.032359924	-0.15297091	0.0812714	-1.8000001	21.75	-42.75	-	-	-	-	-	-	-	-	-
1531156314949	-	-	-0.5508545	0.32572266	10.178833	0.013446445	-0.09544662	0.058900855	-1.8000001	21.75	-42.75	-	-	-	-	-	-	-	-	-
1531156314960	-	-	-0.5029541	0.33530274	10.183623	0.092276014	-0.035259176	0.035465036	-4.3500004	21.900002	-42.45	-	-	-	-	-	-	-	-	-
1531156314970	-	-	-0.6466553	0.37362307	10.169253	0.1913456	0.03291775	0.021616597	-4.3500004	21.900002	-42.45	-	-	-	-	-	-	-	-	-
1531156314981	-	-	-0.6466553	0.37362307	10.169253	0.1913456	0.03291775	0.021616597	-4.3500004	21.900002	-42.45	-	-	-	-	-	-	-	-	-
1531156314991	-	-	-0.8382569	0.5556446	9.843531	0.3314279	0.18578319	0.045585047	-2.7	22.650002	-45.0	-	-	-	-	-	-	-	-	-
1531156315001	-	-	-0.89573735	0.5508545	9.618399	0.3463416	0.17992423	0.076477714	-2.8500001	21.75	-42.75	-	-	-	-	-	-	-	-	-
1531156315012	-	-	-0.96758795	0.5939649	9.422008	0.34314582	0.17992423	0.09778301	-2.8500001	21.75	-42.75	-	-	-	-	-	-	-	-	-
1531156315022	-	-	-0.92926764	0.5508545	9.3309965	0.32876474	0.17619582	0.13932832	-2.8500001	22.050001	-41.850002	-	-	-	-	-	-	-	-	-
1531156315032	-	-	-0.8095166	0.49337405	9.105865	0.27177307	0.16554317	0.16436203	-2.8500001	22.050001	-41.850002	-	-	-	-	-	-	-	-	-
1531156315042	-	-	-0.8813672	0.62749517	8.976534	0.19347613	0.1612821	0.18939574	-2.8500001	22.35	-42.300003	-	-	-	-	-	-	-	-	-
1531156315052	-	-	-0.7759864	0.6466553	8.899893	0.10985288	0.12506312	0.21602736	-2.8500001	22.35	-42.300003	-	-	-	-	-	-	-	-	-
1531156315063	-	-	-0.7807764	0.68976563	8.890313	-0.008391477	0.10429047	0.24745266	-3.7500002	22.2	-42.45	-	-	-	-	-	-	-	-	-
1531156315073	-	-	-0.852627	0.6658155	9.134604	-0.081894726	0.094703086	0.27514952	-3.7500002	22.2	-42.45	-	-	-	-	-	-	-	-	-
1531156315083	-	-	-0.74724615	0.6658155	9.426797	-0.16445273	0.087778874	0.30178115	-2.4	21.150002	-42.45	-	-	-	-	-	-	-	-	-
1531156315093	-	-	-0.5843848	0.6562354	9.489068	-0.19108434	0.10748626	0.31349906	-3.15	21.0	-42.300003	-	-	-	-	-	-	-	-	-
1531156315103	-	-	-0.34967285	0.60354495	9.81	-0.21505278	0.1511621	0.30550957	-3.15	21.0	-42.300003	-	-	-	-	-	-	-	-	-
1531156315113	-	-	-0.24908204	0.57001466	9.968072	-0.21824858	0.16927159	0.28367165	-3.3000002	20.85	-43.65	-	-	-	-	-	-	-	-	-
1531156315124	-	-	-0.20597169	0.6610254	10.523716	-0.17617063	0.15861894	0.2399958	-3.3000002	20.85	-43.65	-	-	-	-	-	-	-	-	-
1531156315134	-	-	-0.3161426	0.6179151	10.720108	-0.13249479	0.1229326	0.20963576	-5.4	21.6	-42.9	-	-	-	-	-	-	-	-	-
1531156315144	-	-	-0.41194338	0.5891748	10.839859	-0.022772547	-0.0059644026	0.16116624	-5.4	21.6	-42.9	-	-	-	-	-	-	-	-	-
1531156315154	-	-	-0.48379397	0.67539555	10.667418	0.009185387	-0.059760258	0.14785044	-4.65	21.75	-42.300003	-	-	-	-	-	-	-	-	-
1531156315164	-	-	-0.3305127	0.8334668	9.881851	0.049132805	-0.1859941	0.12974094	-4.65	21.75	-42.300003	-	-	-	-	-	-	-	-	-
1531156315175	-	-	-0.26345217	0.9053174	9.565708	0.042208586	-0.21209309	0.11695776	-4.05	22.95	-42.45	-	-	-	-	-	-	-	-	-
1531156315185	-	-	-0.1341211	0.977168	9.292676	0.02676225	-0.2088973	0.08606509	-4.05	22.95	-42.45	-	-	-	-	-	-	-	-	-
1531156315195	-	-	-0.12454102	1.0059083	9.287886	0.01717487	-0.19717938	0.06848823	-4.2000003	22.35	-43.95	-	-	-	-	-	-	-	-	-
1531156315206	-	-	-0.09101075	1.0538087	9.235196	0.031023309	-0.17640673	0.028008185	-4.2000003	22.35	-43.95	-	-	-	-	-	-	-	-	-
1531156315216	-	-	-0.05748047	1.1112891	9.086704	0.056589656	-0.1545688	-2.2132369E-4	-5.1000004	22.650002	-42.9	-	-	-	-	-	-	-	-	-
1531156315226	-	-	-0.086220704	1.2933106	8.928633	0.08588443	-0.10609926	-0.026852936	-5.1000004	22.650002	-42.9	-	-	-	-	-	-	-	-	-
1531156315237	-	-	-0.18681154	1.3268409	8.775352	0.09387391	-0.08958766	-0.034842417	-4.2000003	23.1	-43.5	-	-	-	-	-	-	-	-	-
1531156315247	-	-	-0.32572266	1.4944923	8.51669	0.072568625	-0.061358154	-0.046027694	-4.2000003	23.1	-43.5	-	-	-	-	-	-	-	-	-
1531156315257	-	-	-0.4167334	1.4609619	8.464	0.034751736	-0.027269691	-0.034309786	-5.8500004	22.650002	-44.100002	-	-	-	-	-	-	-	-	-
1531156315267	-	-	-0.4167334	1.5423926	8.48316	-0.0137177985	0.005220874	-0.014602394	-5.8500004	22.650002	-44.100002	-	-	-	-	-	-	-	-	-
1531156315277	-	-	-0.4023633	1.5950831	8.674761	-0.063785225	0.03451565	0.009898689	-4.9500003	23.1	-44.25	-	-	-	-	-	-	-	-	-
1531156315288	-	-	-0.34009278	1.6669337	8.861572	-0.110656865	0.048364084	0.01948607	-4.9500003	23.1	-44.25	-	-	-	-	-	-	-	-	-
1531156315298	-	-	-0.32572266	1.575923	9.091495	-0.123440035	0.04889672	0.021083966	-4.8	23.550001	-42.15	-	-	-	-	-	-	-	-	-
1531156315309	-	-	-0.37362307	1.5280225	9.3453665	-0.14527796	0.05954936	0.02694292	-4.8	23.550001	-42.15	-	-	-	-	-	-	-	-	-
1531156315318	-	-	-0.4742139	1.5998731	9.441168	-0.14794113	0.04996198	0.03386714	-4.65	22.800001	-44.25	-	-	-	-	-	-	-	-	-
1531156315328	-	-	-0.488584	1.4849122	9.627979	-0.1623222	0.03558091	0.02907345	-4.65	22.800001	-44.25	-	-	-	-	-	-	-	-	-
1531156315338	-	-	-0.5125342	1.6429834	9.857901	-0.16019167	0.025993532	0.01948607	-3.6000001	23.85	-42.75	-	-	-	-	-	-	-	-	-
1531156315349	-	-	-0.46942386	1.695674	10.0063925	-0.15220274	-0.0017106071	0.010958316	-3.6000001	23.85	-42.75	-	-	-	-	-	-	-	-	-
1531156315359	-	-	-0.42152345	1.6094532	10.269844	-0.1415501	-0.034201175	0.015752006	-3.9	24.150002	-41.850002	-	-	-	-	-	-	-	-	-
1531156315370	-	-	-0.44547364	1.6573536	10.298584	-0.12131006	-0.053908568	0.0050993613	-3.9	24.150002	-41.850002	-	-	-	-	-	-	-	-	-
1531156315379	-	-	-0.39278322	1.6046631	10.375225	-0.10426583	-0.061365418	-0.0055532833	-4.65	23.400002	-42.300003	-	-	-	-	-	-	-	-	-
1531156315389	-	-	-0.40715334	1.6525636	10.164463	-0.07976475	-0.07042017	-0.013542767	-4.65	23.400002	-42.300003	-	-	-	-	-	-	-	-	-
1531156315399	-	-	-0.30177248	1.5088624	10.106983	-0.08029738	-0.06828964	-0.03910911	-3.9	24.45	-43.050003	-	-	-	-	-	-	-	-	-
1531156315410	-	-	-0.29698244	1.4705421	9.963282	-0.08509108	-0.037396967	-0.06467546	-3.9	24.45	-43.050003	-	-	-	-	-	-	-	-	-
1531156315420	-	-	-0.32093263	1.3843213	10.197993	-0.09787425	-0.011297987	-0.08598075	-3.9	22.35	-42.75	-	-	-	-	-	-	-	-	-
1531156315430	-	-	-0.33530274	1.4082716	10.346485	-0.085623704	0.017464153	-0.10568814	-3.9	22.35	-42.75	-	-	-	-	-	-	-	-	-
1531156315441	-	-	-0.31135255	1.3603711	10.552457	-0.0573942	0.030247325	-0.13285239	-4.65	23.85	-43.050003	-	-	-	-	-	-	-	-	-
1531156315451	-	-	-0.32093263	1.456172	10.624307	-0.021707842	0.041965235	-0.14510292	-4.65	23.85	-43.050003	-	-	-	-	-	-	-	-	-
1531156315461	-	-	-0.43110353	1.336421	10.777588	0.012380621	0.028116798	-0.16907138	-4.8	22.95	-42.15	-	-	-	-	-	-	-	-	-
1531156315471	-	-	-0.40715334	1.331631	10.7871685	0.031555384	9.5255405E-4	-0.19144192	-4.8	22.95	-42.15	-	-	-	-	-	-	-	-	-
1531156315482	-	-	-0.29698244	1.3843213	10.648257	0.07097017	-0.070952795	-0.20955142	-3.15	24.150002	-43.95	-	-	-	-	-	-	-	-	-
1531156315492	-	-	-0.3784131	1.3268409	10.5620365	0.101330206	-0.09651914	-0.23351988	-3.15	24.150002	-43.95	-	-	-	-	-	-	-	-	-
1531156315502	-	-	-0.44547364	1.4513819	10.269844	0.13222288	-0.14924973	-0.24843358	-3.6000001	23.400002	-43.050003	-	-	-	-	-	-	-	-	-
1531156315513	-	-	-0.40715334	1.4849122	10.044712	0.14713658	-0.17108765	-0.2686736	-4.3500004	22.95	-42.9	-	-	-	-	-	-	-	-	-
1531156315524	-	-	-0.29698244	1.5328126	9.910591	0.19081242	-0.17694661	-0.3016968	-4.3500004	22.95	-42.9	-	-	-	-	-	-	-	-	-
1531156315535	-	-	-0.31135255	1.5567628	9.704619	0.22383562	-0.18866453	-0.3118168	-4.8	23.550001	-43.350002	-	-	-	-	-	-	-	-	-
1531156315545	-	-	-0.39757326	1.5376027	9.412427	0.24514091	-0.15830448	-0.34217685	-4.8	23.550001	-43.350002	-	-	-	-	-	-	-	-	-
1531156315555	-	-	-0.25866213	1.6717237	9.369317	0.2547283	-0.12048759	-0.35016632	-3.9	23.1	-43.95	-	-	-	-	-	-	-	-	-
1531156315565	-	-	-0.2203418	1.6190332	9.546548	0.26804408	-0.122618124	-0.36508003	-3.9	23.1	-43.95	-	-	-	-	-	-	-	-	-
1531156315575	-	-	-0.244292	1.7244141	9.594449	0.28029463	-0.094921246	-0.37200424	-4.3500004	23.25	-42.45	-	-	-	-	-	-	-	-	-
1531156315586	-	-	-0.45026368	1.6765138	10.001602	0.32769892	-0.051778037	-0.36241686	-4.3500004	23.25	-42.45	-	-	-	-	-	-	-	-	-
1531156315596	-	-	-0.49337405	1.6477735	10.049502	0.34847155	-0.048582245	-0.34590527	-3.0	22.650002	-43.350002	-	-	-	-	-	-	-	-	-
1531156315606	-	-	-0.364043	1.5376027	10.169253	0.36178738	-0.056039095	-0.33685052	-3.0	22.650002	-43.350002	-	-	-	-	-	-	-	-	-
1531156315616	-	-	-0.21555176	1.590293	10.197993	0.3575263	-0.055506464	-0.34697053	-4.8	23.25	-42.9	-	-	-	-	-	-	-	-	-
1531156315626	-	-	-0.3784131	1.4897022	10.054293	0.31385046	-0.04059276	-0.38052636	-4.8	23.25	-42.9	-	-	-	-	-	-	-	-	-
1531156315637	-	-	-0.6658155	1.3891114	9.968072	0.2504672	0.03610628	-0.37040636	-3.9	21.45	-43.050003	-	-	-	-	-	-	-	-	-
1531156315647	-	-	-1.21188	1.1975098	10.332115	0.09067756	0.23744126	-0.31607786	-3.9	21.45	-43.050003	-	-	-	-	-	-	-	-	-
1531156315657	-	-	-1.4992822	1.3555812	11.275752	-0.032360483	0.33278245	-0.26760834	-3.0	20.85	-41.7	-	-	-	-	-	-	-	-	-
1531156315667	-	-	-1.6573536	1.4322218	12.382252	-0.058992095	0.30828136	-0.205823	-3.0	20.85	-41.7	-	-	-	-	-	-	-	-	-
1531156315677	-	-	-1.5280225	1.4178516	13.100758	0.0075869313	0.14849168	-0.14510292	-4.2000003	21.75	-43.5	-	-	-	-	-	-	-	-	-
1531156315687	-	-	-1.3795313	1.4226416	13.148658	0.12529865	-0.015559045	-0.10089445	-4.2000003	21.75	-43.5	-	-	-	-	-	-	-	-	-
1531156315698	-	-	-1.0729688	1.2022998	12.784615	0.21637876	-0.19186032	-0.063610196	-2.5500002	22.35	-42.75	-	-	-	-	-	-	-	-	-
1531156315708	-	-	-0.43110353	0.9532178	11.476934	0.3756358	-0.4086416	-0.07799126	-2.5500002	22.35	-42.75	-	-	-	-	-	-	-	-	-
1531156315718	-	-	-0.3161426	0.852627	10.648257	0.42410535	-0.464568	-0.10355761	-2.8500001	21.75	-43.050003	-	-	-	-	-	-	-	-	-
1531156315728	-	-	-0.38320315	0.98195803	9.268726	0.4363559	-0.490667	-0.12912396	-2.8500001	21.75	-43.050003	-	-	-	-	-	-	-	-	-
1531156315738	-	-	-0.39757326	1.0442286	8.583751	0.3868211	-0.43580586	-0.14030923	-3.6000001	21.75	-42.75	-	-	-	-	-	-	-	-	-
1531156315749	-	-	-0.45026368	1.2597803	8.056846	0.3213073	-0.31649625	-0.1312545	-3.6000001	21.75	-42.75	-	-	-	-	-	-	-	-	-
1531156315759	-	-	-0.48379397	1.2837305	7.927515	0.24087985	-0.13966236	-0.09503549	-3.15	19.650002	-41.550003	-	-	-	-	-	-	-	-	-
1531156315769	-	-	-0.47900394	1.3172607	7.817344	0.15459342	0.069129474	-0.038576484	-3.15	19.650002	-41.550003	-	-	-	-	-	-	-	-	-
1531156315779	-	-	-0.40715334	1.2885206	8.133487	0.08055755	0.23584336	0.038122557	-4.05	20.550001	-43.65	-	-	-	-	-	-	-	-	-
1531156315789	-	-	-0.27303225	1.1256592	8.4448395	-0.0014678163	0.33917403	0.088722624	-4.05	20.550001	-43.65	-	-	-	-	-	-	-	-	-
1531156315799	-	-	-0.26345217	0.9915381	8.770562	-0.09148266	0.36047933	0.1164195	-3.15	21.0	-42.75	-	-	-	-	-	-	-	-	-
1531156315810	-	-	-0.21076173	0.92926764	8.971744	-0.19321541	0.36580566	0.13186583	-3.15	21.0	-42.75	-	-	-	-	-	-	-	-	-
1531156315820	-	-	-0.033530276	0.74724615	9.307046	-0.28269762	0.3205319	0.13612689	-3.15	19.95	-41.850002	-	-	-	-	-	-	-	-	-
1531156315830	-	-	0.11496094	0.7185059	9.402847	-0.3402219	0.2811171	0.1297353	-3.15	19.95	-41.850002	-	-	-	-	-	-	-	-	-
1531156315840	-	-	0.081430666	0.6993457	9.924961	-0.37217984	0.28644344	0.11588687	-2.8500001	21.75	-41.100002	-	-	-	-	-	-	-	-	-
1531156315850	-	-	0.19639161	0.6466553	10.241104	-0.36046195	0.28804135	0.090853155	-2.8500001	21.75	-41.100002	-	-	-	-	-	-	-	-	-
1531156315860	-	-	0.21076173	0.5364844	10.6817875	-0.2757742	0.34395728	0.057821847	-3.6000001	21.75	-43.050003	-	-	-	-	-	-	-	-	-
1531156315871	-	-	0.17723145	0.5556446	10.729688	-0.20759729	0.34715307	0.03172287	-2.8500001	21.0	-43.050003	-	-	-	-	-	-	-	-	-
1531156315881	-	-	0.23471193	0.37362307	10.796748	-0.08882031	0.37378466	-0.027399309	-2.8500001	21.0	-43.050003	-	-	-	-	-	-	-	-	-
1531156315891	-	-	0.2682422	0.4167334	10.710527	-0.02810023	0.38070887	-0.07533621	-3.6000001	21.75	-42.75	-	-	-	-	-	-	-	-	-
1531156315901	-	-	0.05269043	0.50774413	10.389595	0.016640875	0.38976362	-0.14351313	-3.6000001	21.75	-42.75	-	-	-	-	-	-	-	-	-
1531156315911	-	-	-0.16286133	0.45505372	10.303374	0.028358785	0.37644783	-0.17866686	-3.3000002	21.900002	-42.9	-	-	-	-	-	-	-	-	-
1531156315922	-	-	-0.3784131	0.5125342	10.202784	0.025695624	0.34502253	-0.22766903	-3.3000002	21.900002	-42.9	-	-	-	-	-	-	-	-	-
1531156315932	-	-	-0.5125342	0.51732427	10.178833	0.013445083	0.30614036	-0.24684379	-2.1000001	21.45	-43.5	-	-	-	-	-	-	-	-	-
1531156315942	-	-	-0.7376661	0.71371585	10.102193	-0.002533884	0.20973393	-0.26015958	-2.1000001	21.45	-43.5	-	-	-	-	-	-	-	-	-
1531156315952	-	-	-0.7807764	0.8669971	10.054293	-0.0089254705	0.14422017	-0.253768	-1.95	20.25	-44.100002	-	-	-	-	-	-	-	-	-
1531156315962	-	-	-0.8430469	0.98195803	9.953702	0.009716658	0.03769374	-0.22340797	-1.95	20.25	-44.100002	-	-	-	-	-	-	-	-	-
1531156315972	-	-	-0.79993653	1.0538087	9.74773	0.007586128	-0.03527688	-0.22021218	-2.7	21.150002	-43.350002	-	-	-	-	-	-	-	-	-
1531156315983	-	-	-0.71371585	1.0154883	9.206455	-0.0073275734	-0.12582436	-0.19304793	-2.7	21.150002	-43.350002	-	-	-	-	-	-	-	-	-
1531156315993	-	-	-0.68018556	1.0538087	8.928633	-0.027567599	-0.16577178	-0.17973213	-0.6	22.2	-44.550003	-	-	-	-	-	-	-	-	-
1531156316003	-	-	-0.6322852	1.1160791	8.52148	-0.082428716	-0.16577178	-0.1626879	-0.6	22.2	-44.550003	-	-	-	-	-	-	-	-	-
1531156316013	-	-	-0.6179151	1.1208692	8.468789	-0.10959296	-0.14020541	-0.15736157	-1.8000001	23.1	-42.300003	-	-	-	-	-	-	-	-	-
1531156316023	-	-	-0.62749517	1.2789404	8.5598	-0.12823509	-0.056049533	-0.14564367	-1.8000001	23.1	-42.300003	-	-	-	-	-	-	-	-	-
1531156316033	-	-	-0.5460645	1.3028907	8.832832	-0.12450667	0.01692108	-0.13871944	-0.75	21.45	-42.75	-	-	-	-	-	-	-	-	-
1531156316044	-	-	-0.63707525	1.2597803	9.105865	-0.07763503	0.082967475	-0.12007732	-0.75	21.45	-42.75	-	-	-	-	-	-	-	-	-
1531156316054	-	-	-0.68018556	1.3220508	9.134604	-0.030763391	0.122914895	-0.097706765	-1.95	20.85	-45.0	-	-	-	-	-	-	-	-	-
1531156316064	-	-	-0.7185059	1.3028907	9.067544	-0.011055999	0.14528546	-0.05136776	-1.95	20.85	-45.0	-	-	-	-	-	-	-	-	-
1531156316074	-	-	-0.6945557	1.22625	9.053174	-0.012121264	0.13782859	-0.039117217	-1.2	21.0	-42.75	-	-	-	-	-	-	-	-	-
1531156316084	-	-	-0.67539555	1.2166699	9.105865	-0.043546565	0.131437	-0.01355087	-1.2	21.0	-42.75	-	-	-	-	-	-	-	-	-
1531156316095	-	-	-0.8095166	1.2454102	9.139395	-0.07710239	0.12611067	-0.01355087	-1.8000001	22.050001	-43.050003	-	-	-	-	-	-	-	-	-
1531156316105	-	-	-0.8861573	1.2502003	9.211246	-0.13888773	0.1346328	0.03971235	-1.8000001	22.050001	-43.050003	-	-	-	-	-	-	-	-	-
1531156316115	-	-	-0.89573735	1.2741505	9.388477	-0.17244357	0.14635071	0.068474494	-1.35	21.900002	-43.350002	-	-	-	-	-	-	-	-	-
1531156316125	-	-	-0.9388477	1.2022998	9.565708	-0.21878257	0.17031917	0.1265314	-1.35	21.900002	-43.350002	-	-	-	-	-	-	-	-	-
1531156316135	-	-	-0.86220706	1.1112891	9.81958	-0.25500154	0.1708518	0.16008723	-1.95	20.85	-45.75	-	-	-	-	-	-	-	-	-
1531156316145	-	-	-0.6610254	1.0633887	10.063872	-0.29921004	0.17191705	0.18725148	-1.95	20.85	-45.75	-	-	-	-	-	-	-	-	-
1531156316156	-	-	-0.5508545	1.0394385	10.327325	-0.31465638	0.15806863	0.19044727	-1.6500001	21.150002	-43.350002	-	-	-	-	-	-	-	-	-
1531156316166	-	-	-0.4023633	1.0011182	10.499766	-0.31731954	0.13356754	0.17500094	-1.6500001	21.150002	-43.350002	-	-	-	-	-	-	-	-	-
1531156316176	-	-	-0.43589357	0.9627979	10.782378	-0.28110054	0.04568322	0.1462388	-1.8000001	23.400002	-42.300003	-	-	-	-	-	-	-	-	-
1531156316186	-	-	-0.38320315	1.0154883	10.815908	-0.24115312	-0.03634214	0.11854192	-1.8000001	23.400002	-42.300003	-	-	-	-	-	-	-	-	-
1531156316197	-	-	-0.34488282	0.9867481	10.657837	-0.1910857	-0.084279045	0.10682401	-2.7	22.95	-43.65	-	-	-	-	-	-	-	-	-
1531156316206	-	-	-0.34488282	1.0346485	10.375225	-0.16072565	-0.1434012	0.09457347	-2.7	22.95	-43.65	-	-	-	-	-	-	-	-	-
1531156316216	-	-	-0.2921924	1.1208692	9.982442	-0.15273617	-0.16683704	0.07326818	-0.75	22.35	-45.15	-	-	-	-	-	-	-	-	-
1531156316230	-	-	-0.28740236	1.2310401	9.78605	-0.15539934	-0.16630441	0.04397341	-2.7	22.650002	-43.350002	-	-	-	-	-	-	-	-	-
1531156316241	-	-	-0.46463382	1.331631	9.627979	-0.17191093	-0.1311507	0.024266018	-2.7	22.650002	-43.350002	-	-	-	-	-	-	-	-	-
1531156316252	-	-	-0.4263135	1.465752	9.671089	-0.17990042	-0.11357381	0.03012497	-1.35	22.95	-45.0	-	-	-	-	-	-	-	-	-
1531156316262	-	-	-0.49337405	1.5280225	9.623189	-0.1713783	-0.08374641	0.021602856	-1.35	22.95	-45.0	-	-	-	-	-	-	-	-	-
1531156316272	-	-	-0.4167334	1.5471827	9.7142	-0.16392145	-0.06670218	0.03172287	-1.2	24.150002	-43.5	-	-	-	-	-	-	-	-	-
1531156316282	-	-	-0.28740236	1.5040723	9.81958	-0.14208353	-0.019830544	-2.3506465E-4	-1.2	24.150002	-43.5	-	-	-	-	-	-	-	-	-
1531156316292	-	-	-0.19639161	1.5328126	9.733359	-0.1234414	0.0020073787	-0.0087571805	-0.75	23.400002	-41.850002	-	-	-	-	-	-	-	-	-
1531156316303	-	-	-0.23950197	1.4609619	9.877061	-0.11704981	0.021714771	-0.036454055	-0.75	23.400002	-41.850002	-	-	-	-	-	-	-	-	-
1531156316313	-	-	-0.20597169	1.5615528	9.72857	-0.12131087	0.035030577	-0.054563552	-1.35	22.95	-45.300003	-	-	-	-	-	-	-	-	-
1531156316323	-	-	-0.27303225	1.6094532	9.944121	-0.119180344	0.058999028	-0.08598886	-1.35	22.95	-45.300003	-	-	-	-	-	-	-	-	-
1531156316334	-	-	-0.23471193	1.7627344	10.130933	-0.10906033	0.058999028	-0.11102257	-1.8000001	24.45	-43.95	-	-	-	-	-	-	-	-	-
1531156316344	-	-	-0.2921924	1.8345851	10.308165	-0.07337397	0.09734855	-0.1312626	-1.8000001	24.45	-43.95	-	-	-	-	-	-	-	-	-
1531156316354	-	-	-0.3065625	1.8729054	10.5764065	-0.054731842	0.12557805	-0.1445784	-3.3000002	24.300001	-45.300003	-	-	-	-	-	-	-	-	-
1531156316364	-	-	-0.43110353	1.7723145	10.739268	0.0038573535	0.16125987	-0.15576719	-3.3000002	24.300001	-45.300003	-	-	-	-	-	-	-	-	-
1531156316374	-	-	-0.5125342	1.7435743	10.96919	0.03901108	0.18789148	-0.16695248	-1.8000001	23.400002	-44.7	-	-	-	-	-	-	-	-	-
1531156316385	-	-	-0.6945557	1.8154249	11.031461	0.07256691	0.18522833	-0.17227879	-1.8000001	23.400002	-44.7	-	-	-	-	-	-	-	-	-
1531156316395	-	-	-0.8047266	1.719624	10.916499	0.085882716	0.15753146	-0.16535458	-1.95	25.050001	-44.100002	-	-	-	-	-	-	-	-	-
1531156316406	-	-	-0.7711963	1.8058448	10.873389	0.06830585	0.09627874	-0.14298402	-1.95	25.050001	-44.100002	-	-	-	-	-	-	-	-	-
1531156316416	-	-	-0.6993457	1.8106349	10.854229	0.04380477	0.04993974	-0.14724508	-1.8000001	24.45	-45.15	-	-	-	-	-	-	-	-	-
1531156316426	-	-	-0.8430469	1.8585353	11.045831	0.03261949	-0.04912985	-0.1493756	-1.8000001	24.45	-45.15	-	-	-	-	-	-	-	-	-
1531156316437	-	-	-0.8095166	1.8202149	11.146421	0.043272138	-0.08694674	-0.13552716	-1.6500001	23.550001	-44.100002	-	-	-	-	-	-	-	-	-
1531156316446	-	-	-0.82388675	1.7339942	11.409874	0.112514324	-0.1540584	-0.13446191	-1.6500001	23.550001	-44.100002	-	-	-	-	-	-	-	-	-
1531156316456	-	-	-0.9580079	1.6238233	11.103311	0.19667022	-0.17003737	-0.1392556	-1.2	22.800001	-44.25	-	-	-	-	-	-	-	-	-
1531156316466	-	-	-1.0154883	1.4609619	10.528506	0.2392808	-0.13594891	-0.12380926	-1.2	22.800001	-44.25	-	-	-	-	-	-	-	-	-
1531156316479	-	-	-1.1496094	1.4418018	10.145303	0.22809553	-0.08215305	-0.113156624	-1.6500001	24.0	-43.65	-	-	-	-	-	-	-	-	-
1531156316487	-	-	-1.2022998	1.3507911	9.905801	0.179626	0.005731265	-0.07853553	-1.6500001	24.0	-43.65	-	-	-	-	-	-	-	-	-
1531156316498	-	-	-1.4034815	1.2981006	9.901011	0.097600624	0.10426823	-0.01728282	-2.1000001	23.400002	-44.7	-	-	-	-	-	-	-	-	-
1531156316507	-	-	-1.4226416	1.1687696	10.164463	0.020901583	0.08988716	0.031186713	-2.1000001	23.400002	-44.7	-	-	-	-	-	-	-	-	-
1531156316517	-	-	-1.4801221	1.1112891	10.265054	-0.06431957	0.046743948	0.09297205	-1.2	23.400002	-43.050003	-	-	-	-	-	-	-	-	-
1531156316528	-	-	-1.5088624	0.87178713	10.341695	-0.15007335	-0.061380394	0.14197423	-1.2	23.400002	-43.050003	-	-	-	-	-	-	-	-	-
1531156316539	-	-	-1.3986914	0.7041358	10.336905	-0.23955557	-0.23075745	0.171269	-0.75	24.45	-43.95	-	-	-	-	-	-	-	-	-
1531156316548	-	-	-1.3220508	0.6466553	10.322535	-0.29068828	-0.35645863	0.17872585	-0.75	24.45	-43.95	-	-	-	-	-	-	-	-	-
1531156316559	-	-	-1.2837305	0.7089258	10.092612	-0.34288624	-0.4763009	0.18192165	-0.45000002	23.85	-43.95	-	-	-	-	-	-	-	-	-
1531156316570	-	-	-1.1256592	0.87178713	10.035132	-0.33915782	-0.51411784	0.19683534	-1.6500001	24.300001	-44.100002	-	-	-	-	-	-	-	-	-
1531156316579	-	-	-0.67539555	0.8861573	9.74773	-0.29974303	-0.51411784	0.20961851	-1.6500001	24.300001	-44.100002	-	-	-	-	-	-	-	-	-
1531156316590	-	-	-0.45984375	0.9244776	9.656719	-0.2597956	-0.48855144	0.21174905	-1.5	24.45	-43.050003	-	-	-	-	-	-	-	-	-
1531156316600	-	-	-0.20118165	0.6945557	9.393267	-0.15380178	-0.34207758	0.19044375	-1.5	24.45	-43.050003	-	-	-	-	-	-	-	-	-
1531156316610	-	-	-0.13891114	0.6322852	9.378897	-0.12237649	-0.28987962	0.16700794	-2.5500002	24.45	-43.5	-	-	-	-	-	-	-	-	-
1531156316621	-	-	-0.19160157	0.53169435	9.311836	-0.021708995	-0.12050257	0.09936364	-2.5500002	24.45	-43.5	-	-	-	-	-	-	-	-	-
1531156316631	-	-	-0.23471193	0.47900394	9.402847	0.013444734	-0.04114037	0.05941622	-2.1000001	22.800001	-45.15	-	-	-	-	-	-	-	-	-
1531156316641	-	-	-0.3065625	0.5125342	9.618399	0.06777322	0.04248289	-0.019413348	-2.1000001	22.800001	-45.15	-	-	-	-	-	-	-	-	-
1531156316651	-	-	-0.48379397	0.53169435	9.651929	0.09014378	0.05153764	-0.07161131	-2.5500002	24.45	-44.25	-	-	-	-	-	-	-	-	-
1531156316662	-	-	-0.93405765	0.7711963	9.637559	0.11624275	0.036091305	-0.12380926	-2.5500002	24.45	-44.25	-	-	-	-	-	-	-	-	-
1531156316672	-	-	-1.1687696	0.9867481	9.474698	0.11837328	0.04727658	-0.13020085	-3.0	25.35	-43.65	-	-	-	-	-	-	-	-	-
1531156316683	-	-	-1.2358302	1.0538087	9.259146	0.084817454	0.051005006	-0.061491296	-3.0	25.35	-43.65	-	-	-	-	-	-	-	-	-
1531156316693	-	-	-1.1975098	1.0202783	9.268726	0.057653207	0.073908195	-0.026337566	-2.4	23.550001	-44.100002	-	-	-	-	-	-	-	-	-
1531156316703	-	-	-0.9963282	0.92926764	9.235196	0.012379469	0.10000717	-2.3858796E-4	-2.4	23.550001	-44.100002	-	-	-	-	-	-	-	-	-
1531156316713	-	-	-0.9436377	0.8430469	9.398057	-0.019578464	0.11492088	0.0104140565	-2.5500002	24.150002	-45.600002	-	-	-	-	-	-	-	-	-
1531156316724	-	-	-0.852627	0.7185059	9.589659	-0.039818488	0.12024719	0.0072182636	-2.5500002	24.150002	-45.600002	-	-	-	-	-	-	-	-	-
1531156316734	-	-	-0.79035646	0.60833496	9.968072	-0.035557434	0.1532704	-0.023674406	-2.7	24.6	-44.550003	-	-	-	-	-	-	-	-	-
1531156316744	-	-	-0.8669971	0.5604346	10.164463	-0.0062626586	0.16232514	-0.042316534	-2.7	24.6	-44.550003	-	-	-	-	-	-	-	-	-
1531156316755	-	-	-0.9532178	0.5843848	10.193204	0.04540267	0.17404304	-0.06788288	-2.4	25.050001	-46.5	-	-	-	-	-	-	-	-	-
1531156316765	-	-	-1.0873389	0.52690434	9.987232	0.106655374	0.20493571	-0.07374184	-2.4	25.050001	-46.5	-	-	-	-	-	-	-	-	-
1531156316775	-	-	-1.1735597	0.51732427	9.857901	0.1300912	0.2310347	-0.05776287	-2.8500001	23.85	-44.25	-	-	-	-	-	-	-	-	-
1531156316786	-	-	-1.3172607	0.6179151	9.74294	0.1284933	0.24807893	-0.023141773	-2.8500001	23.85	-44.25	-	-	-	-	-	-	-	-	-
1531156316795	-	-	-1.4705421	0.5987549	9.627979	0.09174167	0.25500315	0.022664597	-2.4	25.050001	-45.300003	-	-	-	-	-	-	-	-	-
1531156316805	-	-	-1.3986914	0.57959473	9.79563	0.054457415	0.26778632	0.054089896	-2.4	25.050001	-45.300003	-	-	-	-	-	-	-	-	-
1531156316816	-	-	-1.3028907	0.5125342	9.881851	0.03847845	0.26991686	0.07592782	-1.2	24.750002	-43.5	-	-	-	-	-	-	-	-	-
1531156316826	-	-	-1.1879297	0.52690434	9.915381	0.012379469	0.25979683	0.09510258	-1.2	24.750002	-43.5	-	-	-	-	-	-	-	-	-
1531156316836	-	-	-1.2310401	0.45505372	9.963282	-0.013719509	0.26139474	0.10255943	-1.8000001	24.150002	-47.100002	-	-	-	-	-	-	-	-	-
1531156316847	-	-	-1.092129	0.364043	9.848321	-0.029698478	0.2475463	0.09723311	-1.8000001	24.150002	-47.100002	-	-	-	-	-	-	-	-	-
1531156316857	-	-	-1.0538087	0.36883304	9.857901	-0.04940639	0.24647422	0.078053065	-1.95	25.050001	-44.100002	-	-	-	-	-	-	-	-	-
1531156316868	-	-	-1.092129	0.36883304	9.901011	-0.10639804	0.1964068	0.05461725	-1.95	25.050001	-44.100002	-	-	-	-	-	-	-	-	-
1531156316878	-	-	-1.1591895	0.5125342	10.087823	-0.13782334	0.09041298	0.032779325	-1.5	25.2	-44.7	-	-	-	-	-	-	-	-	-
1531156316889	-	-	-1.1927198	0.5939649	10.035132	-0.16818339	0.010518147	0.026387738	-2.1000001	24.150002	-45.600002	-	-	-	-	-	-	-	-	-
1531156316899	-	-	-1.2837305	0.6945557	9.920172	-0.20227185	-0.078431435	0.026387738	-2.1000001	24.150002	-45.600002	-	-	-	-	-	-	-	-	-
1531156316910	-	-	-1.2454102	0.728086	9.987232	-0.20600027	-0.10506304	0.02212668	-1.2	25.500002	-43.95	-	-	-	-	-	-	-	-	-
1531156316920	-	-	-1.096919	0.76161623	9.8866415	-0.17137918	-0.12050938	0.0024192883	-1.2	25.500002	-43.95	-	-	-	-	-	-	-	-	-
1531156316930	-	-	-0.9963282	0.79035646	10.039923	-0.11971384	-0.10293252	-0.02101653	-1.6500001	25.650002	-45.0	-	-	-	-	-	-	-	-	-
1531156316941	-	-	-1.101709	0.8765772	9.910591	-0.01531793	-0.047006134	-0.0353976	-1.6500001	25.650002	-45.0	-	-	-	-	-	-	-	-	-
1531156316951	-	-	-1.0250684	0.8909473	9.800421	0.023564221	-0.014515568	-0.0503113	-1.35	24.6	-44.550003	-	-	-	-	-	-	-	-	-
1531156316961	-	-	-1.0442286	0.92926764	9.484278	0.090143256	0.019572895	-0.084932394	-1.35	24.6	-44.550003	-	-	-	-	-	-	-	-	-
1531156316972	-	-	-1.2022998	1.0059083	9.407638	0.094936945	0.017442366	-0.09558504	-2.7	25.650002	-45.75	-	-	-	-	-	-	-	-	-
1531156316981	-	-	-1.346001	1.1879297	9.369317	0.07043586	-0.021439787	-0.08759556	-2.7	25.650002	-45.75	-	-	-	-	-	-	-	-	-
1531156316992	-	-	-1.5471827	1.2933106	9.216036	0.033684235	-0.08162723	-0.054039728	-1.95	25.35	-45.75	-	-	-	-	-	-	-	-	-
1531156317002	-	-	-1.5663428	1.4897022	9.0148535	-0.02011162	-0.12796623	-0.002907034	-1.95	25.35	-45.75	-	-	-	-	-	-	-	-	-
1531156317013	-	-	-1.3986914	1.4992822	9.034014	-0.049939025	-0.15513048	0.019463519	-0.45000002	24.150002	-45.600002	-	-	-	-	-	-	-	-	-
1531156317024	-	-	-1.3076807	1.4705421	8.971744	-0.08935381	-0.18495788	0.05461725	-0.45000002	24.150002	-45.600002	-	-	-	-	-	-	-	-	-
1531156317033	-	-	-1.0298585	1.4226416	8.952583	-0.10959383	-0.16258733	0.06793305	-2.4	25.050001	-44.550003	-	-	-	-	-	-	-	-	-
1531156317043	-	-	-0.81909674	1.2789404	8.957374	-0.110126466	-0.12956412	0.063672	-2.4	25.050001	-44.550003	-	-	-	-	-	-	-	-	-
1531156317054	-	-	-0.7185059	1.1543995	9.139395	-0.12344227	-0.044875603	0.051954087	-1.8000001	24.45	-45.600002	-	-	-	-	-	-	-	-	-
1531156317064	-	-	-0.6514453	1.092129	9.278306	-0.12504017	-0.0011997623	0.026387738	-1.8000001	24.45	-45.600002	-	-	-	-	-	-	-	-	-
1531156317074	-	-	-0.60354495	1.1400293	9.6758795	-0.1303665	0.0051918244	-0.0034396662	-2.1000001	25.2	-44.7	-	-	-	-	-	-	-	-	-
1531156317085	-	-	-0.60833496	1.2022998	10.207574	-0.11758332	-0.013982935	-0.044452347	-2.1000001	25.2	-44.7	-	-	-	-	-	-	-	-	-
1531156317095	-	-	-0.5556446	1.1927198	10.413546	-0.095212765	-0.09068198	-0.08120397	-1.35	25.650002	-46.2	-	-	-	-	-	-	-	-	-
1531156317105	-	-	-0.49337405	1.1975098	10.528506	-0.053134818	-0.13968414	-0.111031376	-1.35	25.650002	-46.2	-	-	-	-	-	-	-	-	-
1531156317115	-	-	-0.5508545	1.1879297	10.442286	0.0059873587	-0.18495788	-0.14831564	-2.5500002	24.45	-44.7	-	-	-	-	-	-	-	-	-
1531156317126	-	-	-0.7424561	1.1735597	10.265054	0.06564217	-0.21691582	-0.18293673	-2.5500002	24.45	-44.7	-	-	-	-	-	-	-	-	-
1531156317136	-	-	-0.728086	1.21188	9.901011	0.10558958	-0.2036	-0.20317675	-0.90000004	25.050001	-46.2	-	-	-	-	-	-	-	-	-
1531156317146	-	-	-0.7041358	1.3651612	9.580078	0.12796013	-0.17483787	-0.22607994	-0.90000004	25.050001	-46.2	-	-	-	-	-	-	-	-	-
1531156317156	-	-	-0.9148975	1.4609619	9.407638	0.109850645	-0.11944412	-0.240461	-2.8500001	24.45	-43.95	-	-	-	-	-	-	-	-	-
1531156317166	-	-	-1.0585986	1.5376027	9.335787	0.09227378	-0.0794967	-0.23779784	-2.8500001	24.45	-43.95	-	-	-	-	-	-	-	-	-
1531156317176	-	-	-1.1448194	1.6190332	9.378897	0.045934778	-0.03475559	-0.21329676	-2.7	25.35	-45.75	-	-	-	-	-	-	-	-	-
1531156317187	-	-	-1.2022998	1.7004639	9.4507475	0.0054547265	-0.03848402	-0.19678517	-2.7	25.35	-45.75	-	-	-	-	-	-	-	-	-
1531156317197	-	-	-1.3555812	1.7771046	9.829161	-0.0462106	-0.05126719	-0.13926089	-2.5500002	25.2	-43.95	-	-	-	-	-	-	-	-	-
1531156317207	-	-	-1.3028907	1.8441651	9.857901	-0.06858115	-0.073637746	-0.10943348	-2.5500002	25.2	-43.95	-	-	-	-	-	-	-	-	-
1531156317217	-	-	-1.0250684	1.5998731	10.035132	-0.10000645	-0.10293252	-0.08067134	-0.75	26.250002	-46.800003	-	-	-	-	-	-	-	-	-
1531156317227	-	-	-0.81909674	1.5471827	10.193204	-0.107995935	-0.114117794	-0.09345451	-1.2	26.250002	-45.9	-	-	-	-	-	-	-	-	-
1531156317238	-	-	-0.64186525	1.3555812	10.423125	-0.09787592	-0.13275993	-0.12594508	-1.2	26.250002	-45.9	-	-	-	-	-	-	-	-	-
1531156317248	-	-	-0.728086	1.4897022	10.5764065	-0.073374845	-0.13062939	-0.16216406	-0.6	25.35	-46.2	-	-	-	-	-	-	-	-	-
1531156317258	-	-	-0.7759864	1.4178516	10.753638	0.016107371	-0.12050938	-0.19838306	-0.6	25.35	-46.2	-	-	-	-	-	-	-	-	-
1531156317268	-	-	-0.79993653	1.4226416	10.782378	0.043271616	-0.11997675	-0.21702519	-1.8000001	24.45	-44.7	-	-	-	-	-	-	-	-	-
1531156317278	-	-	-0.89573735	1.4609619	10.835069	0.1391454	-0.12796623	-0.2500484	-1.8000001	24.45	-44.7	-	-	-	-	-	-	-	-	-
1531156317288	-	-	-0.9867481	1.4370118	10.691368	0.17376651	-0.14873889	-0.25590736	-2.4	24.6	-44.100002	-	-	-	-	-	-	-	-	-
1531156317299	-	-	-0.9627979	1.4801221	10.399176	0.21211602	-0.17909892	-0.26869053	-2.4	24.6	-44.100002	-	-	-	-	-	-	-	-	-
1531156317309	-	-	-0.8765772	1.585503	10.217154	0.21797498	-0.18016419	-0.27401686	-1.6500001	24.300001	-45.0	-	-	-	-	-	-	-	-	-
1531156317319	-	-	-0.81909674	1.3028907	9.81958	0.21371393	-0.13382518	-0.28253898	-1.6500001	24.300001	-45.0	-	-	-	-	-	-	-	-	-
1531156317330	-	-	-0.91010743	1.2070899	9.75252	0.20306128	-0.07576828	-0.29052845	-4.3500004	25.35	-45.300003	-	-	-	-	-	-	-	-	-
1531156317339	-	-	-0.9388477	1.0585986	9.7142	0.18814757	-0.01771136	-0.3043769	-4.3500004	25.35	-45.300003	-	-	-	-	-	-	-	-	-
1531156317349	-	-	-1.1543995	0.9436377	9.608819	0.18335389	0.04194345	-0.30171373	-0.75	25.500002	-44.25	-	-	-	-	-	-	-	-	-
1531156317360	-	-	-1.3555812	1.0873389	9.77168	0.14553635	0.14846127	-0.2798825	-0.75	25.500002	-44.25	-	-	-	-	-	-	-	-	-
1531156317369	-	-	-1.5232325	1.096919	9.924961	0.11251314	0.21077923	-0.24100032	-1.5	23.400002	-45.15	-	-	-	-	-	-	-	-	-
1531156317379	-	-	-1.5040723	1.1400293	10.327325	0.040075157	0.28055406	-0.16696446	-1.5	23.400002	-45.15	-	-	-	-	-	-	-	-	-
1531156317389	-	-	-1.465752	1.0394385	10.815908	6.6037284E-4	0.28108668	-0.13500652	-1.8000001	23.85	-46.350002	-	-	-	-	-	-	-	-	-
1531156317400	-	-	-1.3651612	0.9532178	11.270963	-0.0067964783	0.24273717	-0.12968019	-1.8000001	23.85	-46.350002	-	-	-	-	-	-	-	-	-
1531156317410	-	-	-1.2693604	0.8095166	11.467354	0.018237237	0.19107184	-0.116897024	-0.6	25.050001	-45.300003	-	-	-	-	-	-	-	-	-
1531156317420	-	-	-0.9196875	0.6993457	11.2374325	0.09174049	0.062174845	-0.12648441	-0.6	25.050001	-45.300003	-	-	-	-	-	-	-	-	-
1531156317431	-	-	-0.71371585	0.5843848	10.844649	0.13541633	-0.004936812	-0.13181072	-1.8000001	24.150002	-45.9	-	-	-	-	-	-	-	-	-
1531156317440	-	-	-0.5843848	0.5125342	10.375225	0.17110269	-0.06192846	-0.17761709	-1.8000001	24.150002	-45.9	-	-	-	-	-	-	-	-	-
1531156317450	-	-	-0.6562354	0.5556446	9.891431	0.20945221	-0.058200035	-0.21756451	-1.6500001	24.300001	-45.0	-	-	-	-	-	-	-	-	-
1531156317461	-	-	-0.6322852	0.7089258	9.627979	0.2291596	-0.03369895	-0.23141295	-1.6500001	24.300001	-45.0	-	-	-	-	-	-	-	-	-
1531156317470	-	-	-0.6993457	0.728086	9.354947	0.23927961	-0.019317882	-0.25431612	-2.4	26.400002	-44.550003	-	-	-	-	-	-	-	-	-
1531156317481	-	-	-0.8143067	0.7711963	9.168135	0.24673647	0.06483801	-0.24685928	-2.4	26.400002	-44.550003	-	-	-	-	-	-	-	-	-
1531156317492	-	-	-0.9196875	0.7951465	8.904683	0.24513857	0.19053921	-0.21543398	-1.2	24.45	-45.9	-	-	-	-	-	-	-	-	-
1531156317502	-	-	-0.93405765	0.7232959	8.966953	0.20199536	0.32795832	-0.1744213	-1.2	24.45	-45.9	-	-	-	-	-	-	-	-	-
1531156317512	-	-	-0.977168	0.5987549	9.134604	0.14926477	0.42862582	-0.13660441	-2.8500001	25.2	-44.7	-	-	-	-	-	-	-	-	-
1531156317522	-	-	-1.0250684	0.50774413	9.6758795	0.06617414	0.48721537	-0.11370123	-2.8500001	25.2	-44.7	-	-	-	-	-	-	-	-	-
1531156317533	-	-	-1.1160791	0.48379397	10.217154	0.016639339	0.46537745	-0.084406465	-0.75	23.400002	-45.9	-	-	-	-	-	-	-	-	-
1531156317543	-	-	-1.1448194	0.43589357	10.700948	-0.008394375	0.40625528	-0.054579053	-0.75	23.400002	-45.9	-	-	-	-	-	-	-	-	-
1531156317553	-	-	-1.0585986	0.3544629	10.98835	-0.015851226	0.3077183	-0.0034463606	0.45000002	24.150002	-45.600002	-	-	-	-	-	-	-	-	-
1531156317564	-	-	-0.93405765	0.20118165	11.00272	-0.016383858	0.21077923	0.025848411	0.45000002	24.150002	-45.600002	-	-	-	-	-	-	-	-	-
1531156317574	-	-	-0.6514453	0.20118165	10.94045	-0.023840709	0.09573068	0.031174734	0.45000002	22.35	-45.600002	-	-	-	-	-	-	-	-	-
1531156317585	-	-	-0.44547364	0.1341211	10.873389	-0.016383858	0.013705316	0.01785893	0.45000002	22.35	-45.600002	-	-	-	-	-	-	-	-	-
1531156317595	-	-	-0.34967285	0.10538086	10.629097	0.025161454	-0.056069504	-0.017294798	0.3	23.25	-45.300003	-	-	-	-	-	-	-	-	-
1531156317605	-	-	-0.41194338	0.16765137	10.432706	0.06404361	-0.088560075	-0.03487166	0.3	23.25	-45.300003	-	-	-	-	-	-	-	-	-
1531156317616	-	-	-0.43589357	0.16286133	9.81958	0.10079523	-0.09122324	-0.04818747	0.45000002	24.150002	-44.7	-	-	-	-	-	-	-	-	-
1531156317625	-	-	-0.42152345	0.39757326	9.575289	0.11038262	-0.08536428	-0.066296965	0.45000002	24.150002	-44.7	-	-	-	-	-	-	-	-	-
1531156317635	-	-	-0.67539555	0.53169435	9.441168	0.10452366	-0.03529685	-0.060438007	-0.45000002	22.35	-45.15	-	-	-	-	-	-	-	-	-
1531156317646	-	-	-0.8143067	0.6514453	9.359736	0.10079523	-0.008665238	-0.056709584	-0.45000002	22.35	-45.15	-	-	-	-	-	-	-	-	-
1531156317655	-	-	-0.96758795	0.8047266	9.407638	0.08481627	0.015835846	-0.014099005	-0.3	23.550001	-45.300003	-	-	-	-	-	-	-	-	-
1531156317665	-	-	-0.9963282	0.7759864	9.378897	0.076294154	0.0216948	0.007738916	-0.3	23.550001	-45.300003	-	-	-	-	-	-	-	-	-
1531156317676	-	-	-1.0346485	0.7568262	9.335787	0.06457624	0.012640051	0.05674108	0.15	23.1	-45.15	-	-	-	-	-	-	-	-	-
1531156317686	-	-	-0.8909473	0.7807764	9.211246	0.036879364	-0.00919787	0.07378531	-1.2	23.1	-45.600002	-	-	-	-	-	-	-	-	-
1531156317696	-	-	-0.8334668	0.7664063	9.211246	-0.001470156	-0.03582948	0.08869901	-1.2	23.1	-45.600002	-	-	-	-	-	-	-	-	-
1531156317707	-	-	-0.79993653	0.7711963	9.239985	-0.0286344	-0.05021055	0.09455796	0.45000002	24.45	-45.15	-	-	-	-	-	-	-	-	-
1531156317717	-	-	-0.86220706	0.8143067	9.398057	-0.06751655	-0.059265297	0.08923165	0.45000002	24.45	-45.15	-	-	-	-	-	-	-	-	-
1531156317727	-	-	-0.8334668	0.89573735	9.354947	-0.065918654	-0.048612654	0.10308008	-1.35	24.300001	-46.5	-	-	-	-	-	-	-	-	-
1531156317738	-	-	-0.74724615	0.8286768	9.383687	-0.091485	-0.03796001	0.11213483	-1.35	24.300001	-46.5	-	-	-	-	-	-	-	-	-
1531156317748	-	-	-0.728086	0.86220706	9.326206	-0.09468079	-0.027839998	0.10361271	0.90000004	23.25	-45.75	-	-	-	-	-	-	-	-	-
1531156317758	-	-	-0.6993457	0.8382569	9.402847	-0.1079966	-0.011861031	0.11746115	0.90000004	23.25	-45.75	-	-	-	-	-	-	-	-	-
1531156317768	-	-	-0.7089258	0.9388477	9.378897	-0.11119239	-0.004936812	0.11746115	0.15	24.150002	-44.25	-	-	-	-	-	-	-	-	-
1531156317778	-	-	-0.7376661	0.9627979	9.417217	-0.11918188	-0.0022736508	0.13929908	0.15	24.150002	-44.25	-	-	-	-	-	-	-	-	-
1531156317789	-	-	-0.6610254	0.9580079	9.64714	-0.12663873	0.004650568	0.12225484	-0.90000004	24.0	-47.4	-	-	-	-	-	-	-	-	-
1531156317800	-	-	-0.7185059	1.101709	9.699829	-0.119714506	0.0030526714	0.09242744	-0.90000004	24.0	-47.4	-	-	-	-	-	-	-	-	-
1531156317811	-	-	-0.7089258	1.1639795	9.85311	-0.08669131	0.004117936	0.067926355	0.15	25.2	-45.9	-	-	-	-	-	-	-	-	-
1531156317821	-	-	-0.7424561	1.2597803	9.901011	-0.04727653	0.0035853037	0.058871612	0.15	25.2	-45.9	-	-	-	-	-	-	-	-	-
1531156317830	-	-	-0.9915381	1.4130616	9.977652	-0.008927007	-0.0017410187	0.0487516	-1.5	24.150002	-45.600002	-	-	-	-	-	-	-	-	-
1531156317840	-	-	-1.0633887	1.6142433	9.862691	0.058717284	-0.031568423	0.063132666	-1.5	24.150002	-45.600002	-	-	-	-	-	-	-	-	-
1531156317850	-	-	-1.0106983	1.6094532	9.4507475	0.07682678	-0.051808447	0.0934927	-0.75	23.400002	-46.350002	-	-	-	-	-	-	-	-	-
1531156317861	-	-	-1.1064991	1.590293	9.244776	0.058716692	-0.046489846	0.115857266	-0.75	23.400002	-46.350002	-	-	-	-	-	-	-	-	-
1531156317871	-	-	-1.0106983	1.575923	9.053174	0.026226126	-0.047555108	0.13982572	-1.2	24.150002	-46.350002	-	-	-	-	-	-	-	-	-
1531156317881	-	-	-0.9915381	1.5807129	9.067544	6.597792E-4	-0.041163523	0.16006574	-1.2	24.150002	-46.350002	-	-	-	-	-	-	-	-	-
1531156317892	-	-	-0.8909473	1.5950831	9.153765	-0.03502658	-0.0033466318	0.17178366	0.6	23.25	-46.95	-	-	-	-	-	-	-	-	-
1531156317902	-	-	-0.6945557	1.5615528	9.254355	-0.0568645	0.032872356	0.17817524	0.6	23.25	-46.95	-	-	-	-	-	-	-	-	-
1531156317913	-	-	-0.7376661	1.5376027	9.508228	-0.063256085	0.036600783	0.16485944	-0.90000004	24.300001	-45.300003	-	-	-	-	-	-	-	-	-
1531156317922	-	-	-0.67539555	1.590293	9.666299	-0.061658192	0.032872356	0.1627289	-0.90000004	24.300001	-45.300003	-	-	-	-	-	-	-	-	-
1531156317933	-	-	-0.68018556	1.465752	9.814791	-0.055266604	0.0147628635	0.1627289	0.6	24.6	-46.2	-	-	-	-	-	-	-	-	-
1531156317943	-	-	-0.6658155	1.5280225	9.83874	-0.03768974	0.0073060133	0.1675226	0.6	24.6	-46.2	-	-	-	-	-	-	-	-	-
1531156317953	-	-	-0.6945557	1.5567628	9.81	-0.031830788	0.009436542	0.17338155	-0.3	24.6	-45.75	-	-	-	-	-	-	-	-	-
1531156317964	-	-	-0.6322852	1.5088624	9.843531	-0.036091845	0.030209197	0.17391418	-0.3	24.6	-45.75	-	-	-	-	-	-	-	-	-
1531156317973	-	-	-0.6610254	1.5519727	9.79563	-0.045146592	0.048851326	0.18776262	-1.95	22.2	-46.95	-	-	-	-	-	-	-	-	-
1531156317983	-	-	-0.6658155	1.5232325	9.848321	-0.06964768	0.0616345	0.2021437	-1.95	22.2	-46.95	-	-	-	-	-	-	-	-	-
1531156317994	-	-	-0.6610254	1.4801221	10.164463	-0.10213824	0.039263945	0.22078583	-1.5	24.45	-46.800003	-	-	-	-	-	-	-	-	-
1531156318004	-	-	-0.6514453	1.5184424	10.245894	-0.12024774	0.034470256	0.21918793	-1.5	24.45	-46.800003	-	-	-	-	-	-	-	-	-
1531156318015	-	-	-0.4981641	1.3843213	10.408755	-0.12930249	0.012632335	0.22451425	-2.5500002	24.45	-46.800003	-	-	-	-	-	-	-	-	-
1531156318025	-	-	-0.4023633	1.4513819	10.538086	-0.12823722	-0.010270851	0.21492687	-2.5500002	24.45	-46.800003	-	-	-	-	-	-	-	-	-
1531156318034	-	-	-0.31135255	1.2358302	10.499766	-0.11864984	-0.060870916	0.19575211	-0.75	24.150002	-44.7	-	-	-	-	-	-	-	-	-
1531156318044	-	-	-0.26345217	1.3220508	10.437495	-0.10586667	-0.088567786	0.17604472	-0.75	24.150002	-44.7	-	-	-	-	-	-	-	-	-
1531156318054	-	-	-0.1580713	1.2597803	10.3512745	-0.0898877	-0.11413413	0.13822782	-1.35	24.6	-47.7	-	-	-	-	-	-	-	-	-
1531156318064	-	-	-0.23471193	1.3028907	10.116563	-0.08296348	-0.1136015	0.10946568	-1.35	24.6	-47.7	-	-	-	-	-	-	-	-	-
1531156318074	-	-	-0.28261232	1.2502003	10.044712	-0.074441366	-0.12691732	0.07111616	-1.5	25.500002	-46.350002	-	-	-	-	-	-	-	-	-
1531156318085	-	-	-0.3161426	1.22625	10.011182	-0.07603926	-0.12585205	0.047680344	-1.5	25.500002	-46.350002	-	-	-	-	-	-	-	-	-
1531156318095	-	-	-0.38320315	1.3507911	9.75731	-0.083496116	-0.11093834	0.022646628	-1.8000001	24.45	-47.100002	-	-	-	-	-	-	-	-	-
1531156318105	-	-	-0.43589357	1.5184424	9.833951	-0.08669191	-0.09922043	0.0050697653	-1.8000001	24.45	-47.100002	-	-	-	-	-	-	-	-	-
1531156318115	-	-	-0.42152345	1.5328126	9.85311	-0.10746457	-0.07312145	-0.010909202	-2.1000001	25.500002	-46.350002	-	-	-	-	-	-	-	-	-
1531156318125	-	-	-0.5939649	1.5711329	9.987232	-0.110127725	-0.06619723	-0.019431317	-0.75	24.750002	-45.9	-	-	-	-	-	-	-	-	-
1531156318136	-	-	-0.7185059	1.7148341	10.308165	-0.074974	-0.08164357	-0.019431317	-0.75	24.750002	-45.9	-	-	-	-	-	-	-	-	-
1531156318146	-	-	-0.8047266	1.6621436	10.451866	-0.062190823	-0.09016568	-0.0055828793	-2.4	25.95	-47.4	-	-	-	-	-	-	-	-	-
1531156318156	-	-	-0.79993653	1.5232325	10.260264	-0.009992866	-0.08483936	0.015189778	-2.4	25.95	-47.4	-	-	-	-	-	-	-	-	-
1531156318166	-	-	-0.78556645	1.4944923	10.265054	0.0017250436	-0.0523488	0.01785294	-0.6	25.050001	-46.2	-	-	-	-	-	-	-	-	-
1531156318176	-	-	-0.8765772	1.1112891	10.121353	-0.004666543	0.042459738	0.018918203	-0.6	25.050001	-46.2	-	-	-	-	-	-	-	-	-
1531156318186	-	-	-0.847837	1.0250684	10.130933	-0.025971834	0.109571405	0.01785294	-2.8500001	23.1	-46.800003	-	-	-	-	-	-	-	-	-
1531156318196	-	-	-0.92926764	1.0729688	10.284214	-0.050472915	0.16656305	0.030636113	-2.8500001	23.1	-46.800003	-	-	-	-	-	-	-	-	-
1531156318207	-	-	-0.9388477	0.98195803	10.413546	-0.09255086	0.22355469	0.05620246	-2.8500001	23.1	-46.800003	-	-	-	-	-	-	-	-	-
1531156318217	-	-	-0.8047266	0.847837	10.887759	-0.15699936	0.25604525	0.120650955	-0.75	24.750002	-46.800003	-	-	-	-	-	-	-	-	-
1531156318227	-	-	-0.7568262	0.8095166	11.031461	-0.1708478	0.23740312	0.12224885	-1.35	25.650002	-46.5	-	-	-	-	-	-	-	-	-
1531156318238	-	-	-0.32093263	0.5604346	11.409874	-0.19002256	0.14365986	0.12171622	-1.35	25.650002	-46.5	-	-	-	-	-	-	-	-	-
1531156318247	-	-	-0.1820215	0.34488282	11.457774	-0.17936991	0.07335241	0.09242145	-1.2	25.500002	-46.800003	-	-	-	-	-	-	-	-	-
1531156318257	-	-	0.09101075	0.25866213	11.333233	-0.13675934	-0.027847715	0.041288756	-1.2	25.500002	-46.800003	-	-	-	-	-	-	-	-	-
1531156318268	-	-	0.19160157	0.20118165	11.060201	-0.0914856	-0.10081833	-0.00824604	-0.45000002	25.2	-47.550003	-	-	-	-	-	-	-	-	-
1531156318278	-	-	0.23950197	0.23950197	10.514136	-0.04940765	-0.18710476	-0.08174929	-0.45000002	25.2	-47.550003	-	-	-	-	-	-	-	-	-
1531156318288	-	-	0.22992188	0.3161426	10.384805	-0.04461396	-0.1961595	-0.10465248	-1.35	26.400002	-46.5	-	-	-	-	-	-	-	-	-
1531156318298	-	-	-0.028740235	0.43110353	9.958491	0.011312423	-0.20894268	-0.17495993	-1.35	26.400002	-46.5	-	-	-	-	-	-	-	-	-
1531156318309	-	-	-0.13891114	0.5508545	9.939331	0.051792473	-0.19402897	-0.19946101	-2.8500001	26.85	-45.9	-	-	-	-	-	-	-	-	-
1531156318319	-	-	-0.19639161	0.60354495	10.087823	0.11038202	-0.18337633	-0.22342946	-2.8500001	26.85	-45.9	-	-	-	-	-	-	-	-	-
1531156318328	-	-	-0.2921924	0.6227051	9.891431	0.18654843	-0.1828437	-0.2458	-2.8500001	25.2	-46.800003	-	-	-	-	-	-	-	-	-
1531156318338	-	-	-0.7185059	0.6227051	9.374106	0.26644328	-0.12159099	-0.25592002	-2.8500001	25.2	-46.800003	-	-	-	-	-	-	-	-	-
1531156318348	-	-	-0.6706055	0.60833496	9.278306	0.27283487	-0.10720991	-0.25805056	-1.95	26.7	-45.75	-	-	-	-	-	-	-	-	-
1531156318358	-	-	-1.0633887	0.7185059	8.909473	0.24673629	-0.056604408	-0.2410021	-1.95	26.7	-45.75	-	-	-	-	-	-	-	-	-
1531156318368	-	-	-1.346001	0.8286768	8.746612	0.15352565	0.0051809307	-0.20478311	-2.5500002	27.150002	-46.800003	-	-	-	-	-	-	-	-	-
1531156318379	-	-	-1.4465919	0.89573735	8.880733	0.082152925	0.034475707	-0.1616399	-2.5500002	27.150002	-46.800003	-	-	-	-	-	-	-	-	-
1531156318389	-	-	-1.6094532	0.90052736	9.134604	0.009714946	0.046193615	-0.11902931	-1.2	25.2	-45.600002	-	-	-	-	-	-	-	-	-
1531156318399	-	-	-1.7339942	0.9484278	10.039923	-0.06485357	0.02169253	-0.043395538	-1.2	25.2	-45.600002	-	-	-	-	-	-	-	-	-
1531156318409	-	-	-1.6717237	0.87178713	10.250684	-0.078169376	-0.011330669	0.0018782	-1.8000001	27.150002	-45.9	-	-	-	-	-	-	-	-	-
1531156318419	-	-	-1.5376027	0.7041358	10.528506	-0.05420092	-0.10294341	0.050347734	-1.8000001	27.150002	-45.9	-	-	-	-	-	-	-	-	-
1531156318429	-	-	-1.3986914	0.5460645	10.557246	0.002258095	-0.13223818	0.06845723	-1.95	25.050001	-47.4	-	-	-	-	-	-	-	-	-
1531156318440	-	-	-1.3843213	0.40715334	10.394385	0.06777186	-0.14129293	0.07058776	-1.95	25.050001	-47.4	-	-	-	-	-	-	-	-	-
1531156318450	-	-	-1.3220508	0.3784131	10.298584	0.08055503	-0.12904239	0.0679246	-2.5500002	25.800001	-48.0	-	-	-	-	-	-	-	-	-
1531156318460	-	-	-1.4705421	0.46463382	9.862691	0.13701405	-0.03636438	0.07005513	-2.5500002	25.800001	-48.0	-	-	-	-	-	-	-	-	-
1531156318470	-	-	-1.5088624	0.5412744	9.79084	0.1444709	-0.0028085527	0.0828383	-1.6500001	25.650002	-46.5	-	-	-	-	-	-	-	-	-
1531156318480	-	-	-1.5998731	0.6658155	9.934542	0.14180773	0.042465188	0.08763199	-1.6500001	25.650002	-46.5	-	-	-	-	-	-	-	-	-
1531156318490	-	-	-1.705254	0.7711963	10.059082	0.12423088	0.08454313	0.15154785	-2.8500001	24.750002	-46.800003	-	-	-	-	-	-	-	-	-
1531156318501	-	-	-1.5950831	0.6658155	10.102193	0.11357823	0.08454313	0.18510368	-2.8500001	24.750002	-46.800003	-	-	-	-	-	-	-	-	-
1531156318511	-	-	-1.5663428	0.6706055	10.078242	0.11357823	0.08454313	0.18510368	-2.1000001	24.750002	-46.800003	-	-	-	-	-	-	-	-	-
1531156318521	-	-	-1.4130616	0.5939649	9.992022	0.05552132	0.012637781	0.23037742	-2.1000001	24.750002	-46.800003	-	-	-	-	-	-	-	-	-
1531156318532	-	-	-1.1783496	0.613125	10.059082	0.030487603	-0.040625438	0.22718163	-1.2	25.500002	-46.800003	-	-	-	-	-	-	-	-	-
1531156318542	-	-	-1.2166699	0.63707525	9.944121	0.01770443	-0.090160236	0.22931215	-1.2	25.500002	-46.800003	-	-	-	-	-	-	-	-	-
1531156318553	-	-	-1.2070899	0.7759864	9.580078	-0.016384033	-0.17112033	0.23250794	-2.5500002	23.400002	-47.100002	-	-	-	-	-	-	-	-	-
1531156318563	-	-	-1.1687696	0.87178713	9.364527	-0.046744067	-0.2233183	0.23091005	-2.5500002	23.400002	-47.100002	-	-	-	-	-	-	-	-	-
1531156318573	-	-	-1.1496094	0.8382569	9.297466	-0.06165777	-0.21799198	0.22824688	-1.35	25.35	-46.95	-	-	-	-	-	-	-	-	-
1531156318584	-	-	-1.096919	0.7759864	8.871153	-0.120779954	-0.18656667	0.22238794	-1.35	25.35	-46.95	-	-	-	-	-	-	-	-	-
1531156318594	-	-	-1.0059083	0.8861573	8.899893	-0.15593368	-0.090160236	0.22132267	-3.3000002	25.050001	-45.75	-	-	-	-	-	-	-	-	-
1531156318604	-	-	-0.9244776	0.8382569	8.938213	-0.16019474	-0.05340861	0.21812688	-3.3000002	25.050001	-45.75	-	-	-	-	-	-	-	-	-
1531156318615	-	-	-0.8813672	0.6849756	9.072334	-0.15699895	0.048856776	0.19682159	-2.4	26.7	-46.5	-	-	-	-	-	-	-	-	-
1531156318625	-	-	-0.7711963	0.62749517	9.096285	-0.14900947	0.13141477	0.18031	-3.15	25.500002	-46.350002	-	-	-	-	-	-	-	-	-
1531156318636	-	-	-0.71371585	0.7089258	9.0148535	-0.15060736	0.17775378	0.1574068	-3.15	25.500002	-46.350002	-	-	-	-	-	-	-	-	-
1531156318646	-	-	-0.6706055	0.60833496	8.962164	-0.18043476	0.20278749	0.13503624	-2.7	25.650002	-45.75	-	-	-	-	-	-	-	-	-
1531156318657	-	-	-0.7951465	0.8669971	9.211246	-0.26618853	0.1681664	0.095621474	-2.7	25.650002	-45.75	-	-	-	-	-	-	-	-	-
1531156318666	-	-	-0.7711963	0.847837	9.393267	-0.2720475	0.12715371	0.08922989	-2.4	26.7	-46.2	-	-	-	-	-	-	-	-	-
1531156318676	-	-	-0.7041358	0.7664063	9.953702	-0.27258012	0.04459572	0.0498151	-2.4	26.7	-46.2	-	-	-	-	-	-	-	-	-
1531156318686	-	-	-0.7759864	0.7951465	10.178833	-0.2507422	-0.003341185	0.026379284	-1.35	27.000002	-47.4	-	-	-	-	-	-	-	-	-
1531156318697	-	-	-0.8430469	0.8430469	10.490186	-0.15433578	-0.05287598	-0.013035503	-1.35	27.000002	-47.4	-	-	-	-	-	-	-	-	-
1531156318706	-	-	-0.8143067	0.8765772	10.418335	-0.08136517	-0.080040224	-0.03167763	-1.8000001	26.550001	-47.100002	-	-	-	-	-	-	-	-	-
1531156318716	-	-	-0.7951465	0.85741705	10.044712	0.033683397	-0.058202304	-0.07322294	-1.8000001	26.550001	-47.100002	-	-	-	-	-	-	-	-	-
1531156318727	-	-	-0.7759864	0.90052736	9.72378	0.09280557	-0.023048578	-0.100387186	-3.15	26.550001	-45.9	-	-	-	-	-	-	-	-	-
1531156318737	-	-	-0.9627979	0.977168	9.263936	0.117839284	0.027551483	-0.1286167	-3.15	26.550001	-45.9	-	-	-	-	-	-	-	-	-
1531156318747	-	-	-0.9867481	1.1256592	9.129815	0.10558874	0.06430311	-0.13394302	-3.0	26.7	-47.4	-	-	-	-	-	-	-	-	-
1531156318758	-	-	-1.1927198	1.2933106	8.976534	0.046999205	0.07335786	-0.11743142	-3.0	26.7	-47.4	-	-	-	-	-	-	-	-	-
1531156318768	-	-	-1.3028907	1.3939015	9.081915	-0.013188239	0.07868418	-0.08494085	-3.0	24.300001	-46.2	-	-	-	-	-	-	-	-	-
1531156318778	-	-	-1.3939015	1.4130616	9.182506	-0.0818978	0.05737889	-0.03434079	-3.0	24.300001	-46.2	-	-	-	-	-	-	-	-	-
1531156318788	-	-	-1.3076807	1.4034815	9.479487	-0.12237785	0.016898839	0.008802419	-4.3500004	27.000002	-46.95	-	-	-	-	-	-	-	-	-
1531156318799	-	-	-1.21188	1.341211	9.627979	-0.13835682	-0.0017432884	0.03756456	-4.3500004	27.000002	-46.95	-	-	-	-	-	-	-	-	-
1531156318809	-	-	-0.977168	1.1400293	9.74294	-0.14687893	-0.019852785	0.046619307	-2.8500001	25.500002	-46.800003	-	-	-	-	-	-	-	-	-
1531156318819	-	-	-0.8047266	1.096919	9.833951	-0.13356313	-0.011330669	0.048217203	-2.8500001	25.500002	-46.800003	-	-	-	-	-	-	-	-	-
1531156318829	-	-	-0.5843848	1.1208692	10.102193	-0.10533362	0.012105149	0.02318349	-1.95	27.750002	-48.600002	-	-	-	-	-	-	-	-	-
1531156318840	-	-	-0.5412744	1.0154883	10.030342	-0.0637883	0.025420954	-0.008774444	-1.95	27.750002	-48.600002	-	-	-	-	-	-	-	-	-
1531156318849	-	-	-0.5364844	1.0490186	10.011182	-0.038754586	0.046726245	-0.032210264	-2.8500001	26.85	-47.550003	-	-	-	-	-	-	-	-	-
1531156318859	-	-	-0.488584	1.0298585	10.025552	-0.016384242	0.069626704	-0.055648196	-2.8500001	26.85	-47.550003	-	-	-	-	-	-	-	-	-
1531156318869	-	-	-0.45505372	1.0154883	9.996812	1.273565E-4	0.08240988	-0.0870735	-2.1000001	26.250002	-46.350002	-	-	-	-	-	-	-	-	-
1531156318879	-	-	-0.5748047	0.98195803	10.121353	-0.0014705402	0.06909407	-0.13501039	-2.1000001	26.250002	-46.350002	-	-	-	-	-	-	-	-	-
1531156318889	-	-	-0.68976563	1.0202783	10.116563	-0.007862126	0.07015934	-0.16537043	-2.8500001	27.150002	-47.550003	-	-	-	-	-	-	-	-	-
1531156318900	-	-	-0.8430469	1.1591895	10.102193	-0.03982006	0.05577827	-0.18561046	-2.8500001	27.150002	-47.550003	-	-	-	-	-	-	-	-	-
1531156318910	-	-	-0.90052736	1.1927198	10.375225	-0.054733764	0.052049845	-0.18827361	-1.6500001	27.000002	-47.4	-	-	-	-	-	-	-	-	-
1531156318920	-	-	-1.1304493	1.3268409	10.653048	-0.054733764	0.025950864	-0.1898715	-1.6500001	27.000002	-47.4	-	-	-	-	-	-	-	-	-
1531156318930	-	-	-1.2166699	1.4082716	10.882969	-0.03449374	-0.023583934	-0.17389254	-2.7	26.400002	-49.050003	-	-	-	-	-	-	-	-	-
1531156318940	-	-	-1.1879297	1.4130616	10.859019	-0.0137210805	-0.08803243	-0.15791358	-2.7	26.400002	-49.050003	-	-	-	-	-	-	-	-	-
1531156318950	-	-	-1.1591895	1.3843213	10.772799	0.026758969	-0.14768724	-0.13501039	-3.7500002	25.95	-46.95	-	-	-	-	-	-	-	-	-
1531156318961	-	-	-1.0154883	1.3843213	10.451866	0.033150554	-0.19242835	-0.12329249	-3.7500002	25.95	-46.95	-	-	-	-	-	-	-	-	-
1531156318971	-	-	-0.9148975	1.331631	10.245894	0.033150554	-0.20893995	-0.12702091	-3.3000002	26.7	-48.15	-	-	-	-	-	-	-	-	-
1531156318981	-	-	-0.8813672	1.2933106	10.250684	0.027291602	-0.23237577	-0.13607566	-3.3000002	26.7	-48.15	-	-	-	-	-	-	-	-	-
1531156318991	-	-	-0.732876	1.4082716	10.332115	0.018769486	-0.25208315	-0.13927145	-1.35	26.400002	-46.95	-	-	-	-	-	-	-	-	-
1531156319001	-	-	-0.68018556	1.4274317	10.485396	0.046466358	-0.25527894	-0.14619567	-1.35	26.400002	-46.95	-	-	-	-	-	-	-	-	-
1531156319011	-	-	-0.57001466	1.2789404	10.380015	0.100794844	-0.2675295	-0.16963148	-2.4	26.7	-47.4	-	-	-	-	-	-	-	-	-
1531156319022	-	-	-0.5987549	1.3172607	10.169253	0.11837171	-0.24409367	-0.18614309	-2.4	26.7	-47.4	-	-	-	-	-	-	-	-	-
1531156319032	-	-	-0.56522465	1.2022998	10.121353	0.14766648	-0.17218833	-0.19892626	-2.8500001	27.6	-46.350002	-	-	-	-	-	-	-	-	-
1531156319042	-	-	-0.5987549	1.096919	10.015972	0.15991703	-0.1189251	-0.20425259	-2.8500001	27.6	-46.350002	-	-	-	-	-	-	-	-	-
1531156319052	-	-	-0.6562354	1.0394385	10.0063925	0.14180753	-0.013463921	-0.22342734	-2.7	24.0	-45.75	-	-	-	-	-	-	-	-	-
1531156319063	-	-	-0.9388477	1.1208692	10.035132	0.11837171	0.052049845	-0.21170942	-3.6000001	27.150002	-48.45	-	-	-	-	-	-	-	-	-
1531156319073	-	-	-1.3603711	1.1687696	10.336905	0.06936955	0.19373001	-0.14299987	-3.6000001	27.150002	-48.45	-	-	-	-	-	-	-	-	-
1531156319084	-	-	-1.2933106	1.0059083	10.365645	0.03741161	0.22515531	-0.10518299	-3.6000001	26.550001	-47.550003	-	-	-	-	-	-	-	-	-
1531156319094	-	-	-1.0873389	0.8095166	11.06978	-0.048342176	0.23847112	-0.04712608	-3.6000001	26.550001	-47.550003	-	-	-	-	-	-	-	-	-
1531156319104	-	-	-0.87178713	0.79035646	11.472144	-0.06538641	0.17988157	-0.04659345	-3.15	26.550001	-48.0	-	-	-	-	-	-	-	-	-
1531156319115	-	-	-0.44547364	0.6610254	11.673326	-0.022775829	0.006243471	-0.06736611	-3.15	26.550001	-48.0	-	-	-	-	-	-	-	-	-
1531156319125	-	-	-0.19639161	0.6706055	11.481724	0.041140035	-0.07791242	-0.1003893	-2.1000001	25.800001	-47.100002	-	-	-	-	-	-	-	-	-
1531156319135	-	-	-0.009580079	0.68976563	10.638678	0.15352544	-0.14715461	-0.1435325	-2.1000001	25.800001	-47.100002	-	-	-	-	-	-	-	-	-
1531156319146	-	-	-0.023950197	0.62749517	9.972861	0.20306024	-0.15674199	-0.19732836	-2.7	26.400002	-46.2	-	-	-	-	-	-	-	-	-
1531156319156	-	-	-0.3305127	0.7232959	9.340576	0.21797393	-0.057672393	-0.23727578	-2.7	26.400002	-46.2	-	-	-	-	-	-	-	-	-
1531156319166	-	-	-0.6322852	0.81909674	9.062755	0.21318024	0.052582476	-0.24739578	-2.7	27.000002	-46.5	-	-	-	-	-	-	-	-	-
1531156319177	-	-	-1.1064991	0.9196875	8.938213	0.14500332	0.24433008	-0.19253467	-2.7	27.000002	-46.5	-	-	-	-	-	-	-	-	-
1531156319188	-	-	-1.1352394	0.9627979	9.244776	0.08641378	0.37908605	-0.1200967	-2.5500002	26.85	-47.550003	-	-	-	-	-	-	-	-	-
1531156319199	-	-	-1.2166699	0.8095166	10.049502	0.024095807	0.44406718	-0.048723977	-2.5500002	26.85	-47.550003	-	-	-	-	-	-	-	-	-
1531156319209	-	-	-1.22625	0.5987549	10.633887	0.001192621	0.3881408	-0.005048133	-1.8000001	25.2	-48.0	-	-	-	-	-	-	-	-	-
1531156319220	-	-	-1.1400293	0.40715334	10.94045	0.0027905176	0.28001645	0.024779273	-1.8000001	25.2	-48.0	-	-	-	-	-	-	-	-	-
1531156319233	-	-	-0.79035646	0.3065625	10.796748	0.02516107	0.077616185	0.038627706	-0.75	25.500002	-49.95	-	-	-	-	-	-	-	-	-
1531156319244	-	-	-0.6849756	0.244292	10.633887	0.033683185	-0.022518668	0.038627706	-1.95	25.95	-47.7	-	-	-	-	-	-	-	-	-
1531156319253	-	-	-0.4981641	0.21076173	10.001602	0.050727416	-0.17378622	0.029040331	-1.95	25.95	-47.7	-	-	-	-	-	-	-	-	-
1531156319263	-	-	-0.4023633	0.14849122	9.843531	0.05126005	-0.19881994	0.017322421	-2.8500001	26.550001	-48.750004	-	-	-	-	-	-	-	-	-
1531156319274	-	-	-0.26345217	0.17723145	9.412427	0.078956924	-0.24302842	-0.024755524	-2.8500001	26.550001	-48.750004	-	-	-	-	-	-	-	-	-
1531156319284	-	-	-0.100590825	0.1820215	9.297466	0.107719064	-0.20734206	-0.053517666	-1.5	25.500002	-48.45	-	-	-	-	-	-	-	-	-
1531156319294	-	-	-0.023950197	0.21076173	9.101074	0.17056967	-0.10827246	-0.09026929	-1.5	25.500002	-48.45	-	-	-	-	-	-	-	-	-
1531156319304	-	-	-0.09101075	0.18681154	8.847202	0.20891918	-0.019855509	-0.12116196	-1.35	23.550001	-49.050003	-	-	-	-	-	-	-	-	-
1531156319315	-	-	-0.32572266	0.20597169	8.799302	0.2387466	0.09732358	-0.15738094	-1.35	23.550001	-49.050003	-	-	-	-	-	-	-	-	-
1531156319325	-	-	-0.56522465	0.30177248	8.737032	0.23182237	0.1985237	-0.16537043	-1.5	26.250002	-47.100002	-	-	-	-	-	-	-	-	-
1531156319335	-	-	-0.977168	0.4263135	8.741821	0.16364545	0.27309224	-0.13554302	-1.5	26.250002	-47.100002	-	-	-	-	-	-	-	-	-
1531156319345	-	-	-1.1400293	0.52690434	8.938213	0.100794844	0.29279962	-0.10997669	-1.2	25.800001	-48.750004	-	-	-	-	-	-	-	-	-
1531156319355	-	-	-1.575923	0.64186525	9.292676	-0.016916875	0.28321224	-0.029549215	-1.2	25.800001	-48.750004	-	-	-	-	-	-	-	-	-
1531156319366	-	-	-1.710044	0.68976563	9.422008	-0.06485479	0.26508957	0.008257454	-1.8000001	25.800001	-46.800003	-	-	-	-	-	-	-	-	-
1531156319375	-	-	-1.585503	0.67539555	9.800421	-0.19375178	0.19797792	0.118512325	-1.8000001	25.800001	-46.800003	-	-	-	-	-	-	-	-	-
1531156319386	-	-	-1.4418018	0.57959473	10.241104	-0.25500447	0.10796307	0.18189557	-1.35	27.45	-48.15	-	-	-	-	-	-	-	-	-
1531156319395	-	-	-1.2502003	0.47900394	10.552457	-0.27417925	0.008360837	0.2138535	-1.35	27.45	-48.15	-	-	-	-	-	-	-	-	-
1531156319405	-	-	-0.8143067	0.33530274	10.590776	-0.25766763	-0.07792558	0.22024508	-1.5	25.2	-47.550003	-	-	-	-	-	-	-	-	-
1531156319416	-	-	-0.52690434	0.19639161	10.552457	-0.19694759	-0.15142883	0.19148295	-1.5	25.2	-47.550003	-	-	-	-	-	-	-	-	-
1531156319426	-	-	-0.29698244	0.18681154	10.380015	-0.12983592	-0.16794042	0.12703444	-2.7	25.35	-47.4	-	-	-	-	-	-	-	-	-
1531156319436	-	-	-0.14370118	0.20118165	10.035132	-0.057930566	-0.1626141	0.06418384	-2.7	25.35	-47.4	-	-	-	-	-	-	-	-	-
1531156319446	-	-	-0.244292	0.37362307	9.7812605	-4.0628843E-4	-0.12479722	0.0135837775	-0.45000002	24.45	-47.550003	-	-	-	-	-	-	-	-	-
1531156319457	-	-	-0.43110353	0.5556446	9.546548	0.045400087	-0.06940346	-0.02636364	-0.45000002	24.45	-47.550003	-	-	-	-	-	-	-	-	-
1531156319467	-	-	-0.5412744	0.6658155	9.422008	0.0688359	-0.01720551	-0.04873419	-1.6500001	25.95	-47.7	-	-	-	-	-	-	-	-	-
1531156319477	-	-	-0.7041358	0.8813672	9.393267	0.06617274	0.005697676	-0.07110474	-1.6500001	25.95	-47.7	-	-	-	-	-	-	-	-	-
1531156319488	-	-	-0.7807764	0.96758795	9.393267	0.053922202	-0.020401303	-0.085485816	-1.6500001	27.000002	-49.050003	-	-	-	-	-	-	-	-	-
1531156319498	-	-	-0.8669971	1.0154883	9.383687	0.04433482	-0.01720551	-0.10359531	-1.6500001	27.000002	-49.050003	-	-	-	-	-	-	-	-	-
1531156319508	-	-	-1.0250684	1.2645704	9.407638	0.028888484	-0.033184476	-0.10945427	-1.5	25.2	-48.45	-	-	-	-	-	-	-	-	-
1531156319518	-	-	-1.0873389	1.465752	9.393267	0.024094794	-0.01720551	-0.08974687	-1.5	25.2	-48.45	-	-	-	-	-	-	-	-	-
1531156319529	-	-	-1.2358302	1.575923	9.489068	0.03528007	0.024339804	-0.062049996	-1.35	26.400002	-47.7	-	-	-	-	-	-	-	-	-
1531156319538	-	-	-1.3699512	1.705254	9.508228	0.047530614	0.06481986	-0.013047835	-1.35	26.400002	-47.7	-	-	-	-	-	-	-	-	-
1531156319548	-	-	-1.2741505	1.7148341	9.551338	0.048063245	0.1084957	0.034356438	-1.5	26.250002	-47.550003	-	-	-	-	-	-	-	-	-
1531156319559	-	-	-1.1975098	1.705254	9.68067	0.029421115	0.14524733	0.08069544	-1.5	26.250002	-47.550003	-	-	-	-	-	-	-	-	-
1531156319568	-	-	-1.0106983	1.710044	9.977652	0.03687797	0.16815051	0.12011022	-1.2	26.550001	-48.45	-	-	-	-	-	-	-	-	-
1531156319578	-	-	-0.9388477	1.3843213	10.164463	0.045932718	0.16601998	0.14461131	-1.2	26.550001	-48.45	-	-	-	-	-	-	-	-	-
1531156319588	-	-	-0.81909674	1.2597803	10.135723	0.04859588	0.1447147	0.15899238	-0.75	26.250002	-47.100002	-	-	-	-	-	-	-	-	-
1531156319599	-	-	-0.7759864	1.2022998	10.130933	0.03421481	0.08985357	0.16165555	-0.75	26.250002	-47.100002	-	-	-	-	-	-	-	-	-
1531156319609	-	-	-0.613125	1.2502003	10.154883	0.020899	0.037122976	0.16005763	-0.90000004	26.400002	-47.7	-	-	-	-	-	-	-	-	-
1531156319619	-	-	-0.5508545	1.2933106	10.241104	0.009181092	-0.014542349	0.15632921	-0.90000004	26.400002	-47.7	-	-	-	-	-	-	-	-	-
1531156319630	-	-	-0.6514453	1.2741505	10.140513	0.005985298	-0.08218664	0.14674184	-1.6500001	25.650002	-48.15	-	-	-	-	-	-	-	-	-
1531156319640	-	-	-0.6322852	1.2358302	10.159674	0.014507414	-0.110416144	0.15632921	-1.6500001	25.650002	-48.15	-	-	-	-	-	-	-	-	-
1531156319650	-	-	-0.5029541	1.2022998	9.891431	0.016105311	-0.10402456	0.13821971	-1.2	25.800001	-47.100002	-	-	-	-	-	-	-	-	-
1531156319661	-	-	-0.3879932	1.2837305	9.829161	0.022496898	-0.07153399	0.14354604	-1.2	25.800001	-47.100002	-	-	-	-	-	-	-	-	-
1531156319671	-	-	-0.28261232	1.2981006	9.74773	0.037410602	-0.042771857	0.11691443	-1.5	26.250002	-48.45	-	-	-	-	-	-	-	-	-
1531156319681	-	-	-0.3305127	1.2981006	9.6615095	0.045932718	-0.009748658	0.10626179	-1.35	25.95	-47.4	-	-	-	-	-	-	-	-	-
1531156319691	-	-	-0.4167334	1.331631	9.580078	0.043269556	0.015817689	0.10200073	-1.35	25.95	-47.4	-	-	-	-	-	-	-	-	-
1531156319702	-	-	-0.46463382	1.3747413	9.666299	0.03474744	0.022741906	0.09401125	-1.6500001	25.35	-46.95	-	-	-	-	-	-	-	-	-
1531156319713	-	-	-0.4406836	1.3555812	9.800421	0.010778988	0.003034515	0.08815229	-1.6500001	25.35	-46.95	-	-	-	-	-	-	-	-	-
1531156319723	-	-	-0.364043	1.3891114	9.905801	-0.0014715529	-0.011879187	0.082825966	-1.5	26.85	-48.45	-	-	-	-	-	-	-	-	-
1531156319733	-	-	-0.46463382	1.3172607	10.106983	0.008115827	-0.042239223	0.07164069	-1.5	26.85	-48.45	-	-	-	-	-	-	-	-	-
1531156319743	-	-	-0.4406836	1.331631	10.030342	0.021431632	-0.057152927	0.07323859	-3.6000001	25.800001	-49.2	-	-	-	-	-	-	-	-	-
1531156319754	-	-	-0.43110353	1.4178516	9.958491	0.031551648	-0.067805566	0.06418384	-3.6000001	25.800001	-49.2	-	-	-	-	-	-	-	-	-
1531156319764	-	-	-0.5221143	1.4944923	9.79084	0.040073764	-0.061413985	0.07590175	-1.5	24.750002	-48.0	-	-	-	-	-	-	-	-	-
1531156319774	-	-	-0.5412744	1.4609619	9.69504	0.029953748	-0.02466236	0.0684449	-1.5	24.750002	-48.0	-	-	-	-	-	-	-	-	-
1531156319784	-	-	-0.732876	1.5471827	9.829161	0.03421481	-0.0049549686	0.076967016	-2.7	26.400002	-46.5	-	-	-	-	-	-	-	-	-
1531156319795	-	-	-0.7232959	1.4801221	10.049502	0.020899	0.019546114	0.09134808	-2.7	26.400002	-46.5	-	-	-	-	-	-	-	-	-
1531156319804	-	-	-0.63707525	1.4897022	10.236314	0.02569269	0.013154527	0.09507651	-1.95	27.000002	-49.050003	-	-	-	-	-	-	-	-	-
1531156319814	-	-	-0.39278322	1.465752	10.571617	0.04912851	-0.025194993	0.076967016	-1.95	27.000002	-49.050003	-	-	-	-	-	-	-	-	-
1531156319824	-	-	-0.3065625	1.4753321	10.715318	0.08960856	-0.04596765	0.057792254	-1.35	25.35	-47.7	-	-	-	-	-	-	-	-	-
1531156319835	-	-	-0.34488282	1.341211	10.518927	0.14553495	-0.12000353	0.0135837775	-1.35	25.35	-47.7	-	-	-	-	-	-	-	-	-
1531156319845	-	-	-0.4406836	1.4322218	10.197993	0.17536235	-0.15835305	-0.014113098	-3.15	27.150002	-48.45	-	-	-	-	-	-	-	-	-
1531156319856	-	-	-0.57959473	1.3076807	9.833951	0.17323181	-0.13651513	-0.03595102	-3.15	27.150002	-48.45	-	-	-	-	-	-	-	-	-
1531156319865	-	-	-0.6945557	1.21188	9.690249	0.15458944	-0.13971409	-0.047671393	-3.3000002	25.35	-46.5	-	-	-	-	-	-	-	-	-
1531156319875	-	-	-1.1687696	1.22146	9.733359	0.100793585	-0.08005929	-0.052997716	-3.3000002	25.35	-46.5	-	-	-	-	-	-	-	-	-
1531156319886	-	-	-1.5232325	1.5088624	9.651929	0.04326931	-1.6445573E-4	7.981376E-4	-1.8000001	27.150002	-48.45	-	-	-	-	-	-	-	-	-
1531156319896	-	-	-1.6908839	1.6429834	9.618399	-0.013189706	0.100503035	0.11371617	-1.8000001	27.150002	-48.45	-	-	-	-	-	-	-	-	-
1531156319907	-	-	-1.5136524	1.5136524	9.848321	-0.09681297	0.19477895	0.25220054	-3.0	24.6	-47.7	-	-	-	-	-	-	-	-	-
1531156319917	-	-	-1.1496094	1.1879297	10.260264	-0.15966356	0.25123796	0.3278343	-3.0	24.6	-47.7	-	-	-	-	-	-	-	-	-
1531156319927	-	-	-0.8382569	0.847837	10.643467	-0.20919836	0.26455376	0.36458594	-1.95	25.35	-47.4	-	-	-	-	-	-	-	-	-
1531156319937	-	-	-0.42152345	0.44547364	10.902129	-0.23849313	0.20489895	0.33475855	-1.95	25.35	-47.4	-	-	-	-	-	-	-	-	-
1531156319948	-	-	0.043110352	0.37362307	11.213482	-0.24701525	0.1276673	0.28575638	-2.8500001	26.85	-45.9	-	-	-	-	-	-	-	-	-
1531156319958	-	-	0.20597169	0.44547364	11.314073	-0.22464469	3.681765E-4	0.22397104	-2.8500001	26.85	-45.9	-	-	-	-	-	-	-	-	-
1531156319968	-	-	0.244292	0.3879932	11.247012	-0.16925095	-0.10136458	0.1456741	-1.8000001	25.800001	-48.0	-	-	-	-	-	-	-	-	-
1531156319979	-	-	0.047900394	0.41194338	11.06978	-0.08935612	-0.18232468	0.055126626	-1.8000001	25.800001	-48.0	-	-	-	-	-	-	-	-	-
1531156319989	-	-	-0.48379397	0.43589357	10.629097	-0.0067981197	-0.21108681	2.655054E-4	-2.7	25.050001	-47.7	-	-	-	-	-	-	-	-	-
1531156319999	-	-	-0.6706055	0.613125	10.284214	0.051258795	-0.2025647	-0.021039784	-2.7	25.050001	-47.7	-	-	-	-	-	-	-	-	-
1531156320009	-	-	-0.91010743	0.6610254	9.699829	0.094934635	-0.17540045	-0.033290323	-2.5500002	25.2	-48.45	-	-	-	-	-	-	-	-	-
1531156320020	-	-	-1.0250684	0.7376661	9.536968	0.124762036	-0.097636156	-0.043410335	-2.4	27.000002	-47.4	-	-	-	-	-	-	-	-	-
1531156320030	-	-	-1.0346485	0.82388675	9.249566	0.12689257	0.008890292	-0.03701875	-2.4	27.000002	-47.4	-	-	-	-	-	-	-	-	-
1531156320040	-	-	-1.0346485	0.85741705	9.259146	0.12689257	0.062686145	-0.04234507	-4.2000003	24.45	-47.100002	-	-	-	-	-	-	-	-	-
1531156320051	-	-	-1.1448194	0.9053174	9.364527	0.10878307	0.084524065	-0.03488822	-4.2000003	24.45	-47.100002	-	-	-	-	-	-	-	-	-
1531156320061	-	-	-1.2502003	0.8861573	9.378897	0.10665254	0.091448285	-0.03222506	-4.2000003	26.250002	-48.750004	-	-	-	-	-	-	-	-	-
1531156320071	-	-	-1.5663428	0.8909473	9.374106	0.08534725	0.048305076	0.011450782	-4.2000003	26.250002	-48.750004	-	-	-	-	-	-	-	-	-
1531156320081	-	-	-1.5136524	0.92926764	9.2256155	0.05818301	0.015814511	0.0364845	-2.5500002	25.500002	-49.2	-	-	-	-	-	-	-	-	-
1531156320092	-	-	-1.336421	1.0346485	9.239985	0.001723996	-0.005490778	0.08495403	-2.5500002	25.500002	-49.2	-	-	-	-	-	-	-	-	-
1531156320101	-	-	-1.2693604	1.0154883	9.201666	-0.017983396	-0.00815394	0.09294351	-3.15	25.800001	-49.65	-	-	-	-	-	-	-	-	-
1531156320111	-	-	-1.2502003	0.85741705	9.412427	-0.029168673	0.016879775	0.13022776	-3.15	25.800001	-49.65	-	-	-	-	-	-	-	-	-
1531156320121	-	-	-1.2693604	0.7664063	9.402847	-0.026505511	0.078665115	0.15845726	-3.3000002	26.400002	-47.7	-	-	-	-	-	-	-	-	-
1531156320132	-	-	-1.22146	0.613125	9.584868	-0.020113925	0.15003784	0.17976256	-3.3000002	26.400002	-47.7	-	-	-	-	-	-	-	-	-
1531156320142	-	-	-1.21188	0.62749517	9.64714	-0.021711823	0.17507155	0.20000258	-2.8500001	26.250002	-49.95	-	-	-	-	-	-	-	-	-
1531156320152	-	-	-1.0825489	0.5987549	9.857901	-0.02117919	0.1942463	0.2234384	-2.8500001	26.250002	-49.95	-	-	-	-	-	-	-	-	-
1531156320163	-	-	-0.977168	0.44547364	9.929751	-0.03342973	0.17666945	0.23409104	-2.5500002	26.550001	-47.550003	-	-	-	-	-	-	-	-	-
1531156320173	-	-	-0.9196875	0.2921924	9.953702	-0.06219187	0.15802732	0.24953738	-2.5500002	26.550001	-47.550003	-	-	-	-	-	-	-	-	-
1531156320183	-	-	-0.9532178	0.22992188	10.049502	-0.093084544	0.115416735	0.26551634	-3.9	27.150002	-48.0	-	-	-	-	-	-	-	-	-
1531156320194	-	-	-0.68976563	0.06227051	10.164463	-0.14741303	0.07227353	0.25166792	-3.9	27.150002	-48.0	-	-	-	-	-	-	-	-	-
1531156320204	-	-	-0.6179151	-0.047900394	10.327325	-0.17617516	0.035521902	0.23409104	-3.7500002	24.6	-49.050003	-	-	-	-	-	-	-	-	-
1531156320214	-	-	-0.60354495	-0.023950197	10.471025	-0.18043622	0.015281878	0.18775204	-3.7500002	24.6	-49.050003	-	-	-	-	-	-	-	-	-
1531156320224	-	-	-0.56522465	-0.019160157	10.633887	-0.16072883	-0.019339217	0.16484886	-3.3000002	27.000002	-47.7	-	-	-	-	-	-	-	-	-
1531156320235	-	-	-0.7232959	0.1101709	10.696157	-0.12770563	-0.035318185	0.12756461	-3.3000002	27.000002	-47.7	-	-	-	-	-	-	-	-	-
1531156320245	-	-	-0.7089258	0.1580713	10.696157	-0.073377155	-0.052362416	0.087617196	-3.6000001	27.6	-49.2	-	-	-	-	-	-	-	-	-
1531156320256	-	-	-0.7185059	0.25387207	10.471025	-0.031831834	-0.102429844	0.061518215	-3.6000001	27.6	-49.2	-	-	-	-	-	-	-	-	-
1531156320266	-	-	-0.7664063	0.3305127	10.197993	-9.391651E-4	-0.14397515	0.034886602	-4.05	27.000002	-49.350002	-	-	-	-	-	-	-	-	-
1531156320276	-	-	-0.78556645	0.5556446	9.699829	0.01450717	-0.17966151	0.012516046	-4.05	27.000002	-49.350002	-	-	-	-	-	-	-	-	-
1531156320286	-	-	-0.8669971	0.64186525	9.302257	0.0113113765	-0.20682575	0.009852885	-3.15	28.95	-48.750004	-	-	-	-	-	-	-	-	-
1531156320297	-	-	-0.87178713	0.7951465	8.928633	-0.015852867	-0.19191206	0.0050591957	-3.15	28.95	-48.750004	-	-	-	-	-	-	-	-	-
1531156320307	-	-	-0.87178713	0.8286768	8.6077	-0.05952871	-0.16155201	0.003993931	-3.15	26.550001	-47.100002	-	-	-	-	-	-	-	-	-
1531156320317	-	-	-0.91010743	0.9148975	8.684341	-0.1138572	-0.09071194	0.008787621	-3.15	26.550001	-47.100002	-	-	-	-	-	-	-	-	-
1531156320328	-	-	-1.0633887	0.9963282	8.885523	-0.15433724	-0.031589758	0.014113942	-3.3000002	27.000002	-46.95	-	-	-	-	-	-	-	-	-
1531156320339	-	-	-1.0538087	1.0394385	9.091495	-0.15966356	0.001433441	0.030625543	-3.3000002	27.000002	-46.95	-	-	-	-	-	-	-	-	-
1531156320349	-	-	-0.8861573	1.1304493	9.378897	-0.15273935	0.0371198	0.03914766	-4.9500003	26.550001	-49.2	-	-	-	-	-	-	-	-	-
1531156320359	-	-	-0.6993457	1.0154883	9.436378	-0.14634776	0.03285874	0.041278187	-3.0	26.7	-48.600002	-	-	-	-	-	-	-	-	-
1531156320369	-	-	-0.6227051	0.9244776	9.5561285	-0.13090181	0.01580952	0.0146427	-3.0	26.7	-48.600002	-	-	-	-	-	-	-	-	-
1531156320380	-	-	-0.56522465	0.8813672	9.69504	-0.12131443	0.003558977	-0.015184705	-3.6000001	26.550001	-48.0	-	-	-	-	-	-	-	-	-
1531156320390	-	-	-0.6993457	0.8813672	9.623189	-0.117053375	-0.021474738	-0.060458444	-3.6000001	26.550001	-48.0	-	-	-	-	-	-	-	-	-
1531156320401	-	-	-0.7759864	0.96758795	9.632769	-0.11172705	-0.019344209	-0.082296364	-3.9	25.800001	-47.550003	-	-	-	-	-	-	-	-	-
1531156320410	-	-	-0.7664063	1.0298585	9.594449	-0.12184706	-0.015083152	-0.09081848	-3.9	25.800001	-47.550003	-	-	-	-	-	-	-	-	-
1531156320421	-	-	-0.847837	1.2070899	9.74773	-0.12557548	-0.003365242	-0.10999324	-2.8500001	26.85	-48.750004	-	-	-	-	-	-	-	-	-
1531156320431	-	-	-0.90052736	1.1256592	9.891431	-0.11971653	0.01421162	-0.11958062	-2.8500001	26.85	-48.750004	-	-	-	-	-	-	-	-	-
1531156320441	-	-	-0.93405765	1.1543995	9.910591	-0.11172705	0.012081092	-0.12703748	-3.15	27.900002	-46.800003	-	-	-	-	-	-	-	-	-
1531156320451	-	-	-1.0298585	1.1304493	10.0063925	-0.103204936	-7.020809E-4	-0.13396169	-3.15	27.900002	-46.800003	-	-	-	-	-	-	-	-	-
1531156320462	-	-	-0.9580079	1.1687696	10.092612	-0.101074405	-0.012952623	-0.13875538	-2.7	26.400002	-48.600002	-	-	-	-	-	-	-	-	-
1531156320472	-	-	-0.97237796	1.0490186	10.063872	-0.08562807	-0.020942105	-0.15793015	-2.7	26.400002	-48.600002	-	-	-	-	-	-	-	-	-
1531156320482	-	-	-0.9963282	1.092129	10.121353	-0.08189965	-0.018811576	-0.16591963	-4.8	26.400002	-48.600002	-	-	-	-	-	-	-	-	-
1531156320492	-	-	-0.9532178	1.092129	10.116563	-0.060061727	-0.04171476	-0.18456176	-4.8	26.400002	-48.600002	-	-	-	-	-	-	-	-	-
1531156320503	-	-	-0.91010743	1.22146	10.197993	-0.043550126	-0.05290004	-0.19361651	-2.5500002	27.150002	-48.750004	-	-	-	-	-	-	-	-	-
1531156320513	-	-	-0.847837	1.3603711	9.987232	0.0022562442	-0.059291624	-0.21332389	-2.5500002	27.150002	-48.750004	-	-	-	-	-	-	-	-	-
1531156320524	-	-	-0.9915381	1.3028907	10.068663	0.028355224	-0.094445355	-0.22877023	-3.6000001	27.900002	-48.0	-	-	-	-	-	-	-	-	-
1531156320534	-	-	-0.97237796	1.2885206	9.75252	0.06936791	-0.12267486	-0.24155341	-3.6000001	27.900002	-48.0	-	-	-	-	-	-	-	-	-
1531156320545	-	-	-1.0106983	1.346001	9.412427	0.09759741	-0.11095695	-0.23995551	-4.8	27.750002	-49.350002	-	-	-	-	-	-	-	-	-
1531156320555	-	-	-0.9627979	1.5184424	9.177715	0.10505427	-0.09870641	-0.23729235	-4.8	27.750002	-49.350002	-	-	-	-	-	-	-	-	-
1531156320564	-	-	-0.9963282	1.5998731	9.077125	0.11304375	-0.061954785	-0.23356393	-4.3500004	26.7	-49.050003	-	-	-	-	-	-	-	-	-
1531156320574	-	-	-1.0729688	1.719624	9.077125	0.09227109	-1.6944867E-4	-0.18988807	-4.3500004	26.7	-49.050003	-	-	-	-	-	-	-	-	-
1531156320585	-	-	-1.0250684	1.6813037	9.086704	0.07522686	0.021668473	-0.18083334	-2.8500001	28.2	-49.2	-	-	-	-	-	-	-	-	-
1531156320595	-	-	-0.9580079	1.6334034	9.297466	0.061911054	0.05895273	-0.14994067	-2.8500001	28.2	-49.2	-	-	-	-	-	-	-	-	-
1531156320606	-	-	-0.9053174	1.5567628	9.431587	0.03421418	0.05895273	-0.14674488	-3.15	26.550001	-49.2	-	-	-	-	-	-	-	-	-
1531156320616	-	-	-0.97237796	1.4465919	9.546548	0.011310992	0.044039026	-0.13769013	-3.15	26.550001	-49.2	-	-	-	-	-	-	-	-	-
1531156320626	-	-	-0.8909473	1.5471827	9.637559	-0.019049045	0.025396898	-0.13023327	-2.4	26.400002	-49.350002	-	-	-	-	-	-	-	-	-
1531156320636	-	-	-0.90052736	1.5519727	9.80521	-0.046213288	0.008352666	-0.12011325	-2.4	26.400002	-49.350002	-	-	-	-	-	-	-	-	-
1531156320647	-	-	-1.0585986	1.6142433	9.915381	-0.09574808	-0.012952623	-0.108395346	-2.5500002	26.85	-48.45	-	-	-	-	-	-	-	-	-
1531156320657	-	-	-1.1783496	1.5615528	10.063872	-0.119183905	-0.010822094	-0.08655742	-2.5500002	26.85	-48.45	-	-	-	-	-	-	-	-	-
1531156320668	-	-	-1.1400293	1.5567628	10.547667	-0.14368498	-0.003365242	-0.073241614	-2.8500001	27.150002	-48.45	-	-	-	-	-	-	-	-	-
1531156320678	-	-	-1.1064991	1.4897022	10.705738	-0.13463023	-0.008691564	-0.06205634	-2.8500001	27.150002	-48.45	-	-	-	-	-	-	-	-	-
1531156320688	-	-	-1.0777588	1.3507911	11.06978	-0.09148703	-0.0390516	-0.058860548	-3.15	26.550001	-48.45	-	-	-	-	-	-	-	-	-
1531156320699	-	-	-1.0346485	1.2406201	11.280542	-0.06485542	-0.070476905	-0.05939318	-3.7500002	27.000002	-48.600002	-	-	-	-	-	-	-	-	-
1531156320708	-	-	-0.85741705	1.2693604	11.122471	-0.006798504	-0.18499283	-0.07430688	-3.7500002	27.000002	-48.600002	-	-	-	-	-	-	-	-	-
1531156320718	-	-	-0.847837	1.3028907	10.92608	0.017169947	-0.26115924	-0.095079534	-3.0	25.95	-47.4	-	-	-	-	-	-	-	-	-
1531156320729	-	-	-0.82388675	1.2406201	10.528506	0.04966051	-0.3154877	-0.13769013	-3.0	25.95	-47.4	-	-	-	-	-	-	-	-	-
1531156320739	-	-	-0.79993653	1.2885206	10.284214	0.0560521	-0.31761825	-0.14781013	-3.0	27.750002	-48.15	-	-	-	-	-	-	-	-	-
1531156320749	-	-	-0.86220706	1.465752	9.982442	0.072031066	-0.26808345	-0.18402913	-3.0	27.750002	-48.15	-	-	-	-	-	-	-	-	-
1531156320760	-	-	-0.8047266	1.465752	9.992022	0.078955285	-0.23186447	-0.19414914	-5.1000004	27.750002	-48.600002	-	-	-	-	-	-	-	-	-
1531156320770	-	-	-0.8861573	1.5184424	9.75252	0.093868986	-0.16901387	-0.18296386	-5.1000004	27.750002	-48.600002	-	-	-	-	-	-	-	-	-
1531156320780	-	-	-0.7185059	1.4274317	9.575289	0.08641214	-0.14717595	-0.17337649	-4.9500003	26.85	-47.550003	-	-	-	-	-	-	-	-	-
1531156320790	-	-	-0.7376661	1.2933106	9.599238	0.03421418	-0.047041085	-0.18829018	-4.9500003	26.85	-47.550003	-	-	-	-	-	-	-	-	-
1531156320801	-	-	-0.8047266	1.3124708	9.814791	0.026224695	-0.0049631386	-0.20586705	-3.7500002	27.000002	-49.350002	-	-	-	-	-	-	-	-	-
1531156320811	-	-	-0.9244776	1.4897022	10.274634	0.008115198	0.07812749	-0.19734493	-3.7500002	27.000002	-49.350002	-	-	-	-	-	-	-	-	-
1531156320821	-	-	-0.89573735	1.3795313	10.365645	0.01557205	0.11115069	-0.1818986	-5.8500004	27.45	-48.600002	-	-	-	-	-	-	-	-	-
1531156320832	-	-	-0.79035646	1.3651612	10.667418	0.019300476	0.15056546	-0.16432174	-5.8500004	27.45	-48.600002	-	-	-	-	-	-	-	-	-
1531156320843	-	-	-0.7807764	1.1783496	10.916499	0.021431005	0.14736967	-0.165387	-4.05	26.400002	-49.800003	-	-	-	-	-	-	-	-	-
1531156320853	-	-	-0.9627979	1.1687696	11.031461	0.042736296	0.12659702	-0.17231122	-4.05	26.400002	-49.800003	-	-	-	-	-	-	-	-	-
1531156320862	-	-	-1.1064991	1.0873389	11.227852	0.048062615	0.09996541	-0.16645226	-3.6000001	27.150002	-48.750004	-	-	-	-	-	-	-	-	-
1531156320873	-	-	-1.21188	1.1112891	11.199112	0.07895438	0.0387009	-0.14302559	-3.6000001	27.150002	-48.750004	-	-	-	-	-	-	-	-	-
1531156320883	-	-	-1.1831397	1.0298585	11.170372	0.11304284	-0.006040205	-0.11852452	-3.9	27.6	-49.95	-	-	-	-	-	-	-	-	-
1531156320893	-	-	-0.8765772	0.977168	10.815908	0.21530823	-0.08966346	-0.09721923	-3.9	27.6	-49.95	-	-	-	-	-	-	-	-	-
1531156320903	-	-	-0.6514453	0.9532178	10.494976	0.28028935	-0.11256665	-0.10148029	-3.9	27.900002	-48.45	-	-	-	-	-	-	-	-	-
1531156320913	-	-	-0.45984375	0.8095166	9.74294	0.34953156	-0.12748036	-0.12544873	-3.9	27.900002	-48.45	-	-	-	-	-	-	-	-	-
1531156320923	-	-	-0.46463382	0.732876	9.168135	0.39746845	-0.082206614	-0.14462349	-2.4	26.7	-50.250004	-	-	-	-	-	-	-	-	-
1531156320934	-	-	-0.46463382	0.79035646	8.794512	0.43422008	-7.138824E-4	-0.16379824	-2.4	26.7	-50.250004	-	-	-	-	-	-	-	-	-
1531156320943	-	-	-0.728086	0.8430469	8.4448395	0.44540536	0.081844114	-0.18350564	-4.2000003	27.150002	-49.65	-	-	-	-	-	-	-	-	-
1531156320954	-	-	-0.9532178	0.90052736	8.1143265	0.40386003	0.2501559	-0.18670143	-4.2000003	27.150002	-49.65	-	-	-	-	-	-	-	-	-
1531156320964	-	-	-1.3172607	0.977168	8.157437	0.33461785	0.377455	-0.1382319	-4.3500004	26.7	-49.050003	-	-	-	-	-	-	-	-	-
1531156320974	-	-	-1.5232325	1.0154883	8.315508	0.24407037	0.49676463	-0.07378341	-4.3500004	26.7	-49.050003	-	-	-	-	-	-	-	-	-
1531156320985	-	-	-1.6046631	0.8909473	8.679551	0.1423376	0.6038237	0.011437747	-4.2000003	27.6	-47.100002	-	-	-	-	-	-	-	-	-
1531156320995	-	-	-1.7244141	0.7424561	9.244776	0.026223786	0.66028273	0.083343096	-4.2000003	27.6	-47.100002	-	-	-	-	-	-	-	-	-
1531156321005	-	-	-1.7148341	0.57001466	9.963282	-0.08190056	0.65602165	0.17016216	-3.7500002	25.95	-47.7	-	-	-	-	-	-	-	-	-
1531156321015	-	-	-1.3843213	0.39278322	10.566827	-0.17138277	0.55854994	0.23407802	-3.7500002	25.95	-47.7	-	-	-	-	-	-	-	-	-
1531156321025	-	-	-0.8143067	0.3065625	11.218272	-0.23423338	0.4184677	0.2548507	-1.6500001	25.650002	-49.350002	-	-	-	-	-	-	-	-	-
1531156321035	-	-	-0.36883304	0.17723145	11.773916	-0.23050494	0.2714612	0.22502327	-1.6500001	25.650002	-49.350002	-	-	-	-	-	-	-	-	-
1531156321046	-	-	-0.19639161	0.038320314	12.080479	-0.12983745	0.0717241	0.15365055	-1.95	24.300001	-49.050003	-	-	-	-	-	-	-	-	-
1531156321056	-	-	-0.21076173	-0.07185059	12.061319	-0.036094185	-0.0390634	0.099322066	-1.95	24.300001	-49.050003	-	-	-	-	-	-	-	-	-
1531156321066	-	-	-0.4023633	-0.119750984	11.314073	0.10824915	-0.15677513	0.03700409	-2.1000001	25.500002	-48.750004	-	-	-	-	-	-	-	-	-
1531156321076	-	-	-0.43589357	0.16765137	10.715318	0.15671869	-0.15464461	0.005046159	-2.1000001	25.500002	-48.750004	-	-	-	-	-	-	-	-	-
1531156321086	-	-	-0.7041358	0.44547364	10.183623	0.18441556	-0.09445716	-0.022118084	-3.6000001	27.150002	-48.750004	-	-	-	-	-	-	-	-	-
1531156321097	-	-	-0.8334668	0.56522465	9.872271	0.19613346	-0.024149701	-0.0141286	-3.6000001	27.150002	-48.750004	-	-	-	-	-	-	-	-	-
1531156321107	-	-	-0.9244776	0.57001466	9.7812605	0.1817524	0.07119147	0.002382998	-1.6500001	24.6	-50.250004	-	-	-	-	-	-	-	-	-
1531156321117	-	-	-0.93405765	0.6322852	9.833951	0.17003448	0.08237675	0.023688287	-2.4	26.400002	-49.350002	-	-	-	-	-	-	-	-	-
1531156321127	-	-	-1.0106983	0.71371585	9.881851	0.14819656	0.05148408	0.044993576	-2.4	26.400002	-49.350002	-	-	-	-	-	-	-	-	-
1531156321138	-	-	-1.0442286	0.71371585	9.6615095	0.12689127	0.021656672	0.05830938	-3.0	25.35	-48.15	-	-	-	-	-	-	-	-	-
1531156321148	-	-	-1.0346485	0.8143067	9.479487	0.051257502	-0.08167398	0.10198522	-3.0	25.35	-48.15	-	-	-	-	-	-	-	-	-
1531156321158	-	-	-0.90052736	0.8909473	9.340576	0.02515852	-0.1232193	0.12808421	-2.4	25.650002	-49.800003	-	-	-	-	-	-	-	-	-
1531156321169	-	-	-0.6658155	0.9484278	9.283096	-0.020115217	-0.16423199	0.1493895	-2.4	25.650002	-49.800003	-	-	-	-	-	-	-	-	-
1531156321179	-	-	-0.5412744	0.9196875	9.292676	-0.031833127	-0.1695583	0.1541832	-2.8500001	24.750002	-48.0	-	-	-	-	-	-	-	-	-
1531156321190	-	-	-0.5364844	0.8669971	9.177715	-0.017452057	-0.1594383	0.15684634	-2.8500001	24.750002	-48.0	-	-	-	-	-	-	-	-	-
1531156321200	-	-	-0.5460645	0.8430469	9.105865	-0.0041362504	-0.113099284	0.15631372	-3.0	25.650002	-49.350002	-	-	-	-	-	-	-	-	-
1531156321211	-	-	-0.6562354	0.8765772	9.081915	0.009712188	-0.02148654	0.16696636	-3.0	25.650002	-49.350002	-	-	-	-	-	-	-	-	-
1531156321221	-	-	-0.6179151	0.9148975	9.057964	-4.0782493E-4	0.010471394	0.18986955	-3.3000002	24.300001	-48.600002	-	-	-	-	-	-	-	-	-
1531156321232	-	-	-0.5748047	0.89573735	9.005274	-0.040355243	0.063201986	0.20158745	-3.3000002	24.300001	-48.600002	-	-	-	-	-	-	-	-	-
1531156321243	-	-	-0.48379397	0.81909674	9.383687	-0.10586901	0.07278936	0.20904431	-3.6000001	24.750002	-48.0	-	-	-	-	-	-	-	-	-
1531156321253	-	-	-0.42152345	0.78556645	9.766891	-0.15167537	0.041364063	0.19359797	-3.6000001	24.750002	-48.0	-	-	-	-	-	-	-	-	-
1531156321263	-	-	-0.4263135	0.6945557	10.092612	-0.1799049	0.0067429687	0.17708638	-3.9	26.550001	-49.95	-	-	-	-	-	-	-	-	-
1531156321274	-	-	-0.34009278	0.68976563	10.447076	-0.16605645	-0.042259194	0.13500842	-3.9	26.550001	-49.95	-	-	-	-	-	-	-	-	-
1531156321283	-	-	-0.4742139	0.7232959	10.811119	-0.12504376	-0.06516238	0.12009472	-4.05	26.7	-48.600002	-	-	-	-	-	-	-	-	-
1531156321293	-	-	-0.37362307	0.8143067	10.729688	-0.0446163	-0.12055613	0.095061004	-4.05	26.7	-48.600002	-	-	-	-	-	-	-	-	-
1531156321303	-	-	-0.42152345	0.8430469	10.494976	0.035811167	-0.12534983	0.079082035	-3.9	27.150002	-48.750004	-	-	-	-	-	-	-	-	-
1531156321313	-	-	-0.49337405	0.852627	10.164463	0.077889115	-0.13760038	0.06896202	-3.9	27.150002	-48.750004	-	-	-	-	-	-	-	-	-
1531156321324	-	-	-0.6227051	0.93405765	9.829161	0.083748065	-0.1429267	0.06363571	-3.3000002	25.95	-50.250004	-	-	-	-	-	-	-	-	-
1531156321334	-	-	-0.7185059	0.977168	9.402847	0.06563857	-0.14665513	0.06736413	-3.3000002	25.95	-50.250004	-	-	-	-	-	-	-	-	-
1531156321344	-	-	-0.67539555	1.0777588	9.201666	0.013440613	-0.13600248	0.08494099	-3.0	26.400002	-49.800003	-	-	-	-	-	-	-	-	-
1531156321355	-	-	-0.7664063	1.2358302	9.311836	-0.031833127	-0.11096875	0.095061004	-3.0	26.400002	-49.800003	-	-	-	-	-	-	-	-	-
1531156321365	-	-	-0.8143067	1.2741505	9.417217	-0.070182644	-0.08007608	0.106246285	-3.6000001	26.550001	-47.550003	-	-	-	-	-	-	-	-	-
1531156321375	-	-	-0.8143067	1.2933106	9.513018	-0.07497634	-0.07954345	0.12808421	-3.6000001	26.550001	-47.550003	-	-	-	-	-	-	-	-	-
1531156321386	-	-	-0.7664063	1.2933106	9.685459	-0.055268943	-0.08167398	0.14885686	-4.65	26.550001	-49.95	-	-	-	-	-	-	-	-	-
1531156321396	-	-	-0.7041358	1.331631	9.584868	-0.04142051	-0.09392452	0.15684634	-3.3000002	25.95	-49.800003	-	-	-	-	-	-	-	-	-
1531156321407	-	-	-0.5987549	1.3699512	9.460327	-0.024376275	-0.10138138	0.15578109	-3.3000002	25.95	-49.800003	-	-	-	-	-	-	-	-	-
1531156321416	-	-	-0.5939649	1.4274317	9.402847	-0.02757207	-0.088065565	0.1509874	-3.3000002	25.95	-49.800003	-	-	-	-	-	-	-	-	-
1531156321426	-	-	-0.57001466	1.456172	9.4507475	-0.033431023	-0.07581503	0.13500842	-3.7500002	26.400002	-48.600002	-	-	-	-	-	-	-	-	-
1531156321436	-	-	-0.6610254	1.5280225	9.3453665	-0.032898393	-0.070488706	0.13713896	-4.8	27.000002	-49.350002	-	-	-	-	-	-	-	-	-
1531156321447	-	-	-0.6706055	1.6238233	9.359736	-0.047812093	-0.07954345	0.13554107	-4.8	27.000002	-49.350002	-	-	-	-	-	-	-	-	-
1531156321457	-	-	-0.5508545	1.6813037	9.374106	-0.053671047	-0.08380451	0.14512844	-6.15	26.7	-47.7	-	-	-	-	-	-	-	-	-
1531156321467	-	-	-0.613125	1.7675245	9.546548	-0.046214197	-0.0885982	0.14832424	-6.15	26.7	-47.7	-	-	-	-	-	-	-	-	-
1531156321478	-	-	-0.53169435	1.6621436	9.441168	-0.051007885	-0.08486977	0.14619371	-3.9	26.85	-49.2	-	-	-	-	-	-	-	-	-
1531156321488	-	-	-0.5748047	1.7531544	9.374106	-0.05154052	-0.03640024	0.15844424	-3.9	26.85	-49.2	-	-	-	-	-	-	-	-	-
1531156321498	-	-	-0.45026368	1.6717237	9.398057	-0.06379106	-0.003909676	0.15311792	-5.55	26.550001	-49.2	-	-	-	-	-	-	-	-	-
1531156321509	-	-	-0.34009278	1.7004639	9.508228	-0.090422675	0.032841947	0.1509874	-5.55	26.550001	-49.2	-	-	-	-	-	-	-	-	-
1531156321519	-	-	-0.29698244	1.6765138	9.718989	-0.10640164	0.03816827	0.12968211	-6.7500005	27.000002	-47.7	-	-	-	-	-	-	-	-	-
1531156321530	-	-	-0.488584	1.5328126	9.972861	-0.10267321	0.070126206	0.1147684	-6.7500005	27.000002	-47.7	-	-	-	-	-	-	-	-	-
1531156321540	-	-	-0.5029541	1.5950831	10.068663	-0.10373848	0.060538825	0.11849682	-5.55	26.85	-49.2	-	-	-	-	-	-	-	-	-
1531156321550	-	-	-0.37362307	1.5950831	10.126143	-0.09574899	0.06746304	0.09399574	-5.55	26.85	-49.2	-	-	-	-	-	-	-	-	-
1531156321560	-	-	-0.3784131	1.6669337	10.341695	-0.10214058	0.06160409	0.075353615	-5.8500004	27.000002	-49.800003	-	-	-	-	-	-	-	-	-
1531156321571	-	-	-0.3879932	1.5711329	10.643467	-0.080302656	0.050951444	0.054048322	-5.8500004	27.000002	-49.800003	-	-	-	-	-	-	-	-	-
1531156321581	-	-	-0.27303225	1.5328126	10.782378	-0.057399474	0.007808233	0.039667252	-5.4	26.7	-48.600002	-	-	-	-	-	-	-	-	-
1531156321591	-	-	-0.0047900393	1.5663428	10.8925495	0.006516394	-0.03853077	-0.026911775	-5.4	26.7	-48.600002	-	-	-	-	-	-	-	-	-
1531156321601	-	-	0.09101075	1.5998731	10.835069	0.06244278	-0.051313944	-0.07964236	-3.6000001	27.6	-49.2	-	-	-	-	-	-	-	-	-
1531156321612	-	-	0.14370118	1.5519727	10.734478	0.14340287	-0.03799814	-0.14835192	-3.6000001	27.6	-49.2	-	-	-	-	-	-	-	-	-
1531156321622	-	-	0.22513184	1.5280225	10.676997	0.19293767	0.012601923	-0.19735408	-4.8	27.750002	-49.350002	-	-	-	-	-	-	-	-	-
1531156321632	-	-	-0.047900394	1.4322218	10.811119	0.2296893	0.11539994	-0.25700888	-4.8	27.750002	-49.350002	-	-	-	-	-	-	-	-	-
1531156321642	-	-	-0.63707525	1.3555812	11.108101	0.27815884	0.18517476	-0.27937946	-4.9500003	28.2	-48.0	-	-	-	-	-	-	-	-	-
1531156321653	-	-	-1.0729688	1.346001	11.146421	0.3042578	0.24642746	-0.2804447	-4.9500003	28.2	-48.0	-	-	-	-	-	-	-	-	-
1531156321663	-	-	-1.3747413	1.4609619	10.849439	0.27869147	0.29223385	-0.22611623	-5.55	26.85	-49.95	-	-	-	-	-	-	-	-	-
1531156321673	-	-	-1.5711329	1.7435743	10.897339	0.21690613	0.33218127	-0.15474351	-5.55	26.85	-49.95	-	-	-	-	-	-	-	-	-
1531156321684	-	-	-1.6669337	1.8441651	10.91171	0.10931441	0.29010332	-0.067924455	-5.8500004	26.7	-48.600002	-	-	-	-	-	-	-	-	-
1531156321693	-	-	-1.4849122	1.7818946	10.997931	-0.0020057217	0.21180637	0.011437747	-5.8500004	26.7	-48.600002	-	-	-	-	-	-	-	-	-
1531156321703	-	-	-1.4226416	1.585503	11.208692	-0.10959743	0.12551995	0.08494099	-4.8	25.650002	-47.4	-	-	-	-	-	-	-	-	-
1531156321713	-	-	-1.1304493	1.4274317	11.366763	-0.17937225	-0.012431791	0.14725897	-4.8	25.650002	-47.4	-	-	-	-	-	-	-	-	-
1531156321724	-	-	-0.6466553	1.1831397	11.429033	-0.19907965	-0.18234149	0.16536847	-5.1000004	25.650002	-49.800003	-	-	-	-	-	-	-	-	-
1531156321734	-	-	-0.31135255	1.0394385	11.376344	-0.17298067	-0.25637734	0.14832424	-5.1000004	25.650002	-49.800003	-	-	-	-	-	-	-	-	-
1531156321744	-	-	0.06227051	0.9915381	11.175161	-0.08083529	-0.33520693	0.06257044	-3.15	26.550001	-49.95	-	-	-	-	-	-	-	-	-
1531156321755	-	-	0.16286133	0.8861573	11.02667	0.006516394	-0.36237115	-0.0061391178	-3.15	26.550001	-49.95	-	-	-	-	-	-	-	-	-
1531156321765	-	-	-0.100590825	0.8430469	10.533297	0.12902181	-0.35704485	-0.083903424	-4.05	26.400002	-48.600002	-	-	-	-	-	-	-	-	-
1531156321776	-	-	-0.28740236	0.8669971	10.068663	0.25738618	-0.28886792	-0.14781928	-4.05	26.400002	-48.600002	-	-	-	-	-	-	-	-	-
1531156321786	-	-	-0.7376661	0.9053174	9.110655	0.36071682	-0.2089731	-0.1579393	-5.1000004	26.400002	-50.550003	-	-	-	-	-	-	-	-	-
1531156321797	-	-	-1.0011182	0.92926764	8.808882	0.37563053	-0.12375192	-0.1680593	-5.1000004	26.7	-48.15	-	-	-	-	-	-	-	-	-
1531156321807	-	-	-1.3220508	1.0777588	8.464	0.33408523	3.5138207E-4	-0.13130769	-5.1000004	26.7	-48.15	-	-	-	-	-	-	-	-	-
1531156321818	-	-	-1.4130616	1.1879297	8.47837	0.2680388	0.06693041	-0.076979205	-6.0	25.500002	-47.550003	-	-	-	-	-	-	-	-	-
1531156321827	-	-	-1.5663428	1.2549903	8.636441	0.18867661	0.107943095	-0.031705465	-6.0	25.500002	-47.550003	-	-	-	-	-	-	-	-	-
1531156321837	-	-	-1.5663428	1.3076807	8.727451	0.14180498	0.1212589	0.016231436	-5.1000004	26.400002	-50.250004	-	-	-	-	-	-	-	-	-
1531156321847	-	-	-1.6238233	1.1927198	9.029224	0.06617121	0.09356202	0.09772417	-5.1000004	26.400002	-50.250004	-	-	-	-	-	-	-	-	-
1531156321858	-	-	-1.5950831	1.21188	9.086704	0.040604856	0.07438726	0.12648632	-6.15	25.050001	-49.050003	-	-	-	-	-	-	-	-	-
1531156321868	-	-	-1.5184424	1.1112891	9.153765	-0.017985491	0.03070098	0.1893288	-6.15	25.050001	-49.050003	-	-	-	-	-	-	-	-	-
1531156321878	-	-	-1.4130616	1.0250684	9.263936	-0.039290782	0.025374657	0.2287436	-5.1000004	25.650002	-49.050003	-	-	-	-	-	-	-	-	-
1531156321889	-	-	-1.2502003	1.0346485	9.3453665	-0.054204486	0.032298874	0.26602784	-5.1000004	25.650002	-49.050003	-	-	-	-	-	-	-	-	-
1531156321899	-	-	-1.0585986	0.78556645	9.307046	-0.05367185	0.06851787	0.2868005	-5.55	27.6	-48.0	-	-	-	-	-	-	-	-	-
1531156321910	-	-	-0.7759864	0.60354495	9.589659	-0.058998175	0.081833676	0.28307208	-5.55	27.6	-48.0	-	-	-	-	-	-	-	-	-
1531156321919	-	-	-0.6945557	0.5987549	9.551338	-0.051541325	0.080768414	0.2868005	-4.3500004	25.35	-47.7	-	-	-	-	-	-	-	-	-
1531156321929	-	-	-0.5556446	0.64186525	9.733359	-0.055802383	0.049875736	0.25004888	-4.3500004	25.35	-47.7	-	-	-	-	-	-	-	-	-
1531156321940	-	-	-0.5891748	0.57959473	9.618399	-0.06325923	0.029635714	0.21915622	-6.0	25.800001	-48.0	-	-	-	-	-	-	-	-	-
1531156321950	-	-	-0.5556446	0.5843848	9.632769	-0.065922394	0.0024714712	0.212232	-6.0	25.800001	-48.0	-	-	-	-	-	-	-	-	-
1531156321960	-	-	-0.76161623	0.62749517	9.493857	-0.09361927	-0.023627508	0.20530778	-6.0	26.250002	-48.750004	-	-	-	-	-	-	-	-	-
1531156321970	-	-	-0.8334668	0.6179151	9.402847	-0.13995828	-0.034812786	0.21489516	-6.0	26.250002	-48.750004	-	-	-	-	-	-	-	-	-
1531156321980	-	-	-0.8909473	0.64186525	9.460327	-0.1420888	-0.025225405	0.2090362	-6.15	26.7	-49.050003	-	-	-	-	-	-	-	-	-
1531156321991	-	-	-0.6466553	0.63707525	9.594449	-0.23050575	-0.05771597	0.20797093	-6.15	26.7	-49.050003	-	-	-	-	-	-	-	-	-
1531156322001	-	-	-0.49337405	0.7664063	9.7812605	-0.22997312	-0.08061916	0.19199197	-5.25	26.250002	-49.2	-	-	-	-	-	-	-	-	-
1531156322011	-	-	-0.49337405	0.728086	9.79084	-0.22198364	-0.099261284	0.18560039	-5.25	26.250002	-49.2	-	-	-	-	-	-	-	-	-
1531156322022	-	-	-0.42152345	0.7807764	9.68067	-0.1783078	-0.17329717	0.16003403	-6.0	25.800001	-49.95	-	-	-	-	-	-	-	-	-
1531156322032	-	-	-0.25866213	0.7424561	9.493857	-0.13995828	-0.19779824	0.11955398	-6.0	25.800001	-49.95	-	-	-	-	-	-	-	-	-
1531156322043	-	-	-0.19639161	0.7951465	9.412427	-0.13303405	-0.1988635	0.113695025	-3.9	27.150002	-49.2	-	-	-	-	-	-	-	-	-
1531156322053	-	-	-0.4167334	0.6658155	8.943004	-0.13090353	-0.14027396	0.040724415	-3.9	27.150002	-49.2	-	-	-	-	-	-	-	-	-
1531156322063	-	-	-0.64186525	0.8382569	8.947793	-0.15806776	-0.08594548	0.01089701	-7.5000005	27.000002	-47.7	-	-	-	-	-	-	-	-	-
1531156322073	-	-	-0.5843848	0.9915381	9.043594	-0.16658989	-0.063574925	0.008233848	-7.5000005	27.000002	-47.7	-	-	-	-	-	-	-	-	-
1531156322084	-	-	-0.6322852	1.0250684	9.268726	-0.17937306	-0.012974864	-0.00348406	-6.0	26.85	-48.750004	-	-	-	-	-	-	-	-	-
1531156322094	-	-	-0.5987549	0.96758795	9.417217	-0.1719162	-0.012442231	-0.016267233	-6.0	27.150002	-49.2	-	-	-	-	-	-	-	-	-
1531156322105	-	-	-0.5364844	0.9244776	9.354947	-0.16552462	-0.017235922	-0.019463027	-6.0	27.150002	-49.2	-	-	-	-	-	-	-	-	-
1531156322115	-	-	-0.45984375	0.89573735	9.498648	-0.15700251	-0.04067174	-0.045562007	-6.0	27.150002	-49.2	-	-	-	-	-	-	-	-	-
1531156322126	-	-	-0.38320315	1.0202783	9.359736	-0.1735141	-0.06836861	-0.09243365	-7.2000003	27.750002	-47.4	-	-	-	-	-	-	-	-	-
1531156322135	-	-	-0.44547364	1.0585986	9.393267	-0.16445936	-0.06517282	-0.112141035	-6.3	27.6	-48.750004	-	-	-	-	-	-	-	-	-
1531156322145	-	-	-0.6466553	1.1256592	9.445957	-0.15753514	-0.06197703	-0.13451159	-6.3	27.6	-48.750004	-	-	-	-	-	-	-	-	-
1531156322156	-	-	-0.732876	1.2502003	9.407638	-0.15007828	-0.044932798	-0.13025053	-6.4500003	27.750002	-48.600002	-	-	-	-	-	-	-	-	-
1531156322166	-	-	-0.7759864	1.3555812	9.311836	-0.14954565	-7.243223E-4	-0.121195786	-6.4500003	27.750002	-48.600002	-	-	-	-	-	-	-	-	-
1531156322176	-	-	-0.847837	1.2981006	9.359736	-0.15913303	0.022711495	-0.11001051	-6.4500003	27.750002	-48.600002	-	-	-	-	-	-	-	-	-
1531156322187	-	-	-0.8430469	1.3172607	9.570498	-0.1735141	0.045082048	-0.10574945	-5.55	28.650002	-49.2	-	-	-	-	-	-	-	-	-
1531156322197	-	-	-0.75203615	1.3076807	9.829161	-0.18363412	0.064789444	-0.0966947	-6.0	27.6	-48.750004	-	-	-	-	-	-	-	-	-
1531156322207	-	-	-0.86220706	1.3028907	9.982442	-0.18576464	0.060528383	-0.09403154	-6.0	27.6	-48.750004	-	-	-	-	-	-	-	-	-
1531156322218	-	-	-0.67539555	1.2789404	10.121353	-0.16818778	0.032298874	-0.07965047	-5.8500004	28.35	-47.7	-	-	-	-	-	-	-	-	-
1531156322229	-	-	-0.5412744	1.2741505	10.226734	-0.16232882	-0.0065832767	-0.08657469	-5.8500004	28.35	-47.7	-	-	-	-	-	-	-	-	-
1531156322239	-	-	-0.47900394	1.2645704	10.269844	-0.16073093	-0.014040127	-0.08604206	-5.8500004	28.35	-47.7	-	-	-	-	-	-	-	-	-
1531156322249	-	-	-0.34009278	1.2454102	10.298584	-0.13836038	-0.07422757	-0.13824001	-7.3500004	27.150002	-48.750004	-	-	-	-	-	-	-	-	-
1531156322260	-	-	-0.43110353	1.2981006	10.3512745	-0.11545719	-0.09872865	-0.15741476	-6.0	27.150002	-49.65	-	-	-	-	-	-	-	-	-
1531156322271	-	-	-0.53169435	1.3795313	10.140513	-0.074977145	-0.11097919	-0.18191585	-6.0	27.150002	-49.65	-	-	-	-	-	-	-	-	-
1531156322280	-	-	-0.57001466	1.3555812	10.174044	-0.06379186	-0.11950131	-0.17499164	-6.4500003	28.800001	-50.250004	-	-	-	-	-	-	-	-	-
1531156322290	-	-	-0.6179151	1.4465919	9.833951	-0.022779182	-0.06250966	-0.17712216	-6.4500003	28.800001	-50.250004	-	-	-	-	-	-	-	-	-
1531156322300	-	-	-0.6179151	1.4465919	9.833951	-0.022779182	-0.06250966	-0.17712216	-6.6000004	28.650002	-50.4	-	-	-	-	-	-	-	-	-
1531156322311	-	-	-0.7232959	1.5328126	9.881851	-0.022779182	0.01898307	-0.18191585	-6.6000004	28.650002	-50.4	-	-	-	-	-	-	-	-	-
1531156322321	-	-	-0.7664063	1.4513819	10.073453	-0.022779182	0.029635714	-0.1728611	-7.65	29.250002	-49.95	-	-	-	-	-	-	-	-	-
1531156322331	-	-	-0.8143067	1.5471827	10.169253	-0.019050756	0.04082099	-0.16220845	-7.65	29.250002	-49.95	-	-	-	-	-	-	-	-	-
1531156322342	-	-	-0.74724615	1.4897022	10.293795	-0.010528641	0.032298874	-0.15901266	-7.5000005	27.000002	-49.350002	-	-	-	-	-	-	-	-	-
1531156322352	-	-	-0.852627	1.4274317	10.399176	-0.0068002148	0.037625197	-0.15528424	-7.5000005	27.000002	-49.350002	-	-	-	-	-	-	-	-	-
1531156322362	-	-	-0.79993653	1.4609619	10.3512745	-0.016387595	0.030168345	-0.14782739	-6.3	28.95	-49.2	-	-	-	-	-	-	-	-	-
1531156322373	-	-	-0.8286768	1.3795313	10.4566555	-0.04035629	0.0024682938	-0.14942776	-6.3	28.95	-49.2	-	-	-	-	-	-	-	-	-
1531156322383	-	-	-0.9436377	1.2933106	10.528506	-0.04994367	0.007261984	-0.15368882	-6.3	28.2	-49.65	-	-	-	-	-	-	-	-	-
1531156322393	-	-	-1.0154883	1.2885206	10.619517	-0.061128948	-7.274996E-4	-0.14942776	-6.3	28.2	-49.65	-	-	-	-	-	-	-	-	-
1531156322404	-	-	-1.0298585	1.2549903	10.815908	-0.07764055	-0.0049885577	-0.1435688	-5.55	28.2	-48.45	-	-	-	-	-	-	-	-	-
1531156322414	-	-	-0.8813672	1.22625	11.050621	-0.0717816	-0.008184351	-0.14623196	-6.15	29.1	-48.15	-	-	-	-	-	-	-	-	-
1531156322424	-	-	-0.7759864	1.2933106	11.424244	-0.044084717	-0.045468606	-0.15954778	-6.15	29.1	-48.15	-	-	-	-	-	-	-	-	-
1531156322434	-	-	-0.5891748	1.3028907	11.500884	0.0017216564	-0.08541603	-0.1797878	-6.7500005	28.35	-47.4	-	-	-	-	-	-	-	-	-
1531156322445	-	-	-0.46463382	1.1879297	11.438614	0.09812809	-0.1743656	-0.22878996	-6.7500005	28.35	-47.4	-	-	-	-	-	-	-	-	-
1531156322455	-	-	-0.41194338	1.1783496	11.098521	0.18068609	-0.24893412	-0.27512896	-6.6000004	27.150002	-49.65	-	-	-	-	-	-	-	-	-
1531156322466	-	-	-0.5508545	1.3124708	10.3512745	0.24140616	-0.3181763	-0.33904484	-6.6000004	27.150002	-49.65	-	-	-	-	-	-	-	-	-
1531156322476	-	-	-0.62749517	1.456172	9.891431	0.24833038	-0.33415526	-0.35928485	-7.2000003	28.35	-48.600002	-	-	-	-	-	-	-	-	-
1531156322486	-	-	-0.8382569	1.7579445	9.297466	0.23075351	-0.28035942	-0.3715354	-7.2000003	28.35	-48.600002	-	-	-	-	-	-	-	-	-
1531156322497	-	-	-0.98195803	1.6525636	9.081915	0.1955998	-0.16690876	-0.33744693	-6.0	27.6	-49.95	-	-	-	-	-	-	-	-	-
1531156322507	-	-	-1.0729688	1.465752	9.057964	0.15298921	0.0045988224	-0.29483637	-6.0	27.6	-49.95	-	-	-	-	-	-	-	-	-
1531156322518	-	-	-0.96758795	1.5040723	9.168135	0.11730285	0.12018001	-0.2703353	-7.8	28.050001	-48.15	-	-	-	-	-	-	-	-	-
1531156322528	-	-	-0.8095166	1.4226416	9.632769	0.064039625	0.26292545	-0.22293101	-7.8	28.050001	-48.15	-	-	-	-	-	-	-	-	-
1531156322539	-	-	-0.63707525	1.2741505	10.083033	0.027288005	0.32897186	-0.2010931	-7.05	27.900002	-49.65	-	-	-	-	-	-	-	-	-
1531156322548	-	-	-0.6227051	0.96758795	10.542876	-0.009996253	0.34708136	-0.19416887	-7.05	27.900002	-49.65	-	-	-	-	-	-	-	-	-
1531156322558	-	-	-0.5891748	0.8047266	10.921289	-0.029171012	0.32684132	-0.19523413	-7.9500003	26.550001	-49.65	-	-	-	-	-	-	-	-	-
1531156322568	-	-	-0.57959473	0.5843848	11.2374325	-0.044084717	0.29062232	-0.20748468	-7.9500003	26.550001	-49.65	-	-	-	-	-	-	-	-	-
1531156322579	-	-	-0.46463382	0.48379397	11.620635	-0.036627863	0.2405549	-0.2293226	-6.4500003	27.000002	-49.050003	-	-	-	-	-	-	-	-	-
1531156322589	-	-	-0.39757326	0.5748047	11.999048	0.055517513	0.10633158	-0.25382367	-6.4500003	27.000002	-49.050003	-	-	-	-	-	-	-	-	-
1531156322600	-	-	-0.364043	0.5891748	11.931988	0.17109871	-0.016173834	-0.28311846	-7.05	28.2	-48.750004	-	-	-	-	-	-	-	-	-
1531156322610	-	-	-0.4167334	0.60833496	11.414663	0.28561464	-0.12536344	-0.28524897	-7.05	28.2	-48.750004	-	-	-	-	-	-	-	-	-
1531156322621	-	-	-0.39278322	0.6227051	10.451866	0.3479326	-0.17063718	-0.2873795	-5.25	25.800001	-47.550003	-	-	-	-	-	-	-	-	-
1531156322630	-	-	-0.34967285	0.5460645	9.704619	0.3559221	-0.18661614	-0.28098792	-5.25	25.800001	-47.550003	-	-	-	-	-	-	-	-	-
1531156322640	-	-	-0.2778223	0.5987549	9.259146	0.33941048	-0.14507082	-0.295369	-5.55	26.250002	-49.2	-	-	-	-	-	-	-	-	-
1531156322651	-	-	-0.4263135	0.53169435	8.976534	0.3085178	-0.07423075	-0.30282584	-5.55	26.250002	-49.2	-	-	-	-	-	-	-	-	-
1531156322660	-	-	-0.60833496	0.5748047	8.981323	0.26590726	0.029099906	-0.28684688	-5.25	26.85	-49.95	-	-	-	-	-	-	-	-	-
1531156322670	-	-	-0.8909473	0.5604346	9.101074	0.22809036	0.103668414	-0.24796472	-5.25	26.85	-49.95	-	-	-	-	-	-	-	-	-
1531156322681	-	-	-0.97237796	0.5843848	9.297466	0.18974084	0.17078008	-0.18032043	-6.0	25.800001	-50.850002	-	-	-	-	-	-	-	-	-
1531156322691	-	-	-1.0729688	0.57959473	9.527389	0.14659762	0.17504114	-0.1286551	-6.0	25.800001	-50.850002	-	-	-	-	-	-	-	-	-
1531156322702	-	-	-1.0681788	0.5412744	9.70941	0.08214912	0.10952737	-0.055684485	-4.8	25.35	-50.250004	-	-	-	-	-	-	-	-	-
1531156322713	-	-	-1.0059083	0.46942386	9.920172	0.06297436	0.06638416	-0.029585505	-4.8	25.35	-50.250004	-	-	-	-	-	-	-	-	-
1531156322723	-	-	-0.8334668	0.3784131	9.80521	0.021961682	-0.028424377	0.006100853	-5.55	26.250002	-49.2	-	-	-	-	-	-	-	-	-
1531156322733	-	-	-0.6849756	0.45026368	9.83874	0.0065153465	-0.077426545	0.029004041	-4.9500003	24.45	-48.45	-	-	-	-	-	-	-	-	-
1531156322744	-	-	-0.5556446	0.45984375	9.580078	-0.016387839	-0.12589607	0.04338511	-4.9500003	24.45	-48.45	-	-	-	-	-	-	-	-	-
1531156322753	-	-	-0.49337405	0.40715334	9.445957	-0.019583631	-0.12696134	0.04391774	-5.25	26.250002	-49.95	-	-	-	-	-	-	-	-	-
1531156322763	-	-	-0.364043	0.4263135	9.4507475	-0.015855206	-0.092340246	0.0481788	-5.25	26.250002	-49.95	-	-	-	-	-	-	-	-	-
1531156322773	-	-	-0.35925296	0.39278322	9.402847	-0.00946362	-0.06943706	0.051374596	-6.4500003	25.35	-48.600002	-	-	-	-	-	-	-	-	-
1531156322784	-	-	-0.32572266	0.48379397	9.455538	0.015570094	-0.0076517183	0.032199834	-6.4500003	25.35	-48.600002	-	-	-	-	-	-	-	-	-
1531156322794	-	-	-0.4167334	0.5029541	9.398057	0.016635358	-0.01777173	0.034330364	-6.0	26.250002	-48.750004	-	-	-	-	-	-	-	-	-
1531156322805	-	-	-0.5029541	0.5556446	9.374106	1.2375967E-4	-0.04919703	0.027938776	-6.0	26.250002	-48.750004	-	-	-	-	-	-	-	-	-
1531156322815	-	-	-0.5843848	0.613125	9.335787	-0.0110615175	-0.06996969	0.030069303	-6.4500003	26.7	-50.250004	-	-	-	-	-	-	-	-	-
1531156322826	-	-	-0.68018556	0.6993457	9.220825	-0.04781314	-0.10565605	0.056700915	-6.4500003	26.7	-50.250004	-	-	-	-	-	-	-	-	-
1531156322835	-	-	-0.6993457	0.81909674	9.263936	-0.0717816	-0.1312224	0.070549354	-6.0	25.500002	-50.850002	-	-	-	-	-	-	-	-	-
1531156322845	-	-	-0.67539555	0.8286768	9.101074	-0.09947847	-0.1610498	0.09664833	-6.0	25.500002	-50.850002	-	-	-	-	-	-	-	-	-
1531156322855	-	-	-0.53169435	0.8382569	9.053174	-0.10373953	-0.17010455	0.11049677	-6.15	25.650002	-49.050003	-	-	-	-	-	-	-	-	-
1531156322866	-	-	-0.45026368	0.7664063	8.995694	-0.10906585	-0.15998453	0.11742099	-6.15	25.650002	-49.050003	-	-	-	-	-	-	-	-	-
1531156322876	-	-	-0.28740236	0.7807764	8.8951025	-0.10853409	-0.12164637	0.119010076	-5.4	26.7	-49.350002	-	-	-	-	-	-	-	-	-
1531156322887	-	-	-0.28261232	0.7807764	8.933423	-0.11758884	-0.021511504	0.11528165	-5.4	26.7	-49.350002	-	-	-	-	-	-	-	-	-
1531156322896	-	-	-0.25866213	0.8047266	9.081915	-0.12664358	0.012044326	0.1094227	-6.3	25.800001	-48.45	-	-	-	-	-	-	-	-	-
1531156322906	-	-	-0.34967285	0.86220706	9.445957	-0.114925675	0.06317702	0.08332372	-6.3	25.800001	-48.45	-	-	-	-	-	-	-	-	-
1531156322917	-	-	-0.3784131	0.8430469	9.69504	-0.11066462	0.08394968	0.085986875	-6.3	26.250002	-48.750004	-	-	-	-	-	-	-	-	-
1531156322927	-	-	-0.27303225	0.852627	9.896221	-0.08829407	0.055720165	0.10516164	-6.3	26.250002	-48.750004	-	-	-	-	-	-	-	-	-
1531156322939	-	-	-0.16765137	0.75203615	9.924961	-0.093087755	0.014707487	0.0913132	-6.7500005	27.000002	-47.7	-	-	-	-	-	-	-	-	-
1531156322950	-	-	-0.12933107	0.68976563	9.963282	-0.10587093	-0.01085886	0.06468159	-6.7500005	27.000002	-47.7	-	-	-	-	-	-	-	-	-
1531156322960	-	-	-0.20597169	0.8382569	9.996812	-0.11172988	-0.046545222	0.04763736	-5.8500004	25.35	-49.050003	-	-	-	-	-	-	-	-	-
1531156322971	-	-	-0.43589357	0.91010743	9.920172	-0.10587093	-0.066785246	0.02366891	-5.8500004	25.35	-49.050003	-	-	-	-	-	-	-	-	-
1531156322981	-	-	-0.5221143	1.0777588	9.953702	-0.090957224	-0.062524185	2.3309083E-4	-7.9500003	26.85	-48.0	-	-	-	-	-	-	-	-	-
1531156322992	-	-	-0.6945557	1.2022998	9.996812	-0.08296774	-0.06412208	0.013016264	-7.9500003	26.85	-48.0	-	-	-	-	-	-	-	-	-
1531156323002	-	-	-0.8143067	1.3220508	9.896221	-0.04195506	-0.019380976	0.03325629	-7.8	26.400002	-49.050003	-	-	-	-	-	-	-	-	-
1531156323013	-	-	-0.8861573	1.3699512	9.83874	-0.026508724	-0.016185181	0.05722474	-7.5000005	26.7	-49.050003	-	-	-	-	-	-	-	-	-
1531156323023	-	-	-0.68976563	1.4274317	9.599238	1.2288662E-4	0.0029895783	0.11155322	-7.5000005	26.7	-49.050003	-	-	-	-	-	-	-	-	-
1531156323034	-	-	-0.6514453	1.331631	9.422008	-0.013725551	0.005120107	0.13179325	-7.3500004	27.6	-46.800003	-	-	-	-	-	-	-	-	-
1531156323044	-	-	-0.52690434	1.2166699	9.354947	-0.039291896	0.016838016	0.1557617	-7.3500004	27.6	-46.800003	-	-	-	-	-	-	-	-	-
1531156323054	-	-	-0.4167334	1.3076807	9.3453665	-0.05953192	0.023229603	0.14830485	-7.05	27.150002	-49.65	-	-	-	-	-	-	-	-	-
1531156323064	-	-	-0.52690434	1.2789404	9.551338	-0.09628355	0.0013916816	0.14510906	-7.05	27.150002	-49.65	-	-	-	-	-	-	-	-	-
1531156323075	-	-	-0.57001466	1.341211	9.618399	-0.106936194	0.0040548425	0.14990275	-6.7500005	26.400002	-49.350002	-	-	-	-	-	-	-	-	-
1531156323085	-	-	-0.5604346	1.4513819	9.80521	-0.10267513	0.010446429	0.17174067	-6.7500005	26.400002	-49.350002	-	-	-	-	-	-	-	-	-
1531156323095	-	-	-0.4742139	1.5136524	9.896221	-0.10160987	0.020566443	0.17546909	-8.400001	26.85	-48.45	-	-	-	-	-	-	-	-	-
1531156323108	-	-	-0.36883304	1.4178516	9.867481	-0.090957224	0.02269697	0.17333856	-8.400001	26.85	-48.45	-	-	-	-	-	-	-	-	-
1531156323118	-	-	-0.32093263	1.4178516	9.877061	-0.07977195	0.02962119	0.16268592	-7.9500003	28.2	-49.2	-	-	-	-	-	-	-	-	-
1531156323131	-	-	-0.27303225	1.3507911	9.8866415	-0.07178247	0.04986121	0.15949012	-7.9500003	28.2	-49.2	-	-	-	-	-	-	-	-	-
1531156323139	-	-	-0.3065625	1.4370118	9.982442	-0.07444563	0.0711665	0.15096802	-9.0	28.650002	-50.4	-	-	-	-	-	-	-	-	-
1531156323150	-	-	-0.28740236	1.4705421	9.929751	-0.07657616	0.078623354	0.13711958	-9.0	28.650002	-50.4	-	-	-	-	-	-	-	-	-
1531156323160	-	-	-0.3544629	1.5232325	10.202784	-0.06965194	0.0908739	0.12167324	-8.400001	28.2	-50.4	-	-	-	-	-	-	-	-	-
1531156323170	-	-	-0.39757326	1.6190332	10.2315235	-0.06698877	0.100461274	0.13392378	-8.400001	28.2	-50.4	-	-	-	-	-	-	-	-	-
1531156323181	-	-	-0.39278322	1.5950831	10.265054	-0.058999293	0.10685286	0.13339114	-7.9500003	27.6	-51.15	-	-	-	-	-	-	-	-	-
1531156323191	-	-	-0.40715334	1.5519727	10.336905	-0.060064554	0.11164655	0.13019535	-7.9500003	27.6	-51.15	-	-	-	-	-	-	-	-	-
1531156323201	-	-	-0.39757326	1.6238233	10.475816	-0.05154244	0.12442972	0.123803765	-7.65	28.650002	-49.65	-	-	-	-	-	-	-	-	-
1531156323212	-	-	-0.38320315	1.5423926	10.609937	-0.05367297	0.11857077	0.12114061	-7.5000005	27.45	-50.250004	-	-	-	-	-	-	-	-	-
1531156323222	-	-	-0.34488282	1.6429834	10.796748	-0.03875927	0.086612836	0.11208586	-7.5000005	27.45	-50.250004	-	-	-	-	-	-	-	-	-
1531156323232	-	-	-0.35925296	1.5998731	10.835069	-0.021182403	0.051991742	0.10090058	-8.400001	27.900002	-49.95	-	-	-	-	-	-	-	-	-
1531156323243	-	-	-0.28740236	1.6477735	10.7871685	0.042200834	-0.022044135	0.09344373	-8.400001	27.900002	-49.95	-	-	-	-	-	-	-	-	-
1531156323253	-	-	-0.32093263	1.575923	10.514136	0.066169284	-0.052936807	0.07160581	-7.3500004	27.900002	-50.850002	-	-	-	-	-	-	-	-	-
1531156323264	-	-	-0.3305127	1.585503	10.346485	0.083213516	-0.06571998	0.054561578	-7.3500004	27.900002	-50.850002	-	-	-	-	-	-	-	-	-
1531156323274	-	-	-0.36883304	1.6908839	10.145303	0.088007204	-0.06571998	0.03378892	-8.25	27.000002	-51.000004	-	-	-	-	-	-	-	-	-
1531156323284	-	-	-0.34488282	1.8489552	10.202784	0.09759458	-0.036425207	0.005026781	-8.25	27.000002	-51.000004	-	-	-	-	-	-	-	-	-
1531156323294	-	-	-0.57959473	1.8154249	10.140513	0.11304092	0.018968545	-0.0077563925	-7.5000005	28.050001	-48.15	-	-	-	-	-	-	-	-	-
1531156323305	-	-	-0.93405765	1.7914747	10.245894	0.13168305	0.10791813	-8.321736E-4	-7.5000005	28.050001	-48.15	-	-	-	-	-	-	-	-	-
1531156323314	-	-	-1.2310401	1.6525636	10.250684	0.12742199	0.15425713	0.030060494	-7.9500003	27.6	-49.2	-	-	-	-	-	-	-	-	-
1531156323324	-	-	-1.6765138	1.6046631	10.384805	0.08161561	0.18195401	0.108890064	-7.9500003	27.6	-49.2	-	-	-	-	-	-	-	-	-
1531156323335	-	-	-2.0070264	1.6477735	10.475816	0.03474398	0.15532239	0.22287336	-7.3500004	27.150002	-49.65	-	-	-	-	-	-	-	-	-
1531156323345	-	-	-1.6860938	1.6573536	10.370435	-0.049411908	0.11430971	0.38905463	-7.3500004	27.150002	-49.65	-	-	-	-	-	-	-	-	-
1531156323355	-	-	-1.2933106	1.2454102	10.260264	-0.15274256	0.04932858	0.50303787	-7.2000003	28.35	-49.050003	-	-	-	-	-	-	-	-	-
1531156323365	-	-	-0.8861573	0.96758795	10.408755	-0.22358266	-0.014054652	0.5515074	-7.2000003	28.35	-49.050003	-	-	-	-	-	-	-	-	-
1531156323376	-	-	-0.47900394	0.5460645	10.514136	-0.28749818	-0.1029997	0.56589204	-7.3500004	27.900002	-49.65	-	-	-	-	-	-	-	-	-
1531156323386	-	-	0.09580079	0.25387207	10.370435	-0.3141298	-0.19035138	0.52008563	-7.3500004	27.900002	-49.65	-	-	-	-	-	-	-	-	-
1531156323396	-	-	0.21555176	0.16765137	10.327325	-0.29229188	-0.17703557	0.4726814	-7.2000003	27.45	-49.800003	-	-	-	-	-	-	-	-	-
1531156323406	-	-	0.40715334	0.033530276	10.245894	-0.23796336	-0.108326025	0.4279403	-7.2000003	27.45	-49.800003	-	-	-	-	-	-	-	-	-
1531156323417	-	-	0.5412744	-0.06706055	10.2315235	-0.19055909	-0.057193324	0.37148127	-7.3500004	28.650002	-49.95	-	-	-	-	-	-	-	-	-
1531156323427	-	-	0.5556446	-0.21076173	10.442286	-0.14475273	-0.03482277	0.2825317	-7.3500004	28.650002	-49.95	-	-	-	-	-	-	-	-	-
1531156323438	-	-	0.4167334	-0.14370118	10.360855	-0.07284738	-0.049736474	0.15683049	-7.65	27.900002	-50.4	-	-	-	-	-	-	-	-	-
1531156323448	-	-	0.26345217	-0.014370117	10.269844	-0.025975745	-0.050801735	0.067880906	-7.65	27.900002	-50.4	-	-	-	-	-	-	-	-	-
1531156323458	-	-	0.18681154	0.023950197	10.150093	0.008112719	-0.04227962	0.016748212	-6.4500003	29.85	-52.2	-	-	-	-	-	-	-	-	-
1531156323468	-	-	-0.07185059	0.100590825	9.992022	0.067234896	-0.010321688	-0.047700286	-6.4500003	29.85	-52.2	-	-	-	-	-	-	-	-	-
1531156323478	-	-	-0.28261232	0.12933107	9.881851	0.10345389	-0.0039301016	-0.08232138	-8.700001	27.900002	-49.65	-	-	-	-	-	-	-	-	-
1531156323488	-	-	-0.41194338	0.22513184	9.833951	0.1332813	0.021636246	-0.10788773	-8.700001	27.900002	-49.65	-	-	-	-	-	-	-	-	-
1531156323498	-	-	-0.6562354	0.32093263	9.632769	0.14766237	0.066909984	-0.12013827	-7.9500003	28.2	-49.65	-	-	-	-	-	-	-	-	-
1531156323509	-	-	-0.75203615	0.3544629	9.613608	0.15724975	0.10419424	-0.12386669	-7.9500003	28.2	-49.65	-	-	-	-	-	-	-	-	-
1531156323519	-	-	-0.8143067	0.36883304	9.685459	0.14446658	0.123369	-0.11481195	-7.2000003	28.800001	-51.000004	-	-	-	-	-	-	-	-	-
1531156323529	-	-	-0.7711963	0.488584	9.829161	0.1364771	0.14201114	-0.12439933	-7.2000003	28.800001	-51.000004	-	-	-	-	-	-	-	-	-
1531156323539	-	-	-0.8813672	0.5843848	9.977652	0.1497929	0.12709743	-0.11587721	-7.2000003	28.050001	-50.250004	-	-	-	-	-	-	-	-	-
1531156323550	-	-	-1.0250684	0.46463382	9.948912	0.1647066	0.11644478	-0.10895299	-7.2000003	28.050001	-50.250004	-	-	-	-	-	-	-	-	-
1531156323560	-	-	-1.0250684	0.45505372	9.891431	0.17535925	0.094606854	-0.08871297	-7.3500004	27.900002	-48.45	-	-	-	-	-	-	-	-	-
1531156323569	-	-	-1.0777588	0.5029541	9.800421	0.17855504	0.10099845	-0.0759298	-7.3500004	27.900002	-48.45	-	-	-	-	-	-	-	-	-
1531156323579	-	-	-1.1304493	0.5460645	9.594449	0.16843502	0.09727002	-0.04823292	-7.9500003	28.95	-49.65	-	-	-	-	-	-	-	-	-
1531156323589	-	-	-1.101709	0.5748047	9.498648	0.14606448	0.10206371	-0.037047643	-7.9500003	28.95	-49.65	-	-	-	-	-	-	-	-	-
1531156323599	-	-	-1.1256592	0.5843848	9.513018	0.0954644	0.08501948	-0.007220237	-7.3500004	28.650002	-49.2	-	-	-	-	-	-	-	-	-
1531156323609	-	-	-1.0633887	0.6514453	9.474698	0.054984353	0.072768934	0.011954524	-7.3500004	28.650002	-49.2	-	-	-	-	-	-	-	-	-
1531156323620	-	-	-0.9436377	0.5748047	9.565708	0.0059821904	0.07170367	0.03752087	-7.9500003	27.6	-49.65	-	-	-	-	-	-	-	-	-
1531156323630	-	-	-0.852627	0.45026368	9.637559	-0.01745363	0.07330157	0.031661917	-7.9500003	27.6	-49.65	-	-	-	-	-	-	-	-	-
1531156323640	-	-	-0.8669971	0.5125342	9.948912	-0.026508376	0.072768934	0.030064017	-8.400001	27.150002	-50.850002	-	-	-	-	-	-	-	-	-
1531156323650	-	-	-0.87178713	0.5364844	9.958491	-0.015323098	0.074899465	0.03272718	-8.400001	27.150002	-50.850002	-	-	-	-	-	-	-	-	-
1531156323660	-	-	-0.85741705	0.5364844	10.116563	-0.004670454	0.06264892	0.055097733	-7.8	27.750002	-48.600002	-	-	-	-	-	-	-	-	-
1531156323670	-	-	-0.6993457	0.5939649	10.169253	-0.0036051897	0.058387868	0.048706148	-7.8	27.750002	-48.600002	-	-	-	-	-	-	-	-	-
1531156323681	-	-	-0.6706055	0.6562354	9.992022	0.004916926	0.016309924	0.035922974	-8.85	26.7	-48.15	-	-	-	-	-	-	-	-	-
1531156323691	-	-	-0.6227051	0.63707525	9.862691	0.0017211325	-0.016713275	0.030064017	-7.3500004	27.6	-50.850002	-	-	-	-	-	-	-	-	-
1531156323701	-	-	-0.67539555	0.5508545	9.992022	-0.013725202	-0.05399753	0.015682949	-7.3500004	27.6	-50.850002	-	-	-	-	-	-	-	-	-
1531156323712	-	-	-0.6466553	0.62749517	9.924961	-0.004670454	-0.053464897	0.014617683	-7.2000003	28.050001	-48.15	-	-	-	-	-	-	-	-	-
1531156323722	-	-	-0.5460645	0.6227051	9.79084	0.011308513	-0.050269105	-0.0247971	-7.2000003	28.050001	-48.15	-	-	-	-	-	-	-	-	-
1531156323732	-	-	-0.5748047	0.5843848	9.848321	0.036342226	-0.04654068	-0.035449747	-8.85	27.750002	-49.350002	-	-	-	-	-	-	-	-	-
1531156323742	-	-	-0.63707525	0.6849756	9.833951	0.065637	-0.04227962	-0.07326663	-8.85	27.750002	-49.350002	-	-	-	-	-	-	-	-	-
1531156323753	-	-	-0.7041358	0.68018556	9.72378	0.081083335	-0.050801735	-0.0892456	-8.700001	26.85	-50.850002	-	-	-	-	-	-	-	-	-
1531156323764	-	-	-0.8334668	0.728086	9.426797	0.10185599	-0.05825859	-0.098300345	-8.700001	26.85	-50.850002	-	-	-	-	-	-	-	-	-
1531156323774	-	-	-0.977168	0.8669971	9.307046	0.095997036	-0.06145438	-0.0908435	-8.25	27.45	-49.350002	-	-	-	-	-	-	-	-	-
1531156323784	-	-	-1.0250684	0.9196875	9.158555	0.078952804	-0.08702073	-0.078592956	-8.25	27.45	-49.350002	-	-	-	-	-	-	-	-	-
1531156323794	-	-	-1.0346485	0.97237796	8.947793	0.05658225	-0.07370493	-0.07912559	-8.700001	27.900002	-51.15	-	-	-	-	-	-	-	-	-
1531156323804	-	-	-1.1064991	1.0346485	8.837623	0.024624318	-0.055595428	-0.051961344	-8.700001	27.900002	-51.15	-	-	-	-	-	-	-	-	-
1531156323815	-	-	-1.1448194	1.0633887	8.842413	0.0022537648	-0.019909069	-0.032786585	-9.450001	28.95	-49.65	-	-	-	-	-	-	-	-	-
1531156323825	-	-	-1.101709	1.1496094	8.966953	-0.030236803	0.023234142	-0.0034918115	-9.450001	28.95	-49.65	-	-	-	-	-	-	-	-	-
1531156323835	-	-	-1.0059083	1.1352394	9.254355	-0.043552607	0.05412681	0.0055629364	-7.3500004	27.150002	-49.2	-	-	-	-	-	-	-	-	-
1531156323846	-	-	-1.0394385	0.98195803	9.460327	-0.06272737	0.06637735	0.015150316	-7.3500004	27.150002	-49.2	-	-	-	-	-	-	-	-	-
1531156323856	-	-	-1.0202783	0.9915381	9.857901	-0.049944196	0.044539433	0.017813478	-8.25	27.750002	-49.050003	-	-	-	-	-	-	-	-	-
1531156323867	-	-	-1.0490186	1.0346485	9.8866415	-0.044617873	0.004059382	0.024205064	-8.25	27.750002	-49.050003	-	-	-	-	-	-	-	-	-
1531156323876	-	-	-0.9580079	1.0346485	9.78605	-0.035031643	-0.03483775	0.018867115	-8.85	28.050001	-51.45	-	-	-	-	-	-	-	-	-
1531156323886	-	-	-0.9532178	1.0585986	9.642349	-0.02491163	-0.042827234	0.01993238	-8.85	28.050001	-51.45	-	-	-	-	-	-	-	-	-
1531156323897	-	-	-0.97237796	1.0729688	9.532178	-0.03236848	-0.036435645	0.020465013	-7.05	28.2	-51.15	-	-	-	-	-	-	-	-	-
1531156323907	-	-	-1.0059083	1.0681788	9.426797	-0.051543243	-0.024185106	0.033780817	-7.05	28.2	-51.15	-	-	-	-	-	-	-	-	-
1531156323918	-	-	-0.97237796	1.0633887	9.388477	-0.075511694	0.0061749313	0.044966094	-8.25	28.050001	-51.45	-	-	-	-	-	-	-	-	-
1531156323928	-	-	-0.9148975	1.1256592	9.431587	-0.09628435	0.029078119	0.061477695	-8.25	28.050001	-51.45	-	-	-	-	-	-	-	-	-
1531156323939	-	-	-0.7232959	1.0298585	9.69504	-0.12824228	0.051448673	0.06573875	-8.700001	26.250002	-51.600002	-	-	-	-	-	-	-	-	-
1531156323949	-	-	-0.57001466	1.1064991	9.915381	-0.13942756	0.038665496	0.042835567	-8.700001	26.250002	-51.600002	-	-	-	-	-	-	-	-	-
1531156323960	-	-	-0.4981641	1.0394385	10.111773	-0.13569914	-0.0060756095	0.0071492065	-8.700001	27.6	-52.050003	-	-	-	-	-	-	-	-	-
1531156323970	-	-	-0.364043	1.0011182	10.298584	-0.115459114	-0.026315633	-0.026406623	-7.9500003	28.95	-49.65	-	-	-	-	-	-	-	-	-
1531156323981	-	-	-0.3305127	1.1496094	10.035132	-0.07338117	-0.09502519	-0.084996164	-7.9500003	28.95	-49.65	-	-	-	-	-	-	-	-	-
1531156323991	-	-	-0.37362307	1.1064991	9.843531	-0.06006536	-0.10407994	-0.102040395	-8.400001	28.2	-48.0	-	-	-	-	-	-	-	-	-
1531156324001	-	-	-0.44547364	1.3220508	9.584868	-0.072848536	-0.07851359	-0.14944467	-8.400001	28.2	-48.0	-	-	-	-	-	-	-	-	-
1531156324012	-	-	-0.5221143	1.4465919	9.570498	-0.08616434	-0.06466515	-0.16702154	-8.25	27.750002	-48.600002	-	-	-	-	-	-	-	-	-
1531156324022	-	-	-0.8047266	1.5567628	9.73815	-0.086696975	-0.0039450806	-0.17927207	-8.25	27.750002	-48.600002	-	-	-	-	-	-	-	-	-
1531156324032	-	-	-0.85741705	1.7579445	9.972861	-0.07497907	0.033339176	-0.15583625	-8.55	28.35	-49.350002	-	-	-	-	-	-	-	-	-
1531156324043	-	-	-0.87178713	1.7914747	10.250684	-0.033966377	0.06902553	-0.09937724	-8.55	28.35	-49.350002	-	-	-	-	-	-	-	-	-
1531156324053	-	-	-0.6993457	1.705254	10.3512745	-0.02491163	0.074351855	-0.0839309	-7.5000005	29.400002	-51.000004	-	-	-	-	-	-	-	-	-
1531156324063	-	-	-0.4406836	1.585503	10.408755	-0.01745478	0.07222133	-0.10630146	-7.5000005	29.400002	-51.000004	-	-	-	-	-	-	-	-	-
1531156324073	-	-	-0.4406836	1.5807129	10.514136	-0.019052677	0.055709727	-0.13612887	-7.65	28.650002	-49.2	-	-	-	-	-	-	-	-	-
1531156324084	-	-	-0.4023633	1.6621436	10.734478	-0.01745478	0.00830546	-0.18193524	-7.65	28.650002	-49.2	-	-	-	-	-	-	-	-	-
1531156324094	-	-	-0.49337405	1.5998731	10.99314	0.004383141	-0.04442513	-0.21495844	-8.25	28.050001	-51.000004	-	-	-	-	-	-	-	-	-
1531156324105	-	-	-0.6849756	1.7483643	11.045831	0.048591617	-0.090764135	-0.23519847	-8.25	28.050001	-51.000004	-	-	-	-	-	-	-	-	-
1531156324115	-	-	-0.7807764	1.7579445	10.715318	0.101322204	-0.14988631	-0.22987214	-7.5000005	30.150002	-51.000004	-	-	-	-	-	-	-	-	-
1531156324126	-	-	-0.9244776	1.7914747	10.590776	0.12795381	-0.17651792	-0.21389318	-7.5000005	30.150002	-51.000004	-	-	-	-	-	-	-	-	-
1531156324135	-	-	-0.8430469	1.7531544	10.303374	0.14126962	-0.17598528	-0.19258788	-7.05	28.2	-49.95	-	-	-	-	-	-	-	-	-
1531156324145	-	-	-0.43110353	1.7435743	10.020762	0.14979173	-0.18344213	-0.17820682	-7.05	28.2	-49.95	-	-	-	-	-	-	-	-	-
1531156324156	-	-	-0.23471193	1.575923	9.910591	0.1625749	-0.14615788	-0.17980471	-8.400001	28.95	-49.95	-	-	-	-	-	-	-	-	-
1531156324165	-	-	-0.20597169	1.3843213	9.877061	0.15937911	-0.10407994	-0.18566367	-8.400001	28.95	-49.95	-	-	-	-	-	-	-	-	-
1531156324175	-	-	-0.23471193	1.1448194	9.977652	0.14872648	-0.04921882	-0.20750159	-8.55	28.050001	-49.800003	-	-	-	-	-	-	-	-	-
1531156324186	-	-	-0.033530276	0.97237796	10.327325	0.1343454	-0.048153557	-0.23732899	-8.55	28.050001	-49.800003	-	-	-	-	-	-	-	-	-
1531156324196	-	-	0.15328126	0.9053174	10.705738	0.1327475	-0.05454514	-0.27621114	-7.9500003	27.900002	-50.4	-	-	-	-	-	-	-	-	-
1531156324207	-	-	0.23950197	0.6849756	11.179952	0.14659594	-0.10621047	-0.33160487	-7.9500003	27.900002	-50.4	-	-	-	-	-	-	-	-	-
1531156324217	-	-	0.21076173	0.6706055	11.443404	0.1822823	-0.22658534	-0.39605337	-7.9500003	26.85	-49.95	-	-	-	-	-	-	-	-	-
1531156324228	-	-	0.0	0.7041358	11.697276	0.23448026	-0.33257917	-0.4509145	-7.9500003	26.85	-49.95	-	-	-	-	-	-	-	-	-
1531156324239	-	-	-0.22992188	0.7807764	11.136841	0.33674565	-0.46946564	-0.4722198	-8.700001	26.85	-49.65	-	-	-	-	-	-	-	-	-
1531156324249	-	-	-0.24908204	0.68018556	10.830278	0.36976886	-0.505152	-0.47701347	-8.400001	28.650002	-49.95	-	-	-	-	-	-	-	-	-
1531156324259	-	-	-0.20597169	0.6993457	9.7812605	0.39906365	-0.53231627	-0.49778613	-8.400001	28.650002	-49.95	-	-	-	-	-	-	-	-	-
1531156324269	-	-	-0.10538086	0.81909674	9.460327	0.3953352	-0.48650986	-0.50630826	-8.400001	26.85	-49.2	-	-	-	-	-	-	-	-	-
1531156324280	-	-	-0.38320315	0.9867481	9.134604	0.37988886	-0.32725284	-0.5036451	-8.400001	26.85	-49.2	-	-	-	-	-	-	-	-	-
1531156324290	-	-	-0.6322852	1.1591895	9.0148535	0.37562782	-0.20741059	-0.47861138	-9.450001	25.800001	-49.95	-	-	-	-	-	-	-	-	-
1531156324300	-	-	-0.8765772	1.4753321	8.957374	0.34473515	0.028545486	-0.3534428	-9.450001	25.800001	-49.95	-	-	-	-	-	-	-	-	-
1531156324310	-	-	-0.98195803	1.465752	9.0004835	0.33514777	0.17022566	-0.27301532	-8.700001	24.45	-49.95	-	-	-	-	-	-	-	-	-
1531156324321	-	-	-1.0585986	1.21188	9.268726	0.27016664	0.3326785	-0.15849942	-8.700001	24.45	-49.95	-	-	-	-	-	-	-	-	-
1531156324331	-	-	-1.1543995	0.9867481	9.613608	0.22542551	0.38168067	-0.120149896	-9.0	27.150002	-49.2	-	-	-	-	-	-	-	-	-
1531156324341	-	-	-1.1639795	0.79035646	10.054293	0.16417281	0.36197326	-0.078071944	-9.0	27.150002	-49.2	-	-	-	-	-	-	-	-	-
1531156324352	-	-	-1.0681788	0.7951465	10.236314	0.14766121	0.31883004	-0.04717928	-8.400001	23.400002	-49.65	-	-	-	-	-	-	-	-	-
1531156324361	-	-	-1.0681788	0.8382569	10.317744	0.15298752	0.21816257	-0.015221348	-8.400001	23.400002	-49.65	-	-	-	-	-	-	-	-	-
1531156324371	-	-	-0.9388477	0.75203615	10.063872	0.15884648	0.15318143	0.021530276	-9.3	24.0	-49.050003	-	-	-	-	-	-	-	-	-
1531156324382	-	-	-0.852627	0.76161623	9.570498	0.12422512	0.086066134	0.06307277	-9.3	24.0	-49.050003	-	-	-	-	-	-	-	-	-
1531156324391	-	-	-0.732876	0.7951465	9.498648	0.10132193	0.07008717	0.076388575	-8.700001	23.85	-49.95	-	-	-	-	-	-	-	-	-
1531156324401	-	-	-0.5748047	0.93405765	9.177715	0.009709185	0.0035081394	0.090237014	-8.700001	23.85	-49.95	-	-	-	-	-	-	-	-	-
1531156324412	-	-	-0.49337405	0.97237796	9.038804	-0.06059827	0.018954474	0.09076965	-7.8	23.25	-49.050003	-	-	-	-	-	-	-	-	-
1531156324422	-	-	-0.45984375	1.0106983	9.0148535	-0.12930784	0.09884931	0.10781388	-7.8	23.25	-49.050003	-	-	-	-	-	-	-	-	-
1531156324432	-	-	-0.50774413	0.9484278	9.220825	-0.15753734	0.14518832	0.11899915	-7.9500003	23.85	-48.750004	-	-	-	-	-	-	-	-	-
1531156324442	-	-	-0.5987549	0.9053174	9.74773	-0.21879005	0.2671611	0.15468551	-7.9500003	23.85	-48.750004	-	-	-	-	-	-	-	-	-
1531156324452	-	-	-0.67539555	1.0154883	10.044712	-0.22997533	0.30604324	0.16480553	-8.25	24.0	-48.600002	-	-	-	-	-	-	-	-	-
1531156324463	-	-	-0.6514453	0.9627979	10.370435	-0.23530164	0.33533803	0.19303504	-8.25	24.0	-48.600002	-	-	-	-	-	-	-	-	-
1531156324473	-	-	-0.613125	0.8286768	10.614727	-0.23903008	0.3417296	0.20635083	-6.7500005	25.95	-49.050003	-	-	-	-	-	-	-	-	-
1531156324483	-	-	-0.46942386	0.8765772	11.084151	-0.20867004	0.27302006	0.19516556	-6.7500005	25.95	-49.050003	-	-	-	-	-	-	-	-	-
1531156324493	-	-	-0.37362307	0.7568262	11.227852	-0.1617984	0.17075466	0.18824135	-7.3500004	24.150002	-50.850002	-	-	-	-	-	-	-	-	-
1531156324503	-	-	-0.28740236	0.62749517	11.247012	-0.09468673	0.066358745	0.15681604	-7.3500004	24.150002	-50.850002	-	-	-	-	-	-	-	-	-
1531156324514	-	-	-0.19160157	0.732876	10.9644	-0.019052956	-0.035906646	0.11953179	-7.5000005	25.050001	-49.050003	-	-	-	-	-	-	-	-	-
1531156324523	-	-	-0.1580713	0.732876	10.557246	0.05178713	-0.11207305	0.08863912	-7.5000005	25.050001	-49.050003	-	-	-	-	-	-	-	-	-
1531156324533	-	-	-0.06706055	0.9484278	10.126143	0.08747349	-0.15361837	0.063605405	-7.8	25.35	-49.350002	-	-	-	-	-	-	-	-	-
1531156324543	-	-	-0.17723145	1.1064991	9.69504	0.10345246	-0.15787943	0.038571686	-7.8	25.35	-49.350002	-	-	-	-	-	-	-	-	-
1531156324553	-	-	-0.36883304	1.2022998	9.426797	0.111974575	-0.1392373	0.025255883	-7.2000003	25.050001	-49.350002	-	-	-	-	-	-	-	-	-
1531156324564	-	-	-0.53169435	1.22146	9.182506	0.09972403	-0.10408357	0.031114837	-7.2000003	25.050001	-49.350002	-	-	-	-	-	-	-	-	-
1531156324574	-	-	-0.6227051	1.346001	9.010064	0.07255979	-0.054548774	0.063605405	-7.8	25.35	-50.250004	-	-	-	-	-	-	-	-	-
1531156324584	-	-	-0.6658155	1.3986914	8.899893	0.041134484	0.021617636	0.10088966	-7.8	25.35	-50.250004	-	-	-	-	-	-	-	-	-
1531156324595	-	-	-0.68018556	1.3220508	9.038804	0.017698668	0.0738156	0.11953179	-7.9500003	27.150002	-49.95	-	-	-	-	-	-	-	-	-
1531156324605	-	-	-0.7711963	1.341211	9.091495	-0.0057371506	0.104175635	0.14669603	-7.9500003	27.150002	-49.95	-	-	-	-	-	-	-	-	-
1531156324615	-	-	-0.7807764	1.2981006	9.196876	-0.035031922	0.12761146	0.17545816	-7.8	25.050001	-49.800003	-	-	-	-	-	-	-	-	-
1531156324625	-	-	-0.8813672	1.4130616	9.254355	-0.07497934	0.1366662	0.21540558	-7.8	25.050001	-49.800003	-	-	-	-	-	-	-	-	-
1531156324635	-	-	-0.852627	1.4465919	9.278306	-0.115992025	0.13932936	0.23990667	-8.25	25.35	-49.050003	-	-	-	-	-	-	-	-	-
1531156324646	-	-	-0.96758795	1.4274317	9.436378	-0.16552682	0.1233504	0.26813617	-8.25	25.35	-49.050003	-	-	-	-	-	-	-	-	-
1531156324656	-	-	-1.1687696	1.4992822	9.637559	-0.20813741	0.10151247	0.311812	-7.5000005	24.0	-48.600002	-	-	-	-	-	-	-	-	-
1531156324666	-	-	-1.1591895	1.4034815	9.843531	-0.23743218	0.075413495	0.3794563	-7.5000005	24.0	-48.600002	-	-	-	-	-	-	-	-	-
1531156324676	-	-	-1.092129	1.4513819	10.049502	-0.26725957	0.015758682	0.4172732	-8.25	26.400002	-50.550003	-	-	-	-	-	-	-	-	-
1531156324686	-	-	-1.0633887	1.4801221	10.078242	-0.26459643	-0.039635073	0.46947116	-8.25	26.400002	-50.550003	-	-	-	-	-	-	-	-	-
1531156324696	-	-	-0.7041358	1.3603711	10.293795	-0.22358374	-0.1062141	0.5067554	-6.4500003	24.6	-51.000004	-	-	-	-	-	-	-	-	-
1531156324706	-	-	-0.34009278	1.2789404	10.3512745	-0.18843001	-0.15308574	0.48278695	-6.4500003	24.6	-51.000004	-	-	-	-	-	-	-	-	-
1531156324716	-	-	-0.13891114	1.1831397	10.255474	-0.092023574	-0.20741422	0.42153427	-9.6	25.95	-49.350002	-	-	-	-	-	-	-	-	-
1531156324727	-	-	-0.14370118	1.0490186	10.092612	-0.033434026	-0.2335132	0.3576184	-9.6	25.95	-49.350002	-	-	-	-	-	-	-	-	-
1531156324737	-	-	-0.21555176	1.0729688	9.704619	0.07575558	-0.1988921	0.30062675	-7.3500004	26.250002	-48.45	-	-	-	-	-	-	-	-	-
1531156324747	-	-	-0.3544629	1.2310401	9.402847	0.124757744	-0.15202047	0.2686688	-7.3500004	26.250002	-48.45	-	-	-	-	-	-	-	-	-
1531156324757	-	-	-0.57001466	1.456172	8.808882	0.16470516	-0.07265826	0.2883762	-8.25	25.35	-50.550003	-	-	-	-	-	-	-	-	-
1531156324767	-	-	-0.5221143	1.5136524	8.49274	0.14979145	-0.007144505	0.29103938	-8.25	25.35	-50.550003	-	-	-	-	-	-	-	-	-
1531156324778	-	-	-0.53169435	1.590293	8.416099	0.103985086	0.13080725	0.311812	-8.85	26.400002	-49.350002	-	-	-	-	-	-	-	-	-
1531156324787	-	-	-0.5556446	1.6094532	8.47837	0.048591338	0.19365785	0.33098677	-8.85	26.400002	-49.350002	-	-	-	-	-	-	-	-	-
1531156324797	-	-	-0.4023633	1.5232325	8.784932	-0.04674983	0.24319264	0.36187944	-9.6	25.35	-50.250004	-	-	-	-	-	-	-	-	-
1531156324807	-	-	-0.26345217	1.3651612	9.077125	-0.10054569	0.24479054	0.37519526	-9.6	25.35	-50.250004	-	-	-	-	-	-	-	-	-
1531156324817	-	-	-0.23471193	1.2597803	9.4507475	-0.1633963	0.25064948	0.3613468	-8.55	26.7	-49.800003	-	-	-	-	-	-	-	-	-
1531156324828	-	-	-0.28261232	1.2693604	9.642349	-0.20653951	0.22508314	0.3592163	-8.700001	27.6	-48.0	-	-	-	-	-	-	-	-	-
1531156324837	-	-	-0.19160157	1.2693604	10.212363	-0.23689954	0.19898418	0.3496289	-8.700001	27.6	-48.0	-	-	-	-	-	-	-	-	-
1531156324847	-	-	-0.13891114	1.2741505	10.5620365	-0.24062797	0.1798094	0.33471522	-8.700001	27.6	-48.0	-	-	-	-	-	-	-	-	-
1531156324857	-	-	0.17244141	1.2693604	10.95961	-0.2113332	0.14731884	0.28944147	-9.0	26.550001	-49.2	-	-	-	-	-	-	-	-	-
1531156324867	-	-	0.25866213	1.2022998	11.151212	-0.15593944	0.13719884	0.2537551	-9.6	28.050001	-51.45	-	-	-	-	-	-	-	-	-
1531156324878	-	-	0.35925296	1.22625	11.088941	-0.028108226	0.09458144	0.14828864	-9.6	28.050001	-51.45	-	-	-	-	-	-	-	-	-
1531156324888	-	-	0.22992188	1.2741505	11.088941	0.007045499	0.079135105	0.11792861	-9.3	26.7	-49.050003	-	-	-	-	-	-	-	-	-
1531156324898	-	-	0.07664063	1.5423926	10.509346	0.09439719	0.08073301	0.04921905	-9.3	26.7	-49.050003	-	-	-	-	-	-	-	-	-
1531156324909	-	-	-0.10538086	1.575923	10.236314	0.0880056	0.11641937	0.042827465	-7.65	27.150002	-49.65	-	-	-	-	-	-	-	-	-
1531156324919	-	-	-0.60354495	1.5376027	10.183623	0.052319236	0.20856474	0.031642187	-7.65	27.150002	-49.65	-	-	-	-	-	-	-	-	-
1531156324930	-	-	-0.8382569	1.5088624	10.3512745	0.009708661	0.255969	0.039099038	-8.25	26.7	-50.550003	-	-	-	-	-	-	-	-	-
1531156324939	-	-	-0.91010743	1.585503	10.815908	-0.057403002	0.27620903	0.077448554	-8.25	26.7	-50.550003	-	-	-	-	-	-	-	-	-
1531156324949	-	-	-0.9532178	1.6669337	11.060201	-0.073914595	0.2543711	0.108341224	-8.25	27.000002	-50.250004	-	-	-	-	-	-	-	-	-
1531156324960	-	-	-0.8334668	1.7531544	11.496095	-0.07551249	0.18406366	0.16906129	-8.25	27.000002	-50.250004	-	-	-	-	-	-	-	-	-
1531156324970	-	-	-0.732876	1.4130616	11.429033	-0.066990376	0.082330905	0.21433504	-7.8	28.35	-50.250004	-	-	-	-	-	-	-	-	-
1531156324980	-	-	-0.3879932	1.1304493	11.203902	-0.0723167	-0.019934488	0.22125925	-7.8	28.35	-50.250004	-	-	-	-	-	-	-	-	-
1531156324990	-	-	-0.32093263	0.9388477	10.93087	-0.08243671	-0.070001915	0.19622554	-8.85	26.7	-48.600002	-	-	-	-	-	-	-	-	-
1531156325001	-	-	-0.19160157	0.8813672	10.724898	-0.087763034	-0.08331772	0.15787601	-8.85	26.7	-48.600002	-	-	-	-	-	-	-	-	-
1531156325010	-	-	-0.033530276	0.8382569	10.633887	-0.0856325	-0.077991396	0.13763599	-8.700001	27.150002	-51.15	-	-	-	-	-	-	-	-	-
1531156325020	-	-	0.014370117	0.90052736	10.638678	-0.07178407	-0.04709873	0.10567807	-8.700001	27.150002	-51.15	-	-	-	-	-	-	-	-	-
1531156325031	-	-	0.10538086	0.8382569	10.825489	-0.043021932	-0.031652395	0.09981911	-9.3	26.400002	-50.550003	-	-	-	-	-	-	-	-	-
1531156325041	-	-	0.17723145	0.67539555	10.863809	0.037405536	-0.06574085	0.04708852	-9.3	26.400002	-50.550003	-	-	-	-	-	-	-	-	-
1531156325051	-	-	0.19160157	0.60833496	10.777588	0.0880056	-0.09823142	0.003945309	-8.25	28.35	-48.600002	-	-	-	-	-	-	-	-	-
1531156325061	-	-	0.06706055	0.5748047	10.413546	0.15991095	-0.14137463	-0.05624213	-8.25	28.35	-48.600002	-	-	-	-	-	-	-	-	-
1531156325072	-	-	-0.14849122	0.4981641	10.059082	0.18281414	-0.18824627	-0.102581136	-9.0	26.550001	-51.600002	-	-	-	-	-	-	-	-	-
1531156325082	-	-	-0.25866213	0.60833496	9.814791	0.18441203	-0.21860631	-0.1414633	-9.0	26.550001	-51.600002	-	-	-	-	-	-	-	-	-
1531156325092	-	-	-0.5748047	0.732876	9.517808	0.17269412	-0.21807368	-0.1862044	-7.8	27.45	-49.800003	-	-	-	-	-	-	-	-	-
1531156325105	-	-	-0.9148975	0.86220706	9.388477	0.1524541	-0.18824627	-0.21123812	-7.8	27.45	-49.800003	-	-	-	-	-	-	-	-	-
1531156325114	-	-	-1.0777588	0.9867481	9.326206	0.14979093	-0.15469044	-0.19472651	-9.3	26.7	-50.250004	-	-	-	-	-	-	-	-	-
1531156325123	-	-	-1.2406201	0.98195803	9.326206	0.13807303	-0.109949335	-0.17714965	-9.3	26.7	-50.250004	-	-	-	-	-	-	-	-	-
1531156325133	-	-	-1.2693604	0.9963282	9.484278	0.14393197	-0.0614798	-0.14306119	-9.3	28.050001	-49.350002	-	-	-	-	-	-	-	-	-
1531156325144	-	-	-1.3268409	0.9484278	9.72378	0.15458462	-0.03964188	-0.12548433	-9.3	28.050001	-49.350002	-	-	-	-	-	-	-	-	-
1531156325153	-	-	-1.3220508	0.9580079	9.704619	0.1705636	-0.03964188	-0.1036464	-8.85	27.000002	-49.350002	-	-	-	-	-	-	-	-	-
1531156325163	-	-	-1.1639795	0.9532178	9.77168	0.19293414	-0.05402295	-0.092461124	-8.85	27.000002	-49.350002	-	-	-	-	-	-	-	-	-
1531156325174	-	-	-1.1687696	0.8909473	9.704619	0.21317416	-0.08225246	-0.078612685	-9.75	27.150002	-48.750004	-	-	-	-	-	-	-	-	-
1531156325184	-	-	-1.21188	0.8430469	9.570498	0.22116365	-0.10462301	-0.07275373	-9.75	27.150002	-48.750004	-	-	-	-	-	-	-	-	-
1531156325194	-	-	-1.2981006	0.7711963	9.422008	0.22063102	-0.09929669	-0.06316635	-9.450001	26.85	-49.65	-	-	-	-	-	-	-	-	-
1531156325205	-	-	-1.3172607	0.78556645	9.105865	0.20252152	-0.10249248	-0.037067372	-9.450001	26.85	-49.65	-	-	-	-	-	-	-	-	-
1531156325215	-	-	-1.3076807	0.7041358	8.986114	0.15778041	-0.058816638	-0.024816832	-8.400001	24.750002	-49.95	-	-	-	-	-	-	-	-	-
1531156325225	-	-	-1.4370118	0.7089258	9.010064	0.11836564	-0.020999752	-0.005642071	-8.400001	24.750002	-49.95	-	-	-	-	-	-	-	-	-
1531156325236	-	-	-1.5328126	0.6658155	9.216036	0.061373986	0.021610826	0.029511655	-9.75	25.500002	-48.750004	-	-	-	-	-	-	-	-	-
1531156325246	-	-	-1.4753321	0.7424561	9.316627	0.016100248	0.025871884	0.06306749	-9.75	25.500002	-48.750004	-	-	-	-	-	-	-	-	-
1531156325256	-	-	-1.4082716	0.728086	9.64714	-0.013194526	0.04291612	0.07638329	-8.55	25.95	-49.050003	-	-	-	-	-	-	-	-	-
1531156325266	-	-	-1.3795313	0.76161623	9.74773	-0.021184009	0.051970866	0.09502542	-9.900001	26.7	-50.250004	-	-	-	-	-	-	-	-	-
1531156325276	-	-	-1.2022998	0.6706055	9.81	-0.016390318	0.06049298	0.09928648	-9.900001	26.7	-50.250004	-	-	-	-	-	-	-	-	-
1531156325287	-	-	-1.0250684	0.75203615	9.651929	-0.01958611	0.054101393	0.09822121	-9.450001	26.550001	-49.2	-	-	-	-	-	-	-	-	-
1531156325297	-	-	-0.9244776	0.7664063	9.642349	-0.030238757	0.090320386	0.08011172	-9.450001	26.550001	-49.2	-	-	-	-	-	-	-	-	-
1531156325307	-	-	-0.9196875	0.732876	9.656719	-0.031836655	0.086059324	0.057741165	-9.0	26.250002	-49.65	-	-	-	-	-	-	-	-	-
1531156325318	-	-	-0.9436377	0.7807764	9.671089	-0.042489298	0.10363619	0.036435876	-9.0	26.250002	-49.65	-	-	-	-	-	-	-	-	-
1531156325327	-	-	-0.9436377	0.9148975	9.80521	-0.03716298	0.11748463	0.023120068	-9.75	25.2	-48.45	-	-	-	-	-	-	-	-	-
1531156325337	-	-	-1.0585986	0.9867481	9.881851	-0.029173492	0.13719203	0.031109551	-9.75	25.2	-48.45	-	-	-	-	-	-	-	-	-
1531156325347	-	-	-1.0873389	1.0442286	9.848321	-0.01958611	0.14305098	0.03537061	-9.0	26.550001	-49.95	-	-	-	-	-	-	-	-	-
1531156325358	-	-	-1.1352394	1.0346485	9.75731	-0.015325054	0.14411624	0.029511655	-9.0	26.550001	-49.95	-	-	-	-	-	-	-	-	-
1531156325367	-	-	-1.1591895	1.092129	9.896221	-0.008933468	0.14305098	0.03057692	-10.200001	25.050001	-50.250004	-	-	-	-	-	-	-	-	-
1531156325377	-	-	-1.0490186	1.1064991	9.72378	0.018230777	0.08659196	0.045490623	-10.200001	25.050001	-50.250004	-	-	-	-	-	-	-	-	-
1531156325387	-	-	-1.0873389	1.1352394	9.74773	0.040601328	0.07860248	0.038566403	-7.3500004	24.750002	-50.4	-	-	-	-	-	-	-	-	-
1531156325398	-	-	-0.9244776	1.0681788	9.465117	0.061906617	0.039187692	0.03483798	-7.3500004	24.750002	-50.4	-	-	-	-	-	-	-	-	-
1531156325408	-	-	-0.9244776	1.1304493	9.139395	0.06030872	-0.010347107	0.031642187	-9.3	24.6	-48.600002	-	-	-	-	-	-	-	-	-
1531156325419	-	-	-0.64186525	1.2406201	8.851993	0.0081107635	-0.08811141	-0.006174703	-9.3	24.6	-48.600002	-	-	-	-	-	-	-	-	-
1531156325429	-	-	-0.5748047	1.1927198	8.722662	-0.016390318	-0.10728617	-0.023751568	-9.450001	24.750002	-49.95	-	-	-	-	-	-	-	-	-
1531156325439	-	-	-0.6227051	1.1927198	8.626861	-0.104807265	-0.15788624	-0.08820006	-9.450001	24.750002	-49.95	-	-	-	-	-	-	-	-	-
1531156325450	-	-	-0.82388675	1.2597803	8.684341	-0.13783047	-0.12166724	-0.1020485	-9.900001	26.400002	-50.250004	-	-	-	-	-	-	-	-	-
1531156325460	-	-	-0.74724615	1.4130616	8.880733	-0.18523474	-0.074795604	-0.098320074	-9.900001	26.400002	-50.250004	-	-	-	-	-	-	-	-	-
1531156325470	-	-	-0.82388675	1.4801221	9.153765	-0.19482212	-0.06680612	-0.08021058	-10.200001	25.650002	-50.250004	-	-	-	-	-	-	-	-	-
1531156325480	-	-	-0.7664063	1.5807129	9.417217	-0.18257158	-0.027923971	-0.06902531	-10.200001	25.650002	-50.250004	-	-	-	-	-	-	-	-	-
1531156325491	-	-	-0.6658155	1.5136524	9.584868	-0.14262415	-0.038576614	-0.059970558	-10.200001	26.400002	-48.600002	-	-	-	-	-	-	-	-	-
1531156325501	-	-	-0.5939649	1.3986914	9.412427	-0.10640516	-0.06094717	-0.06796004	-10.200001	26.400002	-48.600002	-	-	-	-	-	-	-	-	-
1531156325511	-	-	-0.488584	1.3555812	9.153765	-0.0872304	-0.063077696	-0.0871348	-9.450001	26.250002	-48.750004	-	-	-	-	-	-	-	-	-
1531156325521	-	-	-0.42152345	1.4513819	9.144185	-0.09308936	-0.077991396	-0.11003799	-9.450001	26.250002	-48.750004	-	-	-	-	-	-	-	-	-
1531156325532	-	-	-0.43110353	1.4226416	9.057964	-0.11652517	-0.07373034	-0.14519171	-9.0	26.550001	-50.4	-	-	-	-	-	-	-	-	-
1531156325543	-	-	-0.613125	1.590293	9.081915	-0.1250473	-0.043370303	-0.17395386	-9.0	26.550001	-50.4	-	-	-	-	-	-	-	-	-
1531156325554	-	-	-0.6466553	1.6621436	9.163345	-0.12398203	-0.036978718	-0.18087809	-9.6	25.050001	-49.350002	-	-	-	-	-	-	-	-	-
1531156325563	-	-	-0.71371585	1.719624	9.062755	-0.13410205	-0.00874921	-0.17395386	-9.6	25.050001	-49.350002	-	-	-	-	-	-	-	-	-
1531156325573	-	-	-0.7089258	1.7244141	9.187295	-0.1532768	0.015751872	-0.16862755	-9.450001	25.2	-49.65	-	-	-	-	-	-	-	-	-
1531156325584	-	-	-0.71371585	1.710044	9.220825	-0.17511472	0.039187692	-0.16702965	-9.450001	25.2	-49.65	-	-	-	-	-	-	-	-	-
1531156325594	-	-	-0.7568262	1.719624	9.311836	-0.21399689	0.039187692	-0.15744226	-10.200001	25.95	-49.050003	-	-	-	-	-	-	-	-	-
1531156325605	-	-	-0.7185059	1.7004639	9.398057	-0.2358348	0.031198205	-0.15850753	-10.200001	25.95	-49.050003	-	-	-	-	-	-	-	-	-
1531156325615	-	-	-0.6179151	1.710044	9.575289	-0.268858	0.033328738	-0.16596438	-10.05	25.800001	-49.95	-	-	-	-	-	-	-	-	-
1531156325626	-	-	-0.6227051	1.7148341	9.74294	-0.2827064	0.013088711	-0.1696928	-9.900001	26.400002	-51.45	-	-	-	-	-	-	-	-	-
1531156325636	-	-	-0.60833496	1.4465919	9.924961	-0.28643486	0.0024360665	-0.20218337	-9.900001	26.400002	-51.45	-	-	-	-	-	-	-	-	-
1531156325645	-	-	-0.488584	1.346001	10.059082	-0.29442433	0.016284505	-0.22455393	-9.900001	26.400002	-51.45	-	-	-	-	-	-	-	-	-
1531156325655	-	-	-0.5556446	1.2885206	10.418335	-0.2970875	0.03652453	-0.28687188	-9.6	25.95	-51.000004	-	-	-	-	-	-	-	-	-
1531156325666	-	-	-0.6179151	1.2549903	10.490186	-0.27844536	0.05037297	-0.32096034	-8.85	27.45	-50.250004	-	-	-	-	-	-	-	-	-
1531156325676	-	-	-0.56522465	1.2454102	10.715318	-0.23210637	0.07274352	-0.38913727	-8.85	27.45	-50.250004	-	-	-	-	-	-	-	-	-
1531156325686	-	-	-0.6849756	1.2502003	10.935659	-0.20494214	0.05356876	-0.4210952	-9.0	27.6	-50.850002	-	-	-	-	-	-	-	-	-
1531156325696	-	-	-1.0681788	1.2885206	10.820699	-0.13783047	0.004033963	-0.46690157	-9.0	27.6	-50.850002	-	-	-	-	-	-	-	-	-
1531156325707	-	-	-1.2022998	1.3843213	10.801538	-0.10853569	-0.043902937	-0.48075002	-9.0	27.6	-50.850002	-	-	-	-	-	-	-	-	-
1531156325717	-	-	-1.1256592	1.4849122	10.471025	-0.0888283	-0.09130721	-0.48341316	-9.450001	26.85	-50.4	-	-	-	-	-	-	-	-	-
1531156325727	-	-	-1.1687696	1.5423926	10.336905	-0.08936093	-0.14723359	-0.4791521	-8.25	25.650002	-51.000004	-	-	-	-	-	-	-	-	-
1531156325738	-	-	-1.3507911	1.4944923	10.193204	-0.09149146	-0.12805882	-0.46583632	-8.25	25.650002	-51.000004	-	-	-	-	-	-	-	-	-
1531156325748	-	-	-1.2693604	1.5376027	10.193204	-0.0856325	-0.13231988	-0.4226931	-7.9500003	26.550001	-49.95	-	-	-	-	-	-	-	-	-
1531156325758	-	-	-1.2166699	1.5471827	10.178833	-0.06485985	-0.13125463	-0.3928657	-7.9500003	26.550001	-49.95	-	-	-	-	-	-	-	-	-
[truncated: 3,239 more rows]
