# Supplementary material for: Gyroscope-constrained magnetometer PDR/Wi-Fi indoor positioning algorithm
Source: PLoS One. 2025 Oct 24;20(10):e0335277. doi: 10.1371/journal.pone.0335277 (PMC12551869; doi:10.1371/journal.pone.0335277)
Supplement: S1 File — (ZIP) [file pone.0335277.s001.zip › E.csv]

TimeStamp[ms]	Prox[Cm]	Lux[lux]	AccX[m/s^2]	AccY[m/s^2]	AccZ[m/s^2]	GyroX[rad/s]	GyroY[rad/s]	GyroZ[rad/s]	MagnX[uT]	MagnY[uT]	MagnZ[uT]	OrienYaw[degrees]	OrienPitch[degrees]	OrienRoll[degrees]	Press[Pa]	Temp[C°]	Batt[%]	Lat	Lng	Speed[m/s]
1531156396093	-	-	0.06227051	0.019160157	9.891431	0.11661546	0.106942	-0.03451889	15.150001	58.65	-40.95	-	-	-	-	-	-	-	-	-
1531156396094	-	-	0.06227051	0.019160157	9.891431	0.11661546	0.106942	-0.03451889	15.150001	58.65	-40.95	-	-	-	-	-	-	-	-	-
1531156396111	-	-	0.05269043	0.038320314	9.939331	0.08891858	0.078712486	-0.08032526	14.400001	60.750004	-42.15	-	-	-	-	-	-	-	-	-
1531156396111	-	-	0.05269043	0.038320314	9.939331	0.08891858	0.078712486	-0.08032526	14.400001	60.750004	-42.15	-	-	-	-	-	-	-	-	-
1531156396120	-	-	-0.0047900393	0.05269043	9.924961	0.08891858	0.07498406	-0.085651584	14.55	57.750004	-41.550003	-	-	-	-	-	-	-	-	-
1531156396131	-	-	-0.1101709	0.22992188	9.81958	0.06175434	0.056874562	-0.100565284	14.55	57.750004	-41.550003	-	-	-	-	-	-	-	-	-
1531156396141	-	-	-0.2778223	0.39278322	9.843531	0.05429749	0.06326615	-0.1090874	13.500001	59.550003	-44.7	-	-	-	-	-	-	-	-	-
1531156396151	-	-	-0.39757326	0.38320315	9.79084	0.03618799	0.09682198	-0.09151054	13.500001	59.550003	-44.7	-	-	-	-	-	-	-	-	-
1531156396161	-	-	-0.40715334	0.41194338	9.7621	0.027133245	0.10640936	-0.086716846	14.55	58.050003	-41.850002	-	-	-	-	-	-	-	-	-
1531156396171	-	-	-0.57959473	0.41194338	10.346485	0.026600612	0.08829987	-0.07073788	14.55	58.050003	-41.850002	-	-	-	-	-	-	-	-	-
1531156396181	-	-	-0.6945557	0.43110353	10.552457	0.071341716	0.092560925	-0.059552602	14.85	58.800003	-43.5	-	-	-	-	-	-	-	-	-
1531156396192	-	-	-0.5364844	0.36883304	10.686578	0.16135657	0.025981892	-0.023333613	14.85	58.800003	-43.5	-	-	-	-	-	-	-	-	-
1531156396201	-	-	-0.4981641	0.21555176	10.566827	0.1981082	-0.073620334	-0.023333613	15.150001	61.050003	-42.9	-	-	-	-	-	-	-	-	-
1531156396211	-	-	-0.25387207	0.15328126	10.178833	0.23858824	-0.17375518	-0.06328103	15.150001	61.050003	-42.9	-	-	-	-	-	-	-	-	-
1531156396221	-	-	-0.23950197	0.21555176	9.857901	0.23006612	-0.19346258	-0.086716846	12.450001	60.600002	-43.5	-	-	-	-	-	-	-	-	-
1531156396231	-	-	-0.33530274	0.46942386	9.6758795	0.18745555	-0.21583314	-0.0925758	12.450001	60.600002	-43.5	-	-	-	-	-	-	-	-	-
1531156396241	-	-	-0.38320315	0.64186525	9.297466	0.128866	-0.19665837	-0.08192316	15.150001	58.65	-41.25	-	-	-	-	-	-	-	-	-
1531156396252	-	-	-0.32093263	0.5987549	9.201666	0.031926934	-0.1657657	-0.063813664	15.150001	58.65	-41.25	-	-	-	-	-	-	-	-	-
1531156396262	-	-	-0.31135255	0.5412744	9.168135	-0.020271024	-0.14019936	-0.05529155	14.400001	57.9	-42.9	-	-	-	-	-	-	-	-	-
1531156396272	-	-	-0.23950197	0.613125	9.192085	-0.060218442	-0.031009756	-0.051030487	14.400001	57.9	-42.9	-	-	-	-	-	-	-	-	-
1531156396282	-	-	-0.2203418	0.5843848	9.378897	-0.06820793	0.035036642	-0.03931258	14.1	58.65	-41.7	-	-	-	-	-	-	-	-	-
1531156396292	-	-	0.033530276	0.50774413	9.575289	-0.052228957	0.13144308	-0.032920994	14.1	58.65	-41.7	-	-	-	-	-	-	-	-	-
1531156396303	-	-	0.081430666	0.38320315	9.944121	-0.030391037	0.17724945	-0.040910475	14.250001	59.100002	-42.300003	-	-	-	-	-	-	-	-	-
1531156396313	-	-	0.028740235	0.4263135	10.169253	0.015415335	0.19056526	-0.057422075	14.250001	59.100002	-42.300003	-	-	-	-	-	-	-	-	-
1531156396323	-	-	-0.1341211	0.35925296	10.202784	0.053764857	0.19216315	-0.062215764	12.150001	59.550003	-43.5	-	-	-	-	-	-	-	-	-
1531156396333	-	-	-0.27303225	0.45984375	10.217154	0.07879857	0.17565155	-0.06594419	12.150001	59.550003	-43.5	-	-	-	-	-	-	-	-	-
1531156396344	-	-	-0.3305127	0.4023633	10.197993	0.08891858	0.13304098	-0.054226283	14.85	59.550003	-43.95	-	-	-	-	-	-	-	-	-
1531156396354	-	-	-0.23950197	0.44547364	9.829161	0.055362754	0.083506174	-0.052628387	14.85	59.550003	-43.95	-	-	-	-	-	-	-	-	-
1531156396365	-	-	-0.081430666	0.46942386	9.68067	-0.008020483	0.056874562	-0.060617868	13.950001	60.600002	-43.5	-	-	-	-	-	-	-	-	-
1531156396375	-	-	0.028740235	0.35925296	9.484278	-0.066077396	0.024383996	-0.07499894	13.950001	60.600002	-43.5	-	-	-	-	-	-	-	-	-
1531156396385	-	-	0.09101075	0.38320315	9.393267	-0.14650486	0.040895596	-0.10429371	14.1	58.95	-42.9	-	-	-	-	-	-	-	-	-
1531156396395	-	-	0.047900394	0.488584	9.369317	-0.19763756	0.09149566	-0.11814215	14.1	58.95	-42.9	-	-	-	-	-	-	-	-	-
1531156396405	-	-	-0.023950197	0.4981641	9.656719	-0.2200081	0.1383673	-0.11281583	14.400001	60.000004	-42.9	-	-	-	-	-	-	-	-	-
1531156396415	-	-	-0.8909473	0.68018556	9.364527	-0.221606	0.32904965	-0.07712947	14.400001	60.000004	-42.9	-	-	-	-	-	-	-	-	-
1531156396426	-	-	-0.47900394	0.8143067	10.437495	-0.18805018	0.38497603	0.0032979995	14.55	59.550003	-43.050003	-	-	-	-	-	-	-	-	-
1531156396436	-	-	-0.21555176	0.5987549	10.95961	-0.12306905	0.20707685	0.07254019	14.55	59.550003	-43.050003	-	-	-	-	-	-	-	-	-
1531156396446	-	-	-0.7089258	0.488584	10.427916	-0.07673004	0.20228316	0.07786651	14.250001	58.050003	-43.050003	-	-	-	-	-	-	-	-	-
1531156396456	-	-	-0.8286768	0.42152345	10.418335	-0.038913153	0.235839	0.073605455	14.250001	58.050003	-43.050003	-	-	-	-	-	-	-	-	-
1531156396467	-	-	-0.23471193	0.29698244	10.9069195	0.032459565	0.08936513	0.088519156	15.6	59.550003	-43.5	-	-	-	-	-	-	-	-	-
1531156396477	-	-	-0.15328126	0.17723145	10.605147	0.045775373	-0.021955008	0.08372547	15.6	59.550003	-43.5	-	-	-	-	-	-	-	-	-
1531156396487	-	-	-0.34488282	0.3879932	10.068663	0.010621645	-0.081609815	0.04431068	15.750001	57.9	-43.350002	-	-	-	-	-	-	-	-	-
1531156396497	-	-	-0.2203418	0.34009278	10.083033	-0.022401553	-0.11356775	0.024603289	15.750001	57.9	-43.350002	-	-	-	-	-	-	-	-	-
1531156396508	-	-	-0.13891114	0.46942386	10.150093	-0.056490015	-0.20784365	0.0091569545	14.85	58.500004	-41.100002	-	-	-	-	-	-	-	-	-
1531156396517	-	-	-0.19639161	0.5460645	10.126143	-0.07619741	-0.22062683	0.0198096	14.85	58.500004	-41.100002	-	-	-	-	-	-	-	-	-
1531156396527	-	-	-0.21076173	0.4406836	10.111773	-0.08844795	-0.20677839	0.013950643	15.450001	57.9	-40.95	-	-	-	-	-	-	-	-	-
1531156396537	-	-	-0.29698244	0.4742139	10.341695	-0.060218442	-0.19825627	0.012352747	15.450001	57.9	-40.95	-	-	-	-	-	-	-	-	-
1531156396547	-	-	-0.21555176	0.488584	10.490186	-0.0042882226	-0.1742932	0.02405995	15.6	59.100002	-43.050003	-	-	-	-	-	-	-	-	-
1531156396558	-	-	-0.19160157	0.43589357	10.471025	0.05430132	-0.13700895	0.033114698	16.5	59.7	-42.15	-	-	-	-	-	-	-	-	-
1531156396568	-	-	-0.07185059	0.44547364	10.389595	0.14804459	-0.08268045	0.030984167	16.5	59.7	-42.15	-	-	-	-	-	-	-	-	-
1531156396578	-	-	-0.1101709	0.39278322	10.303374	0.18852463	-0.05764674	0.0150052	15.6	59.550003	-42.300003	-	-	-	-	-	-	-	-	-
1531156396588	-	-	-0.033530276	0.4263135	9.891431	0.18586148	-0.039004613	-0.0068327207	15.6	59.550003	-42.300003	-	-	-	-	-	-	-	-	-
1531156396599	-	-	-0.06706055	0.39278322	9.733359	0.16349092	-0.01982985	-0.02813801	14.85	57.750004	-41.850002	-	-	-	-	-	-	-	-	-
1531156396609	-	-	-0.17723145	0.48379397	9.560919	0.08732452	-0.023025645	-0.038790654	14.85	57.750004	-41.850002	-	-	-	-	-	-	-	-	-
1531156396619	-	-	-0.28261232	0.5029541	9.74773	0.050040264	-0.029949863	-0.028670643	15.3	58.050003	-41.850002	-	-	-	-	-	-	-	-	-
1531156396630	-	-	-0.28261232	0.6322852	9.78605	-2.716505E-5	-0.01982985	-0.012691676	15.3	58.050003	-41.850002	-	-	-	-	-	-	-	-	-
1531156396640	-	-	-0.2682422	0.5508545	9.718989	-0.026126144	-0.032613024	-4.411342E-4	15.900001	59.850002	-42.300003	-	-	-	-	-	-	-	-	-
1531156396650	-	-	-0.12933107	0.42152345	9.6758795	-0.07299778	-0.023558278	0.020864155	15.900001	59.850002	-42.300003	-	-	-	-	-	-	-	-	-
1531156396660	-	-	-0.23471193	0.38320315	9.867481	-0.088444114	-0.011840368	0.019798892	15.3	59.550003	-41.850002	-	-	-	-	-	-	-	-	-
1531156396671	-	-	-0.27303225	0.48379397	10.092612	-0.08524832	0.028107049	0.029918902	15.3	59.550003	-41.850002	-	-	-	-	-	-	-	-	-
1531156396681	-	-	-0.26345217	0.4406836	10.423125	-0.0319851	0.0520755	0.034712594	14.400001	58.350002	-42.9	-	-	-	-	-	-	-	-	-
1531156396691	-	-	-0.19639161	0.364043	10.585987	0.077737145	0.08243554	0.038441017	14.400001	58.350002	-42.9	-	-	-	-	-	-	-	-	-
1531156396701	-	-	-0.09101075	0.37362307	10.399176	0.15869723	0.10107767	0.040571548	15.6	58.800003	-41.850002	-	-	-	-	-	-	-	-	-
1531156396711	-	-	-0.06706055	0.25866213	10.073453	0.22527626	0.13569875	0.016603097	15.6	58.800003	-41.850002	-	-	-	-	-	-	-	-	-
1531156396722	-	-	-0.047900394	0.35925296	9.589659	0.23592891	0.16659142	-0.007897985	15.150001	58.65	-41.25	-	-	-	-	-	-	-	-	-
1531156396732	-	-	0.009580079	0.45984375	9.302257	0.20077518	0.19535357	-0.041453816	15.150001	58.65	-41.25	-	-	-	-	-	-	-	-	-
1531156396742	-	-	-0.26345217	0.47900394	9.235196	0.15496881	0.21506096	-0.048378035	14.85	59.850002	-41.100002	-	-	-	-	-	-	-	-	-
1531156396752	-	-	-0.5412744	0.5508545	9.158555	0.055366587	0.20707147	-0.029735906	14.85	59.850002	-41.100002	-	-	-	-	-	-	-	-	-
1531156396763	-	-	-0.67539555	0.6706055	9.479487	-0.030919833	0.14901456	0.025125213	15.900001	58.050003	-42.75	-	-	-	-	-	-	-	-	-
1531156396773	-	-	-0.613125	0.6658155	9.7621	-0.067671455	0.1250461	0.054419987	15.900001	58.050003	-42.75	-	-	-	-	-	-	-	-	-
1531156396783	-	-	-0.364043	0.5125342	10.217154	-0.06074724	0.109599784	0.06933369	15.750001	58.350002	-42.45	-	-	-	-	-	-	-	-	-
1531156396793	-	-	-0.24908204	0.44547364	10.442286	-0.01067981	0.10214293	0.05761578	15.750001	58.350002	-42.45	-	-	-	-	-	-	-	-	-
1531156396804	-	-	-0.28740236	0.2682422	10.269844	0.030865505	0.03982496	0.0480284	15.750001	58.350002	-42.45	-	-	-	-	-	-	-	-	-
1531156396813	-	-	-0.16765137	0.23950197	10.188414	0.03725709	-0.012373	0.009678878	15.750001	58.350002	-42.45	-	-	-	-	-	-	-	-	-
1531156396823	-	-	-0.28740236	0.46942386	9.996812	0.028202344	-0.044330932	-0.022279054	15.450001	57.300003	-41.7	-	-	-	-	-	-	-	-	-
1531156396833	-	-	-0.32093263	0.4981641	9.872271	0.0175497	-0.044863567	-0.033996962	15.450001	57.300003	-41.7	-	-	-	-	-	-	-	-	-
1531156396844	-	-	-0.42152345	0.4742139	9.939331	-0.007484016	-0.034743555	-0.04731277	15.150001	58.95	-43.65	-	-	-	-	-	-	-	-	-
1531156396853	-	-	-0.40715334	0.5460645	9.977652	-0.016538763	-0.018764587	-0.036127493	15.150001	58.95	-43.65	-	-	-	-	-	-	-	-	-
1531156396863	-	-	-0.3879932	0.43589357	9.934542	-0.028256672	-0.028884599	-0.028670643	14.85	58.800003	-43.5	-	-	-	-	-	-	-	-	-
1531156396873	-	-	-0.29698244	0.52690434	9.972861	-0.045300905	-0.045928832	-0.021746423	14.85	58.800003	-43.5	-	-	-	-	-	-	-	-	-
1531156396884	-	-	-0.3065625	0.51732427	9.968072	-0.06713882	-0.050189886	-0.04038855	15.3	58.050003	-43.050003	-	-	-	-	-	-	-	-	-
1531156396894	-	-	-0.41194338	0.5891748	10.025552	-0.08098726	-0.053918313	-0.030268539	15.3	58.050003	-43.050003	-	-	-	-	-	-	-	-	-
1531156396904	-	-	-0.4981641	0.5412744	10.245894	-0.067671455	-0.058712002	-0.019615894	14.55	59.550003	-41.100002	-	-	-	-	-	-	-	-	-
1531156396914	-	-	-0.39757326	0.57001466	10.356065	-0.025593512	-0.039537244	-0.018017996	14.55	59.550003	-41.100002	-	-	-	-	-	-	-	-	-
1531156396925	-	-	-0.39757326	0.5460645	10.375225	0.013821273	-0.04113514	-0.010028514	15.450001	59.4	-43.350002	-	-	-	-	-	-	-	-	-
1531156396935	-	-	-0.37362307	0.5604346	10.217154	0.063888706	-0.045396198	-0.012691676	15.450001	59.4	-43.350002	-	-	-	-	-	-	-	-	-
1531156396945	-	-	-0.33530274	0.45505372	9.968072	0.0670845	-0.06244043	-0.014289572	14.700001	58.350002	-41.7	-	-	-	-	-	-	-	-	-
1531156396955	-	-	-0.32093263	0.45984375	9.829161	0.039387617	-0.09652889	-0.020681158	14.700001	58.350002	-41.7	-	-	-	-	-	-	-	-	-
1531156396966	-	-	-0.34009278	0.5460645	9.656719	-0.031452466	-0.1279542	-0.027605377	15.150001	57.300003	-40.050003	-	-	-	-	-	-	-	-	-
1531156396976	-	-	-0.28261232	0.5939649	9.699829	-0.058084078	-0.13061737	-0.039323285	15.150001	57.300003	-40.050003	-	-	-	-	-	-	-	-	-
1531156396986	-	-	-0.32093263	0.728086	9.881851	-0.072465144	-0.10132258	-0.0164201	14.700001	57.600002	-43.350002	-	-	-	-	-	-	-	-	-
1531156396996	-	-	-0.3305127	0.613125	10.030342	-0.054355655	-0.07788676	-0.00416956	15.3	58.800003	-42.75	-	-	-	-	-	-	-	-	-
1531156397007	-	-	-0.28261232	0.6227051	9.924961	-0.020267189	-0.03634145	0.018200994	15.3	58.800003	-42.75	-	-	-	-	-	-	-	-	-
1531156397017	-	-	-0.20118165	0.5748047	9.857901	-0.013875603	0.0014754384	0.029918902	15.6	57.750004	-41.550003	-	-	-	-	-	-	-	-	-
1531156397027	-	-	-0.25866213	0.5412744	9.968072	-0.0064187516	0.036096532	0.019798892	15.6	57.750004	-41.550003	-	-	-	-	-	-	-	-	-
1531156397037	-	-	-0.26345217	0.5748047	9.996812	-0.0026903262	0.043553386	0.009146246	15.450001	59.7	-42.45	-	-	-	-	-	-	-	-	-
1531156397048	-	-	-0.30177248	0.74724615	10.039923	0.00583933	0.023835426	0.0123209795	15.450001	59.7	-42.45	-	-	-	-	-	-	-	-	-
1531156397058	-	-	-0.364043	0.6562354	9.977652	0.0047740657	0.02223753	0.02403889	14.400001	59.7	-41.7	-	-	-	-	-	-	-	-	-
1531156397068	-	-	-0.24908204	0.74724615	9.872271	-0.013868062	0.02223753	0.039485224	14.400001	59.7	-41.7	-	-	-	-	-	-	-	-	-
1531156397078	-	-	-0.25866213	0.74724615	9.848321	-0.015465958	0.027563851	0.037887327	14.400001	58.350002	-43.350002	-	-	-	-	-	-	-	-	-
1531156397089	-	-	-0.18681154	0.6706055	10.039923	-0.031444926	0.027563851	0.035224166	14.400001	58.350002	-43.350002	-	-	-	-	-	-	-	-	-
1531156397099	-	-	-0.24908204	0.6610254	10.0063925	-0.029314397	0.011052253	0.02403889	15.900001	58.050003	-43.050003	-	-	-	-	-	-	-	-	-
1531156397109	-	-	-0.3065625	0.6849756	10.135723	-0.025585972	0.016378576	0.03628943	15.900001	58.050003	-43.050003	-	-	-	-	-	-	-	-	-
1531156397119	-	-	-0.2203418	0.74724615	10.073453	-0.012802798	0.008921724	0.044278916	14.250001	59.550003	-43.050003	-	-	-	-	-	-	-	-	-
1531156397130	-	-	-0.14370118	0.732876	10.083033	-0.021324914	-0.014514094	0.05493156	14.250001	59.550003	-43.050003	-	-	-	-	-	-	-	-	-
1531156397139	-	-	-0.10538086	0.68018556	10.154883	-0.026118604	-0.014514094	0.053866293	15.150001	57.600002	-42.45	-	-	-	-	-	-	-	-	-
1531156397149	-	-	-0.09101075	0.6514453	10.212363	-0.0144006945	-0.021438312	0.035224166	15.150001	57.600002	-42.45	-	-	-	-	-	-	-	-	-
1531156397159	-	-	-0.033530276	0.5987549	10.308165	0.0010456399	-0.019840416	0.02616942	14.400001	60.300003	-42.9	-	-	-	-	-	-	-	-	-
1531156397170	-	-	-0.019160157	0.6610254	10.145303	0.025546722	-0.024634106	0.006994658	14.400001	60.300003	-42.9	-	-	-	-	-	-	-	-	-
1531156397180	-	-	-0.014370117	0.6706055	10.063872	0.034068838	-0.009720404	-9.948255E-4	16.050001	58.350002	-42.9	-	-	-	-	-	-	-	-	-
1531156397190	-	-	-0.14370118	0.7376661	9.929751	0.028742516	-0.006524611	-0.0057885153	16.050001	58.350002	-42.9	-	-	-	-	-	-	-	-	-
1531156397200	-	-	-0.15328126	0.74724615	9.85311	0.020753032	-0.0038614497	0.0011357034	17.85	58.350002	-42.45	-	-	-	-	-	-	-	-	-
1531156397210	-	-	-0.24908204	0.8143067	9.958491	0.0202204	0.013715414	0.013918876	17.85	58.350002	-42.45	-	-	-	-	-	-	-	-	-
1531156397221	-	-	-0.21076173	0.86220706	10.063872	0.028209884	0.03448807	0.017114671	13.35	58.65	-42.15	-	-	-	-	-	-	-	-	-
1531156397231	-	-	-0.21076173	0.79993653	10.083033	0.03726463	0.016911209	0.029897843	13.35	58.65	-42.15	-	-	-	-	-	-	-	-	-
1531156397241	-	-	-0.17244141	0.7664063	9.877061	0.022883562	-0.002263553	0.03841996	14.250001	58.050003	-43.050003	-	-	-	-	-	-	-	-	-
1531156397251	-	-	-0.10538086	0.7664063	9.79084	-0.02984703	-0.045406763	0.0357568	14.250001	58.050003	-43.050003	-	-	-	-	-	-	-	-	-
1531156397262	-	-	-0.09580079	0.7711963	9.77647	-0.07192498	-0.081093125	0.04055049	14.1	59.4	-42.15	-	-	-	-	-	-	-	-	-
1531156397272	-	-	-0.13891114	0.8765772	9.79563	-0.09962185	-0.092278406	0.038952593	14.1	59.4	-42.15	-	-	-	-	-	-	-	-	-
1531156397282	-	-	-0.07664063	0.8861573	10.001602	-0.10175238	-0.06884258	0.041615754	14.400001	60.300003	-43.65	-	-	-	-	-	-	-	-	-
1531156397292	-	-	0.028740235	0.9532178	10.298584	-0.06500076	-0.028895164	0.04055049	14.400001	60.300003	-43.65	-	-	-	-	-	-	-	-	-
1531156397303	-	-	0.119750984	0.8909473	10.471025	0.0031761688	-0.012383565	0.03841996	14.1	60.000004	-44.100002	-	-	-	-	-	-	-	-	-
1531156397313	-	-	0.043110352	0.82388675	10.2315235	0.060167816	-0.011850933	0.020843096	14.1	60.000004	-44.100002	-	-	-	-	-	-	-	-	-
1531156397323	-	-	0.09101075	0.9388477	10.083033	0.099582605	0.0019975048	0.005396761	16.35	59.550003	-42.75	-	-	-	-	-	-	-	-	-
1531156397333	-	-	0.10538086	0.8765772	9.75731	0.076679416	-0.0038614497	-0.014843264	16.35	59.550003	-42.75	-	-	-	-	-	-	-	-	-
1531156397344	-	-	-0.043110352	0.9532178	9.503438	0.015959343	-0.021438312	-0.022832746	14.250001	59.850002	-43.050003	-	-	-	-	-	-	-	-	-
1531156397354	-	-	-0.12933107	0.9436377	9.498648	-0.042097572	-0.022503577	-0.028159069	14.250001	59.850002	-43.050003	-	-	-	-	-	-	-	-	-
1531156397364	-	-	-0.023950197	1.0538087	9.75252	-0.090567105	-0.010253036	-0.023365378	15.450001	57.9	-44.100002	-	-	-	-	-	-	-	-	-
1531156397374	-	-	-0.023950197	1.0346485	10.054293	-0.098556586	0.008389091	-0.037213817	15.450001	57.9	-44.100002	-	-	-	-	-	-	-	-	-
1531156397386	-	-	0.019160157	1.0298585	10.044712	-0.06713128	0.0531302	-0.041474875	15.750001	58.350002	-41.7	-	-	-	-	-	-	-	-	-
1531156397396	-	-	-0.100590825	0.9963282	10.078242	-0.047956526	0.056858625	-0.04999699	15.150001	57.9	-42.9	-	-	-	-	-	-	-	-	-
1531156397407	-	-	-0.2778223	1.0490186	10.039923	-0.034108087	0.0531302	-0.044138037	15.150001	57.9	-42.9	-	-	-	-	-	-	-	-	-
1531156397416	-	-	-0.32572266	1.1064991	9.896221	-0.02505334	0.037683863	-0.03987698	12.6	59.4	-42.45	-	-	-	-	-	-	-	-	-
1531156397427	-	-	-0.5125342	1.1064991	9.70941	-0.065533385	0.020107001	-0.006321148	12.6	59.4	-42.45	-	-	-	-	-	-	-	-	-
1531156397437	-	-	-0.5556446	1.096919	9.73815	-0.087371305	0.04141229	0.014984141	14.400001	60.000004	-43.65	-	-	-	-	-	-	-	-	-
1531156397447	-	-	-0.51732427	1.101709	9.77168	-0.1070787	0.06271757	0.045876812	14.400001	60.000004	-43.65	-	-	-	-	-	-	-	-	-
1531156397457	-	-	-0.5939649	1.0250684	9.905801	-0.10654607	0.084022865	0.052268397	14.85	58.800003	-43.050003	-	-	-	-	-	-	-	-	-
1531156397467	-	-	-0.6562354	0.9580079	9.74773	-0.10015448	0.093077615	0.08156317	14.85	58.800003	-43.050003	-	-	-	-	-	-	-	-	-
1531156397477	-	-	-0.5939649	1.0442286	9.718989	-0.104415536	0.103730254	0.087422125	14.55	58.800003	-42.75	-	-	-	-	-	-	-	-	-
1531156397488	-	-	-0.46942386	1.0394385	9.77168	-0.09482816	0.10532816	0.08795475	14.55	58.800003	-42.75	-	-	-	-	-	-	-	-	-
1531156397498	-	-	-0.46942386	0.977168	10.102193	-0.065533385	0.09041445	0.08475896	14.700001	58.95	-43.65	-	-	-	-	-	-	-	-	-
1531156397508	-	-	-0.46463382	1.0202783	10.025552	-0.0016175213	0.04354282	0.0820958	14.700001	58.95	-43.65	-	-	-	-	-	-	-	-	-
1531156397518	-	-	-0.48379397	1.0059083	9.7812605	0.052710965	-0.0075898753	0.08156317	15.750001	57.600002	-42.9	-	-	-	-	-	-	-	-	-
1531156397528	-	-	-0.30177248	1.092129	9.292676	0.05643939	-0.0592552	0.08262843	15.750001	57.600002	-42.9	-	-	-	-	-	-	-	-	-
1531156397539	-	-	-0.2203418	1.1256592	9.067544	0.019687768	-0.114116326	0.076236844	14.250001	58.500004	-42.75	-	-	-	-	-	-	-	-	-
1531156397549	-	-	-0.05748047	1.2070899	8.962164	-0.039429296	-0.18070251	0.052254118	14.250001	58.500004	-42.75	-	-	-	-	-	-	-	-	-
1531156397560	-	-	-0.15328126	1.1975098	8.919053	-0.05913669	-0.16951725	0.03787305	14.85	59.550003	-43.95	-	-	-	-	-	-	-	-	-
1531156397570	-	-	-0.16765137	1.2597803	8.914263	-0.06499565	-0.10240558	0.030416198	14.85	59.550003	-43.95	-	-	-	-	-	-	-	-	-
1531156397580	-	-	-0.3161426	1.3124708	9.0148535	-0.05966932	-0.017184418	0.020296186	12.900001	59.550003	-41.550003	-	-	-	-	-	-	-	-	-
1531156397591	-	-	-0.5748047	1.4418018	9.192085	-0.04422299	0.070167266	0.028818302	12.900001	59.550003	-41.550003	-	-	-	-	-	-	-	-	-
1531156397600	-	-	-0.7376661	1.5471827	9.340576	-0.04262509	0.13727891	0.058645707	14.250001	59.850002	-43.95	-	-	-	-	-	-	-	-	-
1531156397610	-	-	-0.85741705	1.5376027	9.608819	-0.051147204	0.17935687	0.075689934	14.250001	59.850002	-43.95	-	-	-	-	-	-	-	-	-
1531156397621	-	-	-0.9436377	1.7244141	9.905801	-0.032505076	0.19267267	0.115637355	15.900001	58.500004	-43.5	-	-	-	-	-	-	-	-	-
1531156397631	-	-	-0.852627	1.8250049	9.939331	-0.023450332	0.15698633	0.13214897	15.900001	58.500004	-43.5	-	-	-	-	-	-	-	-	-
1531156397642	-	-	-0.79035646	1.8681153	9.934542	-0.030907182	0.08934203	0.15558478	16.35	58.500004	-44.25	-	-	-	-	-	-	-	-	-
1531156397652	-	-	-0.847837	1.7627344	9.642349	-0.06126722	-1.4018733E-4	0.16677006	16.35	58.500004	-44.25	-	-	-	-	-	-	-	-	-
1531156397663	-	-	-0.79993653	1.7387843	9.297466	-0.122519925	-0.062458158	0.1774227	15.450001	60.000004	-42.45	-	-	-	-	-	-	-	-	-
1531156397673	-	-	-0.6993457	1.6621436	9.034014	-0.20933898	-0.08376345	0.17848797	15.450001	60.000004	-42.45	-	-	-	-	-	-	-	-	-
1531156397684	-	-	-0.5843848	1.6717237	9.168135	-0.30681068	-0.03422865	0.18008587	13.950001	59.550003	-42.75	-	-	-	-	-	-	-	-	-
1531156397693	-	-	-0.5556446	1.6142433	9.517808	-0.3334423	0.02808932	0.18381429	13.950001	59.550003	-42.75	-	-	-	-	-	-	-	-	-
1531156397703	-	-	-0.4981641	1.6094532	10.030342	-0.33397493	0.10745152	0.18381429	15.450001	60.000004	-43.350002	-	-	-	-	-	-	-	-	-
1531156397714	-	-	-0.46463382	1.6573536	10.303374	-0.31107175	0.1335505	0.17369427	15.450001	60.000004	-43.350002	-	-	-	-	-	-	-	-	-
1531156397725	-	-	-0.3879932	1.5040723	10.547667	-0.27165696	0.15964949	0.14013845	16.050001	58.95	-42.9	-	-	-	-	-	-	-	-	-
1531156397734	-	-	-0.39278322	1.4513819	10.643467	-0.24182954	0.15485579	0.1081805	16.050001	58.95	-42.9	-	-	-	-	-	-	-	-	-
1531156397744	-	-	-0.29698244	1.4034815	10.490186	-0.21146952	0.112777844	0.05704781	16.35	58.800003	-42.75	-	-	-	-	-	-	-	-	-
1531156397754	-	-	-0.364043	1.4082716	10.595567	-0.19602318	0.07176516	0.02615514	15.3	60.15	-41.850002	-	-	-	-	-	-	-	-	-
1531156397765	-	-	-0.51732427	1.456172	10.370435	-0.17258736	-0.01505389	-0.014857541	15.3	60.15	-41.850002	-	-	-	-	-	-	-	-	-
1531156397775	-	-	-0.4742139	1.6238233	10.3512745	-0.16779368	-0.06938238	-0.03136914	16.35	59.100002	-42.75	-	-	-	-	-	-	-	-	-
1531156397785	-	-	-0.5412744	1.6525636	10.140513	-0.14329259	-0.14128771	-0.059598647	16.35	59.100002	-42.75	-	-	-	-	-	-	-	-	-
1531156397796	-	-	-0.488584	1.7339942	9.987232	-0.11932413	-0.15992984	-0.07770815	16.650002	60.600002	-43.5	-	-	-	-	-	-	-	-	-
1531156397806	-	-	-0.56522465	1.7866846	9.929751	-0.09056199	-0.18709409	-0.0984808	16.650002	60.600002	-43.5	-	-	-	-	-	-	-	-	-
1531156397816	-	-	-0.7041358	1.9351759	9.82437	-0.069789335	-0.17697409	-0.0984808	15.3	59.850002	-42.75	-	-	-	-	-	-	-	-	-
1531156397826	-	-	-0.7041358	2.0453467	9.613608	-0.042092457	-0.15194038	-0.111263976	15.3	59.850002	-42.75	-	-	-	-	-	-	-	-	-
1531156397837	-	-	-0.7711963	2.1698878	9.74773	-0.028776653	-0.12903717	-0.10487239	15.6	58.800003	-43.5	-	-	-	-	-	-	-	-	-
1531156397847	-	-	-0.74724615	2.1315675	9.81958	0.010638132	-0.07577396	-0.10593765	15.6	58.800003	-43.5	-	-	-	-	-	-	-	-	-
1531156397857	-	-	-0.7041358	2.193838	9.74294	0.05058555	-0.066186585	-0.10487239	15.6	60.600002	-42.75	-	-	-	-	-	-	-	-	-
1531156397867	-	-	-0.75203615	2.2848487	9.7142	0.052183446	-0.06352343	-0.0968829	15.6	60.600002	-42.75	-	-	-	-	-	-	-	-	-
1531156397878	-	-	-0.728086	2.2129982	9.699829	0.055911873	-0.04594656	-0.08676289	15.150001	60.000004	-44.100002	-	-	-	-	-	-	-	-	-
1531156397888	-	-	-0.8286768	2.2225783	9.608819	0.020225512	-0.01505389	-0.0686534	15.150001	60.000004	-44.100002	-	-	-	-	-	-	-	-	-
1531156397898	-	-	-0.81909674	2.198628	9.6758795	-0.017058745	0.024360895	-0.06013128	14.85	61.2	-43.050003	-	-	-	-	-	-	-	-	-
1531156397908	-	-	-0.6514453	2.088457	9.963282	-0.04049456	0.0722978	-0.0505439	14.85	61.2	-43.050003	-	-	-	-	-	-	-	-	-
1531156397919	-	-	-0.3784131	2.0309765	10.384805	-0.052745104	0.13141999	-0.042554416	14.85	59.550003	-41.850002	-	-	-	-	-	-	-	-	-
1531156397929	-	-	-0.28261232	2.0980372	10.859019	-0.04475562	0.13674629	-0.052141797	14.85	59.550003	-41.850002	-	-	-	-	-	-	-	-	-
1531156397939	-	-	-0.22992188	2.0980372	11.074571	-0.028776653	0.09413572	-0.06279444	15.450001	61.050003	-43.350002	-	-	-	-	-	-	-	-	-
1531156397950	-	-	-0.22992188	2.1267774	11.213482	-0.0021450412	0.028621953	-0.080371305	15.450001	61.050003	-43.350002	-	-	-	-	-	-	-	-	-
1531156397960	-	-	-0.25866213	2.059717	11.352393	0.0026486488	-0.07790449	-0.10487239	16.650002	61.2	-43.050003	-	-	-	-	-	-	-	-	-
1531156397970	-	-	-0.5843848	2.2417383	11.280542	0.033541318	-0.16525617	-0.11179661	16.650002	61.2	-43.050003	-	-	-	-	-	-	-	-	-
1531156397981	-	-	-0.7041358	2.2848487	11.357183	0.08360875	-0.17004988	-0.096350275	16.5	61.050003	-41.7	-	-	-	-	-	-	-	-	-
1531156397990	-	-	-0.64186525	2.2752686	11.160791	0.1342088	-0.11572138	-0.07025129	16.5	61.050003	-41.7	-	-	-	-	-	-	-	-	-
1531156398000	-	-	-0.4406836	2.0453467	11.03625	0.14752461	-0.020380212	-0.046282843	16.650002	60.9	-42.75	-	-	-	-	-	-	-	-	-
1531156398011	-	-	-0.3305127	1.9447559	11.170372	0.14113303	0.05472093	-0.025510186	16.650002	60.9	-42.75	-	-	-	-	-	-	-	-	-
1531156398021	-	-	-0.22992188	1.8345851	11.376344	0.13953513	0.08241781	-0.052141797	14.85	61.500004	-45.600002	-	-	-	-	-	-	-	-	-
1531156398030	-	-	-0.22992188	1.6860938	11.515254	0.13474144	0.064308316	-0.071316555	14.85	61.500004	-45.600002	-	-	-	-	-	-	-	-	-
1531156398040	-	-	-0.34488282	1.5232325	11.625425	0.14006776	0.05898199	-0.08569763	14.250001	59.850002	-43.95	-	-	-	-	-	-	-	-	-
1531156398050	-	-	-0.41194338	1.3651612	11.783497	0.1480621	0.07122573	-0.096363835	14.250001	59.850002	-43.95	-	-	-	-	-	-	-	-	-
1531156398060	-	-	-0.30177248	1.1639795	12.051739	0.1810853	0.07388889	-0.096363835	15.450001	60.000004	-44.550003	-	-	-	-	-	-	-	-	-
1531156398070	-	-	-0.033530276	0.9867481	12.166699	0.26843697	0.061638344	-0.104353316	15.450001	60.000004	-44.550003	-	-	-	-	-	-	-	-	-
1531156398080	-	-	0.32572266	0.6227051	12.291241	0.3808224	0.040333055	-0.15868181	15.900001	61.95	-43.5	-	-	-	-	-	-	-	-	-
1531156398091	-	-	0.5029541	0.39757326	12.051739	0.5097194	9.1827207E-4	-0.23804401	15.900001	61.95	-43.5	-	-	-	-	-	-	-	-	-
1531156398100	-	-	0.5556446	0.20118165	11.424244	0.6300943	-0.022517545	-0.34030938	16.5	60.750004	-43.65	-	-	-	-	-	-	-	-	-
1531156398110	-	-	0.4023633	0.22513184	10.700948	0.69880384	-0.044355467	-0.4218021	16.5	60.750004	-43.65	-	-	-	-	-	-	-	-	-
1531156398120	-	-	0.2921924	0.3065625	9.877061	0.6934775	-0.025180707	-0.4713369	15.450001	58.95	-45.0	-	-	-	-	-	-	-	-	-
1531156398134	-	-	-0.05748047	0.4981641	9.196876	0.62210476	0.06483414	-0.48891377	15.450001	58.95	-45.0	-	-	-	-	-	-	-	-	-
1531156398142	-	-	-0.45505372	0.6466553	8.952583	0.49054462	0.17242585	-0.44736847	16.5	59.7	-44.100002	-	-	-	-	-	-	-	-	-
1531156398152	-	-	-0.7089258	0.6322852	9.067544	0.42449823	0.2145038	-0.42126948	16.5	59.7	-44.100002	-	-	-	-	-	-	-	-	-
1531156398162	-	-	-0.7807764	0.6610254	9.129815	0.33288547	0.25977752	-0.33445042	14.700001	58.350002	-43.350002	-	-	-	-	-	-	-	-	-
1531156398172	-	-	-0.852627	0.6658155	9.086704	0.27429593	0.28214806	-0.25881666	14.700001	58.350002	-43.350002	-	-	-	-	-	-	-	-	-
1531156398182	-	-	-0.67539555	0.41194338	9.048384	0.1661716	0.32316077	-0.17625867	15.150001	57.9	-42.9	-	-	-	-	-	-	-	-	-
1531156398193	-	-	-0.7664063	0.34967285	9.153765	0.10598416	0.3338134	-0.12299544	15.150001	57.9	-42.9	-	-	-	-	-	-	-	-	-
1531156398203	-	-	-0.41194338	0.23471193	9.129815	0.0074471952	0.35937974	-0.07399328	16.800001	60.000004	-45.75	-	-	-	-	-	-	-	-	-
1531156398213	-	-	-0.40715334	0.16765137	9.354947	-0.058599204	0.34659657	-0.05907958	16.800001	60.000004	-45.75	-	-	-	-	-	-	-	-	-
1531156398223	-	-	-0.40715334	0.20597169	9.70941	-0.10760137	0.3007902	-0.057481684	16.5	56.550003	-42.45	-	-	-	-	-	-	-	-	-
1531156398233	-	-	-0.6322852	0.19160157	9.80521	-0.12730876	0.27841964	-0.050557464	16.95	57.45	-45.15	-	-	-	-	-	-	-	-	-
1531156398244	-	-	-0.7424561	0.28740236	9.958491	-0.1560709	0.32955235	-0.0015552989	16.95	57.45	-45.15	-	-	-	-	-	-	-	-	-
1531156398254	-	-	-0.6322852	0.34009278	10.274634	-0.16033196	0.37376082	0.022945784	16.95	59.100002	-44.7	-	-	-	-	-	-	-	-	-
1531156398264	-	-	-0.57959473	0.46942386	10.619517	-0.1065361	0.33967236	0.088992186	16.95	59.100002	-44.7	-	-	-	-	-	-	-	-	-
1531156398274	-	-	-0.5508545	0.39278322	10.590776	-0.07564343	0.29386598	0.101775356	16.35	57.750004	-45.9	-	-	-	-	-	-	-	-	-
1531156398284	-	-	-0.43589357	0.46463382	10.346485	-0.061794996	0.14792477	0.12095012	16.35	57.750004	-45.9	-	-	-	-	-	-	-	-	-
1531156398294	-	-	-0.364043	0.35925296	9.905801	-0.07883922	0.03127831	0.1241459	18.300001	58.500004	-44.7	-	-	-	-	-	-	-	-	-
1531156398305	-	-	-0.3784131	0.32572266	9.302257	-0.16885407	-0.18124194	0.10124272	18.300001	58.500004	-44.7	-	-	-	-	-	-	-	-	-
1531156398315	-	-	-0.33530274	0.38320315	9.029224	-0.22424783	-0.25527784	0.086861655	18.150002	57.300003	-43.65	-	-	-	-	-	-	-	-	-
1531156398325	-	-	-0.09580079	0.38320315	8.976534	-0.2865658	-0.33623794	0.07674164	18.150002	57.300003	-43.65	-	-	-	-	-	-	-	-	-
1531156398335	-	-	-0.07185059	0.50774413	8.957374	-0.28922898	-0.34103164	0.08260059	16.650002	58.050003	-44.7	-	-	-	-	-	-	-	-	-
1531156398345	-	-	0.07185059	0.5508545	9.172925	-0.21359518	-0.32292214	0.049577393	16.650002	58.050003	-44.7	-	-	-	-	-	-	-	-	-
1531156398355	-	-	0.21076173	0.57001466	9.129815	-0.13902667	-0.29895368	0.011760507	17.1	58.95	-45.300003	-	-	-	-	-	-	-	-	-
1531156398366	-	-	0.19160157	0.6610254	8.813672	-0.0074665067	-0.2611368	-0.043633245	17.1	58.95	-45.300003	-	-	-	-	-	-	-	-	-
1531156398376	-	-	-0.019160157	0.7711963	8.454419	0.08095045	-0.24569045	-0.07878697	16.35	58.050003	-44.7	-	-	-	-	-	-	-	-	-
1531156398386	-	-	-0.32572266	0.9915381	8.013736	0.14539894	-0.22864622	-0.10648385	16.35	58.050003	-44.7	-	-	-	-	-	-	-	-	-
1531156398396	-	-	-0.44547364	1.0250684	7.6257424	0.15338843	-0.22118936	-0.09689646	16.050001	58.95	-45.75	-	-	-	-	-	-	-	-	-
1531156398406	-	-	-0.6706055	1.2549903	7.2521195	0.10012521	-0.18390511	-0.071330115	16.050001	58.95	-45.75	-	-	-	-	-	-	-	-	-
1531156398417	-	-	-0.76161623	1.3986914	7.2425394	0.02715459	-0.17431773	-0.031915337	16.650002	58.050003	-44.25	-	-	-	-	-	-	-	-	-
1531156398427	-	-	-0.7185059	1.3986914	7.3000197	-0.04847919	-0.19349249	0.005901552	16.650002	58.050003	-44.25	-	-	-	-	-	-	-	-	-
1531156398437	-	-	-0.6322852	1.4849122	7.3575	-0.1363635	-0.21746095	0.06076267	14.85	58.500004	-46.350002	-	-	-	-	-	-	-	-	-
1531156398447	-	-	-0.5508545	1.3699512	7.448511	-0.24395522	-0.26166943	0.115623794	14.85	58.500004	-46.350002	-	-	-	-	-	-	-	-	-
1531156398458	-	-	-0.34967285	1.4034815	7.534732	-0.355808	-0.3468906	0.14704908	16.5	58.95	-43.65	-	-	-	-	-	-	-	-	-
1531156398467	-	-	0.119750984	1.22625	8.071217	-0.55447984	-0.48058128	0.1768765	16.5	58.95	-43.65	-	-	-	-	-	-	-	-	-
1531156398478	-	-	0.5939649	1.1783496	8.50711	-0.6972253	-0.55142134	0.16462596	14.400001	58.350002	-45.0	-	-	-	-	-	-	-	-	-
1531156398488	-	-	0.7664063	0.89573735	9.139395	-0.782979	-0.58657503	0.10337325	14.400001	58.350002	-45.0	-	-	-	-	-	-	-	-	-
1531156398498	-	-	0.9196875	0.9053174	9.455538	-0.77765274	-0.5327792	0.0149563	16.95	58.500004	-45.9	-	-	-	-	-	-	-	-	-
1531156398508	-	-	1.0729688	0.8334668	9.69504	-0.70628	-0.4017517	-0.08997224	16.95	58.500004	-45.9	-	-	-	-	-	-	-	-	-
1531156398518	-	-	0.86220706	1.1064991	9.7621	-0.6002862	-0.18283984	-0.20448819	16.35	58.800003	-45.15	-	-	-	-	-	-	-	-	-
1531156398529	-	-	0.19160157	1.7483643	9.7621	-0.51080394	0.08294364	-0.2598819	16.35	58.800003	-45.15	-	-	-	-	-	-	-	-	-
1531156398539	-	-	-0.1101709	2.1411476	10.083033	-0.5326419	0.247527	-0.22526084	14.700001	59.7	-44.550003	-	-	-	-	-	-	-	-	-
1531156398549	-	-	-0.20118165	2.3806496	10.782378	-0.5745982	0.29871318	-0.13760105	14.700001	59.7	-44.550003	-	-	-	-	-	-	-	-	-
1531156398560	-	-	-0.25866213	2.572251	11.673326	-0.57885927	0.29764792	-0.06516306	14.400001	60.000004	-45.0	-	-	-	-	-	-	-	-	-
1531156398569	-	-	-0.09101075	2.3135889	12.703184	-0.4968339	0.25716788	0.030710738	14.400001	60.000004	-45.0	-	-	-	-	-	-	-	-	-
1531156398580	-	-	0.16286133	1.8106349	13.536651	-0.31946734	0.21722044	0.086637124	14.85	60.15	-44.7	-	-	-	-	-	-	-	-	-
1531156398590	-	-	0.34009278	1.2597803	13.867164	-0.009475392	0.19112146	0.079712905	14.85	60.15	-44.7	-	-	-	-	-	-	-	-	-
1531156398601	-	-	0.36883304	0.8861573	13.709092	0.21263225	0.110161364	0.013133875	16.5	60.000004	-44.550003	-	-	-	-	-	-	-	-	-
1531156398611	-	-	-0.023950197	0.8861573	13.234879	0.3457903	0.0025696554	-0.04971673	16.5	60.000004	-44.550003	-	-	-	-	-	-	-	-	-
1531156398620	-	-	-0.8861573	0.89573735	12.966637	0.3931946	-0.13751262	-0.043857776	15.6	61.2	-45.15	-	-	-	-	-	-	-	-	-
1531156398630	-	-	-1.3076807	1.1783496	12.818145	0.40118405	-0.23658222	0.022721253	15.6	61.2	-45.15	-	-	-	-	-	-	-	-	-
1531156398640	-	-	-1.1208692	1.22625	13.062437	0.4283483	-0.275997	0.073853955	17.550001	60.750004	-44.550003	-	-	-	-	-	-	-	-	-
1531156398651	-	-	-0.90052736	1.3076807	13.277988	0.5567127	-0.29783493	0.121790856	17.550001	60.750004	-44.550003	-	-	-	-	-	-	-	-	-
1531156398660	-	-	-0.74724615	1.1687696	13.35942	0.7804182	-0.27493173	0.14842246	15.750001	59.4	-44.100002	-	-	-	-	-	-	-	-	-
1531156398670	-	-	-0.6179151	1.1783496	12.961846	1.0648438	-0.24350643	0.17505407	15.750001	59.4	-44.100002	-	-	-	-	-	-	-	-	-
1531156398681	-	-	-0.52690434	1.2454102	12.027788	1.3769662	-0.17373161	0.1739888	15.150001	60.000004	-45.75	-	-	-	-	-	-	-	-	-
1531156398690	-	-	-1.0681788	1.1400293	10.289004	1.583095	-0.040573552	0.19263093	15.150001	60.000004	-45.75	-	-	-	-	-	-	-	-	-
1531156398700	-	-	-1.5807129	0.89573735	8.123906	1.5841602	0.28486472	0.2512205	16.650002	59.550003	-46.350002	-	-	-	-	-	-	-	-	-
1531156398711	-	-	-2.0453467	0.728086	6.5288234	1.3002672	0.8031159	0.4099449	16.650002	59.550003	-46.350002	-	-	-	-	-	-	-	-	-
1531156398720	-	-	-2.5291407	0.9963282	6.6773148	0.7905382	1.4007292	0.6831852	16.5	58.65	-46.5	-	-	-	-	-	-	-	-	-
1531156398730	-	-	-2.3998096	1.1160791	8.770562	0.2658955	1.8294982	0.98518765	16.5	58.65	-46.5	-	-	-	-	-	-	-	-	-
1531156398741	-	-	-1.9208057	0.8286768	11.773916	-0.03131331	1.9370898	1.1971754	15.750001	56.850002	-46.95	-	-	-	-	-	-	-	-	-
1531156398751	-	-	-1.8010547	-0.09101075	14.202466	-0.07285863	1.810856	1.3116913	15.750001	56.850002	-46.95	-	-	-	-	-	-	-	-	-
1531156398761	-	-	-1.5950831	-1.3507911	15.371236	0.06935418	1.3176385	1.3100934	18.6	55.2	-46.95	-	-	-	-	-	-	-	-	-
1531156398771	-	-	-1.3172607	-1.9926564	15.280225	0.16522798	0.8329433	1.2296659	18.6	55.2	-46.95	-	-	-	-	-	-	-	-	-
1531156398782	-	-	-0.27303225	-2.7015822	13.546231	0.21902384	-0.037910394	0.91061914	18.75	55.65	-45.9	-	-	-	-	-	-	-	-	-
1531156398792	-	-	0.1580713	-2.7686427	11.999048	0.1588364	-0.4363193	0.6688041	20.400002	54.750004	-47.550003	-	-	-	-	-	-	-	-	-
1531156398802	-	-	-0.19639161	-2.2752686	10.202784	-0.021193301	-0.7590944	0.372128	20.400002	54.750004	-47.550003	-	-	-	-	-	-	-	-	-
1531156398813	-	-	-0.56522465	-1.829795	9.551338	-0.12878501	-0.8325977	0.2847763	20.550001	54.9	-46.2	-	-	-	-	-	-	-	-	-
1531156398823	-	-	-0.79993653	-1.1064991	8.995694	-0.2741936	-0.76761657	0.23417625	20.550001	54.9	-46.2	-	-	-	-	-	-	-	-	-
1531156398833	-	-	-0.8095166	-0.9627979	8.938213	-0.3018905	-0.70157015	0.22458887	21.300001	55.500004	-45.75	-	-	-	-	-	-	-	-	-
1531156398843	-	-	-0.44547364	-0.5412744	8.727451	-0.31573892	-0.5055615	0.22245835	21.300001	55.500004	-45.75	-	-	-	-	-	-	-	-	-
1531156398854	-	-	-0.32572266	-0.5508545	8.669971	-0.30774945	-0.43898246	0.19955516	20.7	55.050003	-47.550003	-	-	-	-	-	-	-	-	-
1531156398864	-	-	-0.043110352	-0.29698244	8.0999565	-0.2907052	-0.39796978	0.13191086	20.7	55.050003	-47.550003	-	-	-	-	-	-	-	-	-
1531156398874	-	-	-0.086220704	-0.15328126	7.8604546	-0.29177046	-0.38305607	0.09036555	21.45	54.750004	-46.350002	-	-	-	-	-	-	-	-	-
1531156398885	-	-	-0.3065625	0.1341211	7.472461	-0.2757915	-0.4096877	-0.0023124595	21.45	54.750004	-46.350002	-	-	-	-	-	-	-	-	-
1531156398894	-	-	-0.30177248	0.34488282	6.8497562	-0.2693999	-0.42406875	-0.04279251	19.800001	56.100002	-46.800003	-	-	-	-	-	-	-	-	-
1531156398904	-	-	-0.6706055	0.82388675	6.1456203	-0.2805852	-0.38944766	-0.09285994	19.800001	56.100002	-46.800003	-	-	-	-	-	-	-	-	-
1531156398915	-	-	-0.6945557	1.092129	5.647456	-0.2986947	-0.33618444	-0.08114202	17.85	55.500004	-46.2	-	-	-	-	-	-	-	-	-
1531156398924	-	-	-0.19160157	1.7387843	5.5708156	-0.3652737	-0.041106187	-0.0017798273	17.85	55.500004	-46.2	-	-	-	-	-	-	-	-	-
1531156398935	-	-	0.244292	1.8202149	6.543194	-0.34396842	0.3173553	0.07918027	18.6	55.2	-48.15	-	-	-	-	-	-	-	-	-
1531156398945	-	-	0.3065625	1.5519727	7.879615	-0.175124	0.5975199	0.14682457	18.6	55.2	-48.15	-	-	-	-	-	-	-	-	-
1531156398954	-	-	0.38320315	1.1160791	8.5119	-0.012671187	0.68966526	0.17026038	18.150002	55.500004	-47.4	-	-	-	-	-	-	-	-	-
1531156398965	-	-	0.64186525	0.6610254	8.789722	0.19185959	0.68859994	0.09249608	18.150002	55.500004	-47.4	-	-	-	-	-	-	-	-	-
1531156398975	-	-	0.5987549	0.5125342	8.703502	0.23020911	0.6481199	0.03816759	18.75	56.100002	-47.550003	-	-	-	-	-	-	-	-	-
1531156398985	-	-	0.35925296	0.7424561	8.435259	0.17854379	0.3503785	-0.1567758	18.75	56.100002	-47.550003	-	-	-	-	-	-	-	-	-
1531156398994	-	-	0.13891114	0.98195803	8.51669	0.09065946	0.08299712	-0.21909377	19.800001	56.7	-45.9	-	-	-	-	-	-	-	-	-
1531156399004	-	-	0.14370118	1.0585986	8.617281	0.0267436	-0.15722	-0.23986644	19.800001	56.7	-45.9	-	-	-	-	-	-	-	-	-
1531156399014	-	-	-0.05748047	1.0777588	8.674761	-0.011605921	-0.34950024	-0.25211698	18.900002	55.500004	-46.2	-	-	-	-	-	-	-	-	-
1531156399025	-	-	-0.28740236	0.96758795	8.334668	-0.12771975	-0.6014353	-0.236138	18.900002	55.500004	-46.2	-	-	-	-	-	-	-	-	-
1531156399036	-	-	-0.33530274	1.0250684	8.349038	-0.14423135	-0.6259364	-0.22868115	19.2	56.250004	-47.4	-	-	-	-	-	-	-	-	-
1531156399045	-	-	-0.41194338	1.2454102	8.602911	-0.2523557	-0.64244795	-0.16902635	19.2	56.250004	-47.4	-	-	-	-	-	-	-	-	-
1531156399055	-	-	-0.31135255	1.3795313	8.746612	-0.28590587	-0.6419232	-0.1450736	19.5	57.300003	-48.15	-	-	-	-	-	-	-	-	-
1531156399066	-	-	-0.1101709	1.3891114	9.259146	-0.2811122	-0.5614957	-0.09766933	19.5	57.300003	-48.15	-	-	-	-	-	-	-	-	-
1531156399076	-	-	0.21076173	1.2406201	9.814791	-0.20547843	-0.43419665	-0.10459355	19.800001	55.65	-48.750004	-	-	-	-	-	-	-	-	-
1531156399086	-	-	0.43110353	1.0106983	10.399176	-0.023318207	-0.27014592	-0.18342312	19.800001	55.65	-48.750004	-	-	-	-	-	-	-	-	-
1531156399096	-	-	0.47900394	0.9388477	10.466236	0.013966049	-0.24724273	-0.21218526	19.5	56.550003	-48.15	-	-	-	-	-	-	-	-	-
1531156399107	-	-	0.22513184	0.90052736	10.332115	0.19932206	-0.102366775	-0.3517349	19.5	56.550003	-48.15	-	-	-	-	-	-	-	-	-
1531156399117	-	-	-0.0047900393	1.0250684	10.183623	0.2115726	-0.07999622	-0.4145855	18.6	57.300003	-46.95	-	-	-	-	-	-	-	-	-
1531156399128	-	-	-0.3784131	1.2166699	10.097403	0.17535362	-0.117280476	-0.42843395	18.6	57.300003	-46.95	-	-	-	-	-	-	-	-	-
1531156399138	-	-	-0.9244776	1.2406201	10.274634	0.07042506	-0.13166155	-0.41831392	17.7	56.7	-47.550003	-	-	-	-	-	-	-	-	-
1531156399148	-	-	-0.71371585	1.4801221	10.868599	-0.036634013	-0.14870578	-0.34268016	17.7	56.7	-47.550003	-	-	-	-	-	-	-	-	-
1531156399158	-	-	-0.62749517	1.5232325	11.064991	-0.045688763	-0.16202158	-0.340017	17.550001	56.250004	-47.7	-	-	-	-	-	-	-	-	-
1531156399169	-	-	0.038320314	0.98195803	11.850557	0.0214229	-0.23445956	-0.35439807	17.550001	56.250004	-47.7	-	-	-	-	-	-	-	-	-
1531156399178	-	-	0.23471193	0.5748047	11.831397	0.102382995	-0.1508363	-0.43855396	17.1	57.600002	-48.15	-	-	-	-	-	-	-	-	-
1531156399189	-	-	0.22513184	0.45026368	11.927197	0.15671149	-0.050701447	-0.49128455	17.1	57.600002	-48.15	-	-	-	-	-	-	-	-	-
1531156399199	-	-	0.12933107	0.488584	12.16191	0.21423577	0.12080613	-0.55892885	17.550001	55.95	-47.7	-	-	-	-	-	-	-	-	-
1531156399209	-	-	-0.09580079	0.74724615	12.837305	0.31490326	0.2193431	-0.6047352	17.550001	55.95	-47.7	-	-	-	-	-	-	-	-	-
1531156399220	-	-	-0.36883304	0.79035646	12.942686	0.3633728	0.1501009	-0.60686576	18.0	55.65	-48.750004	-	-	-	-	-	-	-	-	-
1531156399230	-	-	-0.41194338	0.86220706	12.784615	0.3947981	-0.18492477	-0.5866257	18.0	55.65	-48.750004	-	-	-	-	-	-	-	-	-
1531156399240	-	-	-0.3161426	0.728086	11.716436	0.37615597	-0.5817358	-0.58396256	18.0	56.4	-48.45	-	-	-	-	-	-	-	-	-
1531156399251	-	-	-0.3544629	0.57001466	10.7871685	0.33887172	-0.74685174	-0.58396256	18.0	56.4	-48.45	-	-	-	-	-	-	-	-	-
1531156399260	-	-	-0.4023633	0.5364844	10.4566555	0.31490326	-0.77667916	-0.59035414	17.25	56.4	-48.750004	-	-	-	-	-	-	-	-	-
1531156399271	-	-	-0.49337405	0.26345217	8.789722	0.07042506	-0.67228323	-0.5583962	16.35	57.45	-48.750004	-	-	-	-	-	-	-	-	-
1531156399281	-	-	-0.26345217	0.60354495	8.727451	-0.12718149	-0.28239647	-0.47956663	16.35	57.45	-48.750004	-	-	-	-	-	-	-	-	-
1531156399290	-	-	-0.1820215	0.68018556	8.866363	-0.17511839	-0.06881095	-0.44973925	16.35	57.45	-48.750004	-	-	-	-	-	-	-	-	-
1531156399300	-	-	-0.081430666	0.8382569	10.585987	-0.18364051	0.49950767	-0.30912432	15.750001	56.550003	-49.350002	-	-	-	-	-	-	-	-	-
1531156399311	-	-	-0.009580079	0.68976563	11.366763	-0.100549884	0.77221537	-0.19514103	15.750001	56.550003	-49.350002	-	-	-	-	-	-	-	-	-
1531156399321	-	-	0.07185059	0.42152345	11.615846	-0.049417187	0.8920576	-0.14241044	15.6	57.750004	-48.0	-	-	-	-	-	-	-	-	-
1531156399331	-	-	-0.24908204	0.20118165	11.548784	-0.069657214	0.9666261	-0.07370088	16.650002	57.15	-48.45	-	-	-	-	-	-	-	-	-
1531156399342	-	-	-0.7424561	0.07185059	11.745176	-0.21879424	0.9128303	0.02483608	16.650002	57.15	-48.45	-	-	-	-	-	-	-	-	-
1531156399352	-	-	-0.6993457	0.09101075	11.759546	-0.24329531	0.8925902	0.04454347	16.650002	57.15	-48.45	-	-	-	-	-	-	-	-	-
1531156399361	-	-	-0.33530274	-0.1820215	11.951148	-0.40628076	0.71309316	0.099404596	17.550001	57.300003	-47.7	-	-	-	-	-	-	-	-	-
1531156399372	-	-	-0.0047900393	-0.40715334	12.166699	-0.51493776	0.42014545	0.09194774	19.2	56.550003	-47.4	-	-	-	-	-	-	-	-	-
1531156399382	-	-	0.06227051	-0.45984375	12.19544	-0.5181336	0.30349898	0.07703404	19.2	56.550003	-47.4	-	-	-	-	-	-	-	-	-
1531156399393	-	-	0.3065625	-0.4406836	11.625425	-0.50641567	-0.017145617	0.01791186	18.300001	56.7	-49.65	-	-	-	-	-	-	-	-	-
1531156399402	-	-	0.24908204	-0.4023633	10.648257	-0.45528293	-0.3260723	-0.07423352	18.300001	56.7	-49.65	-	-	-	-	-	-	-	-	-
1531156399412	-	-	0.1341211	-0.28740236	10.365645	-0.43291238	-0.40969557	-0.10246302	18.6	57.9	-48.15	-	-	-	-	-	-	-	-	-
1531156399423	-	-	0.07185059	-0.26345217	10.178833	-0.42492288	-0.43739244	-0.114713565	18.6	57.9	-48.15	-	-	-	-	-	-	-	-	-
1531156399432	-	-	-0.7185059	0.119750984	8.780142	-0.32159224	-0.5311357	-0.13548622	18.75	57.750004	-48.0	-	-	-	-	-	-	-	-	-
1531156399442	-	-	-0.8430469	0.3305127	7.8891945	-0.30508065	-0.41821766	-0.06358087	18.75	57.750004	-48.0	-	-	-	-	-	-	-	-	-
1531156399453	-	-	-0.613125	0.34009278	7.553892	-0.330647	-0.30529964	-0.026296614	17.1	58.350002	-49.050003	-	-	-	-	-	-	-	-	-
1531156399463	-	-	-0.1341211	0.17244141	7.697593	-0.32319012	-0.0746699	0.008857112	17.1	58.350002	-49.050003	-	-	-	-	-	-	-	-	-
1531156399473	-	-	-0.043110352	0.038320314	7.8604546	-0.27525324	0.15595986	0.004063422	18.150002	59.4	-50.550003	-	-	-	-	-	-	-	-	-
1531156399484	-	-	0.21555176	-0.11496094	7.774234	-0.20920685	0.37061065	-0.015111338	18.150002	59.4	-50.550003	-	-	-	-	-	-	-	-	-
1531156399494	-	-	0.34488282	-0.06706055	7.941885	-0.15647626	0.5027034	-0.051862963	15.450001	58.65	-48.15	-	-	-	-	-	-	-	-	-
1531156399505	-	-	0.19639161	0.028740235	7.8365045	-0.11972464	0.5208129	-0.13335569	15.450001	58.65	-48.15	-	-	-	-	-	-	-	-	-
1531156399515	-	-	-0.18681154	0.1341211	7.434141	-0.14955205	0.43026546	-0.17436837	15.900001	60.15	-48.45	-	-	-	-	-	-	-	-	-
1531156399524	-	-	-0.07664063	0.46942386	7.33355	-0.23850162	0.3333264	-0.17862943	15.900001	60.15	-48.45	-	-	-	-	-	-	-	-	-
1531156399534	-	-	-0.17244141	0.7376661	7.783814	-0.3162659	0.2624863	-0.17277047	19.2	60.300003	-47.7	-	-	-	-	-	-	-	-	-
1531156399545	-	-	-0.4981641	0.7711963	8.487949	-0.2981564	0.1303935	-0.15785678	19.2	60.300003	-47.7	-	-	-	-	-	-	-	-	-
1531156399555	-	-	-0.7424561	0.7041358	8.8951025	-0.20121251	0.043035023	-0.13443452	19.050001	59.850002	-49.95	-	-	-	-	-	-	-	-	-
1531156399565	-	-	-0.8382569	0.74724615	9.057964	-0.09095764	-0.009162938	-0.10354185	19.050001	59.850002	-49.95	-	-	-	-	-	-	-	-	-
1531156399576	-	-	-0.68018556	0.76161623	9.110655	-0.027574409	-0.058165103	-0.09342184	19.2	60.750004	-49.050003	-	-	-	-	-	-	-	-	-
1531156399586	-	-	-0.728086	0.87178713	9.584868	0.05072253	-0.14764732	-0.1141945	19.2	60.750004	-49.050003	-	-	-	-	-	-	-	-	-
1531156399596	-	-	-0.7951465	0.91010743	9.79084	0.106648915	-0.23073795	-0.11525976	18.0	59.550003	-49.95	-	-	-	-	-	-	-	-	-
1531156399607	-	-	-0.6993457	0.96758795	9.522598	0.14127001	-0.35856968	-0.12165135	18.0	59.550003	-49.95	-	-	-	-	-	-	-	-	-
1531156399616	-	-	-0.68018556	1.1687696	9.244776	0.0965289	-0.50397825	-0.099813424	18.75	59.850002	-49.2	-	-	-	-	-	-	-	-	-
1531156399627	-	-	-0.63707525	1.3843213	9.129815	-0.026509143	-0.62967944	-0.047082838	18.75	59.850002	-49.2	-	-	-	-	-	-	-	-	-
1531156399637	-	-	-0.5125342	1.3891114	9.503438	-0.13037243	-0.71117216	0.007778284	18.150002	60.000004	-47.7	-	-	-	-	-	-	-	-	-
1531156399647	-	-	-0.5460645	1.3028907	10.394385	-0.16659142	-0.77029437	0.041866746	18.150002	60.000004	-47.7	-	-	-	-	-	-	-	-	-
1531156399658	-	-	-0.42152345	1.092129	10.839859	-0.13037243	-0.7777512	0.08607522	18.0	58.800003	-46.800003	-	-	-	-	-	-	-	-	-
1531156399668	-	-	0.047900394	0.8143067	11.093731	-0.06858709	-0.730347	0.09619523	18.0	58.800003	-46.800003	-	-	-	-	-	-	-	-	-
1531156399678	-	-	0.22992188	0.728086	11.170372	0.019297227	-0.6334079	0.0775531	17.85	60.750004	-50.250004	-	-	-	-	-	-	-	-	-
1531156399689	-	-	0.28740236	0.6610254	11.03625	0.10078996	-0.50557613	0.0477257	17.85	60.750004	-50.250004	-	-	-	-	-	-	-	-	-
1531156399700	-	-	0.45505372	0.3879932	10.686578	0.13807422	-0.3058391	0.015235135	16.800001	60.750004	-51.000004	-	-	-	-	-	-	-	-	-
1531156399710	-	-	0.5460645	0.16765137	10.844649	0.13274789	-0.16575682	-0.010331212	16.5	60.000004	-49.050003	-	-	-	-	-	-	-	-	-
1531156399720	-	-	0.6945557	0.10538086	11.6876955	0.1444658	-0.024076642	-0.11366186	16.5	60.000004	-49.050003	-	-	-	-	-	-	-	-	-
1531156399741	-	-	0.46463382	0.7424561	12.377461	0.28081965	-0.23127058	-0.3986201	15.750001	60.300003	-50.250004	-	-	-	-	-	-	-	-	-
1531156399731	-	-	0.8382569	0.086220704	12.228971	0.18547848	-0.041653503	-0.21166618	15.750001	60.300003	-50.250004	-	-	-	-	-	-	-	-	-
1531156399751	-	-	0.17723145	1.336421	11.874507	0.28348282	-0.28719696	-0.42099065	16.5	60.300003	-48.15	-	-	-	-	-	-	-	-	-
1531156399762	-	-	-0.6849756	2.078877	11.323653	0.22915432	-0.33779702	-0.3379	16.5	60.300003	-48.15	-	-	-	-	-	-	-	-	-
1531156399771	-	-	-1.8345851	2.1028273	11.06978	0.18547848	-0.13113573	-0.18077353	14.55	61.2	-52.050003	-	-	-	-	-	-	-	-	-
1531156399781	-	-	-3.2380664	1.331631	11.0123005	0.03261303	0.62520206	0.27196386	14.55	61.2	-52.050003	-	-	-	-	-	-	-	-	-
1531156399792	-	-	-3.2572267	0.68976563	12.296031	-0.065391295	1.1168215	0.56331366	14.250001	60.15	-50.850002	-	-	-	-	-	-	-	-	-
1531156399802	-	-	-2.3806496	-0.364043	14.743741	-0.02544388	1.5951253	0.882893	14.250001	60.15	-50.850002	-	-	-	-	-	-	-	-	-
1531156399812	-	-	-1.5998731	-1.1112891	15.95083	0.14712897	1.6409317	0.9563963	15.750001	60.750004	-49.050003	-	-	-	-	-	-	-	-	-
1531156399822	-	-	-1.1639795	-2.0980372	16.396305	0.33834395	1.3330703	0.91857934	15.750001	60.750004	-49.050003	-	-	-	-	-	-	-	-	-
1531156399833	-	-	-0.5987549	-2.7782228	16.037052	0.4496641	0.89790976	0.8168466	18.0	59.850002	-49.95	-	-	-	-	-	-	-	-	-
1531156399843	-	-	-0.10538086	-2.9650342	14.566509	0.5524621	-0.04804509	0.5553242	18.0	59.850002	-49.95	-	-	-	-	-	-	-	-	-
1531156399853	-	-	-0.23950197	-2.7446926	12.291241	0.5162431	-0.7479238	0.336945	18.900002	58.65	-49.800003	-	-	-	-	-	-	-	-	-
1531156399863	-	-	-0.9532178	-2.1507277	9.632769	0.34313765	-1.2539245	0.1782206	18.900002	58.65	-49.800003	-	-	-	-	-	-	-	-	-
1531156399874	-	-	-1.2693604	-1.7483643	7.965835	0.13541105	-1.3375478	0.17715535	19.050001	58.500004	-49.95	-	-	-	-	-	-	-	-	-
1531156399884	-	-	-1.2502003	-1.4178516	7.1419487	-0.08882712	-1.1617792	0.23308173	19.050001	58.500004	-49.95	-	-	-	-	-	-	-	-	-
1531156399894	-	-	-1.2549903	-1.1112891	7.165899	-0.20920199	-0.89865875	0.28155124	19.35	58.500004	-50.4	-	-	-	-	-	-	-	-	-
1531156399905	-	-	-0.81909674	-0.89573735	7.4916215	-0.275781	-0.31169805	0.39233875	19.35	58.500004	-50.4	-	-	-	-	-	-	-	-	-
1531156399915	-	-	-0.12454102	-0.98195803	8.210127	-0.21612622	0.112809844	0.42909038	18.150002	57.9	-51.000004	-	-	-	-	-	-	-	-	-
1531156399925	-	-	0.3544629	-1.0825489	8.598121	-0.09362081	0.37539753	0.3800882	18.150002	57.9	-51.000004	-	-	-	-	-	-	-	-	-
1531156399935	-	-	0.39757326	-1.0633887	8.258028	0.0043835253	0.4824566	0.29806286	18.150002	58.95	-51.9	-	-	-	-	-	-	-	-	-
1531156399946	-	-	0.119750984	-0.8813672	7.5970025	-0.007867016	0.383387	0.18514483	18.150002	58.95	-51.9	-	-	-	-	-	-	-	-	-
1531156399955	-	-	-0.33530274	-0.6179151	7.065308	-0.11386083	0.24064156	0.1601111	17.85	58.95	-51.45	-	-	-	-	-	-	-	-	-
1531156399965	-	-	-0.9196875	0.009580079	6.2605815	-0.39082956	-0.051773515	0.23787542	17.85	58.95	-51.45	-	-	-	-	-	-	-	-	-
1531156399976	-	-	-0.6658155	0.4406836	6.0258694	-0.6550152	-0.26535904	0.363044	17.85	58.350002	-51.45	-	-	-	-	-	-	-	-	-
1531156399986	-	-	0.033530276	0.5364844	6.1408305	-0.84782803	-0.3601676	0.46957043	17.85	58.350002	-51.45	-	-	-	-	-	-	-	-	-
1531156399996	-	-	0.42152345	0.28261232	6.6198344	-0.9394408	-0.35856968	0.53668207	17.7	58.050003	-52.050003	-	-	-	-	-	-	-	-	-
1531156400006	-	-	1.3028907	0.19639161	7.673643	-0.8723291	-0.24618429	0.53614944	17.7	58.050003	-52.050003	-	-	-	-	-	-	-	-	-
1531156400017	-	-	1.9303858	0.32093263	8.655601	-0.6693962	-0.09651462	0.46477675	19.2	57.300003	-51.000004	-	-	-	-	-	-	-	-	-
1531156400026	-	-	2.2465284	0.09580079	9.019644	-0.40467802	-0.07680723	0.36464188	19.2	57.300003	-51.000004	-	-	-	-	-	-	-	-	-
1531156400037	-	-	2.3327491	-0.20118165	8.808882	-0.20334305	-0.15297365	0.20698275	17.85	59.7	-51.9	-	-	-	-	-	-	-	-	-
1531156400047	-	-	2.2848487	-0.14370118	8.420889	-0.10374082	-0.2413906	0.010441445	17.85	59.7	-51.9	-	-	-	-	-	-	-	-	-
1531156400056	-	-	1.9591261	0.033530276	8.262817	-0.07870301	-0.2909311	-0.1237933	17.7	60.15	-52.050003	-	-	-	-	-	-	-	-	-
1531156400066	-	-	0.8334668	0.7185059	8.224498	-0.0669851	-0.3090406	-0.23671134	17.7	60.15	-52.050003	-	-	-	-	-	-	-	-	-
1531156400077	-	-	0.47900394	1.0011182	8.382568	-0.056332458	-0.23820053	-0.25002712	16.95	59.100002	-50.4	-	-	-	-	-	-	-	-	-
1531156400087	-	-	0.3161426	1.0777588	8.684341	-0.021711364	-0.07841086	-0.22765659	16.95	59.100002	-50.4	-	-	-	-	-	-	-	-	-
1531156400097	-	-	0.09101075	1.2022998	9.388477	0.08055402	0.20335159	-0.19676392	16.35	59.100002	-50.4	-	-	-	-	-	-	-	-	-
1531156400107	-	-	0.100590825	1.2310401	9.78605	0.1860152	0.3807181	-0.17758915	16.35	59.100002	-50.4	-	-	-	-	-	-	-	-	-
1531156400118	-	-	-0.2921924	1.2885206	10.260264	0.32236907	0.5266593	-0.14403333	18.150002	59.7	-51.000004	-	-	-	-	-	-	-	-	-
1531156400128	-	-	-0.6514453	1.2597803	10.475816	0.36391437	0.55968255	-0.09929222	18.150002	59.7	-51.000004	-	-	-	-	-	-	-	-	-
1531156400138	-	-	-0.6706055	1.336421	10.887759	0.37350175	0.45528662	-0.0263216	17.550001	57.9	-49.800003	-	-	-	-	-	-	-	-	-
1531156400149	-	-	-0.3544629	1.3507911	11.1176815	0.35965332	0.31467173	-0.019397382	18.150002	60.750004	-49.800003	-	-	-	-	-	-	-	-	-
1531156400159	-	-	-0.25387207	1.2358302	11.668535	0.39640495	0.03876823	-0.051887948	18.150002	60.750004	-49.800003	-	-	-	-	-	-	-	-	-
1531156400169	-	-	-0.34488282	1.21188	11.836187	0.4635166	-0.10291194	-0.0758564	18.150002	60.750004	-49.800003	-	-	-	-	-	-	-	-	-
1531156400180	-	-	0.23471193	1.2166699	11.524835	0.6723084	-0.25790793	-0.15734912	18.0	58.500004	-51.15	-	-	-	-	-	-	-	-	-
1531156400189	-	-	0.42152345	1.22146	11.405084	0.7340937	-0.27814794	-0.2031555	18.300001	59.100002	-50.4	-	-	-	-	-	-	-	-	-
1531156400199	-	-	0.31135255	1.1400293	10.97398	0.8470118	-0.25098372	-0.33311775	18.300001	59.100002	-50.4	-	-	-	-	-	-	-	-	-
1531156400210	-	-	0.09101075	1.1591895	10.7871685	0.8704476	-0.19026363	-0.40555573	18.0	57.45	-51.600002	-	-	-	-	-	-	-	-	-
1531156400220	-	-	-0.45984375	1.5040723	10.715318	0.8054665	-0.021951841	-0.44923156	18.0	57.45	-51.600002	-	-	-	-	-	-	-	-	-
1531156400231	-	-	-0.613125	1.6573536	10.748848	0.7378222	0.047290344	-0.4119473	19.050001	56.4	-51.15	-	-	-	-	-	-	-	-	-
1531156400250	-	-	0.3305127	0.9963282	13.000167	0.62490416	0.18630736	-0.21593867	16.650002	56.4	-52.050003	-	-	-	-	-	-	-	-	-
1531156400240	-	-	-0.244292	1.3603711	12.008629	0.6004031	0.21933056	-0.25854924	19.050001	56.4	-51.15	-	-	-	-	-	-	-	-	-
1531156400260	-	-	1.2070899	0.42152345	13.234879	0.76445377	-0.10770563	-0.2857135	16.650002	56.4	-52.050003	-	-	-	-	-	-	-	-	-
1531156400271	-	-	1.710044	0.3879932	11.984678	0.8123907	-0.4150344	-0.37732622	17.25	55.65	-52.800003	-	-	-	-	-	-	-	-	-
1531156400280	-	-	1.695674	0.18681154	10.5764065	0.7037337	-0.6680348	-0.4694716	17.25	55.65	-52.800003	-	-	-	-	-	-	-	-	-
1531156400290	-	-	1.4418018	0.047900394	9.513018	0.5316935	-0.7852138	-0.5307243	18.0	55.350002	-52.500004	-	-	-	-	-	-	-	-	-
1531156400300	-	-	0.7568262	0.14370118	9.235196	0.20678785	-0.82942235	-0.59783596	18.0	55.350002	-52.500004	-	-	-	-	-	-	-	-	-
1531156400310	-	-	0.26345217	0.25866213	9.144185	0.0070507764	-0.67975265	-0.555758	16.35	54.750004	-53.250004	-	-	-	-	-	-	-	-	-
1531156400321	-	-	-0.29698244	0.67539555	9.560919	-0.12291149	-0.35324907	-0.41088206	16.35	54.750004	-53.250004	-	-	-	-	-	-	-	-	-
1531156400331	-	-	0.038320314	0.7568262	10.312955	-0.1825663	0.06007352	-0.2132755	16.35	55.050003	-53.250004	-	-	-	-	-	-	-	-	-
1531156400341	-	-	0.60833496	0.19639161	11.395503	-0.18203367	0.567672	-0.038039513	16.35	55.050003	-53.250004	-	-	-	-	-	-	-	-	-
1531156400352	-	-	1.0250684	-0.07664063	11.898458	-0.15167363	0.7391796	0.006168965	16.95	55.050003	-52.800003	-	-	-	-	-	-	-	-	-
1531156400362	-	-	1.4801221	-0.4406836	12.679234	-0.05952825	0.9937778	0.026941622	16.95	55.050003	-52.800003	-	-	-	-	-	-	-	-	-
1531156400372	-	-	1.5423926	-0.728086	12.937896	0.03847608	0.9437104	-0.07532377	15.3	55.350002	-54.000004	-	-	-	-	-	-	-	-	-
1531156400383	-	-	1.465752	-0.96758795	12.4684725	0.06510769	0.69017744	-0.22499342	15.3	55.350002	-54.000004	-	-	-	-	-	-	-	-	-
1531156400393	-	-	0.9053174	-0.728086	11.553575	6.5918965E-4	0.33331385	-0.3799894	15.750001	54.15	-53.100002	-	-	-	-	-	-	-	-	-
1531156400403	-	-	-0.14849122	-0.19639161	10.897339	-0.113324106	0.010006092	-0.4263284	15.750001	54.15	-53.100002	-	-	-	-	-	-	-	-	-
1531156400413	-	-	-0.7089258	0.45505372	10.341695	-0.20493686	-0.19292678	-0.3735978	18.150002	55.95	-52.2	-	-	-	-	-	-	-	-	-
1531156400424	-	-	-1.0490186	0.60354495	9.6615095	-0.23582953	-0.27814794	-0.26227766	18.150002	55.95	-52.2	-	-	-	-	-	-	-	-	-
1531156400433	-	-	-1.1735597	0.4406836	8.847202	-0.23476426	-0.20943838	-0.124858566	17.550001	54.9	-53.100002	-	-	-	-	-	-	-	-	-
1531156400443	-	-	-0.9532178	0.16765137	8.032896	-0.25180846	-0.0049076113	-0.03324582	17.550001	54.9	-53.100002	-	-	-	-	-	-	-	-	-
1531156400454	-	-	-0.244292	0.0	7.7694435	-0.34235597	0.32798752	0.02374583	16.95	56.100002	-53.250004	-	-	-	-	-	-	-	-	-
1531156400464	-	-	0.29698244	-0.09580079	8.54543	-0.3881623	0.49470142	-7.552537E-4	16.95	56.100002	-53.250004	-	-	-	-	-	-	-	-	-
1531156400475	-	-	0.49337405	0.05748047	9.235196	-0.36046547	0.48032036	-0.04709426	16.050001	56.250004	-53.850002	-	-	-	-	-	-	-	-	-
1531156400485	-	-	0.60354495	0.23950197	9.685459	-0.20973055	0.29816014	-0.15788177	16.050001	56.250004	-53.850002	-	-	-	-	-	-	-	-	-
1531156400495	-	-	0.5125342	0.23950197	9.589659	-0.06432194	0.05048614	-0.26014712	17.85	55.95	-53.4	-	-	-	-	-	-	-	-	-
1531156400505	-	-	0.28261232	0.22992188	8.990904	0.06723822	-0.2493858	-0.35495567	17.85	55.95	-53.4	-	-	-	-	-	-	-	-	-
1531156400516	-	-	-0.086220704	0.4263135	7.7598634	0.14766568	-0.47841766	-0.4130126	18.900002	56.250004	-51.000004	-	-	-	-	-	-	-	-	-
1531156400526	-	-	-0.26345217	0.6514453	6.600674	0.14233935	-0.55351883	-0.4263284	18.900002	56.250004	-51.000004	-	-	-	-	-	-	-	-	-
1531156400536	-	-	-0.28740236	0.92926764	5.757627	0.081619285	-0.47309133	-0.39756626	18.150002	57.300003	-52.65	-	-	-	-	-	-	-	-	-
1531156400546	-	-	-0.244292	1.0825489	5.604346	0.034747653	-0.37242386	-0.38318518	18.150002	57.300003	-52.65	-	-	-	-	-	-	-	-	-
1531156400556	-	-	-0.22992188	1.1256592	5.6761966	0.018768687	-0.33087853	-0.37146726	17.550001	55.95	-53.4	-	-	-	-	-	-	-	-	-
1531156400567	-	-	-0.18681154	1.336421	6.198311	-0.0110606365	-0.010231247	-0.33897138	17.550001	55.95	-53.4	-	-	-	-	-	-	-	-	-
1531156400577	-	-	-0.14370118	1.465752	6.7635355	1.2464036E-4	0.19429952	-0.32885137	16.5	55.95	-53.4	-	-	-	-	-	-	-	-	-
1531156400587	-	-	-0.2921924	1.695674	7.1419487	0.01450571	0.27046594	-0.32086188	16.050001	56.250004	-53.100002	-	-	-	-	-	-	-	-	-
1531156400598	-	-	-0.5508545	1.8058448	7.702383	0.05285523	0.3706008	-0.26067445	16.050001	56.250004	-53.100002	-	-	-	-	-	-	-	-	-
1531156400608	-	-	-0.6466553	1.9255958	8.152647	0.06989946	0.4217335	-0.1940954	14.85	56.100002	-51.600002	-	-	-	-	-	-	-	-	-
1531156400619	-	-	-0.7711963	2.0213966	8.847202	0.07256263	0.3966998	-0.036436256	14.85	56.100002	-51.600002	-	-	-	-	-	-	-	-	-
1531156400629	-	-	-0.5987549	1.8729054	8.971744	0.037941527	0.3460997	0.029610137	16.650002	55.350002	-53.250004	-	-	-	-	-	-	-	-	-
1531156400639	-	-	-0.39757326	1.7148341	9.455538	-0.03289856	0.2731291	0.12548393	16.650002	55.350002	-53.250004	-	-	-	-	-	-	-	-	-
1531156400649	-	-	-0.34488282	1.6525636	10.049502	-0.06751965	0.20921323	0.16756187	16.800001	55.95	-52.65	-	-	-	-	-	-	-	-	-
1531156400660	-	-	-0.2921924	1.6765138	11.108101	-0.049410157	0.13144892	0.21869457	16.800001	55.95	-52.65	-	-	-	-	-	-	-	-	-
1531156400670	-	-	-0.15328126	1.6717237	11.730806	0.023560459	0.10215415	0.26609883	17.85	56.550003	-51.45	-	-	-	-	-	-	-	-	-
1531156400680	-	-	0.27303225	1.5136524	12.070899	0.14020692	0.095762566	0.2900673	17.85	56.550003	-51.45	-	-	-	-	-	-	-	-	-
1531156400691	-	-	0.23471193	1.3268409	12.26729	0.19719857	0.08244676	0.31243783	18.0	56.7	-50.850002	-	-	-	-	-	-	-	-	-
1531156400701	-	-	0.57959473	1.1352394	12.003839	0.21317753	0.06433726	0.31243783	18.0	56.7	-50.850002	-	-	-	-	-	-	-	-	-
1531156400711	-	-	0.71371585	0.9580079	11.898458	0.1860133	0.028118273	0.28633887	18.150002	55.95	-51.9	-	-	-	-	-	-	-	-	-
1531156400721	-	-	0.6849756	0.7424561	12.147539	0.13967429	-0.026742846	0.20697667	18.150002	55.95	-51.9	-	-	-	-	-	-	-	-	-
1531156400732	-	-	0.7568262	0.46942386	12.502003	0.15352273	-0.02514495	0.113233395	19.050001	55.65	-52.800003	-	-	-	-	-	-	-	-	-
1531156400742	-	-	0.6514453	0.2682422	12.995377	0.20465542	-0.007035454	0.0120332735	19.050001	55.65	-52.800003	-	-	-	-	-	-	-	-	-
1531156400753	-	-	0.4742139	0.20118165	13.51749	0.31917134	0.00841088	-0.12005952	17.7	56.4	-53.250004	-	-	-	-	-	-	-	-	-
1531156400762	-	-	0.31135255	0.34488282	13.752203	0.46777573	-0.019285996	-0.25801128	17.7	56.4	-53.250004	-	-	-	-	-	-	-	-	-
1531156400772	-	-	0.11496094	0.78556645	13.225299	0.6296959	-0.08426713	-0.3677335	17.85	54.45	-52.2	-	-	-	-	-	-	-	-	-
1531156400783	-	-	-0.41194338	1.0106983	12.14275	0.7303634	-0.11782296	-0.39809355	17.85	54.45	-52.2	-	-	-	-	-	-	-	-	-
1531156400793	-	-	-1.4370118	0.9148975	11.448194	0.7314287	-0.07627764	-0.36507034	18.300001	54.750004	-52.050003	-	-	-	-	-	-	-	-	-
1531156400803	-	-	-2.4812403	0.86220706	10.605147	0.6307612	0.05847831	-0.23191229	18.300001	54.750004	-52.050003	-	-	-	-	-	-	-	-	-
1531156400813	-	-	-3.0129347	1.0154883	10.169253	0.44327465	0.31520703	-0.023653086	17.1	53.550003	-52.65	-	-	-	-	-	-	-	-	-
1531156400823	-	-	-3.0704153	1.101709	10.3512745	0.18121961	0.5005631	0.21922721	17.1	53.550003	-52.65	-	-	-	-	-	-	-	-	-
1531156400834	-	-	-2.8357031	0.7376661	11.127261	-0.060062803	0.52293366	0.44772643	16.800001	53.100002	-52.65	-	-	-	-	-	-	-	-	-
1531156400844	-	-	-2.3566992	0.22513184	11.874507	-0.25074515	0.367405	0.5936677	16.800001	53.100002	-52.65	-	-	-	-	-	-	-	-	-
1531156400855	-	-	-1.6142433	-0.364043	12.554693	-0.34076	0.08617518	0.6325498	17.1	53.850002	-53.100002	-	-	-	-	-	-	-	-	-
1531156400865	-	-	-1.2933106	-0.64186525	12.25771	-0.32957473	-0.25683996	0.5670361	17.1	53.850002	-53.100002	-	-	-	-	-	-	-	-	-
1531156400876	-	-	-1.2022998	-0.7759864	10.859019	-0.27258307	-0.6121056	0.4322801	18.6	52.500004	-53.850002	-	-	-	-	-	-	-	-	-
1531156400885	-	-	-1.5807129	-0.5939649	9.527389	-0.26246306	-0.69040257	0.3907348	18.6	52.500004	-53.850002	-	-	-	-	-	-	-	-	-
1531156400896	-	-	-1.8250049	-0.16286133	7.6113725	-0.35780424	-0.5242213	0.4322801	18.300001	53.250004	-51.600002	-	-	-	-	-	-	-	-	-
1531156400906	-	-	-1.7483643	-0.06227051	6.940767	-0.4499496	-0.2722863	0.4999244	17.550001	53.850002	-51.9	-	-	-	-	-	-	-	-	-
1531156400916	-	-	-1.4226416	-0.081430666	6.959927	-0.6235877	0.29390174	0.6165709	17.550001	53.850002	-51.9	-	-	-	-	-	-	-	-	-
1531156400927	-	-	-1.2454102	-0.1580713	7.5395217	-0.68057936	0.6518306	0.67835623	18.150002	53.850002	-50.550003	-	-	-	-	-	-	-	-	-
1531156400937	-	-	-0.4167334	-0.39278322	8.717872	-0.7152005	1.1338629	0.69912887	18.150002	53.850002	-50.550003	-	-	-	-	-	-	-	-	-
1531156400947	-	-	-0.14849122	-0.39757326	9.249566	-0.6922973	1.321882	0.6645078	16.95	54.300003	-52.050003	-	-	-	-	-	-	-	-	-
1531156400958	-	-	0.14370118	-0.488584	10.380015	-0.54475814	1.4257452	0.4706296	16.95	54.300003	-52.050003	-	-	-	-	-	-	-	-	-
1531156400968	-	-	0.05269043	-0.45026368	10.633887	-0.4350359	1.3330673	0.34865683	19.2	54.15	-50.250004	-	-	-	-	-	-	-	-	-
1531156400978	-	-	-0.28261232	-0.14849122	10.250684	-0.27897465	0.99058473	0.17714927	19.2	54.15	-50.250004	-	-	-	-	-	-	-	-	-
1531156400989	-	-	-0.68976563	0.06706055	9.72857	-0.22464615	0.7349213	0.09192811	21.150002	56.100002	-50.4	-	-	-	-	-	-	-	-	-
1531156400999	-	-	-1.4801221	0.51732427	8.655601	-0.21505877	0.32852286	0.038664885	21.150002	56.100002	-50.4	-	-	-	-	-	-	-	-	-
1531156401009	-	-	-2.1315675	0.96758795	8.061636	-0.29655153	0.037705652	0.08926495	21.300001	55.2	-53.100002	-	-	-	-	-	-	-	-	-
1531156401019	-	-	-2.1650977	1.4849122	7.5299416	-0.40574113	-0.13806298	0.19632402	21.300001	55.2	-53.100002	-	-	-	-	-	-	-	-	-
1531156401030	-	-	-1.3555812	1.5711329	7.4676714	-0.49042964	-0.20730518	0.31030732	21.300001	55.2	-49.800003	-	-	-	-	-	-	-	-	-
1531156401040	-	-	-0.46942386	1.2645704	7.9849954	-0.48563597	-0.17055355	0.38487583	21.300001	55.2	-49.800003	-	-	-	-	-	-	-	-	-
1531156401050	-	-	0.023950197	0.9963282	8.334668	-0.4169264	-0.1300735	0.38647372	21.300001	56.550003	-50.550003	-	-	-	-	-	-	-	-	-
1531156401061	-	-	0.41194338	0.78556645	8.737032	-0.22890888	-0.12421221	0.30711618	21.300001	56.550003	-50.550003	-	-	-	-	-	-	-	-	-
1531156401071	-	-	0.364043	0.7185059	8.722662	-0.14954668	-0.13273434	0.2511898	21.150002	56.100002	-50.850002	-	-	-	-	-	-	-	-	-
1531156401081	-	-	-0.37362307	1.0394385	8.334668	-0.017453885	-0.19558494	0.11483594	21.150002	56.100002	-50.850002	-	-	-	-	-	-	-	-	-
1531156401091	-	-	-1.1496094	1.5711329	7.999366	-0.03503075	-0.24511974	0.1174991	21.300001	55.95	-50.250004	-	-	-	-	-	-	-	-	-
1531156401101	-	-	-1.4753321	1.9399658	7.893985	-0.098946616	-0.2595008	0.20058973	21.300001	55.95	-50.250004	-	-	-	-	-	-	-	-	-
1531156401111	-	-	-1.6573536	2.074087	8.377779	-0.17724356	-0.25310922	0.3108446	20.25	57.300003	-50.250004	-	-	-	-	-	-	-	-	-
1531156401122	-	-	-1.6094532	2.0070264	9.062755	-0.18896146	-0.19931337	0.42216474	20.25	57.300003	-50.250004	-	-	-	-	-	-	-	-	-
1531156401131	-	-	-0.8765772	1.8537452	10.097403	-0.12398033	-0.107700616	0.4807543	21.150002	55.65	-49.95	-	-	-	-	-	-	-	-	-
1531156401142	-	-	-0.06706055	1.5376027	10.839859	0.11304101	0.09310173	0.46211216	21.150002	55.65	-49.95	-	-	-	-	-	-	-	-	-
1531156401152	-	-	0.2921924	1.2358302	11.266172	0.39746663	0.2757946	0.38115206	20.1	56.7	-50.850002	-	-	-	-	-	-	-	-	-
1531156401162	-	-	0.40715334	1.1735597	10.97877	0.68934906	0.35728732	0.21869922	20.1	56.7	-50.850002	-	-	-	-	-	-	-	-	-
1531156401172	-	-	0.014370117	1.1927198	10.193204	0.77670074	0.2646093	0.11536857	20.400002	56.7	-51.15	-	-	-	-	-	-	-	-	-
1531156401183	-	-	-0.488584	1.3843213	9.407638	0.64940166	0.12452703	0.057311654	20.400002	56.7	-51.15	-	-	-	-	-	-	-	-	-
1531156401193	-	-	-0.7185059	1.6525636	9.177715	0.417174	0.005750048	0.05944218	22.2	57.15	-50.4	-	-	-	-	-	-	-	-	-
1531156401204	-	-	-0.7807764	1.695674	9.77168	0.18547899	-0.107700616	0.09193275	22.2	57.15	-50.4	-	-	-	-	-	-	-	-	-
1531156401213	-	-	-0.46942386	1.5998731	10.710527	0.061908316	-0.2014439	0.09353065	20.400002	55.65	-51.15	-	-	-	-	-	-	-	-	-
1531156401223	-	-	-0.2203418	1.2741505	11.591895	0.07415886	-0.20943338	0.057311654	20.400002	55.65	-51.15	-	-	-	-	-	-	-	-	-
1531156401234	-	-	0.119750984	1.1064991	12.296031	0.18760952	-0.12421221	-0.010332639	22.650002	53.850002	-50.250004	-	-	-	-	-	-	-	-	-
1531156401244	-	-	0.30177248	0.8765772	12.736714	0.35166025	-0.021414196	-0.08703168	22.650002	53.850002	-50.250004	-	-	-	-	-	-	-	-	-
1531156401254	-	-	0.14370118	0.43110353	12.937896	0.5668436	0.01853322	-0.17385073	21.150002	54.750004	-49.2	-	-	-	-	-	-	-	-	-
1531156401264	-	-	-0.12933107	0.25387207	13.004956	0.6733701	-0.04112159	-0.22924449	21.150002	54.750004	-49.2	-	-	-	-	-	-	-	-	-
1531156401275	-	-	0.100590825	0.19160157	12.425362	0.7468733	-0.2909261	-0.28623614	21.0	55.2	-51.000004	-	-	-	-	-	-	-	-	-
1531156401284	-	-	0.23950197	0.16765137	11.812237	0.7106544	-0.52208847	-0.32085723	21.0	55.2	-51.000004	-	-	-	-	-	-	-	-	-
1531156401294	-	-	0.43589357	0.29698244	10.662627	0.556191	-0.84113514	-0.3384341	22.650002	54.45	-49.800003	-	-	-	-	-	-	-	-	-
1531156401304	-	-	0.613125	0.24908204	10.116563	0.41078243	-0.9327479	-0.33790144	22.650002	54.45	-49.800003	-	-	-	-	-	-	-	-	-
1531156401314	-	-	0.98195803	0.15328126	10.312955	0.22915483	-0.8475267	-0.38583836	22.800001	54.000004	-50.4	-	-	-	-	-	-	-	-	-
1531156401325	-	-	0.75203615	0.019160157	10.662627	0.2105127	-0.6643013	-0.41566578	21.300001	53.100002	-51.000004	-	-	-	-	-	-	-	-	-
1531156401335	-	-	0.1580713	-0.34009278	11.02188	0.2930707	-0.16469227	-0.41886157	21.300001	53.100002	-51.000004	-	-	-	-	-	-	-	-	-
1531156401345	-	-	-0.20118165	-0.488584	10.902129	0.33514866	0.1916387	-0.386371	21.300001	53.100002	-51.000004	-	-	-	-	-	-	-	-	-
1531156401356	-	-	-0.1341211	-0.5125342	11.165582	0.2898749	0.7317278	-0.31446564	19.5	53.550003	-51.000004	-	-	-	-	-	-	-	-	-
1531156401366	-	-	-0.14849122	-0.43110353	11.649376	0.22063272	0.97034705	-0.30434564	18.75	53.7	-52.050003	-	-	-	-	-	-	-	-	-
1531156401376	-	-	-0.32572266	-0.13891114	12.870835	0.106116794	1.1503767	-0.27984455	18.75	53.7	-52.050003	-	-	-	-	-	-	-	-	-
1531156401387	-	-	-0.39278322	-0.05269043	13.34026	0.08001781	1.1067008	-0.27238768	21.45	53.250004	-49.65	-	-	-	-	-	-	-	-	-
1531156401396	-	-	-0.6658155	-0.14370118	13.44085	0.07415886	0.738652	-0.26706138	21.45	53.250004	-49.65	-	-	-	-	-	-	-	-	-
1531156401408	-	-	-0.64186525	-0.2921924	12.832515	0.07788729	0.5586223	-0.29316035	20.400002	53.250004	-52.050003	-	-	-	-	-	-	-	-	-
1531156401417	-	-	-1.096919	-0.38320315	11.529625	-0.041954968	0.030783763	-0.3815773	20.400002	53.250004	-52.050003	-	-	-	-	-	-	-	-	-
1531156401428	-	-	-1.7483643	-0.21076173	10.997931	-0.12770876	-0.18120387	-0.38850152	21.150002	52.95	-48.0	-	-	-	-	-	-	-	-	-
1531156401437	-	-	-2.5195606	0.4742139	9.833951	-0.28909633	-0.42727995	-0.28037718	21.150002	52.95	-48.0	-	-	-	-	-	-	-	-	-
1531156401447	-	-	-2.6201515	0.63707525	9.263936	-0.38070905	-0.48320633	-0.1536107	22.5	52.95	-51.15	-	-	-	-	-	-	-	-	-
1531156401458	-	-	-2.1650977	0.63707525	8.59333	-0.5282482	-0.40384415	0.07382326	22.5	52.95	-51.15	-	-	-	-	-	-	-	-	-
1531156401469	-	-	-1.3076807	0.3879932	8.401729	-0.6118715	-0.24192394	0.18567602	21.150002	52.350002	-50.4	-	-	-	-	-	-	-	-	-
1531156401479	-	-	-0.086220704	-0.05269043	8.875943	-0.6528841	-0.085862696	0.18727392	21.150002	52.350002	-50.4	-	-	-	-	-	-	-	-	-
1531156401490	-	-	0.3305127	-0.1580713	9.177715	-0.61293674	-0.043784752	0.12974964	19.95	53.850002	-51.000004	-	-	-	-	-	-	-	-	-
1531156401500	-	-	0.44547364	-0.1580713	9.3453665	-0.45154914	-0.14125645	-0.07424851	19.95	53.850002	-51.000004	-	-	-	-	-	-	-	-	-
1531156401510	-	-	0.23471193	0.23950197	9.077125	-0.35727325	-0.2515113	-0.16053492	19.800001	55.65	-51.15	-	-	-	-	-	-	-	-	-
1531156401520	-	-	-0.3065625	0.4981641	8.310719	-0.23636574	-0.48214108	-0.2739856	19.800001	55.65	-51.15	-	-	-	-	-	-	-	-	-
1531156401531	-	-	-0.8334668	0.9196875	7.060518	-0.23210467	-0.6398002	-0.27132243	20.1	57.45	-49.95	-	-	-	-	-	-	-	-	-
1531156401540	-	-	-0.9148975	1.1304493	6.605464	-0.28856367	-0.6738886	-0.24415818	20.1	57.45	-49.95	-	-	-	-	-	-	-	-	-
1531156401550	-	-	-0.8382569	1.2310401	6.4330225	-0.33490267	-0.6643013	-0.19515602	20.400002	56.100002	-50.4	-	-	-	-	-	-	-	-	-
1531156401561	-	-	-0.34967285	1.21188	6.605464	-0.35833788	-0.5923968	-0.1834399	20.400002	56.100002	-50.4	-	-	-	-	-	-	-	-	-
1531156401571	-	-	-0.038320314	1.096919	6.9072366	-0.3093357	-0.42728084	-0.1967557	19.95	56.250004	-50.550003	-	-	-	-	-	-	-	-	-
1531156401581	-	-	-0.014370117	1.0250684	7.31918	-0.18949346	-0.23340273	-0.24575786	19.95	56.250004	-50.550003	-	-	-	-	-	-	-	-	-
1531156401592	-	-	-0.100590825	1.1352394	7.6017923	-0.078173324	-0.12474574	-0.2841074	18.75	57.750004	-49.95	-	-	-	-	-	-	-	-	-
1531156401602	-	-	-0.047900394	1.3699512	7.6353226	0.01024363	-0.07094988	-0.32192427	18.75	57.750004	-49.95	-	-	-	-	-	-	-	-	-
1531156401612	-	-	-0.27303225	1.8058448	7.4820414	0.05019105	-0.07148252	-0.33310956	18.900002	57.600002	-49.800003	-	-	-	-	-	-	-	-	-
1531156401622	-	-	-0.46942386	1.954336	7.103628	0.032614183	-0.10983204	-0.29209688	18.900002	57.600002	-49.800003	-	-	-	-	-	-	-	-	-
1531156401633	-	-	-0.4981641	2.2417383	6.959927	-0.101076506	-0.14924683	-0.18929885	19.050001	57.45	-50.4	-	-	-	-	-	-	-	-	-
1531156401643	-	-	-0.5364844	2.1650977	7.185059	-0.21239665	-0.18067214	-0.1339051	19.050001	57.45	-50.4	-	-	-	-	-	-	-	-	-
1531156401653	-	-	-0.98195803	1.9351759	7.8556643	-0.34235892	-0.26376277	-0.029509185	17.550001	57.9	-51.45	-	-	-	-	-	-	-	-	-
1531156401663	-	-	-1.2933106	1.8729054	8.305928	-0.39242634	-0.280807	0.048787754	17.550001	57.9	-51.45	-	-	-	-	-	-	-	-	-
1531156401674	-	-	-0.8813672	1.6046631	9.364527	-0.41266635	-0.17374791	0.16809738	18.6	57.9	-51.9	-	-	-	-	-	-	-	-	-
1531156401684	-	-	-0.5987549	1.5328126	10.370435	-0.3471526	-0.04698144	0.20218584	18.75	57.45	-49.65	-	-	-	-	-	-	-	-	-
1531156401695	-	-	0.19160157	1.1783496	12.22418	-0.028105889	0.19909465	0.20964268	18.75	57.45	-49.65	-	-	-	-	-	-	-	-	-
1531156401705	-	-	0.53169435	0.97237796	12.870835	0.23927549	0.28378317	0.17981528	18.6	58.65	-51.45	-	-	-	-	-	-	-	-	-
1531156401715	-	-	0.5748047	0.4167334	12.18107	0.67709917	0.188442	0.088202536	18.6	58.65	-51.45	-	-	-	-	-	-	-	-	-
1531156401726	-	-	0.56522465	0.2682422	11.328443	0.75379825	0.10428612	0.025351934	18.6	58.65	-51.000004	-	-	-	-	-	-	-	-	-
1531156401735	-	-	0.1820215	0.22992188	10.341695	0.67709917	-0.059764612	-0.091827154	18.6	58.65	-51.000004	-	-	-	-	-	-	-	-	-
1531156401746	-	-	-0.081430666	0.28261232	9.972861	0.59880227	-0.11782152	-0.11473034	17.550001	58.350002	-49.800003	-	-	-	-	-	-	-	-	-
1531156401755	-	-	-0.31135255	0.4981641	9.79084	0.28774503	-0.12794153	-0.15148197	17.550001	58.350002	-49.800003	-	-	-	-	-	-	-	-	-
1531156401765	-	-	-0.22513184	0.68018556	10.700948	0.17589225	0.031848133	-0.13283984	18.300001	56.4	-50.850002	-	-	-	-	-	-	-	-	-
1531156401776	-	-	-0.086220704	0.5843848	11.898458	0.19400175	0.19962728	-0.13443774	18.300001	56.4	-50.850002	-	-	-	-	-	-	-	-	-
1531156401786	-	-	-0.19160157	0.5604346	12.621754	0.30106083	0.29390317	-0.1637325	16.95	58.050003	-52.500004	-	-	-	-	-	-	-	-	-
1531156401796	-	-	-0.1820215	0.6562354	13.110337	0.5332885	0.35249272	-0.26013893	16.95	58.050003	-52.500004	-	-	-	-	-	-	-	-	-
1531156401806	-	-	-0.1820215	1.0106983	12.636124	0.6621855	0.32958955	-0.36133906	17.7	58.050003	-51.600002	-	-	-	-	-	-	-	-	-
1531156401816	-	-	-0.64186525	1.2070899	12.15712	0.70586133	0.3061537	-0.45028865	17.7	58.050003	-51.600002	-	-	-	-	-	-	-	-	-
1531156401827	-	-	-1.9734962	1.3220508	12.2433405	0.7287645	0.29550108	-0.47319183	18.900002	56.850002	-53.4	-	-	-	-	-	-	-	-	-
1531156401837	-	-	-3.7266505	1.5423926	11.845767	0.7404824	0.28484842	-0.33097902	18.900002	56.850002	-53.4	-	-	-	-	-	-	-	-	-
1531156401847	-	-	-4.4547367	1.6765138	11.141631	0.62916225	0.3588843	-0.04761868	19.35	56.7	-51.600002	-	-	-	-	-	-	-	-	-
1531156401857	-	-	-3.7074904	1.6094532	11.093731	0.36870512	0.5628825	0.3385397	19.35	56.7	-51.600002	-	-	-	-	-	-	-	-	-
1531156401867	-	-	-3.0033545	1.2981006	11.783497	0.23927549	0.6891163	0.5159063	18.900002	55.95	-51.45	-	-	-	-	-	-	-	-	-
1531156401880	-	-	-1.3076807	0.27303225	13.608501	0.21051334	0.69763845	0.6756959	18.900002	55.95	-51.45	-	-	-	-	-	-	-	-	-
1531156401891	-	-	-0.52690434	-0.21555176	14.226417	0.34260613	0.51068455	0.62083477	19.800001	55.65	-51.600002	-	-	-	-	-	-	-	-	-
1531156401900	-	-	-0.5987549	-0.43110353	13.776153	0.48375368	0.2560863	0.47702408	19.800001	55.65	-51.600002	-	-	-	-	-	-	-	-	-
1531156401911	-	-	-0.9963282	-0.22513184	12.540323	0.53754956	0.031848133	0.37955236	20.7	55.350002	-50.850002	-	-	-	-	-	-	-	-	-
1531156401921	-	-	-1.590293	0.100590825	11.04104	0.51464635	-0.28133962	0.32202807	20.7	55.350002	-50.850002	-	-	-	-	-	-	-	-	-
1531156401931	-	-	-1.9878663	0.4406836	9.517808	0.38574934	-0.46669564	0.37103024	21.6	54.9	-51.45	-	-	-	-	-	-	-	-	-
1531156401941	-	-	-2.069297	0.56522465	8.128696	0.18388173	-0.55830836	0.47009984	21.6	54.9	-51.45	-	-	-	-	-	-	-	-	-
1531156401952	-	-	-1.6765138	0.5460645	7.089258	-0.15647025	-0.5508515	0.6011274	20.550001	55.2	-53.4	-	-	-	-	-	-	-	-	-
1531156401962	-	-	-1.3795313	0.37362307	6.821016	-0.36259893	-0.50824094	0.66131485	20.550001	55.2	-53.4	-	-	-	-	-	-	-	-	-
1531156401972	-	-	-0.8382569	0.1341211	7.237749	-0.6582098	-0.45178193	0.6831528	22.35	54.15	-52.2	-	-	-	-	-	-	-	-	-
1531156401982	-	-	-0.5221143	0.09101075	7.7215433	-0.7572794	-0.4331398	0.6607822	22.35	54.15	-52.2	-	-	-	-	-	-	-	-	-
1531156401993	-	-	-0.05269043	-0.12933107	8.349038	-0.8030858	-0.44698825	0.5675716	19.2	54.45	-52.2	-	-	-	-	-	-	-	-	-
1531156402002	-	-	0.0	-0.17723145	8.8951025	-0.7418331	-0.44272718	0.47223037	19.2	54.45	-52.2	-	-	-	-	-	-	-	-	-
1531156402012	-	-	-0.15328126	-0.0047900393	9.182506	-0.57618445	-0.39905134	0.3635734	19.050001	56.7	-52.050003	-	-	-	-	-	-	-	-	-
1531156402023	-	-	-0.33530274	0.2921924	8.976534	-0.3721863	-0.3207544	0.29007015	19.050001	56.7	-52.050003	-	-	-	-	-	-	-	-	-
1531156402033	-	-	-0.32572266	0.37362307	8.224498	-0.20760295	-0.14019208	0.24532905	20.7	54.750004	-52.500004	-	-	-	-	-	-	-	-	-
1531156402042	-	-	-0.33530274	0.43110353	7.6209526	-0.1207839	0.14742932	0.24692695	20.7	54.750004	-52.500004	-	-	-	-	-	-	-	-	-
1531156402053	-	-	-0.5843848	0.51732427	7.553892	-0.123979695	0.42280018	0.28634173	18.6	55.95	-51.9	-	-	-	-	-	-	-	-	-
1531156402062	-	-	-0.4406836	0.6849756	7.817344	-0.18363962	0.62893605	0.34494555	18.6	55.95	-51.9	-	-	-	-	-	-	-	-	-
1531156402073	-	-	-0.1101709	0.6610254	8.286768	-0.28217655	0.70084137	0.40087193	19.050001	56.4	-51.15	-	-	-	-	-	-	-	-	-
1531156402083	-	-	0.18681154	0.68018556	8.737032	-0.3242545	0.6662203	0.40886143	20.25	57.300003	-52.65	-	-	-	-	-	-	-	-	-
1531156402093	-	-	0.76161623	0.48379397	9.407638	-0.35727772	0.56821597	0.3785014	20.25	57.300003	-52.65	-	-	-	-	-	-	-	-	-
1531156402103	-	-	0.9627979	0.28740236	9.901011	-0.31892818	0.43612313	0.31032446	21.75	55.350002	-51.15	-	-	-	-	-	-	-	-	-
1531156402114	-	-	0.8430469	0.16765137	9.699829	-0.24595758	0.12559856	0.15266532	21.75	55.350002	-51.15	-	-	-	-	-	-	-	-	-
1531156402124	-	-	0.6227051	0.26345217	9.335787	-0.22571756	-0.04590901	0.06424836	22.35	57.9	-50.550003	-	-	-	-	-	-	-	-	-
1531156402135	-	-	0.15328126	0.9244776	8.804092	-0.26566496	-0.23712398	-0.041745447	22.35	57.9	-50.550003	-	-	-	-	-	-	-	-	-
1531156402145	-	-	-0.05269043	1.3603711	8.617281	-0.28537235	-0.26002717	-0.039082285	22.35	57.300003	-51.9	-	-	-	-	-	-	-	-	-
1531156402155	-	-	-0.24908204	1.7771046	8.780142	-0.2677955	-0.21155763	0.040279917	22.35	57.300003	-51.9	-	-	-	-	-	-	-	-	-
1531156402166	-	-	-0.07185059	1.7962648	8.847202	-0.23743547	-0.15030493	0.10526104	20.550001	57.600002	-50.250004	-	-	-	-	-	-	-	-	-
1531156402176	-	-	0.43589357	1.575923	8.804092	-0.18097645	-0.082128	0.16438322	20.550001	57.600002	-50.250004	-	-	-	-	-	-	-	-	-
1531156402186	-	-	0.8909473	1.2693604	8.899893	-0.18257435	-0.06668167	0.15319794	21.300001	58.65	-51.9	-	-	-	-	-	-	-	-	-
1531156402196	-	-	1.1879297	1.1352394	9.244776	-0.16446486	0.007354213	0.0631831	21.300001	58.65	-51.9	-	-	-	-	-	-	-	-	-
1531156402206	-	-	1.3507911	1.0585986	9.7142	-0.13570271	0.019604754	-0.019907529	21.75	58.050003	-51.600002	-	-	-	-	-	-	-	-	-
1531156402217	-	-	1.1783496	1.0202783	10.566827	-0.0068057133	0.007886845	-0.17756666	21.75	58.050003	-51.600002	-	-	-	-	-	-	-	-	-
1531156402227	-	-	0.9532178	1.1879297	10.715318	0.09226388	-0.039517425	-0.26118994	22.050001	58.350002	-50.550003	-	-	-	-	-	-	-	-	-
1531156402237	-	-	0.6227051	1.3986914	10.370435	0.19559453	-0.107161716	-0.34268266	22.050001	58.350002	-50.550003	-	-	-	-	-	-	-	-	-
1531156402248	-	-	0.28740236	1.6286134	10.150093	0.20145349	-0.18013233	-0.38156483	21.300001	57.9	-52.65	-	-	-	-	-	-	-	-	-
1531156402258	-	-	-0.086220704	1.8250049	9.877061	0.15458184	-0.24724399	-0.37464058	21.300001	57.9	-52.65	-	-	-	-	-	-	-	-	-
1531156402268	-	-	-0.3879932	1.8729054	9.867481	0.04645751	-0.26269034	-0.34215003	21.150002	58.050003	-51.600002	-	-	-	-	-	-	-	-	-
1531156402279	-	-	-0.45984375	1.9639161	10.3512745	-0.040894173	-0.19025235	-0.275571	21.150002	58.050003	-51.600002	-	-	-	-	-	-	-	-	-
1531156402289	-	-	-0.47900394	1.8489552	11.381133	-0.04515523	-0.04537638	-0.18928458	20.7	58.050003	-50.850002	-	-	-	-	-	-	-	-	-
1531156402299	-	-	-0.20597169	1.6142433	12.15712	0.03846803	0.02599634	-0.12696661	20.7	58.050003	-50.850002	-	-	-	-	-	-	-	-	-
1531156402309	-	-	0.14370118	1.3555812	12.430152	0.14819026	-0.008624755	-0.093410775	20.550001	58.65	-52.65	-	-	-	-	-	-	-	-	-
1531156402319	-	-	0.7185059	1.0394385	11.960728	0.193464	-0.18705656	-0.12749924	20.550001	58.65	-52.65	-	-	-	-	-	-	-	-	-
1531156402330	-	-	0.8765772	0.7951465	11.156001	0.1172976	-0.3894568	-0.20526354	21.6	59.7	-53.100002	-	-	-	-	-	-	-	-	-
1531156402340	-	-	0.8813672	0.74724615	10.389595	-0.06486263	-0.5119622	-0.30166999	21.6	59.7	-53.100002	-	-	-	-	-	-	-	-	-
1531156402350	-	-	0.09101075	0.5987549	10.221944	-0.2518165	-0.51622325	-0.3613248	20.7	59.100002	-52.050003	-	-	-	-	-	-	-	-	-
1531156402360	-	-	-1.3172607	0.51732427	10.447076	-0.40201882	-0.33672622	-0.33735633	20.7	59.100002	-52.050003	-	-	-	-	-	-	-	-	-
1531156402370	-	-	-2.0932472	0.6179151	11.361973	-0.49949053	0.015343696	-0.22497094	19.5	58.95	-53.100002	-	-	-	-	-	-	-	-	-
1531156402381	-	-	-1.9639161	1.0059083	12.875626	-0.50108844	0.27739874	-0.07317075	19.5	58.95	-53.100002	-	-	-	-	-	-	-	-	-
1531156402391	-	-	-1.1496094	0.8669971	14.149776	-0.33650506	0.33012933	0.0764989	19.800001	57.750004	-53.250004	-	-	-	-	-	-	-	-	-
1531156402401	-	-	-0.48379397	0.5460645	14.221626	-0.21293439	0.24171239	0.11005473	19.800001	57.750004	-53.250004	-	-	-	-	-	-	-	-	-
1531156402412	-	-	0.43110353	-0.06227051	13.622871	-0.024382576	0.0041584186	0.061052572	19.800001	59.550003	-52.050003	-	-	-	-	-	-	-	-	-
1531156402421	-	-	0.60833496	-0.24908204	12.923526	0.046990145	-0.16362073	-0.024168586	19.800001	59.550003	-52.050003	-	-	-	-	-	-	-	-	-
1531156402431	-	-	0.23950197	-0.35925296	11.745176	0.11836286	-0.3777389	-0.18342562	19.95	58.95	-51.9	-	-	-	-	-	-	-	-	-
1531156402442	-	-	-0.07664063	-0.22992188	10.902129	0.119960755	-0.45923164	-0.23828675	19.95	58.95	-51.9	-	-	-	-	-	-	-	-	-
1531156402451	-	-	-0.3305127	-0.019160157	9.570498	0.07468702	-0.494918	-0.27770153	21.0	60.000004	-51.000004	-	-	-	-	-	-	-	-	-
1531156402461	-	-	-0.5843848	0.1820215	9.0148535	0.019825898	-0.4714822	-0.27823415	21.0	60.000004	-51.000004	-	-	-	-	-	-	-	-	-
1531156402472	-	-	-0.60833496	0.14370118	8.167017	-0.08883108	-0.39158735	-0.2622552	19.2	59.7	-53.4	-	-	-	-	-	-	-	-	-
1531156402482	-	-	-0.6514453	0.1580713	8.104747	-0.14422484	-0.32394305	-0.24361306	21.0	58.65	-52.2	-	-	-	-	-	-	-	-	-
1531156402492	-	-	-0.5843848	0.09580079	7.932305	-0.20441227	-0.21635133	-0.22284041	21.0	58.65	-52.2	-	-	-	-	-	-	-	-	-
1531156402503	-	-	-0.613125	0.033530276	8.186177	-0.21027122	-0.1513702	-0.2111225	19.5	59.4	-51.9	-	-	-	-	-	-	-	-	-
1531156402513	-	-	-0.46942386	0.09101075	8.248447	-0.15541011	-0.09331328	-0.21165513	19.5	59.4	-51.9	-	-	-	-	-	-	-	-	-
1531156402522	-	-	-0.52690434	0.100590825	7.951465	-0.122919545	-0.04857217	-0.21485093	18.6	59.7	-51.9	-	-	-	-	-	-	-	-	-
1531156402532	-	-	-0.5748047	0.0047900393	7.3622904	-0.14315957	0.08778168	-0.20899197	18.6	59.7	-51.9	-	-	-	-	-	-	-	-	-
1531156402543	-	-	-0.5556446	0.019160157	7.247329	-0.18683541	0.21348289	-0.19887196	20.400002	61.2	-50.850002	-	-	-	-	-	-	-	-	-
1531156402553	-	-	-0.6466553	0.244292	7.6496925	-0.26939338	0.44464526	-0.16425087	20.400002	61.2	-50.850002	-	-	-	-	-	-	-	-	-
1531156402563	-	-	-0.6658155	0.33530274	8.1143265	-0.28537467	0.5911224	-0.12163386	18.75	60.9	-53.7	-	-	-	-	-	-	-	-	-
1531156402574	-	-	0.0047900393	0.53169435	9.704619	-0.19749035	0.8260132	-0.041739024	18.75	60.9	-53.7	-	-	-	-	-	-	-	-	-
1531156402584	-	-	0.038320314	0.488584	10.384805	-0.08723548	0.8249479	-0.034282174	20.25	60.750004	-51.9	-	-	-	-	-	-	-	-	-
1531156402595	-	-	0.10538086	0.364043	10.245894	0.06882576	0.63266766	-0.016172675	20.25	60.750004	-51.9	-	-	-	-	-	-	-	-	-
1531156402605	-	-	0.15328126	0.3544629	9.6758795	0.08373946	0.4510401	-0.022564262	19.95	60.750004	-52.2	-	-	-	-	-	-	-	-	-
1531156402615	-	-	-0.043110352	0.37362307	9.086704	-0.05847334	0.06594698	-0.046000082	19.95	60.750004	-52.2	-	-	-	-	-	-	-	-	-
1531156402626	-	-	-0.019160157	0.42152345	9.1202345	-0.15168397	-0.053362638	-0.054522198	21.0	60.750004	-51.45	-	-	-	-	-	-	-	-	-
1531156402636	-	-	0.081430666	0.5508545	9.211246	-0.2166651	-0.1385838	-0.06730537	21.0	60.750004	-51.45	-	-	-	-	-	-	-	-	-
1531156402646	-	-	-0.009580079	0.57959473	9.75731	-0.20867562	-0.17586805	-0.0811538	20.1	60.15	-52.050003	-	-	-	-	-	-	-	-	-
1531156402657	-	-	0.06227051	0.728086	10.145303	-0.024384877	-0.057091065	-0.08168644	20.1	60.15	-52.050003	-	-	-	-	-	-	-	-	-
1531156402667	-	-	0.12933107	0.7185059	10.130933	0.018225702	-0.030992085	-0.080621175	21.150002	60.15	-51.600002	-	-	-	-	-	-	-	-	-
1531156402677	-	-	-0.14849122	0.90052736	10.102193	0.23767018	0.13039547	-0.05239167	21.150002	60.15	-51.600002	-	-	-	-	-	-	-	-	-
1531156402688	-	-	-0.28740236	0.9580079	9.6758795	0.28241128	0.15649445	-0.015107412	20.1	60.9	-52.500004	-	-	-	-	-	-	-	-	-
1531156402698	-	-	-0.25387207	1.0298585	9.627979	0.24193124	0.16661447	0.010458935	20.1	60.9	-52.500004	-	-	-	-	-	-	-	-	-
1531156402709	-	-	-0.1580713	1.0585986	10.039923	0.110371076	0.102165975	0.05573267	20.1	60.9	-51.15	-	-	-	-	-	-	-	-	-
1531156402719	-	-	-0.05269043	1.0106983	10.739268	0.053912062	-0.053362638	0.04561266	20.1	60.9	-51.15	-	-	-	-	-	-	-	-	-
1531156402731	-	-	-0.07664063	0.9196875	11.01709	0.053912062	-0.20676072	0.030166326	20.25	61.050003	-51.45	-	-	-	-	-	-	-	-	-
1531156402740	-	-	-0.12933107	1.1112891	10.935659	0.09812053	-0.29943871	0.024840007	20.25	61.050003	-51.45	-	-	-	-	-	-	-	-	-
1531156402750	-	-	-0.07185059	1.1735597	10.92608	0.14712271	-0.35003877	0.028568432	23.550001	61.500004	-51.600002	-	-	-	-	-	-	-	-	-
1531156402761	-	-	-0.13891114	1.2645704	10.763218	0.17908064	-0.32660297	0.034427386	23.550001	61.500004	-51.600002	-	-	-	-	-	-	-	-	-
1531156402770	-	-	-0.25387207	1.2789404	10.523716	0.20251645	-0.23712076	0.07916849	21.300001	61.350002	-52.2	-	-	-	-	-	-	-	-	-
1531156402780	-	-	-0.06706055	1.4034815	10.638678	0.20944068	-0.15296488	0.11006116	21.300001	61.350002	-52.2	-	-	-	-	-	-	-	-	-
1531156402790	-	-	0.033530276	1.3843213	11.136841	0.22435437	-0.028328925	0.16119385	21.45	60.9	-50.4	-	-	-	-	-	-	-	-	-
1531156402800	-	-	0.17244141	1.1448194	11.510465	0.27442178	0.044109058	0.1867602	21.45	60.9	-50.4	-	-	-	-	-	-	-	-	-
1531156402811	-	-	0.51732427	0.7424561	11.673326	0.33833766	0.05689223	0.17291176	21.0	59.4	-51.45	-	-	-	-	-	-	-	-	-
1531156402821	-	-	0.60354495	0.6562354	11.567945	0.3372724	0.035586942	0.153737	21.0	59.4	-51.45	-	-	-	-	-	-	-	-	-
1531156402831	-	-	0.8669971	0.63707525	11.385923	0.2941292	-0.07626582	0.044014763	21.300001	58.65	-51.45	-	-	-	-	-	-	-	-	-
1531156402841	-	-	1.0298585	1.0011182	11.280542	0.21583226	-0.21847863	-0.048130613	20.400002	59.550003	-51.600002	-	-	-	-	-	-	-	-	-
1531156402852	-	-	0.9053174	1.2454102	11.481724	0.17481957	-0.32553768	-0.098198034	20.400002	59.550003	-51.600002	-	-	-	-	-	-	-	-	-
1531156402861	-	-	0.5412744	1.7483643	11.7930765	0.16629747	-0.42354202	-0.14560232	20.400002	59.550003	-51.600002	-	-	-	-	-	-	-	-	-
1531156402871	-	-	0.488584	1.7148341	11.888878	0.27069336	-0.26801342	-0.14933074	21.6	60.300003	-52.2	-	-	-	-	-	-	-	-	-
1531156402882	-	-	0.37362307	1.6813037	11.931988	0.33194607	-0.13805117	-0.14560232	21.6	60.300003	-52.2	-	-	-	-	-	-	-	-	-
1531156402892	-	-	-0.019160157	1.1591895	12.25292	0.48161572	0.33439362	-0.09766541	20.400002	59.550003	-54.45	-	-	-	-	-	-	-	-	-
1531156402902	-	-	-0.18681154	0.81909674	12.19544	0.5130411	0.5634255	-0.086480126	21.0	59.7	-51.000004	-	-	-	-	-	-	-	-	-
1531156402913	-	-	-0.46463382	0.6466553	12.406201	0.48534414	0.7663584	-0.07316432	21.0	59.7	-51.000004	-	-	-	-	-	-	-	-	-
1531156402923	-	-	-1.1543995	0.16765137	13.258829	0.40278617	1.0023144	-0.041206393	21.300001	58.350002	-54.600002	-	-	-	-	-	-	-	-	-
1531156402933	-	-	-1.6525636	-0.18681154	13.929434	0.39053562	1.0119019	-0.02416216	21.300001	58.350002	-54.600002	-	-	-	-	-	-	-	-	-
1531156402944	-	-	-1.7244141	-0.15328126	14.121036	0.38254613	0.93946385	-0.008183192	21.6	58.95	-53.4	-	-	-	-	-	-	-	-	-
1531156402953	-	-	-1.8441651	-0.51732427	14.025235	0.38840508	0.6475814	-0.02203163	21.6	58.95	-53.4	-	-	-	-	-	-	-	-	-
1531156402963	-	-	-1.8489552	-0.57001466	13.445641	0.39479667	0.35250312	-0.059315886	23.25	56.7	-54.45	-	-	-	-	-	-	-	-	-
1531156402974	-	-	-1.8776954	-0.48379397	12.118799	0.37455666	-0.028328925	-0.0859475	23.25	56.7	-54.45	-	-	-	-	-	-	-	-	-
1531156402984	-	-	-1.9591261	-0.31135255	11.203902	0.32715237	-0.25576288	-0.093404345	23.25	56.7	-54.45	-	-	-	-	-	-	-	-	-
1531156402994	-	-	-2.4525	0.22513184	9.445957	0.14712271	-0.63180125	0.024307374	23.400002	56.550003	-52.65	-	-	-	-	-	-	-	-	-
1531156403005	-	-	-2.3423293	0.4023633	8.770562	0.041128885	-0.7591003	0.104734845	23.25	56.100002	-52.500004	-	-	-	-	-	-	-	-	-
1531156403015	-	-	-1.8729054	0.4981641	7.6209526	-0.13996607	-0.8688226	0.19741285	23.25	56.100002	-52.500004	-	-	-	-	-	-	-	-	-
1531156403026	-	-	-1.5280225	0.6658155	6.8928666	-0.28643996	-0.8512457	0.24002342	22.050001	56.250004	-53.100002	-	-	-	-	-	-	-	-	-
1531156403037	-	-	-1.465752	0.8382569	6.332432	-0.41373906	-0.7228813	0.28156874	22.050001	56.250004	-53.100002	-	-	-	-	-	-	-	-	-
1531156403047	-	-	-1.3651612	0.8430469	6.222261	-0.4494254	-0.6887929	0.29168877	22.050001	56.250004	-53.100002	-	-	-	-	-	-	-	-	-
1531156403056	-	-	-1.2885206	1.0106983	5.704937	-0.6182698	-0.4096936	0.33216882	22.35	56.250004	-53.4	-	-	-	-	-	-	-	-	-
1531156403067	-	-	-1.0059083	1.0825489	6.1791506	-0.73971224	-0.004889882	0.37372053	20.550001	56.550003	-53.4	-	-	-	-	-	-	-	-	-
1531156403077	-	-	-0.89573735	1.092129	6.198311	-0.7535607	0.11335447	0.36093736	20.550001	56.550003	-53.4	-	-	-	-	-	-	-	-	-
1531156403088	-	-	0.36883304	1.1208692	7.175479	-0.73971224	0.39564955	0.3236531	21.300001	56.850002	-53.4	-	-	-	-	-	-	-	-	-
1531156403097	-	-	1.1208692	0.847837	9.019644	-0.52612674	0.7333384	0.1532108	21.300001	56.850002	-53.4	-	-	-	-	-	-	-	-	-
1531156403108	-	-	0.977168	0.5604346	10.059082	-0.22199374	0.7796774	-0.01083993	22.2	57.45	-54.9	-	-	-	-	-	-	-	-	-
1531156403117	-	-	0.8669971	0.42152345	10.303374	0.04432238	0.7280121	-0.14026955	22.2	57.45	-54.9	-	-	-	-	-	-	-	-	-
1531156403127	-	-	0.41194338	0.32093263	9.70941	0.41183862	0.512296	-0.3378761	21.300001	57.9	-52.65	-	-	-	-	-	-	-	-	-
1531156403138	-	-	-0.009580079	0.56522465	8.669971	0.5455293	0.28006837	-0.458251	21.300001	57.9	-52.65	-	-	-	-	-	-	-	-	-
1531156403148	-	-	-0.56522465	0.89573735	7.664063	0.4858745	0.017480671	-0.52056897	23.25	58.800003	-52.500004	-	-	-	-	-	-	-	-	-
1531156403159	-	-	-1.0250684	1.2597803	6.9168167	0.3569775	-0.18278904	-0.5226995	23.25	58.800003	-52.500004	-	-	-	-	-	-	-	-	-
1531156403168	-	-	-1.2741505	1.5711329	6.456973	0.17002358	-0.33192608	-0.46517524	23.550001	56.7	-52.800003	-	-	-	-	-	-	-	-	-
1531156403179	-	-	-1.3028907	1.4178516	6.3228517	0.004907595	-0.42620197	-0.38900882	23.550001	56.7	-52.800003	-	-	-	-	-	-	-	-	-
1531156403189	-	-	-1.22146	1.3747413	6.437813	-0.1436968	-0.43046302	-0.31124452	23.85	56.4	-51.600002	-	-	-	-	-	-	-	-	-
1531156403198	-	-	-0.9484278	1.346001	6.600674	-0.26460433	-0.37134084	-0.25691602	23.85	56.4	-51.600002	-	-	-	-	-	-	-	-	-
1531156403208	-	-	-0.6706055	1.2549903	7.1227884	-0.35089073	-0.24883544	-0.2302844	22.050001	57.9	-54.600002	-	-	-	-	-	-	-	-	-
1531156403219	-	-	-0.5125342	1.2693604	8.138277	-0.35941285	-0.142309	-0.2451981	22.050001	57.9	-54.600002	-	-	-	-	-	-	-	-	-
1531156403229	-	-	-0.7185059	1.341211	8.899893	-0.27046326	-0.112481594	-0.27875394	22.800001	56.7	-52.800003	-	-	-	-	-	-	-	-	-
1531156403239	-	-	-0.7759864	1.4801221	9.163345	-0.18843791	-0.09330683	-0.28674343	22.800001	56.7	-52.800003	-	-	-	-	-	-	-	-	-
1531156403250	-	-	-0.6562354	1.6813037	9.402847	-0.019593487	-0.051761515	-0.28567818	22.2	58.500004	-54.45	-	-	-	-	-	-	-	-	-
1531156403260	-	-	-0.6466553	1.8250049	9.383687	0.101846665	-0.021934113	-0.2760908	21.6	57.9	-53.4	-	-	-	-	-	-	-	-	-
1531156403270	-	-	-0.6322852	1.695674	9.254355	0.28027844	0.06701547	-0.24413283	21.6	57.9	-53.4	-	-	-	-	-	-	-	-	-
1531156403280	-	-	-0.57001466	1.5519727	9.268726	0.348988	0.13093135	-0.21803387	21.300001	58.350002	-52.65	-	-	-	-	-	-	-	-	-
1531156403291	-	-	-0.56522465	1.5615528	9.067544	0.38787016	0.18099877	-0.15411799	21.300001	58.350002	-52.65	-	-	-	-	-	-	-	-	-
1531156403301	-	-	-0.364043	1.4418018	9.105865	0.36603224	0.17780298	-0.14346534	22.5	58.800003	-53.250004	-	-	-	-	-	-	-	-	-
1531156403311	-	-	-0.60354495	1.3076807	9.335787	0.22541733	0.14211662	-0.10671373	22.5	58.800003	-53.250004	-	-	-	-	-	-	-	-	-
1531156403322	-	-	-0.56522465	1.2070899	9.6758795	0.13593511	0.1303987	-0.08221265	22.95	57.300003	-54.300003	-	-	-	-	-	-	-	-	-
1531156403332	-	-	-0.1580713	0.92926764	10.997931	0.05923608	0.19591248	-0.07901686	22.95	57.300003	-54.300003	-	-	-	-	-	-	-	-	-
1531156403341	-	-	-0.14370118	0.8430469	11.721226	0.07468242	0.2177504	-0.097658984	21.75	58.500004	-53.7	-	-	-	-	-	-	-	-	-
1531156403351	-	-	-0.25387207	0.488584	13.42169	0.27548477	0.24012095	-0.18501066	21.75	58.500004	-53.7	-	-	-	-	-	-	-	-	-
1531156403362	-	-	-0.2778223	0.39278322	13.713882	0.4384702	0.19484721	-0.21324016	21.45	57.15	-52.800003	-	-	-	-	-	-	-	-	-
1531156403371	-	-	-0.12454102	0.62749517	13.397739	0.6920032	-0.03152149	-0.2665034	21.45	57.15	-52.800003	-	-	-	-	-	-	-	-	-
1531156403381	-	-	-0.009580079	0.81909674	12.535533	0.77456117	-0.2546944	-0.29100448	23.25	56.4	-53.7	-	-	-	-	-	-	-	-	-
1531156403391	-	-	0.07185059	0.91010743	10.806329	0.7143737	-0.6286022	-0.3027224	23.25	56.4	-53.7	-	-	-	-	-	-	-	-	-
1531156403402	-	-	0.13891114	0.90052736	10.111773	0.58494407	-0.78998977	-0.30485293	22.800001	56.4	-53.7	-	-	-	-	-	-	-	-	-
1531156403412	-	-	-0.41194338	0.5221143	9.75252	0.3740217	-0.8677541	-0.36077932	22.800001	56.4	-53.7	-	-	-	-	-	-	-	-	-
1531156403422	-	-	-1.1496094	0.2921924	9.618399	0.23340681	-0.698377	-0.32988665	21.150002	55.350002	-54.45	-	-	-	-	-	-	-	-	-
1531156403432	-	-	-1.4274317	0.3065625	9.388477	0.06509504	-0.327665	-0.24253494	21.150002	55.350002	-54.45	-	-	-	-	-	-	-	-	-
1531156403443	-	-	-1.4849122	0.6945557	9.901011	-0.13304415	0.08885339	-0.12535585	22.2	55.65	-54.9	-	-	-	-	-	-	-	-	-
1531156403453	-	-	-1.2597803	0.8047266	10.887759	-0.27792013	0.43186855	0.009932728	22.2	55.65	-54.9	-	-	-	-	-	-	-	-	-
1531156403464	-	-	-0.98195803	0.6179151	11.639795	-0.36740234	0.6316056	0.16759187	21.150002	56.100002	-55.2	-	-	-	-	-	-	-	-	-
1531156403474	-	-	-0.4742139	0.1580713	12.075689	-0.39296868	0.64119303	0.21819194	21.150002	56.100002	-55.2	-	-	-	-	-	-	-	-	-
1531156403484	-	-	0.023950197	-0.18681154	12.300821	-0.40948027	0.57621187	0.222453	19.35	56.4	-54.000004	-	-	-	-	-	-	-	-	-
1531156403494	-	-	0.244292	-0.39757326	12.434942	-0.36740234	0.41375905	0.13030761	19.35	56.4	-54.000004	-	-	-	-	-	-	-	-	-
1531156403505	-	-	-0.06227051	-0.364043	12.319981	-0.3072149	0.27847046	0.049880143	22.5	57.45	-55.2	-	-	-	-	-	-	-	-	-
1531156403515	-	-	-0.49337405	-0.23471193	11.778707	-0.19802529	0.08938602	-0.057711564	22.5	57.45	-55.2	-	-	-	-	-	-	-	-	-
1531156403526	-	-	-0.8334668	0.19639161	10.916499	-0.12665257	0.019078568	-0.088604234	21.6	57.300003	-53.4	-	-	-	-	-	-	-	-	-
1531156403536	-	-	-1.2933106	0.4981641	9.575289	-0.13943574	0.017480671	-0.019362045	21.6	57.300003	-53.4	-	-	-	-	-	-	-	-	-
1531156403546	-	-	-1.3699512	0.4742139	8.8951025	-0.25075588	0.09204918	0.08237071	22.800001	57.15	-52.500004	-	-	-	-	-	-	-	-	-
1531156403557	-	-	-1.1064991	0.33530274	8.684341	-0.4000167	0.13887037	0.15450665	22.800001	57.15	-52.500004	-	-	-	-	-	-	-	-	-
1531156403567	-	-	-0.82388675	0.20118165	8.818462	-0.5337074	0.14206617	0.17368141	22.800001	55.65	-53.7	-	-	-	-	-	-	-	-	-
1531156403577	-	-	-0.6706055	0.15328126	8.885523	-0.6013517	0.119162984	0.17740984	22.800001	55.65	-53.7	-	-	-	-	-	-	-	-	-
1531156403587	-	-	-0.17723145	0.2203418	9.057964	-0.6785834	0.097325064	0.13266873	22.050001	57.9	-55.050003	-	-	-	-	-	-	-	-	-
1531156403598	-	-	0.009580079	0.28261232	9.254355	-0.66846335	0.04352921	0.078872874	22.050001	57.9	-55.050003	-	-	-	-	-	-	-	-	-
1531156403608	-	-	0.119750984	0.34009278	9.249566	-0.59922117	-0.011864543	-0.0020872173	22.35	57.300003	-53.850002	-	-	-	-	-	-	-	-	-
1531156403618	-	-	0.16765137	0.4263135	9.096285	-0.5337074	-0.02571298	-0.052154645	22.35	57.300003	-53.850002	-	-	-	-	-	-	-	-	-
1531156403628	-	-	0.21076173	0.5939649	8.804092	-0.41865882	-0.0012118988	-0.12778842	22.5	57.750004	-53.7	-	-	-	-	-	-	-	-	-
1531156403639	-	-	0.22513184	0.63707525	8.468789	-0.36273244	0.040866047	-0.17039901	22.5	57.750004	-53.7	-	-	-	-	-	-	-	-	-
1531156403648	-	-	0.06706055	0.8430469	8.147857	-0.30307764	0.1127714	-0.20022641	23.25	59.550003	-52.800003	-	-	-	-	-	-	-	-	-
1531156403658	-	-	-0.019160157	0.92926764	8.047266	-0.29508814	0.13567458	-0.22259696	23.25	59.550003	-52.800003	-	-	-	-	-	-	-	-	-
1531156403669	-	-	0.014370117	1.0681788	8.090376	-0.29295763	0.15378408	-0.25189173	21.75	57.750004	-52.500004	-	-	-	-	-	-	-	-	-
1531156403678	-	-	-0.028740235	1.101709	8.277188	-0.2844355	0.1559146	-0.26094648	21.75	57.750004	-52.500004	-	-	-	-	-	-	-	-	-
1531156403689	-	-	0.0047900393	1.1304493	8.746612	-0.23063967	0.14206617	-0.27639282	22.5	58.050003	-52.050003	-	-	-	-	-	-	-	-	-
1531156403700	-	-	-0.30177248	1.21188	8.665181	-0.16352801	0.13514195	-0.29716545	23.7	60.300003	-53.4	-	-	-	-	-	-	-	-	-
1531156403710	-	-	-0.4742139	1.2597803	8.53585	-0.09961214	0.14472933	-0.2913065	23.7	60.300003	-53.4	-	-	-	-	-	-	-	-	-
1531156403720	-	-	-0.52690434	1.2981006	8.49274	-0.0857637	0.17349148	-0.2715991	22.800001	60.15	-53.7	-	-	-	-	-	-	-	-	-
1531156403729	-	-	-0.6466553	1.4322218	8.56459	-0.09801424	0.19639467	-0.24336962	22.800001	60.15	-53.7	-	-	-	-	-	-	-	-	-
1531156403739	-	-	-0.67539555	1.4465919	8.693921	-0.110264786	0.20438415	-0.20928116	22.650002	62.100002	-53.100002	-	-	-	-	-	-	-	-	-
1531156403749	-	-	-0.8669971	1.4609619	9.034014	-0.1400922	0.18254623	-0.16187689	22.650002	62.100002	-53.100002	-	-	-	-	-	-	-	-	-
1531156403760	-	-	-0.9148975	1.4849122	9.4507475	-0.16193011	0.15804514	-0.11660315	22.650002	58.95	-53.850002	-	-	-	-	-	-	-	-	-
1531156403770	-	-	-0.20597169	1.1879297	10.844649	-0.14595115	0.062171336	-0.066003084	22.650002	58.95	-53.850002	-	-	-	-	-	-	-	-	-
1531156403780	-	-	0.047900394	1.0059083	11.553575	-0.08523107	-0.04648564	-0.08677574	24.0	61.050003	-53.100002	-	-	-	-	-	-	-	-	-
1531156403790	-	-	0.244292	0.5987549	11.979888	0.05698174	-0.319726	-0.17252953	24.0	61.050003	-53.100002	-	-	-	-	-	-	-	-	-
1531156403800	-	-	0.39278322	0.49337405	11.965518	0.122495495	-0.52106094	-0.23538014	23.25	61.2	-53.250004	-	-	-	-	-	-	-	-	-
1531156403811	-	-	0.3544629	0.5556446	11.7930765	0.1720303	-0.84543395	-0.33178654	23.25	61.2	-53.250004	-	-	-	-	-	-	-	-	-
1531156403820	-	-	0.25387207	0.6466553	11.721226	0.17895451	-0.9769941	-0.36108133	22.95	62.100002	-54.300003	-	-	-	-	-	-	-	-	-
1531156403831	-	-	-0.06706055	0.8334668	10.96919	0.14167026	-1.2976388	-0.3850498	22.95	62.100002	-54.300003	-	-	-	-	-	-	-	-	-
1531156403841	-	-	-0.038320314	0.86220706	10.485396	0.09639652	-1.2907145	-0.35362446	22.800001	60.9	-52.800003	-	-	-	-	-	-	-	-	-
1531156403850	-	-	-0.043110352	0.76161623	10.121353	0.02182801	-1.0781943	-0.25934857	22.800001	60.9	-52.800003	-	-	-	-	-	-	-	-	-
1531156403860	-	-	0.20118165	0.63707525	10.375225	0.003185882	-0.8347813	-0.20395483	20.7	59.850002	-53.7	-	-	-	-	-	-	-	-	-
1531156403870	-	-	0.35925296	0.43110353	10.902129	0.059112266	-0.35647762	-0.16933374	20.7	59.850002	-53.7	-	-	-	-	-	-	-	-	-
1531156403880	-	-	0.32093263	0.5987549	11.285333	0.12622392	-0.067790926	-0.15015899	19.050001	60.9	-52.800003	-	-	-	-	-	-	-	-	-
1531156403891	-	-	0.2921924	0.6658155	11.965518	0.23701143	0.21077573	-0.12778842	19.050001	60.9	-52.800003	-	-	-	-	-	-	-	-	-
1531156403901	-	-	0.14849122	0.81909674	12.042159	0.2689694	0.2571147	-0.12672316	19.35	61.500004	-53.7	-	-	-	-	-	-	-	-	-
1531156403912	-	-	-0.6466553	0.728086	11.826607	0.34087473	0.21397153	-0.108081035	19.35	61.500004	-53.7	-	-	-	-	-	-	-	-	-
1531156403922	-	-	-1.0825489	0.57959473	11.481724	0.33181998	0.15378408	-0.06333993	19.95	60.300003	-53.850002	-	-	-	-	-	-	-	-	-
1531156403932	-	-	-1.7435743	0.37362307	10.772799	0.24233775	0.07016082	0.03732757	19.95	60.300003	-53.850002	-	-	-	-	-	-	-	-	-
1531156403942	-	-	-1.9782863	0.3305127	10.389595	0.086809136	0.07122609	0.15716982	18.150002	61.350002	-53.100002	-	-	-	-	-	-	-	-	-
1531156403952	-	-	-2.0501368	0.46463382	10.116563	-0.11239532	0.24433155	0.34412375	18.150002	61.350002	-53.100002	-	-	-	-	-	-	-	-	-
1531156403963	-	-	-1.9160157	0.30177248	10.538086	-0.276446	0.4419381	0.5193597	20.400002	60.600002	-53.7	-	-	-	-	-	-	-	-	-
1531156403973	-	-	-1.4609619	-0.047900394	11.280542	-0.3978862	0.59427094	0.66689885	20.400002	60.600002	-53.7	-	-	-	-	-	-	-	-	-
1531156403983	-	-	-0.8813672	-0.6849756	12.061319	-0.47351995	0.6411426	0.74998945	19.800001	58.800003	-54.45	-	-	-	-	-	-	-	-	-
1531156403993	-	-	-0.45026368	-0.9580079	12.937896	-0.4857705	0.6320878	0.74626106	19.800001	58.800003	-54.45	-	-	-	-	-	-	-	-	-
1531156404003	-	-	-0.37362307	-1.3507911	13.3546295	-0.41599566	0.5324856	0.68873674	21.0	60.750004	-53.100002	-	-	-	-	-	-	-	-	-
1531156404013	-	-	-0.3305127	-1.585503	13.019327	-0.31479555	0.37695697	0.5720903	21.0	60.750004	-53.100002	-	-	-	-	-	-	-	-	-
1531156404023	-	-	-0.24908204	-1.7339942	12.473262	-0.22584598	0.20917784	0.41230068	21.300001	59.7	-53.850002	-	-	-	-	-	-	-	-	-
1531156404034	-	-	-0.17244141	-1.5807129	11.711646	-0.12943955	0.08720505	0.23866254	21.300001	59.7	-53.850002	-	-	-	-	-	-	-	-	-
1531156404044	-	-	-0.21076173	-1.2645704	11.160791	0.026621701	0.028615506	0.04478442	21.6	59.4	-52.65	-	-	-	-	-	-	-	-	-
1531156404054	-	-	-0.48379397	-0.7807764	10.370435	0.15818186	-0.013995072	-0.048426222	21.6	59.4	-52.65	-	-	-	-	-	-	-	-	-
1531156404065	-	-	-1.0681788	-0.3544629	9.469908	0.24340008	-0.0709826	-0.09635492	21.75	60.15	-53.250004	-	-	-	-	-	-	-	-	-
1531156404075	-	-	-1.705254	-0.07185059	8.272398	0.1975937	-0.16632378	-0.08250648	21.75	60.15	-53.250004	-	-	-	-	-	-	-	-	-
1531156404086	-	-	-2.308799	0.25866213	7.1371584	0.0058461037	-0.17963958	-0.010068491	21.75	60.9	-52.500004	-	-	-	-	-	-	-	-	-
1531156404096	-	-	-2.304009	0.5843848	6.964717	-0.28284055	-0.082700506	0.11137165	21.75	60.9	-52.500004	-	-	-	-	-	-	-	-	-
1531156404106	-	-	-1.7723145	0.7807764	8.085587	-0.52838403	0.049392283	0.22748548	20.550001	60.000004	-52.2	-	-	-	-	-	-	-	-	-
1531156404117	-	-	-1.4418018	0.5987549	9.024434	-0.56779885	0.091470234	0.26903078	20.550001	60.000004	-52.2	-	-	-	-	-	-	-	-	-
1531156404127	-	-	-0.852627	0.5939649	10.154883	-0.4804471	0.15804926	0.2743571	22.650002	60.000004	-54.300003	-	-	-	-	-	-	-	-	-
1531156404138	-	-	-0.56522465	0.64186525	10.461446	-0.35368064	0.17456084	0.26690027	23.7	58.95	-51.9	-	-	-	-	-	-	-	-	-
1531156404148	-	-	-0.34488282	0.6706055	10.633887	-0.13530144	0.0579144	0.20564756	23.7	58.95	-51.9	-	-	-	-	-	-	-	-	-
1531156404159	-	-	-0.34009278	0.732876	10.284214	0.023422966	-0.082700506	0.1518517	22.95	59.7	-53.850002	-	-	-	-	-	-	-	-	-
1531156404168	-	-	-0.42152345	0.7568262	9.369317	0.13101467	-0.24035965	0.10924113	22.95	59.7	-53.850002	-	-	-	-	-	-	-	-	-
1531156404178	-	-	-0.3544629	0.86220706	8.693921	0.15178734	-0.36765873	0.081011616	22.5	61.500004	-54.000004	-	-	-	-	-	-	-	-	-
1531156404189	-	-	-0.39757326	1.2070899	8.224498	0.16297261	-0.48537046	0.058108434	22.5	61.500004	-54.000004	-	-	-	-	-	-	-	-	-
1531156404199	-	-	-0.5556446	1.3268409	7.9227247	0.17735368	-0.5162631	0.052782115	22.050001	60.000004	-53.850002	-	-	-	-	-	-	-	-	-
1531156404209	-	-	-0.79035646	1.5519727	7.448511	0.23008427	-0.49868628	0.08420741	22.050001	60.000004	-53.850002	-	-	-	-	-	-	-	-	-
1531156404220	-	-	-0.9053174	1.719624	7.2760696	0.24979167	-0.4278462	0.11350218	21.0	60.300003	-53.100002	-	-	-	-	-	-	-	-	-
1531156404230	-	-	-0.7951465	1.695674	7.094048	0.27748853	-0.23343544	0.18540753	21.0	60.300003	-53.100002	-	-	-	-	-	-	-	-	-
1531156404240	-	-	-0.852627	1.6381935	7.1419487	0.29240224	-0.091755256	0.21683283	21.300001	58.95	-53.100002	-	-	-	-	-	-	-	-	-
1531156404251	-	-	-0.6849756	1.5328126	7.6257424	0.27589065	0.23741145	0.29406452	21.300001	58.95	-53.100002	-	-	-	-	-	-	-	-	-
1531156404261	-	-	-0.67539555	1.4992822	8.353828	0.2748254	0.39080954	0.34626245	21.0	59.4	-52.65	-	-	-	-	-	-	-	-	-
1531156404272	-	-	-0.34488282	1.3747413	9.139395	0.2870759	0.4627149	0.37289408	21.0	59.4	-52.65	-	-	-	-	-	-	-	-	-
1531156404282	-	-	-0.34488282	1.2789404	9.671089	0.29932645	0.46750858	0.37182882	21.45	58.500004	-54.9	-	-	-	-	-	-	-	-	-
1531156404294	-	-	-0.3305127	1.0394385	10.188414	0.32009912	0.45738858	0.37182882	21.45	58.500004	-54.9	-	-	-	-	-	-	-	-	-
1531156404303	-	-	-0.17723145	0.8765772	10.696157	0.35045916	0.43874645	0.34892562	22.35	58.65	-54.300003	-	-	-	-	-	-	-	-	-
1531156404314	-	-	0.12933107	0.7568262	11.06978	0.41597292	0.38601586	0.32229403	22.35	58.65	-54.300003	-	-	-	-	-	-	-	-	-
1531156404324	-	-	0.4263135	0.613125	11.232642	0.486813	0.29387048	0.26956344	23.550001	58.800003	-53.7	-	-	-	-	-	-	-	-	-
1531156404335	-	-	0.5556446	0.39278322	11.05541	0.5448699	0.13514607	0.20777808	23.550001	58.800003	-53.7	-	-	-	-	-	-	-	-	-
1531156404345	-	-	0.6658155	0.244292	10.413546	0.527293	-0.025708862	0.14972118	22.2	58.800003	-55.2	-	-	-	-	-	-	-	-	-
1531156404355	-	-	1.1064991	0.043110352	10.236314	0.43994138	-0.12158266	0.050651584	22.2	58.800003	-55.2	-	-	-	-	-	-	-	-	-
1531156404366	-	-	1.3220508	-0.033530276	10.514136	0.35898128	-0.20094487	-0.12724759	22.35	57.600002	-53.100002	-	-	-	-	-	-	-	-	-
1531156404376	-	-	1.2693604	-0.05269043	10.873389	0.3627097	-0.23343544	-0.23111087	22.35	57.600002	-53.100002	-	-	-	-	-	-	-	-	-
1531156404387	-	-	1.1352394	0.086220704	11.390714	0.4372782	-0.24195755	-0.39143318	23.7	57.600002	-53.850002	-	-	-	-	-	-	-	-	-
1531156404397	-	-	0.9867481	0.19639161	11.419454	0.49107406	-0.24408808	-0.47399116	22.800001	56.100002	-54.000004	-	-	-	-	-	-	-	-	-
1531156404407	-	-	0.63707525	0.45984375	11.419454	0.5587183	-0.2563386	-0.59756184	22.800001	56.100002	-54.000004	-	-	-	-	-	-	-	-	-
1531156404418	-	-	0.52690434	0.613125	11.223062	0.56617516	-0.2973513	-0.6529556	22.650002	55.500004	-54.600002	-	-	-	-	-	-	-	-	-
1531156404427	-	-	0.32093263	0.8909473	10.92608	0.56191415	-0.39375773	-0.72166514	22.650002	55.500004	-54.600002	-	-	-	-	-	-	-	-	-
1531156404437	-	-	0.19160157	1.101709	10.662627	0.53261936	-0.45181462	-0.73817676	22.35	56.250004	-55.500004	-	-	-	-	-	-	-	-	-
1531156404448	-	-	-0.1101709	1.1975098	10.169253	0.4287561	-0.45767358	-0.73498094	22.35	56.250004	-55.500004	-	-	-	-	-	-	-	-	-
1531156404458	-	-	-0.34967285	1.1735597	9.944121	0.31850123	-0.33463556	-0.6939683	23.400002	55.2	-55.050003	-	-	-	-	-	-	-	-	-
1531156404468	-	-	-0.8669971	1.1591895	10.087823	0.20611583	-0.094418414	-0.6268566	23.400002	55.2	-55.050003	-	-	-	-	-	-	-	-	-
1531156404479	-	-	-1.1160791	1.4034815	10.2315235	0.15178734	0.070697576	-0.5608102	21.300001	55.95	-56.250004	-	-	-	-	-	-	-	-	-
1531156404488	-	-	-1.3603711	1.3843213	10.653048	0.07295777	0.33807895	-0.39942265	21.300001	55.95	-56.250004	-	-	-	-	-	-	-	-	-
1531156404498	-	-	-1.3124708	1.4513819	11.064991	0.017031379	0.46750858	-0.27159092	20.25	55.500004	-55.500004	-	-	-	-	-	-	-	-	-
1531156404508	-	-	-1.0154883	1.0729688	11.706856	-0.07830979	0.54633814	-0.1043444	20.25	55.500004	-55.500004	-	-	-	-	-	-	-	-	-
1531156404519	-	-	-0.8095166	0.9148975	12.027788	-0.14009513	0.5505992	-0.03616747	21.150002	55.350002	-55.65	-	-	-	-	-	-	-	-	-
1531156404529	-	-	-0.5029541	0.6227051	12.679234	-0.22584891	0.46750858	0.024019971	21.150002	55.350002	-55.65	-	-	-	-	-	-	-	-	-
1531156404539	-	-	-0.38320315	0.5221143	13.004956	-0.24768683	0.39560324	0.024552604	21.150002	58.050003	-54.9	-	-	-	-	-	-	-	-	-
1531156404549	-	-	-0.4981641	0.42152345	13.167818	-0.25514367	0.19799668	0.004312579	21.150002	58.050003	-54.9	-	-	-	-	-	-	-	-	-
1531156404559	-	-	-0.75203615	0.44547364	12.779825	-0.24502367	0.01796698	-0.0031442721	22.800001	56.4	-56.100002	-	-	-	-	-	-	-	-	-
1531156404570	-	-	-0.9532178	0.613125	11.644586	-0.27218792	-0.23982702	-0.0015463755	22.800001	56.4	-56.100002	-	-	-	-	-	-	-	-	-
1531156404579	-	-	-1.0873389	0.7568262	10.882969	-0.32917956	-0.40600827	0.032542087	22.5	57.15	-54.45	-	-	-	-	-	-	-	-	-
1531156404589	-	-	-1.1496094	1.0298585	9.901011	-0.43996707	-0.59402746	0.09379479	22.5	57.15	-54.45	-	-	-	-	-	-	-	-	-
1531156404600	-	-	-1.0729688	0.9963282	9.0148535	-0.5768536	-0.7527518	0.17422226	22.2	56.100002	-55.65	-	-	-	-	-	-	-	-	-
1531156404610	-	-	-1.1496094	0.97237796	8.248447	-0.7132074	-0.8262551	0.29459715	22.2	56.100002	-55.65	-	-	-	-	-	-	-	-	-
1531156404620	-	-	-1.2022998	0.9244776	8.061636	-0.7643401	-0.7373055	0.35052353	20.550001	55.95	-55.050003	-	-	-	-	-	-	-	-	-
1531156404631	-	-	-0.62749517	0.8909473	8.214917	-0.75901383	-0.42731357	0.4277552	20.550001	55.95	-55.050003	-	-	-	-	-	-	-	-	-
1531156404641	-	-	-0.13891114	0.9627979	8.847202	-0.64609575	-0.11519107	0.43894047	21.150002	56.7	-55.65	-	-	-	-	-	-	-	-	-
1531156404651	-	-	0.45984375	0.86220706	9.359736	-0.4634029	0.18468086	0.40911308	21.150002	56.7	-55.65	-	-	-	-	-	-	-	-	-
1531156404662	-	-	0.9867481	0.60833496	9.75731	-0.25248054	0.30825156	0.3420014	19.35	57.750004	-54.000004	-	-	-	-	-	-	-	-	-
1531156404671	-	-	1.101709	0.5412744	9.584868	-0.049015015	0.26883677	0.22215916	19.35	57.750004	-54.000004	-	-	-	-	-	-	-	-	-
1531156404681	-	-	0.89573735	0.52690434	9.220825	0.06976197	0.12449343	0.10125164	20.25	57.9	-56.250004	-	-	-	-	-	-	-	-	-
1531156404691	-	-	0.5556446	0.8334668	8.804092	0.11450308	-0.07630892	0.023487339	20.25	57.9	-56.250004	-	-	-	-	-	-	-	-	-
1531156404701	-	-	0.20597169	0.9532178	8.291558	0.087338835	-0.32291764	-0.021253768	22.650002	56.550003	-54.300003	-	-	-	-	-	-	-	-	-
1531156404712	-	-	-0.009580079	1.092129	7.697593	0.015433484	-0.4763157	-0.027645355	22.650002	56.550003	-54.300003	-	-	-	-	-	-	-	-	-
1531156404722	-	-	0.047900394	1.092129	7.7167535	-0.005339173	-0.45234728	-0.035102203	20.550001	58.350002	-54.300003	-	-	-	-	-	-	-	-	-
1531156404732	-	-	0.29698244	1.0681788	7.817344	0.030879818	-0.36499557	-0.05108117	20.550001	58.350002	-54.300003	-	-	-	-	-	-	-	-	-
1531156404743	-	-	0.36883304	0.9436377	8.133487	0.10704623	-0.21106488	-0.08357174	21.300001	57.600002	-55.95	-	-	-	-	-	-	-	-	-
1531156404753	-	-	0.32572266	0.92926764	8.425679	0.24126954	-0.037959404	-0.13363917	21.300001	57.600002	-55.95	-	-	-	-	-	-	-	-	-
1531156404763	-	-	0.014370117	0.93405765	8.53106	0.38561288	0.11756921	-0.1687929	20.550001	58.350002	-54.600002	-	-	-	-	-	-	-	-	-
1531156404774	-	-	-0.26345217	1.1064991	8.262817	0.47083405	0.2182367	-0.16506447	20.550001	58.350002	-54.600002	-	-	-	-	-	-	-	-	-
1531156404784	-	-	-0.6227051	1.2166699	7.893985	0.43301716	0.23261777	-0.14535707	20.7	56.7	-56.100002	-	-	-	-	-	-	-	-	-
1531156404795	-	-	-0.86220706	1.346001	7.9562554	0.36750337	0.21131247	-0.099018075	20.7	56.7	-56.100002	-	-	-	-	-	-	-	-	-
1531156404804	-	-	-1.1256592	1.4992822	8.3250885	0.21357268	0.16816926	-0.009003227	20.7	57.750004	-54.45	-	-	-	-	-	-	-	-	-
1531156404814	-	-	-1.101709	1.5232325	8.823253	0.15018944	0.13141765	0.055445272	20.7	57.750004	-54.45	-	-	-	-	-	-	-	-	-
1531156404824	-	-	-0.9053174	1.3795313	9.316627	0.1214273	0.031815417	0.12841588	21.0	53.850002	-55.500004	-	-	-	-	-	-	-	-	-
1531156404835	-	-	-0.8669971	1.2406201	9.402847	0.110242024	-0.0060014697	0.17582016	21.0	53.850002	-55.500004	-	-	-	-	-	-	-	-	-
1531156404845	-	-	-0.51732427	1.2022998	9.580078	0.071359865	-0.02996992	0.23387706	20.1	56.100002	-54.9	-	-	-	-	-	-	-	-	-
1531156404856	-	-	-0.31135255	1.22625	9.575289	0.06496828	-0.052340474	0.25837815	21.45	55.350002	-55.65	-	-	-	-	-	-	-	-	-
1531156404866	-	-	-0.23950197	1.1735597	9.83874	0.056446165	-0.041687828	0.26317185	21.45	55.350002	-55.65	-	-	-	-	-	-	-	-	-
1531156404876	-	-	-0.17244141	1.1448194	9.958491	0.06017459	-0.012393057	0.2754224	20.400002	55.050003	-55.2	-	-	-	-	-	-	-	-	-
1531156404887	-	-	0.4023633	0.9053174	10.394385	0.10278517	-0.0060014697	0.24346444	20.400002	55.050003	-55.2	-	-	-	-	-	-	-	-	-
1531156404897	-	-	0.30177248	0.7711963	10.274634	0.1379389	-6.7514763E-4	0.20831072	21.150002	54.000004	-55.2	-	-	-	-	-	-	-	-	-
1531156404907	-	-	0.15328126	0.79993653	9.843531	0.13261257	0.039804902	0.1683633	21.150002	54.000004	-55.2	-	-	-	-	-	-	-	-	-
1531156404917	-	-	0.12933107	0.8334668	9.718989	0.08254515	0.09892708	0.16037382	21.0	53.550003	-55.050003	-	-	-	-	-	-	-	-	-
1531156404928	-	-	0.0	0.93405765	10.269844	-0.0096002305	0.21450827	0.17102647	21.0	53.550003	-55.050003	-	-	-	-	-	-	-	-	-
1531156404938	-	-	-0.019160157	0.8765772	11.127261	-0.025046567	0.26830414	0.15877593	20.7	55.65	-54.9	-	-	-	-	-	-	-	-	-
1531156404949	-	-	0.19160157	0.9196875	11.855348	0.060707223	0.25498834	0.09858848	20.7	55.65	-54.9	-	-	-	-	-	-	-	-	-
1531156404958	-	-	0.15328126	0.9867481	11.951148	0.109176755	0.2166388	0.058108434	22.35	53.850002	-55.500004	-	-	-	-	-	-	-	-	-
1531156404968	-	-	-0.09580079	1.0394385	11.567945	0.20771372	0.16550611	0.0027146824	22.35	53.850002	-55.500004	-	-	-	-	-	-	-	-	-
1531156404978	-	-	-0.34009278	0.9627979	11.060201	0.2306169	0.15964715	-0.0068726977	21.75	53.7	-54.45	-	-	-	-	-	-	-	-	-
1531156404989	-	-	-0.9963282	0.852627	10.868599	0.21463794	0.17402822	0.01656312	21.75	53.7	-54.45	-	-	-	-	-	-	-	-	-
1531156404999	-	-	-1.3172607	0.7376661	10.380015	0.14273259	0.19906193	0.085805304	22.35	54.45	-53.4	-	-	-	-	-	-	-	-	-
1531156405009	-	-	-1.4944923	0.8334668	9.992022	0.0026503103	0.3087842	0.19126649	22.35	54.45	-53.4	-	-	-	-	-	-	-	-	-
1531156405020	-	-	-1.4465919	0.81909674	10.356065	-0.115594044	0.41744116	0.28181398	21.75	54.300003	-55.2	-	-	-	-	-	-	-	-	-
1531156405030	-	-	-1.2310401	0.5508545	11.371553	-0.26260054	0.53089184	0.42668992	21.75	54.300003	-55.2	-	-	-	-	-	-	-	-	-
1531156405040	-	-	-0.97237796	-0.014370117	12.20981	-0.27272055	0.52183706	0.46610472	23.25	53.250004	-55.65	-	-	-	-	-	-	-	-	-
1531156405051	-	-	-0.76161623	-0.3879932	12.387041	-0.2471542	0.41211483	0.4607784	23.25	53.250004	-55.65	-	-	-	-	-	-	-	-	-
1531156405060	-	-	-0.852627	-0.51732427	12.358301	-0.21839206	0.27522835	0.41870046	23.25	54.000004	-54.000004	-	-	-	-	-	-	-	-	-
1531156405070	-	-	-1.2885206	-0.45984375	11.472144	-0.20667608	0.03820969	0.3457352	23.25	54.000004	-54.000004	-	-	-	-	-	-	-	-	-
1531156405080	-	-	-1.6860938	-0.3879932	10.365645	-0.27698353	-0.086958885	0.3292236	21.45	55.350002	-54.45	-	-	-	-	-	-	-	-	-
1531156405091	-	-	-1.7627344	-0.2778223	9.75731	-0.40055418	-0.108796805	0.37343207	21.45	55.350002	-54.45	-	-	-	-	-	-	-	-	-
1531156405101	-	-	-1.5663428	-0.033530276	9.814791	-0.49429747	-0.027304074	0.4432069	23.25	52.65	-55.65	-	-	-	-	-	-	-	-	-
1531156405112	-	-	-1.3268409	-0.06706055	9.8866415	-0.5060154	0.07176552	0.47995853	23.25	52.65	-55.65	-	-	-	-	-	-	-	-	-
1531156405121	-	-	-1.1064991	-0.16286133	10.015972	-0.49056903	0.1671067	0.49647012	23.85	54.300003	-54.9	-	-	-	-	-	-	-	-	-
1531156405131	-	-	-0.5364844	-0.244292	10.308165	-0.44636056	0.28109	0.45812058	23.85	54.300003	-54.9	-	-	-	-	-	-	-	-	-
1531156405142	-	-	-0.100590825	-0.19160157	10.4566555	-0.37818363	0.30559108	0.38728052	24.150002	54.750004	-56.850002	-	-	-	-	-	-	-	-	-
1531156405151	-	-	0.09101075	-0.1101709	10.657837	-0.29935408	0.30559108	0.2977983	24.150002	54.750004	-56.850002	-	-	-	-	-	-	-	-	-
1531156405161	-	-	-0.019160157	-0.023950197	10.494976	-0.1411623	0.21610886	0.13481282	23.550001	54.750004	-53.250004	-	-	-	-	-	-	-	-	-
1531156405171	-	-	-0.32572266	0.35925296	10.001602	-0.014395839	0.10585398	0.021362165	23.550001	54.750004	-53.250004	-	-	-	-	-	-	-	-	-
1531156405182	-	-	-0.732876	0.79993653	9.2256155	0.06656426	-0.020379854	-0.036694746	24.900002	55.050003	-53.7	-	-	-	-	-	-	-	-	-
1531156405192	-	-	-1.1112891	1.2789404	8.4304695	0.07774954	-0.10826417	-0.04148844	24.900002	55.050003	-53.7	-	-	-	-	-	-	-	-	-
1531156405202	-	-	-1.331631	1.6813037	7.544312	0.03780212	-0.11252523	0.02509059	24.6	55.050003	-52.800003	-	-	-	-	-	-	-	-	-
1531156405213	-	-	-1.456172	1.7531544	7.165899	-0.046353772	-0.060327273	0.115105435	24.6	55.050003	-52.800003	-	-	-	-	-	-	-	-	-
1531156405223	-	-	-1.0585986	1.9064356	7.27128	-0.1608697	-0.022510383	0.22109924	24.0	55.500004	-53.4	-	-	-	-	-	-	-	-	-
1531156405233	-	-	-0.75203615	1.9830762	7.5012016	-0.1986866	-0.015053531	0.25572035	24.0	55.500004	-53.4	-	-	-	-	-	-	-	-	-
1531156405244	-	-	-0.4167334	1.9160157	7.9227247	-0.17098972	-0.064055696	0.26690564	23.550001	55.350002	-54.45	-	-	-	-	-	-	-	-	-
1531156405254	-	-	-0.39757326	1.8441651	7.8365045	-0.13583599	-0.12211261	0.25891614	23.550001	55.350002	-54.45	-	-	-	-	-	-	-	-	-
1531156405264	-	-	-0.34009278	1.9591261	7.247329	-0.15447812	-0.17218003	0.26211193	24.150002	54.000004	-54.000004	-	-	-	-	-	-	-	-	-
1531156405274	-	-	-0.18681154	2.0261867	7.223379	-0.20134975	-0.16738634	0.25678563	24.150002	54.750004	-54.45	-	-	-	-	-	-	-	-	-
1531156405285	-	-	-0.31135255	2.0261867	7.544312	-0.2785814	-0.11731892	0.24986137	24.150002	54.750004	-54.45	-	-	-	-	-	-	-	-	-
1531156405294	-	-	-0.34488282	2.1124072	8.138277	-0.2785814	-0.056066215	0.2647751	24.150002	54.750004	-54.45	-	-	-	-	-	-	-	-	-
1531156405304	-	-	-0.16765137	2.1746778	8.919053	-0.20401292	0.10265819	0.28394985	23.7	55.2	-53.4	-	-	-	-	-	-	-	-	-
1531156405314	-	-	0.014370117	2.1459377	9.311836	-0.13690126	0.19959727	0.27862355	25.650002	54.300003	-54.45	-	-	-	-	-	-	-	-	-
1531156405325	-	-	0.14849122	2.074087	9.872271	0.013301037	0.34926692	0.2748951	25.650002	54.300003	-54.45	-	-	-	-	-	-	-	-	-
1531156405335	-	-	0.244292	1.9830762	10.150093	0.09798957	0.4051933	0.25039402	24.900002	53.7	-54.000004	-	-	-	-	-	-	-	-	-
1531156405345	-	-	0.17244141	1.8681153	10.3512745	0.19226547	0.37962696	0.2088487	24.900002	53.7	-54.000004	-	-	-	-	-	-	-	-	-
1531156405356	-	-	0.081430666	1.6525636	10.380015	0.19386336	0.27736157	0.15025915	25.050001	54.45	-53.850002	-	-	-	-	-	-	-	-	-
1531156405366	-	-	-0.047900394	1.6669337	10.5764065	0.1597749	0.12076768	0.0847454	25.050001	54.45	-53.850002	-	-	-	-	-	-	-	-	-
1531156405376	-	-	-0.12933107	1.719624	10.763218	0.12515381	0.01903493	0.06290748	25.050001	53.550003	-53.100002	-	-	-	-	-	-	-	-	-
1531156405387	-	-	-0.68976563	1.9830762	11.194322	0.10331589	-0.1503421	0.050124306	25.050001	53.550003	-53.100002	-	-	-	-	-	-	-	-	-
1531156405398	-	-	-0.613125	2.088457	11.385923	0.1150338	-0.2195843	0.07675592	25.650002	52.95	-53.7	-	-	-	-	-	-	-	-	-
1531156405408	-	-	-0.09580079	1.8441651	11.630216	0.18747178	-0.27178225	0.08581066	25.650002	52.95	-53.7	-	-	-	-	-	-	-	-	-
1531156405418	-	-	0.0	1.6765138	11.587105	0.23807183	-0.22810641	0.050124306	25.35	53.850002	-52.65	-	-	-	-	-	-	-	-	-
1531156405429	-	-	0.1580713	1.3795313	11.941567	0.31956458	-0.042750407	-0.013791563	25.35	53.850002	-52.65	-	-	-	-	-	-	-	-	-
1531156405439	-	-	0.21555176	1.2454102	12.382252	0.3840131	0.10798451	-0.0771748	24.900002	52.95	-52.800003	-	-	-	-	-	-	-	-	-
1531156405449	-	-	0.32572266	1.1160791	12.866045	0.4607121	0.23901205	-0.15014543	24.900002	52.95	-52.800003	-	-	-	-	-	-	-	-	-
1531156405460	-	-	0.16765137	0.76161623	13.38816	0.5198343	0.26883945	-0.21832235	25.800001	53.100002	-54.300003	-	-	-	-	-	-	-	-	-
1531156405470	-	-	0.028740235	0.6658155	13.51749	0.57522804	0.13568139	-0.29235822	25.800001	53.100002	-54.300003	-	-	-	-	-	-	-	-	-
1531156405481	-	-	-0.14370118	0.8334668	13.119918	0.5837501	-0.2595317	-0.36106777	25.050001	52.500004	-55.050003	-	-	-	-	-	-	-	-	-
1531156405491	-	-	-0.31135255	0.91010743	11.898458	0.53261745	-0.6824417	-0.40261307	25.050001	52.500004	-55.050003	-	-	-	-	-	-	-	-	-
1531156405501	-	-	-0.23471193	0.9148975	10.408755	0.40052468	-0.9349094	-0.43084258	25.050001	52.050003	-54.600002	-	-	-	-	-	-	-	-	-
1531156405511	-	-	-0.40715334	0.7759864	9.407638	0.23274551	-1.0456969	-0.4542784	25.050001	52.050003	-54.600002	-	-	-	-	-	-	-	-	-
1531156405522	-	-	-0.6610254	0.6945557	8.770562	0.07615165	-1.003619	-0.4990195	25.050001	52.500004	-53.850002	-	-	-	-	-	-	-	-	-
1531156405532	-	-	-1.096919	0.8095166	8.473579	-0.056473784	-0.7516839	-0.5059437	25.050001	52.500004	-53.850002	-	-	-	-	-	-	-	-	-
1531156405543	-	-	-1.0442286	1.1879297	8.52627	-0.17258762	-0.17111477	-0.3765141	24.0	51.750004	-55.95	-	-	-	-	-	-	-	-	-
1531156405553	-	-	-0.81909674	1.2693604	9.144185	-0.22265504	0.2715026	-0.2524108	24.0	51.750004	-55.95	-	-	-	-	-	-	-	-	-
1531156405563	-	-	-0.05748047	1.1448194	11.132051	-0.18856658	0.88296443	-0.025509471	23.25	51.300003	-54.9	-	-	-	-	-	-	-	-	-
1531156405573	-	-	0.4981641	0.6179151	12.061319	-0.11240017	1.0150572	0.030949544	22.800001	53.250004	-55.2	-	-	-	-	-	-	-	-	-
1531156405584	-	-	1.2885206	-0.49337405	13.091177	0.019692624	1.0097309	-0.060663197	22.800001	53.250004	-55.2	-	-	-	-	-	-	-	-	-
1531156405595	-	-	1.456172	-0.7807764	13.225299	0.14113277	0.8643223	-0.25028026	23.25	51.9	-54.45	-	-	-	-	-	-	-	-	-
1531156405605	-	-	0.93405765	-0.7951465	12.664864	0.2817477	0.48721868	-0.5490869	23.25	51.9	-54.45	-	-	-	-	-	-	-	-	-
1531156405616	-	-	0.38320315	-0.50774413	11.769127	0.30784667	0.3109174	-0.6476239	24.0	52.050003	-54.600002	-	-	-	-	-	-	-	-	-
1531156405626	-	-	-0.8143067	0.18681154	9.541759	0.2535182	-0.058729373	-0.77705353	24.0	52.050003	-54.600002	-	-	-	-	-	-	-	-	-
1531156405636	-	-	-1.6094532	0.5939649	8.296348	0.098522194	-0.10773154	-0.6971587	25.050001	51.45	-53.850002	-	-	-	-	-	-	-	-	-
1531156405647	-	-	-2.4620802	0.732876	7.999366	-0.11346543	0.014241242	-0.5187269	25.050001	51.45	-53.850002	-	-	-	-	-	-	-	-	-
1531156405657	-	-	-2.3902297	0.7711963	8.387359	-0.27751616	0.28854686	-0.30993506	25.35	52.800003	-54.300003	-	-	-	-	-	-	-	-	-
1531156405667	-	-	-1.5088624	0.34967285	9.383687	-0.38297734	0.70027155	-0.13789488	25.35	52.800003	-54.300003	-	-	-	-	-	-	-	-	-
1531156405677	-	-	-1.0154883	0.1820215	10.145303	-0.40481526	0.9271729	-0.08516428	23.85	52.65	-52.500004	-	-	-	-	-	-	-	-	-
1531156405688	-	-	-0.27303225	-0.023950197	11.357183	-0.3462257	1.1333016	-0.06652215	23.85	52.65	-52.500004	-	-	-	-	-	-	-	-	-
1531156405698	-	-	0.22992188	-0.27303225	12.1235895	-0.26579824	1.1045394	-0.11445905	22.95	54.9	-53.100002	-	-	-	-	-	-	-	-	-
1531156405709	-	-	0.3305127	-0.4167334	12.008629	-0.064463265	0.8083959	-0.26679185	22.95	54.9	-53.100002	-	-	-	-	-	-	-	-	-
1531156405719	-	-	0.16765137	-0.35925296	11.553575	0.038334753	0.5862883	-0.37598148	27.150002	52.050003	-51.9	-	-	-	-	-	-	-	-	-
1531156405729	-	-	-0.2203418	-0.12454102	10.97877	0.19386336	0.24700153	-0.5165964	27.150002	52.050003	-51.9	-	-	-	-	-	-	-	-	-
1531156405740	-	-	-0.46463382	0.40715334	9.74294	0.30145508	-0.07044728	-0.56772906	27.6	53.250004	-52.800003	-	-	-	-	-	-	-	-	-
1531156405750	-	-	-0.64186525	0.8095166	8.919053	0.3430004	-0.24728118	-0.55228275	27.6	53.250004	-52.800003	-	-	-	-	-	-	-	-	-
1531156405762	-	-	-0.728086	1.0442286	8.0999565	0.33181512	-0.46139932	-0.5000848	27.900002	54.45	-53.850002	-	-	-	-	-	-	-	-	-
1531156405772	-	-	-0.8765772	1.0442286	7.7311234	0.3163688	-0.57538265	-0.45321316	27.900002	54.45	-53.850002	-	-	-	-	-	-	-	-	-
1531156405783	-	-	-0.6706055	1.101709	7.0365677	0.27429083	-0.71280175	-0.38769937	26.250002	53.250004	-53.250004	-	-	-	-	-	-	-	-	-
1531156405793	-	-	-0.5364844	1.1831397	6.686895	0.24286552	-0.7314439	-0.36053514	25.35	53.850002	-51.9	-	-	-	-	-	-	-	-	-
1531156405802	-	-	-0.30177248	1.1064991	6.4330225	0.20504864	-0.6323743	-0.35893723	25.35	53.850002	-51.9	-	-	-	-	-	-	-	-	-
1531156405813	-	-	-0.2682422	1.1831397	6.5144534	0.18427598	-0.5450226	-0.3765141	25.35	53.850002	-51.9	-	-	-	-	-	-	-	-	-
1531156405823	-	-	-0.44547364	1.2022998	6.8497562	0.20238547	-0.3916245	-0.39515623	24.750002	53.550003	-51.45	-	-	-	-	-	-	-	-	-
1531156405833	-	-	-0.6562354	1.4034815	7.247329	0.23647393	-0.29521808	-0.40261307	25.650002	52.65	-53.7	-	-	-	-	-	-	-	-	-
1531156405843	-	-	-1.4849122	1.7531544	7.5395217	0.31690142	-0.16951688	-0.32751194	25.650002	52.65	-53.7	-	-	-	-	-	-	-	-	-
1531156405854	-	-	-1.8106349	2.0453467	7.654483	0.3296846	-0.11731892	-0.19861495	25.050001	52.800003	-52.65	-	-	-	-	-	-	-	-	-
1531156405864	-	-	-1.954336	2.318379	7.606582	0.26417083	-0.108796805	-0.014856827	25.050001	52.800003	-52.65	-	-	-	-	-	-	-	-	-
1531156405874	-	-	-1.7962648	2.3662794	7.6449027	0.18640651	-0.115721025	0.10871385	24.45	53.850002	-53.850002	-	-	-	-	-	-	-	-	-
1531156405884	-	-	-1.4418018	2.2465284	8.224498	0.045258973	-0.12317787	0.24773085	24.45	53.850002	-53.850002	-	-	-	-	-	-	-	-	-
1531156405894	-	-	-1.22625	1.8537452	8.698711	-0.025048483	-0.15247265	0.312712	24.6	52.350002	-52.500004	-	-	-	-	-	-	-	-	-
1531156405905	-	-	-0.87178713	1.5280225	9.493857	-0.08523592	-0.2360959	0.30898356	24.6	52.350002	-52.500004	-	-	-	-	-	-	-	-	-
1531156405915	-	-	-0.8143067	1.3220508	9.867481	-0.09375804	-0.28030437	0.30898356	23.25	51.600002	-53.7	-	-	-	-	-	-	-	-	-
1531156405925	-	-	-0.98195803	1.2454102	10.274634	-0.10068226	-0.37298238	0.22962137	23.25	51.600002	-53.7	-	-	-	-	-	-	-	-	-
1531156405935	-	-	-1.3507911	1.2789404	10.4566555	-0.11879175	-0.41825613	0.24293716	24.6	52.350002	-54.000004	-	-	-	-	-	-	-	-	-
1531156405945	-	-	-1.590293	1.3555812	10.542876	-0.1592718	-0.4012119	0.28661302	24.6	52.350002	-54.000004	-	-	-	-	-	-	-	-	-
1531156405956	-	-	-1.4609619	1.4370118	10.887759	-0.20081712	-0.2957507	0.34147415	22.650002	52.500004	-53.850002	-	-	-	-	-	-	-	-	-
1531156405966	-	-	-0.9627979	1.4513819	11.366763	-0.24768876	-0.14128736	0.3856826	22.650002	52.500004	-53.850002	-	-	-	-	-	-	-	-	-
1531156405976	-	-	-0.28740236	1.2597803	12.291241	-0.2402319	0.026491782	0.39154157	23.25	52.95	-55.2	-	-	-	-	-	-	-	-	-
1531156405986	-	-	0.27303225	1.1064991	13.551021	-0.0948233	0.12715928	0.28075406	23.25	52.95	-55.2	-	-	-	-	-	-	-	-	-
1531156405996	-	-	0.29698244	1.0633887	13.871954	0.03354106	0.095201336	0.18328236	22.650002	52.050003	-53.100002	-	-	-	-	-	-	-	-	-
1531156406006	-	-	0.043110352	1.1687696	13.158237	0.22315814	0.031818103	0.029884279	22.650002	52.050003	-53.100002	-	-	-	-	-	-	-	-	-
1531156406017	-	-	-0.2921924	1.0729688	12.20023	0.24606131	-0.010259842	-0.019650517	22.2	53.7	-54.000004	-	-	-	-	-	-	-	-	-
1531156406027	-	-	-1.1352394	1.0346485	10.648257	0.10704432	-0.14075473	-0.08037059	22.2	53.7	-54.000004	-	-	-	-	-	-	-	-	-
1531156406037	-	-	-2.0166066	1.0154883	9.704619	-0.1294444	-0.09494837	-0.03776001	22.050001	53.550003	-53.4	-	-	-	-	-	-	-	-	-
1531156406047	-	-	-2.3662794	1.1496094	9.704619	-0.39149943	0.08348343	0.060244318	22.050001	53.550003	-53.4	-	-	-	-	-	-	-	-	-
1531156406057	-	-	-2.1171973	1.1975098	10.849439	-0.58750814	0.35406062	0.15718338	22.800001	51.9	-52.500004	-	-	-	-	-	-	-	-	-
1531156406067	-	-	-1.3651612	0.85741705	12.18586	-0.61041135	0.5932125	0.1955329	22.800001	51.9	-52.500004	-	-	-	-	-	-	-	-	-
1531156406078	-	-	-0.9580079	0.4406836	13.167818	-0.5118744	0.688021	0.16570549	21.45	54.300003	-52.500004	-	-	-	-	-	-	-	-	-
1531156406088	-	-	-0.8286768	0.24908204	13.40732	-0.23490559	0.66192204	0.07462539	21.45	54.300003	-52.500004	-	-	-	-	-	-	-	-	-
1531156406098	-	-	-0.87178713	-0.028740235	13.033697	0.015431566	0.47550076	-0.038292646	22.95	53.550003	-54.300003	-	-	-	-	-	-	-	-	-
1531156406108	-	-	-1.2693604	-0.033530276	11.673326	0.19066757	0.14154035	-0.13629699	22.95	53.550003	-54.300003	-	-	-	-	-	-	-	-	-
1531156406118	-	-	-2.0549269	0.11496094	9.73815	0.1880044	-0.14608106	-0.16399385	24.900002	54.750004	-51.600002	-	-	-	-	-	-	-	-	-
1531156406128	-	-	-2.687212	0.4023633	7.654483	-0.09855173	-0.2408896	-0.053738978	24.900002	54.750004	-51.600002	-	-	-	-	-	-	-	-	-
1531156406139	-	-	-2.567461	0.5125342	7.697593	-0.41866368	-0.13276525	0.08847383	24.45	55.500004	-53.850002	-	-	-	-	-	-	-	-	-
1531156406149	-	-	-2.1363575	0.45505372	8.51669	-0.6434345	0.03607916	0.21470766	24.45	55.500004	-53.850002	-	-	-	-	-	-	-	-	-
1531156406159	-	-	-1.456172	0.29698244	9.896221	-0.69989353	0.2533931	0.30951622	22.800001	52.95	-52.500004	-	-	-	-	-	-	-	-	-
1531156406169	-	-	-0.9627979	0.10538086	11.299703	-0.6002913	0.456326	0.34200677	22.800001	52.95	-52.500004	-	-	-	-	-	-	-	-	-
1531156406179	-	-	-0.12454102	-0.28740236	12.133169	-0.40694577	0.50479555	0.3031246	23.400002	56.250004	-52.2	-	-	-	-	-	-	-	-	-
1531156406189	-	-	0.4167334	-0.46463382	12.410992	-0.1789792	0.46538076	0.17955393	23.400002	56.250004	-52.2	-	-	-	-	-	-	-	-	-
1531156406200	-	-	0.56522465	-0.46942386	12.21939	0.07082532	0.33009216	0.02455796	26.1	55.2	-53.100002	-	-	-	-	-	-	-	-	-
1531156406210	-	-	0.2682422	-0.19639161	11.529625	0.25990978	0.05685182	-0.118720114	26.1	55.2	-53.100002	-	-	-	-	-	-	-	-	-
1531156406220	-	-	-0.05748047	0.1580713	10.317744	0.34726146	-0.2494117	-0.23110552	25.35	53.850002	-51.9	-	-	-	-	-	-	-	-	-
1531156406230	-	-	-0.63707525	0.56522465	9.115445	0.35045725	-0.5157278	-0.24974765	25.35	53.850002	-51.9	-	-	-	-	-	-	-	-	-
1531156406241	-	-	-1.2885206	0.9627979	7.7502837	0.2753561	-0.7389007	-0.17837493	24.45	54.45	-52.65	-	-	-	-	-	-	-	-	-
1531156406251	-	-	-1.3507911	1.1448194	7.223379	0.19972232	-0.7831092	-0.095816925	24.45	54.45	-52.65	-	-	-	-	-	-	-	-	-
1531156406261	-	-	-1.1208692	1.2933106	6.615044	0.069760054	-0.7005512	0.03254744	26.400002	54.9	-52.65	-	-	-	-	-	-	-	-	-
1531156406271	-	-	-0.85741705	1.21188	6.461763	0.019159991	-0.60041636	0.08101697	26.400002	54.9	-52.65	-	-	-	-	-	-	-	-	-
1531156406281	-	-	-0.364043	1.0873389	6.5144534	0.004778922	-0.33569813	0.14333494	23.25	55.350002	-51.600002	-	-	-	-	-	-	-	-	-
1531156406291	-	-	-0.12454102	1.0873389	6.662945	0.04099791	-0.15886423	0.15452021	22.800001	52.95	-52.050003	-	-	-	-	-	-	-	-	-
1531156406301	-	-	-0.19639161	1.0729688	6.9790874	0.1613728	0.11384346	0.13481282	22.800001	52.95	-52.050003	-	-	-	-	-	-	-	-	-
1531156406312	-	-	-0.46463382	0.9484278	6.8832865	0.24606131	0.29334053	0.12895387	23.400002	54.45	-53.100002	-	-	-	-	-	-	-	-	-
1531156406322	-	-	-0.5891748	0.9867481	6.591094	0.28973716	0.605463	0.16037917	23.400002	54.45	-53.100002	-	-	-	-	-	-	-	-	-
1531156406332	-	-	-0.45505372	0.9196875	6.5192432	0.2801498	0.7732422	0.16037917	23.400002	54.45	-53.100002	-	-	-	-	-	-	-	-	-
1531156406342	-	-	-0.6322852	1.0394385	6.6102543	0.17575386	0.915455	0.16464023	24.0	54.45	-53.4	-	-	-	-	-	-	-	-	-
1531156406352	-	-	-0.7185059	1.1064991	6.7731156	0.09053271	0.9229118	0.16996655	24.900002	53.7	-52.050003	-	-	-	-	-	-	-	-	-
1531156406363	-	-	-0.86220706	1.456172	7.424561	-0.04102745	0.87177914	0.20032659	24.900002	53.7	-52.050003	-	-	-	-	-	-	-	-	-
1531156406373	-	-	-0.3784131	1.7627344	8.684341	-0.08949698	0.8249075	0.22216451	24.150002	53.250004	-51.600002	-	-	-	-	-	-	-	-	-
1531156406383	-	-	-0.1101709	1.6813037	10.250684	-0.0037431936	0.7535348	0.21470766	24.150002	53.250004	-51.600002	-	-	-	-	-	-	-	-	-
1531156406393	-	-	-0.081430666	1.6046631	11.400293	0.1597749	0.6251704	0.21843608	26.400002	52.800003	-53.100002	-	-	-	-	-	-	-	-	-
1531156406403	-	-	-0.43589357	1.4897022	11.8074465	0.49746373	0.04779707	0.15984653	26.400002	52.800003	-53.100002	-	-	-	-	-	-	-	-	-
1531156406414	-	-	-0.4167334	1.5615528	11.309282	0.5581838	-0.18230005	0.12629071	26.85	53.850002	-50.550003	-	-	-	-	-	-	-	-	-
1531156406424	-	-	-0.36883304	1.5136524	9.618399	0.4868111	-0.7367702	0.005383197	26.85	53.850002	-50.550003	-	-	-	-	-	-	-	-	-
1531156406434	-	-	-0.91010743	1.5423926	8.971744	0.30571613	-1.0297179	-0.07930533	26.85	52.500004	-51.45	-	-	-	-	-	-	-	-	-
1531156406444	-	-	-1.3891114	1.6381935	8.875943	0.15285067	-1.1314507	-0.12138327	26.85	52.500004	-51.45	-	-	-	-	-	-	-	-	-
1531156406454	-	-	-1.6813037	1.8345851	9.297466	-5.474002E-4	-1.0920359	-0.1267096	26.85	52.500004	-51.45	-	-	-	-	-	-	-	-	-
1531156406465	-	-	-1.5615528	1.9447559	10.791959	-0.01918953	-0.75115126	-0.117654845	26.1	53.100002	-52.65	-	-	-	-	-	-	-	-	-
1531156406475	-	-	-1.5328126	1.8202149	12.051739	0.107576944	-0.44808352	-0.118720114	25.650002	50.850002	-54.000004	-	-	-	-	-	-	-	-	-
1531156406485	-	-	-1.2549903	1.7579445	13.268409	0.3909373	-0.09494837	-0.095816925	25.650002	50.850002	-54.000004	-	-	-	-	-	-	-	-	-
1531156406495	-	-	-0.8861573	1.6477735	13.728252	0.6790913	0.007317022	-0.11392642	24.900002	51.9	-50.850002	-	-	-	-	-	-	-	-	-
1531156406505	-	-	-0.67539555	1.4082716	12.593013	0.9139821	-0.23822643	-0.2108655	24.900002	51.9	-50.850002	-	-	-	-	-	-	-	-	-
1531156406515	-	-	-0.68018556	1.3651612	12.281661	0.91131896	-0.3005444	-0.22045287	24.900002	51.9	-50.850002	-	-	-	-	-	-	-	-	-
1531156406526	-	-	-0.96758795	0.60833496	9.83874	0.67429763	-0.54289204	-0.27957505	23.400002	51.750004	-52.2	-	-	-	-	-	-	-	-	-
1531156406536	-	-	-1.3891114	0.5364844	9.062755	0.27801928	-0.54395735	-0.29981506	22.5	51.300003	-52.800003	-	-	-	-	-	-	-	-	-
1531156406546	-	-	-2.069297	0.6993457	8.8951025	0.02608421	-0.40760347	-0.28436872	22.5	51.300003	-52.800003	-	-	-	-	-	-	-	-	-
1531156406556	-	-	-2.926714	1.22625	9.206455	-0.284973	-0.052337788	-0.18316862	22.95	50.7	-52.2	-	-	-	-	-	-	-	-	-
1531156406566	-	-	-3.539839	2.189048	11.247012	-0.5181384	0.45211017	0.07385181	22.95	50.7	-52.2	-	-	-	-	-	-	-	-	-
1531156406577	-	-	-3.4727786	2.327959	11.567945	-0.5357153	0.5426577	0.11965818	23.7	51.15	-54.300003	-	-	-	-	-	-	-	-	-
1531156406587	-	-	-1.9687061	2.083667	13.785733	-0.48937625	0.8835423	0.45468384	23.7	51.15	-54.300003	-	-	-	-	-	-	-	-	-
1531156406597	-	-	-1.0490186	1.4418018	14.968873	-0.2704644	0.91763073	0.5106103	22.5	52.95	-52.500004	-	-	-	-	-	-	-	-	-
1531156406607	-	-	-1.0490186	1.2885206	15.026353	-0.21826646	0.90271705	0.51167554	22.5	52.95	-52.500004	-	-	-	-	-	-	-	-	-
1531156406617	-	-	-0.6849756	0.5412744	14.758111	-0.016398845	0.73334	0.4653365	24.0	50.7	-53.4	-	-	-	-	-	-	-	-	-
1531156406628	-	-	-0.5412744	0.12454102	12.554693	0.08373601	0.18153301	0.26187098	24.0	50.7	-53.4	-	-	-	-	-	-	-	-	-
1531156406638	-	-	-0.613125	0.15328126	11.740386	0.015559089	0.017482283	0.20487933	25.95	52.350002	-52.800003	-	-	-	-	-	-	-	-	-
1531156406648	-	-	-0.8813672	0.8765772	10.221944	-0.297096	-0.3324571	0.1564098	25.95	52.350002	-52.800003	-	-	-	-	-	-	-	-	-
1531156406658	-	-	-1.0250684	1.092129	9.74773	-0.4771257	-0.53166157	0.24695729	26.85	52.050003	-52.2	-	-	-	-	-	-	-	-	-
1531156406668	-	-	-0.8334668	1.0633887	9.393267	-0.5895111	-0.6605585	0.34070057	26.85	52.050003	-52.2	-	-	-	-	-	-	-	-	-
1531156406679	-	-	-0.6514453	1.0011182	9.292676	-0.621469	-0.6882554	0.37052795	24.900002	51.300003	-52.500004	-	-	-	-	-	-	-	-	-
1531156406689	-	-	0.49337405	0.22513184	8.875943	-0.74717027	-0.81289136	0.4173996	24.900002	51.300003	-52.500004	-	-	-	-	-	-	-	-	-
1531156406699	-	-	0.852627	0.023950197	8.660391	-0.75356185	-0.78785765	0.3582774	24.750002	51.750004	-51.9	-	-	-	-	-	-	-	-	-
1531156406710	-	-	1.1639795	0.0	8.49753	-0.6816565	-0.6467101	0.22298883	24.750002	51.750004	-51.9	-	-	-	-	-	-	-	-	-
1531156406720	-	-	1.2645704	0.14849122	8.636441	-0.57299954	-0.47360462	0.09409183	23.550001	52.350002	-52.500004	-	-	-	-	-	-	-	-	-
1531156406730	-	-	0.9867481	0.45984375	8.737032	-0.4126772	-0.318076	-0.003912498	23.550001	52.350002	-52.500004	-	-	-	-	-	-	-	-	-
1531156406740	-	-	0.8765772	0.5604346	8.760982	-0.3599466	-0.281857	-0.027348315	22.5	52.95	-52.050003	-	-	-	-	-	-	-	-	-
1531156406750	-	-	0.4742139	1.0442286	8.487949	-0.05900942	-0.048031483	-0.074752584	23.7	54.9	-52.65	-	-	-	-	-	-	-	-	-
1531156406760	-	-	0.1580713	1.2166699	8.195757	0.100247614	0.035059147	-0.050251503	23.7	54.9	-52.65	-	-	-	-	-	-	-	-	-
1531156406771	-	-	0.05269043	1.3891114	8.061636	0.15564136	0.022808604	-0.0076409234	24.0	54.45	-52.65	-	-	-	-	-	-	-	-	-
1531156406781	-	-	0.09101075	1.2406201	7.7790236	0.1907951	-0.03098725	0.07172128	24.0	54.45	-52.65	-	-	-	-	-	-	-	-	-
1531156406791	-	-	0.30177248	1.2070899	7.582632	0.19292562	-0.080522045	0.102081314	23.85	54.000004	-52.050003	-	-	-	-	-	-	-	-	-
1531156406801	-	-	0.6466553	0.8669971	7.5203614	0.20570879	-0.168939	0.110070795	23.85	54.000004	-52.050003	-	-	-	-	-	-	-	-	-
1531156406812	-	-	0.732876	0.6514453	7.5012016	0.2009151	-0.20728852	0.083439186	23.550001	52.65	-54.000004	-	-	-	-	-	-	-	-	-
1531156406822	-	-	0.6993457	0.49337405	7.180269	0.20943722	-0.34790343	0.03603492	23.550001	52.65	-54.000004	-	-	-	-	-	-	-	-	-
1531156406833	-	-	0.64186525	0.4981641	6.7874856	0.17694665	-0.38838348	-0.0012493368	23.550001	53.7	-52.500004	-	-	-	-	-	-	-	-	-
1531156406842	-	-	0.2682422	0.7232959	6.5048733	0.07148547	-0.3473708	-0.032142006	23.550001	53.7	-52.500004	-	-	-	-	-	-	-	-	-
1531156406853	-	-	-0.047900394	1.0681788	6.7683253	0.0070369737	-0.2797265	-0.0150977755	23.85	53.250004	-52.050003	-	-	-	-	-	-	-	-	-
1531156406862	-	-	-0.32572266	1.4322218	7.6401124	-0.06433575	-0.16361266	0.06692759	23.85	53.250004	-52.050003	-	-	-	-	-	-	-	-	-
1531156406872	-	-	-0.33530274	1.5567628	8.310719	-0.057411525	-0.098098904	0.12285397	23.550001	52.65	-53.7	-	-	-	-	-	-	-	-	-
1531156406883	-	-	-0.31135255	1.4897022	9.163345	0.028342262	0.007362271	0.18890037	23.550001	52.65	-53.7	-	-	-	-	-	-	-	-	-
1531156406892	-	-	-0.22992188	1.465752	9.422008	0.11090025	0.0558318	0.23097831	24.0	53.550003	-51.45	-	-	-	-	-	-	-	-	-
1531156406902	-	-	0.019160157	1.3124708	9.508228	0.19132772	0.115486614	0.26453415	24.0	53.550003	-51.45	-	-	-	-	-	-	-	-	-
1531156406913	-	-	0.17723145	1.2645704	9.426797	0.19186035	0.11921504	0.27465415	23.550001	51.9	-54.000004	-	-	-	-	-	-	-	-	-
1531156406923	-	-	0.244292	1.0011182	9.7621	0.16682664	0.12134557	0.24855518	23.550001	51.9	-54.000004	-	-	-	-	-	-	-	-	-
1531156406934	-	-	-0.10538086	0.8765772	10.327325	0.12368343	0.09631185	0.23950043	22.35	51.750004	-53.850002	-	-	-	-	-	-	-	-	-
1531156406944	-	-	-0.7951465	1.0059083	10.801538	0.100247614	0.04038547	0.26772994	22.35	51.750004	-53.850002	-	-	-	-	-	-	-	-	-
1531156406954	-	-	-1.3220508	1.1927198	11.170372	0.06083283	0.020678077	0.3614732	23.85	51.600002	-52.500004	-	-	-	-	-	-	-	-	-
1531156406964	-	-	-1.6046631	1.3507911	11.338023	0.004906445	0.077669725	0.49782705	23.85	51.600002	-52.500004	-	-	-	-	-	-	-	-	-
1531156406974	-	-	-1.0633887	1.2454102	11.702065	-0.053150468	0.24651414	0.6352462	23.7	51.15	-53.100002	-	-	-	-	-	-	-	-	-
1531156406985	-	-	-0.49337405	0.8861573	12.444522	-0.08936946	0.4803397	0.7295221	23.7	51.15	-53.100002	-	-	-	-	-	-	-	-	-
1531156406995	-	-	0.19160157	0.44547364	13.460011	-0.080847345	0.62681353	0.73271793	23.85	50.850002	-52.050003	-	-	-	-	-	-	-	-	-
1531156407005	-	-	0.5460645	0.3161426	14.049185	-0.06273785	0.6470536	0.6618778	23.85	50.850002	-52.050003	-	-	-	-	-	-	-	-	-
1531156407016	-	-	0.5748047	0.038320314	14.389278	-0.03930203	0.5762135	0.5425682	24.0	51.45	-51.9	-	-	-	-	-	-	-	-	-
1531156407026	-	-	0.3305127	-0.23471193	14.561719	0.020352779	0.43506595	0.390768	24.0	51.45	-51.9	-	-	-	-	-	-	-	-	-
1531156407036	-	-	0.047900394	-0.12933107	14.192886	0.06615915	0.30723423	0.30288365	25.2	51.600002	-52.500004	-	-	-	-	-	-	-	-	-
1531156407047	-	-	-0.48379397	0.05269043	13.665982	0.070420206	0.14637929	0.23151095	25.2	51.600002	-52.500004	-	-	-	-	-	-	-	-	-
1531156407056	-	-	-1.1112891	0.44547364	12.885205	0.0017106512	-0.013943017	0.23151095	24.45	50.7	-52.2	-	-	-	-	-	-	-	-	-
1531156407066	-	-	-1.0681788	0.5748047	12.621754	-0.06646359	-0.10289636	0.2389603	24.45	50.7	-52.2	-	-	-	-	-	-	-	-	-
1531156407077	-	-	-1.1208692	0.3784131	12.367882	-0.11812891	-0.13112588	0.21712238	24.6	51.600002	-52.800003	-	-	-	-	-	-	-	-	-
1531156407087	-	-	-1.2022998	0.2921924	12.104429	-0.1080089	-0.13911536	0.18196866	24.6	51.600002	-52.800003	-	-	-	-	-	-	-	-	-
1531156407097	-	-	-1.0298585	0.06227051	11.620635	-0.081909925	-0.1630838	0.17344654	25.650002	50.850002	-51.15	-	-	-	-	-	-	-	-	-
1531156407108	-	-	-0.8382569	-0.05269043	11.151212	-0.07445307	-0.18758489	0.12604226	25.650002	50.850002	-51.15	-	-	-	-	-	-	-	-	-
1531156407118	-	-	-0.76161623	0.06706055	10.255474	-0.11759628	-0.24084811	0.057332713	24.900002	50.550003	-52.800003	-	-	-	-	-	-	-	-	-
1531156407128	-	-	-0.7711963	0.1580713	9.74773	-0.16659845	-0.30156818	-0.008713683	24.900002	50.550003	-52.800003	-	-	-	-	-	-	-	-	-
1531156407139	-	-	-0.7568262	0.2203418	9.144185	-0.26620066	-0.36069036	-0.063574806	25.2	49.500004	-52.050003	-	-	-	-	-	-	-	-	-
1531156407149	-	-	-0.90052736	0.42152345	8.799302	-0.32905126	-0.37347353	-0.06730323	25.2	49.500004	-52.050003	-	-	-	-	-	-	-	-	-
1531156407159	-	-	-0.7568262	0.5412744	8.473579	-0.43770823	-0.3628209	-0.03854109	25.2	50.550003	-53.250004	-	-	-	-	-	-	-	-	-
1531156407170	-	-	-0.6610254	0.56522465	8.301138	-0.49310198	-0.3218082	-0.023094755	24.750002	51.750004	-53.4	-	-	-	-	-	-	-	-	-
1531156407180	-	-	-0.7089258	0.5987549	8.5502205	-0.5373105	-0.22220598	0.008330547	24.750002	51.750004	-53.4	-	-	-	-	-	-	-	-	-
1531156407191	-	-	-0.5412744	0.8334668	8.871153	-0.50535256	-0.13432167	0.02111372	25.2	50.850002	-52.500004	-	-	-	-	-	-	-	-	-
1531156407201	-	-	-0.23950197	0.8861573	9.043594	-0.384445	-0.017142573	0.017385297	25.2	50.850002	-52.500004	-	-	-	-	-	-	-	-	-
1531156407211	-	-	-0.18681154	0.79993653	9.024434	-0.291767	0.028131166	0.014722134	23.85	51.9	-54.45	-	-	-	-	-	-	-	-	-
1531156407222	-	-	-0.2778223	0.7664063	8.583751	-0.14369527	0.048903827	3.410643E-4	23.85	51.9	-54.45	-	-	-	-	-	-	-	-	-
1531156407232	-	-	-0.081430666	0.7951465	8.071217	-0.072855175	0.04783856	-0.02202949	24.45	52.050003	-51.45	-	-	-	-	-	-	-	-	-
1531156407242	-	-	-0.27303225	0.8143067	7.7598634	-0.03770145	0.032924857	-0.040671617	24.45	52.050003	-51.45	-	-	-	-	-	-	-	-	-
1531156407252	-	-	-0.4406836	0.9388477	7.544312	-0.03290776	0.014282729	-0.043867413	23.7	52.800003	-51.45	-	-	-	-	-	-	-	-	-
1531156407262	-	-	-0.46942386	1.1304493	7.424561	-0.020124586	0.012684832	-0.031084236	23.7	52.800003	-51.45	-	-	-	-	-	-	-	-	-
1531156407273	-	-	-0.3161426	1.336421	7.577842	-0.0014824583	0.0030974522	-0.010844213	24.0	52.500004	-52.65	-	-	-	-	-	-	-	-	-
1531156407283	-	-	-0.30177248	1.3603711	7.247329	0.06083551	-0.08958055	0.044016905	24.0	52.500004	-52.65	-	-	-	-	-	-	-	-	-
1531156407293	-	-	-0.12454102	1.4226416	6.8689165	0.07361869	-0.14071326	0.08076853	23.85	50.850002	-51.15	-	-	-	-	-	-	-	-	-
1531156407303	-	-	0.12933107	1.3268409	6.600674	0.04592181	-0.18651962	0.0935517	23.85	50.850002	-51.15	-	-	-	-	-	-	-	-	-
1531156407313	-	-	0.31135255	1.3555812	6.3803325	0.018224934	-0.21048808	0.0802359	24.6	52.350002	-52.800003	-	-	-	-	-	-	-	-	-
1531156407323	-	-	0.34009278	1.4370118	6.198311	-0.039299347	-0.15243116	0.022711616	24.6	52.350002	-52.800003	-	-	-	-	-	-	-	-	-
1531156407333	-	-	-0.07185059	1.7387843	6.3707523	-0.0914973	-0.09064582	-0.012442109	24.0	52.500004	-52.65	-	-	-	-	-	-	-	-	-
1531156407344	-	-	-0.60833496	1.9878663	7.031778	-0.15168475	0.07127438	-0.027888443	24.0	52.500004	-52.65	-	-	-	-	-	-	-	-	-
1531156407354	-	-	-1.2022998	2.2608986	7.812554	-0.15221739	0.1857903	0.025374778	24.750002	52.800003	-51.000004	-	-	-	-	-	-	-	-	-
1531156407364	-	-	-1.5184424	2.5147705	8.349038	-0.16127212	0.22999878	0.1100633	24.750002	52.800003	-51.000004	-	-	-	-	-	-	-	-	-
1531156407374	-	-	-1.6765138	2.6201515	9.010064	-0.16926162	0.2172156	0.22937292	24.45	51.750004	-53.100002	-	-	-	-	-	-	-	-	-
1531156407384	-	-	-1.4274317	2.5578809	9.83874	-0.15488054	0.17513765	0.33856255	24.45	51.750004	-53.100002	-	-	-	-	-	-	-	-	-
1531156407395	-	-	-0.732876	2.2800586	10.533297	-0.0765836	0.04038171	0.4136637	24.150002	52.350002	-49.95	-	-	-	-	-	-	-	-	-
1531156407405	-	-	-0.3161426	1.9399658	10.916499	-0.024385644	-0.05016577	0.40301105	24.150002	52.350002	-49.95	-	-	-	-	-	-	-	-	-
1531156407415	-	-	0.16765137	1.456172	11.151212	0.09971767	-0.19717227	0.31512672	24.0	53.850002	-53.850002	-	-	-	-	-	-	-	-	-
1531156407425	-	-	0.19639161	1.3603711	11.270963	0.1929283	-0.3021008	0.21925291	24.0	53.850002	-53.850002	-	-	-	-	-	-	-	-	-
1531156407435	-	-	-0.1820215	1.5040723	11.558365	0.316499	-0.37933248	0.14042334	23.550001	51.300003	-54.000004	-	-	-	-	-	-	-	-	-
1531156407445	-	-	-0.52690434	1.705254	11.663746	0.44113493	-0.3729409	0.11911805	23.550001	51.300003	-54.000004	-	-	-	-	-	-	-	-	-
1531156407456	-	-	-0.4981641	1.6621436	11.764337	0.57482564	-0.20622702	0.1595981	24.45	52.500004	-53.850002	-	-	-	-	-	-	-	-	-
1531156407466	-	-	-0.5125342	1.2837305	11.754756	0.6733626	0.05902384	0.24268873	24.45	52.500004	-53.850002	-	-	-	-	-	-	-	-	-
1531156407476	-	-	-0.74724615	0.53169435	11.994258	0.6999942	0.32054627	0.33057305	25.650002	50.550003	-52.800003	-	-	-	-	-	-	-	-	-
1531156407486	-	-	-0.9963282	-0.34967285	12.698394	0.57376033	0.65557194	0.4136637	25.650002	50.550003	-52.800003	-	-	-	-	-	-	-	-	-
1531156407496	-	-	-1.0346485	-0.86220706	13.819263	0.39160013	0.6907257	0.45627427	23.7	50.7	-53.850002	-	-	-	-	-	-	-	-	-
1531156407507	-	-	-0.9244776	-1.1975098	15.050303	0.23394099	0.3210789	0.46319848	23.7	50.7	-53.850002	-	-	-	-	-	-	-	-	-
1531156407516	-	-	-0.35925296	-1.465752	15.720909	0.11143558	-0.4656189	0.38064048	24.45	50.4	-54.300003	-	-	-	-	-	-	-	-	-
1531156407526	-	-	0.6466553	-1.4513819	15.146104	0.06030288	-1.4840118	0.17983812	24.45	50.4	-54.300003	-	-	-	-	-	-	-	-	-
1531156407536	-	-	1.341211	-0.8669971	13.081597	0.009170187	-2.4534025	-0.112044334	25.050001	49.65	-52.2	-	-	-	-	-	-	-	-	-
1531156407546	-	-	1.1400293	0.028740235	11.318863	0.016094405	-3.0398307	-0.36717516	25.050001	49.65	-52.2	-	-	-	-	-	-	-	-	-
1531156407556	-	-	1.092129	0.7664063	9.249566	0.09598924	-3.1618032	-0.5637165	24.150002	48.15	-52.500004	-	-	-	-	-	-	-	-	-
1531156407567	-	-	0.7807764	1.6190332	6.662945	0.2014558	-2.7266502	-0.6617358	24.150002	48.15	-52.500004	-	-	-	-	-	-	-	-	-
1531156407577	-	-	0.3305127	2.3950195	4.512217	0.21104318	-1.7961417	-0.54455674	23.400002	49.65	-55.500004	-	-	-	-	-	-	-	-	-
1531156407587	-	-	0.21076173	2.6393116	3.5063088	0.054449294	-0.554576	-0.22284684	23.400002	49.65	-55.500004	-	-	-	-	-	-	-	-	-
1531156407597	-	-	0.42152345	2.1650977	5.3935843	-0.2512816	1.0113628	0.23415162	19.5	48.750004	-54.600002	-	-	-	-	-	-	-	-	-
1531156407607	-	-	0.7807764	1.3699512	7.8748245	-0.4004186	1.6883383	0.4253666	19.5	48.750004	-54.600002	-	-	-	-	-	-	-	-	-
1531156407617	-	-	1.4226416	0.46942386	12.559483	-0.49309662	2.323236	0.56438357	16.5	49.050003	-55.050003	-	-	-	-	-	-	-	-	-
1531156407628	-	-	1.705254	-0.047900394	15.203585	-0.3769828	2.3397474	0.5292299	16.5	49.050003	-55.050003	-	-	-	-	-	-	-	-	-
1531156407638	-	-	2.0405567	-1.0490186	17.344732	0.016099773	1.9067175	0.30286118	18.6	48.300003	-54.600002	-	-	-	-	-	-	-	-	-
1531156407648	-	-	2.2225783	-1.3939015	17.359102	0.28135064	1.4955255	0.10046093	18.6	48.300003	-54.600002	-	-	-	-	-	-	-	-	-
1531156407658	-	-	2.4572902	-1.6477735	14.983243	0.5780268	0.7493077	-0.29901323	21.75	50.250004	-53.7	-	-	-	-	-	-	-	-	-
1531156407669	-	-	2.2752686	-1.3986914	13.019327	0.615311	0.39723778	-0.5248493	22.2	48.15	-53.250004	-	-	-	-	-	-	-	-	-
1531156407679	-	-	0.71371585	-0.25866213	10.514136	0.49813196	0.17832594	-0.7112706	22.2	48.15	-53.250004	-	-	-	-	-	-	-	-	-
1531156407689	-	-	-0.06706055	0.5364844	9.541759	0.3985297	0.20016386	-0.6734537	23.550001	48.15	-53.7	-	-	-	-	-	-	-	-	-
1531156407699	-	-	-0.7041358	1.2406201	8.119117	0.070960894	0.2869829	-0.38157123	23.550001	48.15	-53.7	-	-	-	-	-	-	-	-	-
1531156407709	-	-	-0.5891748	1.2454102	7.817344	-0.06912138	0.32906085	-0.26119635	22.050001	49.350002	-51.9	-	-	-	-	-	-	-	-	-
1531156407719	-	-	0.46942386	0.5508545	8.47837	-0.47498712	0.3498335	-0.068383485	22.050001	49.350002	-51.9	-	-	-	-	-	-	-	-	-
1531156407730	-	-	0.9867481	0.086220704	9.062755	-0.59110093	0.27579764	-0.06998138	22.95	48.0	-54.300003	-	-	-	-	-	-	-	-	-
1531156407740	-	-	1.8537452	-0.24908204	9.671089	-0.6150694	0.08405003	-0.22764052	22.95	48.0	-54.300003	-	-	-	-	-	-	-	-	-
1531156407750	-	-	1.9974464	-0.25866213	9.474698	-0.5554146	-0.0043669203	-0.3650596	24.150002	49.95	-53.250004	-	-	-	-	-	-	-	-	-
1531156407760	-	-	1.5519727	0.033530276	9.024434	-0.42705023	-0.05017329	-0.5461546	24.150002	49.95	-53.250004	-	-	-	-	-	-	-	-	-
1531156407770	-	-	1.0681788	0.32572266	8.6077	-0.3418291	-0.055499613	-0.59355885	25.050001	49.65	-52.2	-	-	-	-	-	-	-	-	-
1531156407780	-	-	0.21076173	0.9244776	8.186177	-0.2150626	-0.05017329	-0.58716726	25.050001	49.65	-52.2	-	-	-	-	-	-	-	-	-
1531156407791	-	-	0.09580079	1.22146	7.7071733	-0.13356988	-0.038988013	-0.5520136	24.6	49.95	-53.250004	-	-	-	-	-	-	-	-	-
1531156407800	-	-	0.081430666	1.2981006	7.213799	-0.05900137	0.015340473	-0.51899034	24.6	49.95	-53.250004	-	-	-	-	-	-	-	-	-
1531156407810	-	-	-0.033530276	1.3172607	6.7395854	-0.03236976	0.083517395	-0.48649976	23.7	49.350002	-53.4	-	-	-	-	-	-	-	-	-
1531156407820	-	-	0.05269043	1.336421	6.222261	-0.031837128	0.21561019	-0.4124639	23.7	49.350002	-53.4	-	-	-	-	-	-	-	-	-
1531156407830	-	-	0.30177248	1.4178516	6.231841	-0.051011886	0.2869829	-0.38902807	24.6	50.850002	-51.600002	-	-	-	-	-	-	-	-	-
1531156407840	-	-	0.45026368	1.22146	6.964717	-0.06592559	0.38392195	-0.38902807	24.6	50.850002	-51.600002	-	-	-	-	-	-	-	-	-
1531156407851	-	-	0.31135255	1.0106983	7.544312	-0.050479256	0.35782298	-0.42524707	23.85	50.850002	-52.500004	-	-	-	-	-	-	-	-	-
1531156407861	-	-	0.2682422	0.8909473	7.975415	-0.018521322	0.28645027	-0.48916292	23.85	50.850002	-52.500004	-	-	-	-	-	-	-	-	-
1531156407871	-	-	0.028740235	1.1687696	8.195757	0.018762935	0.25662285	-0.5408283	23.7	51.45	-53.100002	-	-	-	-	-	-	-	-	-
1531156407881	-	-	-0.7424561	1.6621436	8.47837	0.076819845	0.15169433	-0.5227188	23.7	51.45	-53.100002	-	-	-	-	-	-	-	-	-
1531156407891	-	-	-1.0585986	1.8776954	8.612491	0.09439671	0.06913632	-0.48064083	25.050001	52.500004	-53.4	-	-	-	-	-	-	-	-	-
1531156407901	-	-	-1.2789404	1.8824854	8.583751	0.10345146	-0.058695406	-0.36186382	25.050001	52.500004	-53.4	-	-	-	-	-	-	-	-	-
1531156407911	-	-	-1.1112891	1.9255958	8.583751	0.0826788	-0.110360734	-0.27504477	24.0	51.45	-52.65	-	-	-	-	-	-	-	-	-
1531156407922	-	-	-0.7185059	1.8489552	8.832832	0.03207874	-0.14764498	-0.14348462	24.0	51.45	-52.65	-	-	-	-	-	-	-	-	-
1531156407932	-	-	-0.42152345	1.7004639	9.297466	0.023556624	-0.08745755	-0.07211191	23.25	51.600002	-53.250004	-	-	-	-	-	-	-	-	-
1531156407942	-	-	0.043110352	1.2454102	9.953702	0.06084088	-0.023009049	-0.04334977	23.25	51.600002	-53.250004	-	-	-	-	-	-	-	-	-
1531156407952	-	-	0.35925296	1.0729688	10.585987	0.116767265	-1.0586239E-4	-0.060394	24.0	51.750004	-52.2	-	-	-	-	-	-	-	-	-
1531156407962	-	-	0.35925296	1.0633887	10.887759	0.19293368	0.021732058	-0.12377723	24.0	51.750004	-52.2	-	-	-	-	-	-	-	-	-
1531156407973	-	-	-0.0047900393	1.0394385	10.844649	0.23501162	0.043569982	-0.14348462	23.85	51.9	-53.250004	-	-	-	-	-	-	-	-	-
1531156407982	-	-	-0.45026368	1.092129	10.720108	0.19240105	0.1149427	-0.11099406	23.85	51.9	-53.250004	-	-	-	-	-	-	-	-	-
1531156407992	-	-	-0.8047266	1.2549903	11.443404	0.14180098	0.21987125	-0.025772907	23.85	50.550003	-50.850002	-	-	-	-	-	-	-	-	-
1531156408002	-	-	-0.2921924	1.0490186	12.554693	0.12848517	0.22626284	0.048795607	23.85	50.550003	-50.850002	-	-	-	-	-	-	-	-	-
1531156408012	-	-	0.119750984	0.8047266	13.129498	0.18707472	0.098431095	0.016837671	23.85	49.95	-51.600002	-	-	-	-	-	-	-	-	-
1531156408022	-	-	0.09101075	0.75203615	13.330679	0.26270851	-0.008627978	-0.044947665	23.85	49.95	-51.600002	-	-	-	-	-	-	-	-	-
1531156408033	-	-	-0.22513184	0.71371585	13.134288	0.34952757	-0.05230382	-0.105135106	22.650002	51.45	-52.65	-	-	-	-	-	-	-	-	-
1531156408043	-	-	-1.331631	0.29698244	12.406201	0.41717184	-0.018215358	-0.114189856	22.650002	51.45	-52.65	-	-	-	-	-	-	-	-	-
1531156408053	-	-	-2.43813	-0.028740235	11.108101	0.3553865	0.2470355	0.009380821	22.650002	50.4	-51.000004	-	-	-	-	-	-	-	-	-
1531156408064	-	-	-2.5818312	0.3065625	10.696157	0.12049569	0.51388425	0.21870528	22.650002	50.4	-51.000004	-	-	-	-	-	-	-	-	-
1531156408074	-	-	-2.3519094	0.57959473	11.625425	-0.16392633	0.61987305	0.45518398	22.35	51.15	-53.100002	-	-	-	-	-	-	-	-	-
1531156408085	-	-	-1.829795	0.2682422	12.770245	-0.39136028	0.5224014	0.6549211	22.35	51.15	-53.100002	-	-	-	-	-	-	-	-	-
1531156408095	-	-	-0.7951465	-0.5412744	13.809683	-0.52398574	0.28644526	0.74120754	22.2	48.9	-51.600002	-	-	-	-	-	-	-	-	-
1531156408105	-	-	0.30177248	-1.3555812	14.293477	-0.5628679	-0.012894051	0.66397583	22.2	48.9	-51.600002	-	-	-	-	-	-	-	-	-
1531156408116	-	-	1.0154883	-1.7866846	13.761783	-0.47604883	-0.41503137	0.4205629	26.1	49.65	-52.2	-	-	-	-	-	-	-	-	-
1531156408125	-	-	1.0442286	-1.695674	12.765454	-0.39562136	-0.58334315	0.23840268	26.1	49.65	-52.2	-	-	-	-	-	-	-	-	-
1531156408136	-	-	0.8765772	-0.852627	11.385923	-0.2278422	-0.6813475	0.00777293	24.750002	49.350002	-52.2	-	-	-	-	-	-	-	-	-
1531156408146	-	-	0.5748047	-0.41194338	10.346485	-0.10160837	-0.6520527	-0.091296665	24.750002	49.350002	-52.2	-	-	-	-	-	-	-	-	-
1531156408157	-	-	0.21076173	0.043110352	8.53106	0.038473908	-0.44379354	-0.18131152	25.95	49.500004	-52.050003	-	-	-	-	-	-	-	-	-
1531156408166	-	-	0.038320314	0.33530274	7.668853	0.068301305	-0.22647958	-0.18131152	25.95	49.500004	-52.050003	-	-	-	-	-	-	-	-	-
1531156408177	-	-	-0.12454102	0.4981641	7.117998	0.03953917	0.16287458	-0.1610715	24.0	50.4	-53.4	-	-	-	-	-	-	-	-	-
1531156408187	-	-	-0.28261232	0.5843848	7.434141	0.01557072	0.3732643	-0.16586518	24.45	50.7	-52.65	-	-	-	-	-	-	-	-	-
1531156408197	-	-	-0.76161623	0.57959473	8.032896	-0.033431444	0.5239993	-0.18290941	24.45	50.7	-52.65	-	-	-	-	-	-	-	-	-
1531156408208	-	-	-1.1208692	0.6466553	8.234077	-0.087759934	0.5239993	-0.15840833	22.95	50.100002	-51.9	-	-	-	-	-	-	-	-	-
1531156408218	-	-	-0.9436377	0.6945557	8.468789	-0.2342338	0.45528966	-0.14349462	22.95	50.100002	-51.9	-	-	-	-	-	-	-	-	-
1531156408229	-	-	-0.79035646	0.6514453	8.804092	-0.31146547	0.36687273	-0.1381683	22.95	50.100002	-53.850002	-	-	-	-	-	-	-	-	-
1531156408238	-	-	-0.7759864	0.46463382	9.479487	-0.3780445	0.13464507	-0.17918098	22.95	50.100002	-53.850002	-	-	-	-	-	-	-	-	-
1531156408248	-	-	-0.9196875	0.4263135	9.74294	-0.34768444	0.0014870199	-0.19569258	23.550001	50.250004	-53.250004	-	-	-	-	-	-	-	-	-
1531156408259	-	-	-1.0394385	0.6466553	9.718989	-0.24914749	-0.20783745	-0.19302942	23.550001	50.250004	-53.250004	-	-	-	-	-	-	-	-	-
1531156408269	-	-	-1.0490186	0.85741705	9.3453665	-0.16232844	-0.28933018	-0.18503994	23.7	51.15	-54.300003	-	-	-	-	-	-	-	-	-
1531156408279	-	-	-0.68976563	0.8286768	8.5119	-0.054204103	-0.3260818	-0.16373464	23.7	51.15	-54.300003	-	-	-	-	-	-	-	-	-
1531156408289	-	-	-0.81909674	0.9244776	7.8700347	-0.015854582	-0.33194077	-0.14402726	23.400002	51.15	-52.2	-	-	-	-	-	-	-	-	-
1531156408300	-	-	-0.30177248	0.90052736	7.237749	-0.023311434	-0.27281857	-0.13710304	23.400002	51.15	-52.2	-	-	-	-	-	-	-	-	-
1531156408310	-	-	-0.023950197	0.977168	7.3000197	-0.035561975	-0.20144586	-0.15041885	23.550001	52.350002	-52.800003	-	-	-	-	-	-	-	-	-
1531156408320	-	-	0.09101075	1.0250684	7.5874224	0.008113869	-0.087995194	-0.20954102	23.550001	52.350002	-52.800003	-	-	-	-	-	-	-	-	-
1531156408331	-	-	-0.10538086	1.0538087	7.668853	0.061377093	-0.015557211	-0.2388358	22.650002	52.050003	-52.2	-	-	-	-	-	-	-	-	-
1531156408341	-	-	-0.5364844	1.5376027	7.9610453	0.16950144	0.08084922	-0.25801057	22.650002	52.050003	-52.2	-	-	-	-	-	-	-	-	-
1531156408351	-	-	-0.6562354	1.8441651	7.9466753	0.20465517	0.09629555	-0.23777053	23.85	51.9	-53.250004	-	-	-	-	-	-	-	-	-
1531156408361	-	-	-0.67539555	1.9399658	7.788604	0.20145938	0.06646815	-0.20954102	23.85	51.9	-53.250004	-	-	-	-	-	-	-	-	-
1531156408372	-	-	-0.49337405	1.9351759	7.7454934	0.14446773	0.016400723	-0.18024625	24.0	53.100002	-53.100002	-	-	-	-	-	-	-	-	-
1531156408382	-	-	-0.2203418	2.0309765	8.152647	0.027288629	-0.10237627	-0.15414727	24.0	53.100002	-53.100002	-	-	-	-	-	-	-	-	-
1531156408393	-	-	-0.07185059	1.9687061	8.612491	-0.03236618	-0.1673574	-0.1695936	23.550001	52.65	-52.500004	-	-	-	-	-	-	-	-	-
1531156408403	-	-	-0.30177248	2.0261867	9.292676	-0.035561975	-0.1508458	-0.17758308	23.550001	52.65	-52.500004	-	-	-	-	-	-	-	-	-
1531156408413	-	-	-0.39757326	2.1076174	9.82437	0.018766513	-0.14019315	-0.14083147	22.5	50.250004	-52.050003	-	-	-	-	-	-	-	-	-
1531156408424	-	-	-0.4981641	2.2417383	9.992022	0.053920243	-0.083201505	-0.07265453	22.5	50.250004	-52.050003	-	-	-	-	-	-	-	-	-
1531156408434	-	-	-0.364043	2.1698878	10.044712	0.019831777	-0.015557211	0.0019139753	22.800001	51.600002	-54.000004	-	-	-	-	-	-	-	-	-
1531156408444	-	-	-0.24908204	1.9926564	10.581197	-0.038225133	0.014802825	0.06423195	22.800001	51.600002	-54.000004	-	-	-	-	-	-	-	-	-
1531156408454	-	-	0.05269043	1.7914747	11.563155	-0.059530422	0.052087083	0.07967828	23.85	50.250004	-52.050003	-	-	-	-	-	-	-	-	-
1531156408465	-	-	0.2682422	1.5807129	12.166699	-0.031833548	0.11120926	0.07275406	23.85	50.250004	-52.050003	-	-	-	-	-	-	-	-	-
1531156408475	-	-	0.4981641	1.1448194	13.048067	0.08268238	0.28431472	-0.0055428757	21.75	51.600002	-52.500004	-	-	-	-	-	-	-	-	-
1531156408485	-	-	0.45984375	0.92926764	13.651612	0.14659825	0.4275928	-0.08330718	21.75	51.600002	-52.500004	-	-	-	-	-	-	-	-	-
1531156408495	-	-	-0.16286133	0.9532178	14.695841	0.28508264	0.57779515	-0.17705046	22.35	51.45	-50.550003	-	-	-	-	-	-	-	-	-
1531156408506	-	-	-0.3161426	0.9484278	15.246695	0.3788259	0.5357172	-0.20314944	22.35	50.7	-52.2	-	-	-	-	-	-	-	-	-
1531156408516	-	-	-0.12454102	0.8909473	15.505357	0.50612503	0.19003883	-0.20634523	22.35	50.7	-52.2	-	-	-	-	-	-	-	-	-
1531156408526	-	-	0.20118165	0.8382569	14.973662	0.5439419	-0.11995313	-0.2207263	23.400002	50.7	-52.2	-	-	-	-	-	-	-	-	-
1531156408537	-	-	0.4263135	0.34009278	13.139078	0.51997346	-0.7314149	-0.23031367	23.400002	50.7	-52.2	-	-	-	-	-	-	-	-	-
1531156408546	-	-	0.4263135	0.0047900393	12.339141	0.469906	-0.84699607	-0.24362949	22.35	50.7	-51.9	-	-	-	-	-	-	-	-	-
1531156408556	-	-	0.30177248	-0.5221143	11.074571	0.27549526	-0.7841455	-0.30594745	22.35	50.7	-51.9	-	-	-	-	-	-	-	-	-
1531156408567	-	-	0.023950197	-0.6466553	10.91171	0.18654567	-0.59452844	-0.3576128	23.25	50.250004	-52.500004	-	-	-	-	-	-	-	-	-
1531156408577	-	-	-0.6706055	-0.5412744	10.921289	0.10771609	-0.04378672	-0.38690755	23.25	50.250004	-52.500004	-	-	-	-	-	-	-	-	-
1531156408588	-	-	-0.79035646	-0.26345217	11.2374325	0.09599818	0.16393985	-0.3714612	21.6	50.7	-52.65	-	-	-	-	-	-	-	-	-
1531156408598	-	-	-0.51732427	-0.244292	12.444522	0.12689085	0.5602183	-0.29582745	21.6	50.7	-52.65	-	-	-	-	-	-	-	-	-
1531156408608	-	-	-0.41194338	-0.2778223	12.846886	0.1854804	0.6006983	-0.28783795	22.2	49.95	-52.800003	-	-	-	-	-	-	-	-	-
1531156408619	-	-	-0.21555176	-0.5508545	12.784615	0.24620047	0.5250645	-0.29529482	22.2	49.95	-52.800003	-	-	-	-	-	-	-	-	-
1531156408629	-	-	-0.35925296	-0.4981641	12.444522	0.2515268	0.41960332	-0.3150022	22.050001	50.4	-51.9	-	-	-	-	-	-	-	-	-
1531156408640	-	-	-0.8286768	-0.3065625	11.936778	0.1838825	0.14210193	-0.3512212	22.050001	50.4	-51.9	-	-	-	-	-	-	-	-	-
1531156408650	-	-	-1.1687696	-0.023950197	11.405084	0.124227695	-0.005437199	-0.34589487	22.2	49.500004	-52.050003	-	-	-	-	-	-	-	-	-
1531156408660	-	-	-1.6286134	0.43110353	10.753638	0.02782126	-0.18014057	-0.2654674	22.2	49.500004	-52.050003	-	-	-	-	-	-	-	-	-
1531156408671	-	-	-1.7914747	0.732876	10.126143	-0.03236618	-0.21209851	-0.18131152	22.35	49.350002	-53.4	-	-	-	-	-	-	-	-	-
1531156408680	-	-	-1.6477735	0.8861573	9.848321	-0.1053368	-0.24139328	-0.0422945	22.35	49.350002	-53.4	-	-	-	-	-	-	-	-	-
1531156408691	-	-	-1.5615528	0.8861573	9.632769	-0.13143577	-0.24938276	0.040796127	22.5	48.45	-53.7	-	-	-	-	-	-	-	-	-
1531156408700	-	-	-1.1735597	0.7711963	9.239985	-0.17191581	-0.28879756	0.1345394	22.5	48.45	-53.7	-	-	-	-	-	-	-	-	-
1531156408710	-	-	-0.8382569	0.7568262	8.971744	-0.19055794	-0.3505829	0.15211625	22.2	49.95	-50.850002	-	-	-	-	-	-	-	-	-
1531156408720	-	-	-0.4981641	0.6227051	8.598121	-0.19002531	-0.49332833	0.14039835	22.2	49.95	-50.850002	-	-	-	-	-	-	-	-	-
1531156408731	-	-	-0.45505372	0.8047266	8.052056	-0.18203583	-0.60092	0.124952026	21.300001	51.45	-53.4	-	-	-	-	-	-	-	-	-
1531156408741	-	-	-0.09101075	0.86220706	7.31439	-0.1815032	-0.6850759	0.10045094	21.300001	51.45	-53.4	-	-	-	-	-	-	-	-	-
1531156408751	-	-	0.0047900393	0.9627979	6.8976564	-0.15913264	-0.71383804	0.07435196	20.400002	50.250004	-53.250004	-	-	-	-	-	-	-	-	-
1531156408762	-	-	-0.06706055	1.0106983	6.3899126	-0.11918524	-0.699457	0.05038351	20.400002	50.250004	-53.250004	-	-	-	-	-	-	-	-	-
1531156408772	-	-	-0.16765137	1.1304493	5.934859	-0.09148836	-0.61689895	0.0535793	21.150002	50.550003	-52.800003	-	-	-	-	-	-	-	-	-
1531156408782	-	-	0.038320314	1.1879297	5.695357	-0.062193584	-0.42408612	0.08127618	21.150002	50.550003	-52.800003	-	-	-	-	-	-	-	-	-
1531156408793	-	-	0.20597169	1.346001	5.589976	-0.054204103	-0.2451217	0.08340671	19.35	49.500004	-52.800003	-	-	-	-	-	-	-	-	-
1531156408803	-	-	0.3784131	1.4226416	6.3228517	-0.01745248	0.036108118	0.098853044	19.35	49.500004	-52.800003	-	-	-	-	-	-	-	-	-
1531156408814	-	-	0.46463382	1.4513819	7.2521195	0.054452874	0.20548517	0.0882004	20.1	49.95	-54.000004	-	-	-	-	-	-	-	-	-
1531156408824	-	-	0.9244776	1.4609619	7.7550735	0.15884879	0.31414214	0.051981404	20.1	49.95	-54.000004	-	-	-	-	-	-	-	-	-
1531156408834	-	-	1.0490186	1.456172	8.138277	0.27762577	0.3583506	-0.02525027	18.900002	50.4	-53.850002	-	-	-	-	-	-	-	-	-
1531156408845	-	-	0.9388477	1.4465919	8.286768	0.3404764	0.30615264	-0.07798085	21.0	49.65	-53.850002	-	-	-	-	-	-	-	-	-
1531156408855	-	-	0.6322852	1.4226416	7.9945755	0.36337957	0.12292717	-0.17811573	21.0	49.65	-53.850002	-	-	-	-	-	-	-	-	-
1531156408865	-	-	0.34009278	1.6908839	7.5059915	0.3122469	-0.032601442	-0.22605263	21.150002	49.95	-53.250004	-	-	-	-	-	-	-	-	-
1531156408876	-	-	0.23950197	2.1315675	6.974297	0.06670341	-0.2813407	-0.2915664	21.150002	49.95	-53.250004	-	-	-	-	-	-	-	-	-
1531156408886	-	-	0.2778223	2.2752686	7.151529	-0.033964075	-0.30850494	-0.28783795	21.45	49.2	-52.800003	-	-	-	-	-	-	-	-	-
1531156408896	-	-	0.29698244	2.2129982	8.1143265	-0.20067796	-0.22807747	-0.25428212	21.45	49.2	-52.800003	-	-	-	-	-	-	-	-	-
1531156408906	-	-	0.32572266	2.1315675	8.813672	-0.22997274	-0.087995194	-0.17651783	20.7	48.9	-54.45	-	-	-	-	-	-	-	-	-
1531156408916	-	-	0.44547364	2.1650977	9.83874	-0.15061054	0.1516893	-0.08277454	20.7	48.9	-54.45	-	-	-	-	-	-	-	-	-
1531156408926	-	-	0.42152345	2.184258	10.471025	-0.1069347	0.22945361	-0.05401241	20.1	51.600002	-52.500004	-	-	-	-	-	-	-	-	-
1531156408936	-	-	0.5364844	1.8968556	11.414663	0.07629079	0.31787056	0.0040445044	20.1	51.600002	-52.500004	-	-	-	-	-	-	-	-	-
1531156408947	-	-	0.46463382	1.8010547	11.759546	0.18015409	0.24756311	0.0035118721	20.7	48.45	-52.800003	-	-	-	-	-	-	-	-	-
1531156408957	-	-	0.47900394	1.4034815	11.783497	0.3292911	0.008411238	-0.03483765	20.7	48.45	-52.800003	-	-	-	-	-	-	-	-	-
1531156408967	-	-	0.4742139	1.2885206	11.400293	0.38415223	-0.1359321	-0.084372446	20.550001	50.100002	-53.850002	-	-	-	-	-	-	-	-	-
1531156408977	-	-	0.3161426	1.0490186	10.93087	0.37296695	-0.3527134	-0.17864835	20.550001	50.100002	-53.850002	-	-	-	-	-	-	-	-	-
1531156408987	-	-	-0.047900394	0.9148975	10.518927	0.32716057	-0.4267493	-0.22338946	20.7	47.850002	-52.050003	-	-	-	-	-	-	-	-	-
1531156408998	-	-	-0.23471193	0.7807764	10.293795	0.20252463	-0.4171619	-0.26333687	20.7	47.850002	-52.050003	-	-	-	-	-	-	-	-	-
1531156409008	-	-	-0.13891114	0.79993653	10.547667	0.10558556	-0.2483175	-0.2947622	19.800001	48.45	-54.000004	-	-	-	-	-	-	-	-	-
1531156409018	-	-	-0.0047900393	0.85741705	11.658956	0.091204494	0.027053365	-0.3150022	19.800001	48.45	-54.000004	-	-	-	-	-	-	-	-	-
1531156409029	-	-	0.05269043	0.9915381	12.2433405	0.155653	0.1532872	-0.3251222	19.5	48.750004	-53.4	-	-	-	-	-	-	-	-	-
1531156409039	-	-	0.009580079	1.1975098	13.086388	0.3537922	0.26087892	-0.364537	19.5	48.750004	-53.4	-	-	-	-	-	-	-	-	-
1531156409050	-	-	-0.39757326	1.21188	12.952266	0.5071903	0.259281	-0.39223388	18.900002	49.350002	-53.100002	-	-	-	-	-	-	-	-	-
1531156409060	-	-	-1.0729688	0.8095166	12.075689	0.6264999	0.269401	-0.3991581	18.900002	49.350002	-53.100002	-	-	-	-	-	-	-	-	-
1531156409070	-	-	-1.8633252	0.7711963	11.534414	0.6483425	0.2922976	-0.37733337	19.2	48.300003	-55.95	-	-	-	-	-	-	-	-	-
1531156409081	-	-	-2.9794044	1.1352394	10.609937	0.5258371	0.4078788	-0.23778373	19.2	48.300003	-55.95	-	-	-	-	-	-	-	-	-
1531156409092	-	-	-3.4248781	1.4801221	10.279425	0.2786958	0.59430003	-0.044970866	20.400002	47.100002	-54.000004	-	-	-	-	-	-	-	-	-
1531156409101	-	-	-3.7649708	1.7771046	10.715318	-0.009458266	0.8233319	0.22400841	20.400002	47.100002	-54.000004	-	-	-	-	-	-	-	-	-
1531156409111	-	-	-3.67875	1.6765138	11.745176	-0.2597954	0.93997836	0.5260109	19.35	48.15	-53.250004	-	-	-	-	-	-	-	-	-
1531156409122	-	-	-3.0752053	1.1687696	12.631333	-0.42437875	0.88991094	0.75131434	19.35	48.15	-53.250004	-	-	-	-	-	-	-	-	-
1531156409133	-	-	-2.3423293	0.6322852	13.072017	-0.5271768	0.7221318	0.8605039	21.0	48.300003	-53.850002	-	-	-	-	-	-	-	-	-
1531156409143	-	-	-1.9447559	0.047900394	12.961846	-0.61559373	0.40201983	0.8652976	21.0	48.300003	-53.850002	-	-	-	-	-	-	-	-	-
1531156409153	-	-	-1.2358302	-0.3784131	12.152329	-0.6869665	-0.07468601	0.75344485	21.75	47.850002	-52.050003	-	-	-	-	-	-	-	-	-
1531156409164	-	-	-1.0202783	-0.3544629	11.424244	-0.7215876	-0.33940423	0.6682237	22.35	46.95	-52.65	-	-	-	-	-	-	-	-	-
1531156409174	-	-	-0.7664063	0.09101075	10.106983	-0.78284025	-0.6675057	0.5563709	22.35	46.95	-52.65	-	-	-	-	-	-	-	-	-
1531156409184	-	-	-0.79993653	0.34009278	9.302257	-0.83503824	-0.801729	0.52121717	23.85	47.550003	-52.500004	-	-	-	-	-	-	-	-	-
1531156409194	-	-	-0.75203615	0.6322852	8.56938	-0.8968236	-0.8960049	0.5148256	23.85	47.550003	-52.500004	-	-	-	-	-	-	-	-	-
1531156409205	-	-	-0.3544629	0.7568262	8.377779	-0.9149331	-0.81877327	0.5270761	21.45	47.850002	-53.250004	-	-	-	-	-	-	-	-	-
1531156409215	-	-	0.2921924	0.85741705	8.933423	-0.79881924	-0.48534545	0.5068361	21.45	47.850002	-53.250004	-	-	-	-	-	-	-	-	-
1531156409225	-	-	0.5460645	0.732876	9.4507475	-0.5506126	-0.18653879	0.4647582	20.400002	48.9	-53.250004	-	-	-	-	-	-	-	-	-
1531156409236	-	-	0.79993653	0.53169435	9.503438	-0.15646476	0.087234184	0.35077488	20.400002	48.9	-53.250004	-	-	-	-	-	-	-	-	-
1531156409246	-	-	0.852627	0.57959473	9.105865	0.03475021	0.20068485	0.26821688	20.400002	49.500004	-53.250004	-	-	-	-	-	-	-	-	-
1531156409256	-	-	0.63707525	0.79993653	8.071217	0.20252936	0.23743647	0.12866724	20.400002	49.500004	-53.250004	-	-	-	-	-	-	-	-	-
1531156409267	-	-	0.47900394	0.9388477	7.4772515	0.19027881	0.19216272	0.09085035	19.5	50.100002	-51.45	-	-	-	-	-	-	-	-	-
1531156409277	-	-	0.21076173	1.3076807	6.854546	0.046468116	0.06006994	0.06634927	19.5	50.100002	-51.45	-	-	-	-	-	-	-	-	-
1531156409287	-	-	0.14370118	1.4226416	6.854546	-0.05260148	-0.032075435	0.063153476	19.35	50.550003	-52.800003	-	-	-	-	-	-	-	-	-
1531156409297	-	-	0.19160157	1.456172	7.151529	-0.15060581	-0.18707141	0.09777457	19.35	50.550003	-52.800003	-	-	-	-	-	-	-	-	-
1531156409308	-	-	0.244292	1.4513819	7.1371584	-0.1404858	-0.23873675	0.10416616	20.25	47.25	-53.4	-	-	-	-	-	-	-	-	-
1531156409318	-	-	0.30177248	1.465752	6.964717	-0.11119102	-0.23394305	0.106829315	20.25	47.25	-53.4	-	-	-	-	-	-	-	-	-
1531156409328	-	-	0.3305127	1.5567628	6.734795	-0.08242888	-0.20944196	0.10949248	19.800001	50.550003	-53.7	-	-	-	-	-	-	-	-	-
1531156409338	-	-	0.364043	1.5471827	6.605464	-0.058993064	-0.11090501	0.12121039	19.800001	50.550003	-53.7	-	-	-	-	-	-	-	-	-
1531156409349	-	-	0.34967285	1.5663428	6.6916847	-0.0579278	0.022253051	0.13239567	18.6	48.750004	-51.000004	-	-	-	-	-	-	-	-	-
1531156409359	-	-	0.5125342	1.5998731	6.9551373	-0.06272149	0.1522153	0.13505882	18.6	48.750004	-51.000004	-	-	-	-	-	-	-	-	-
1531156409370	-	-	0.4981641	1.4465919	7.697593	-0.029698292	0.25874177	0.10203563	19.35	50.550003	-52.800003	-	-	-	-	-	-	-	-	-
1531156409380	-	-	0.5508545	1.3603711	8.181387	0.017173344	0.27312285	0.05463136	19.35	50.550003	-52.800003	-	-	-	-	-	-	-	-	-
1531156409391	-	-	0.488584	1.3939015	8.377779	0.06404498	0.24169752	8.3550427E-4	18.150002	48.300003	-52.65	-	-	-	-	-	-	-	-	-
1531156409400	-	-	0.45026368	1.3843213	8.372989	0.06990393	0.17618376	-0.048699293	18.150002	48.300003	-52.65	-	-	-	-	-	-	-	-	-
1531156409410	-	-	0.3065625	1.5807129	8.310719	0.05126181	0.12718159	-0.07000458	19.2	49.050003	-52.65	-	-	-	-	-	-	-	-	-
1531156409420	-	-	-0.09580079	1.6621436	8.54064	0.009183861	0.06805942	-0.09823409	19.2	49.050003	-52.65	-	-	-	-	-	-	-	-	-
1531156409431	-	-	-0.17244141	1.8010547	8.986114	-0.024904601	0.059537306	-0.091309875	19.800001	49.95	-52.800003	-	-	-	-	-	-	-	-	-
1531156409441	-	-	-0.17244141	1.839375	9.4507475	-0.023839336	0.078179434	-0.07053722	19.800001	49.95	-52.800003	-	-	-	-	-	-	-	-	-
1531156409451	-	-	-0.11496094	1.7531544	10.001602	0.015575448	0.12025738	-0.051895086	20.25	49.65	-51.000004	-	-	-	-	-	-	-	-	-
1531156409461	-	-	0.009580079	1.590293	10.499766	0.075230256	0.17724904	-0.05242772	20.25	49.65	-51.000004	-	-	-	-	-	-	-	-	-
1531156409472	-	-	0.1580713	1.2933106	11.242222	0.14180928	0.26992705	-0.062015098	19.5	48.300003	-52.65	-	-	-	-	-	-	-	-	-
1531156409482	-	-	0.23471193	0.9963282	11.591895	0.16790827	0.36739874	-0.071069844	19.5	48.300003	-52.65	-	-	-	-	-	-	-	-	-
1531156409493	-	-	0.37362307	0.26345217	12.525952	0.19560514	0.5026873	-0.07373301	18.900002	46.65	-53.100002	-	-	-	-	-	-	-	-	-
1531156409503	-	-	0.6179151	-0.244292	13.124707	0.20625779	0.5351779	-0.0934404	18.900002	46.65	-53.100002	-	-	-	-	-	-	-	-	-
1531156409513	-	-	1.0490186	-1.0538087	14.274317	0.22170413	0.36580086	-0.19890158	19.5	48.300003	-52.65	-	-	-	-	-	-	-	-	-
1531156409523	-	-	1.1831397	-1.3939015	14.7054205	0.22383465	0.14369321	-0.29104695	21.150002	48.15	-52.050003	-	-	-	-	-	-	-	-	-
1531156409534	-	-	1.3699512	-1.2693604	14.71979	0.22543254	-0.33674106	-0.44497767	21.150002	48.15	-52.050003	-	-	-	-	-	-	-	-	-
1531156409544	-	-	1.5519727	-0.96758795	14.317428	0.22916096	-0.66004884	-0.51794827	21.150002	47.100002	-51.15	-	-	-	-	-	-	-	-	-
1531156409554	-	-	1.6908839	-0.19160157	12.913946	0.13808087	-1.2166495	-0.65749794	21.150002	47.100002	-51.15	-	-	-	-	-	-	-	-	-
1531156409565	-	-	1.3268409	-0.043110352	12.21939	0.084285006	-1.2683148	-0.7038369	21.150002	49.500004	-51.15	-	-	-	-	-	-	-	-	-
1531156409574	-	-	0.32093263	0.4263135	12.09485	0.0049291938	-1.1080015	-0.8114465	21.150002	49.500004	-51.15	-	-	-	-	-	-	-	-	-
1531156409584	-	-	-0.081430666	0.6993457	12.15712	0.030495541	-0.8592622	-0.8466002	20.7	48.15	-52.050003	-	-	-	-	-	-	-	-	-
1531156409595	-	-	-1.0633887	1.0633887	12.1235895	0.19401364	-0.26431206	-0.80984855	20.7	48.15	-52.050003	-	-	-	-	-	-	-	-	-
1531156409605	-	-	-1.4753321	1.3843213	11.951148	0.36072752	0.19588222	-0.6878758	17.85	48.750004	-51.45	-	-	-	-	-	-	-	-	-
1531156409615	-	-	-1.6190332	1.5088624	11.496095	0.47044978	0.6305101	-0.4396692	17.85	48.750004	-51.45	-	-	-	-	-	-	-	-	-
1531156409626	-	-	-1.4944923	1.4130616	11.342813	0.45393816	0.74662393	-0.267629	17.550001	47.7	-53.100002	-	-	-	-	-	-	-	-	-
1531156409637	-	-	-0.7951465	0.7951465	11.371553	0.24195054	0.73384076	-0.089729816	17.550001	47.7	-53.100002	-	-	-	-	-	-	-	-	-
1531156409647	-	-	-0.68018556	0.7041358	11.486514	0.14288095	0.6443585	-0.035401337	17.7	48.45	-51.600002	-	-	-	-	-	-	-	-	-
1531156409657	-	-	-1.0106983	0.6466553	11.611055	0.036354493	0.37750977	0.013068199	17.7	48.45	-51.600002	-	-	-	-	-	-	-	-	-
1531156409668	-	-	-1.1783496	0.5891748	11.270963	-0.039811913	0.13196634	0.054613512	18.0	48.45	-52.800003	-	-	-	-	-	-	-	-	-
1531156409678	-	-	-1.1160791	0.67539555	10.6817875	-0.1319573	-0.035280187	0.120127276	18.0	48.45	-52.800003	-	-	-	-	-	-	-	-	-
1531156409689	-	-	-1.0202783	0.7807764	10.317744	-0.20333001	-0.076292865	0.20162	19.95	47.25	-53.4	-	-	-	-	-	-	-	-	-
1531156409701	-	-	-0.46942386	0.6227051	9.977652	-0.24807112	-0.0017243534	0.31773382	19.95	47.25	-53.4	-	-	-	-	-	-	-	-	-
1531156409712	-	-	0.20597169	0.3065625	9.833951	-0.23315741	0.12983581	0.34756124	19.35	49.2	-52.800003	-	-	-	-	-	-	-	-	-
1531156409722	-	-	0.46942386	0.09101075	9.74294	-0.21771108	0.1676527	0.30282012	19.35	49.2	-52.800003	-	-	-	-	-	-	-	-	-
1531156409732	-	-	0.4742139	0.086220704	9.623189	-0.19693843	0.14901057	0.21440318	19.800001	49.95	-52.050003	-	-	-	-	-	-	-	-	-
1531156409743	-	-	0.45026368	0.16765137	9.359736	-0.20918895	0.08456206	0.15261784	19.800001	49.95	-52.050003	-	-	-	-	-	-	-	-	-
1531156409753	-	-	0.43589357	0.25866213	8.971744	-0.24913637	-0.105055004	0.054613512	19.2	47.25	-51.9	-	-	-	-	-	-	-	-	-
1531156409763	-	-	0.24908204	0.43110353	8.794512	-0.26564798	-0.23608252	-0.004508665	19.35	48.15	-53.7	-	-	-	-	-	-	-	-	-
1531156409773	-	-	-0.1101709	0.5604346	8.143066	-0.27363747	-0.40972066	-0.040727656	19.35	48.15	-53.7	-	-	-	-	-	-	-	-	-
1531156409784	-	-	-0.009580079	0.6993457	7.7454934	-0.2709743	-0.43475437	-0.04552135	19.35	47.100002	-51.600002	-	-	-	-	-	-	-	-	-
1531156409793	-	-	0.023950197	0.8095166	7.199429	-0.2773659	-0.38841537	-0.04818451	19.35	47.100002	-51.600002	-	-	-	-	-	-	-	-	-
1531156409803	-	-	0.033530276	0.8143067	7.1132083	-0.26777852	-0.29893315	-0.047651876	19.050001	49.2	-52.500004	-	-	-	-	-	-	-	-	-
1531156409814	-	-	0.3305127	0.8765772	7.2616997	-0.20546053	-0.15139401	-0.08813192	19.050001	49.2	-52.500004	-	-	-	-	-	-	-	-	-
1531156409824	-	-	0.43110353	0.9196875	7.32876	-0.14580573	-0.08854341	-0.12967724	19.050001	48.9	-52.500004	-	-	-	-	-	-	-	-	-
1531156409835	-	-	0.3544629	1.1208692	7.2521195	-0.073367745	-0.058183372	-0.1786794	19.050001	48.9	-52.500004	-	-	-	-	-	-	-	-	-
1531156409845	-	-	0.22992188	1.096919	7.1227884	-0.023832945	-0.058183372	-0.2133005	15.750001	49.050003	-53.100002	-	-	-	-	-	-	-	-	-
1531156409856	-	-	-0.086220704	1.3124708	6.615044	-0.004125554	-0.024627538	-0.23354053	15.750001	49.050003	-53.100002	-	-	-	-	-	-	-	-	-
1531156409866	-	-	-0.36883304	1.4082716	6.423443	-0.016376095	0.03822306	-0.21276787	18.900002	50.4	-52.65	-	-	-	-	-	-	-	-	-
1531156409876	-	-	-0.49337405	1.5615528	6.595884	-0.07070458	0.16978323	-0.15524359	18.900002	50.4	-52.65	-	-	-	-	-	-	-	-	-
1531156409886	-	-	-0.3879932	1.6046631	6.950347	-0.09946672	0.23156857	-0.12541619	18.900002	49.65	-51.9	-	-	-	-	-	-	-	-	-
1531156409896	-	-	-0.6179151	1.6238233	7.414981	-0.14101203	0.2688528	-0.06043505	18.900002	49.65	-51.9	-	-	-	-	-	-	-	-	-
1531156409907	-	-	-0.51732427	1.7387843	7.8412943	-0.1687089	0.2837665	-0.03167291	17.25	48.9	-53.7	-	-	-	-	-	-	-	-	-
1531156409916	-	-	-0.2778223	1.8872755	8.277188	-0.22090687	0.25447175	0.008807141	17.25	48.9	-53.7	-	-	-	-	-	-	-	-	-
1531156409926	-	-	-0.29698244	1.8776954	8.751402	-0.22836372	0.21985066	0.04183034	17.85	48.750004	-53.100002	-	-	-	-	-	-	-	-	-
1531156409936	-	-	-0.1580713	1.949546	9.508228	-0.19906895	0.1644569	0.08284302	17.85	48.750004	-53.100002	-	-	-	-	-	-	-	-	-
1531156409946	-	-	-0.05748047	1.8633252	10.025552	-0.12503307	0.11225894	0.07858197	18.6	49.350002	-51.9	-	-	-	-	-	-	-	-	-
1531156409957	-	-	-0.028740235	1.7339942	10.265054	-0.058454044	0.0834968	0.07165775	18.6	49.350002	-51.9	-	-	-	-	-	-	-	-	-
1531156409967	-	-	-0.1101709	1.695674	10.504556	0.04061555	0.12823792	0.081245124	18.6	50.4	-52.65	-	-	-	-	-	-	-	-	-
1531156409977	-	-	0.009580079	1.6525636	11.587105	0.17217572	0.24062331	0.10041989	18.6	50.4	-52.65	-	-	-	-	-	-	-	-	-
1531156409988	-	-	-0.12454102	1.6142433	12.042159	0.21265577	0.25500438	0.09509356	19.050001	50.850002	-49.95	-	-	-	-	-	-	-	-	-
1531156409998	-	-	-0.30177248	1.6669337	13.531861	0.50187504	0.30613706	0.16486838	19.050001	50.850002	-49.95	-	-	-	-	-	-	-	-	-
1531156410008	-	-	-0.25866213	1.5088624	14.188096	0.64248997	0.29921284	0.18883683	19.5	50.7	-50.550003	-	-	-	-	-	-	-	-	-
1531156410018	-	-	-0.45026368	1.2358302	14.710211	0.73676586	0.28216863	0.21227264	19.5	50.7	-50.550003	-	-	-	-	-	-	-	-	-
1531156410028	-	-	-0.5987549	0.76161623	15.342496	0.8629997	0.1676527	0.23837163	19.050001	49.500004	-50.850002	-	-	-	-	-	-	-	-	-
1531156410039	-	-	-0.68018556	0.12454102	15.179634	0.91892606	-0.13914347	0.21280529	19.050001	49.500004	-50.850002	-	-	-	-	-	-	-	-	-
1531156410050	-	-	-0.56522465	0.07185059	14.940132	0.9077408	-0.36711007	0.1733905	20.25	49.350002	-51.45	-	-	-	-	-	-	-	-	-
1531156410059	-	-	0.29698244	0.52690434	14.240787	0.8598039	-0.79161793	0.076451436	20.25	49.350002	-51.45	-	-	-	-	-	-	-	-	-
1531156410069	-	-	0.45505372	1.1208692	13.37379	0.88057655	-1.1298394	-0.057239257	19.95	47.7	-51.9	-	-	-	-	-	-	-	-	-
1531156410080	-	-	0.28740236	1.3028907	12.866045	0.90721035	-1.2731205	-0.116367504	19.95	47.7	-51.9	-	-	-	-	-	-	-	-	-
1531156410090	-	-	-0.9053174	2.0932472	10.083033	0.9791157	-1.4105396	-0.1690981	18.900002	47.25	-53.100002	-	-	-	-	-	-	-	-	-
1531156410100	-	-	-1.4753321	2.543511	7.8987746	0.83051133	-1.0467517	-0.07109376	18.900002	47.25	-53.100002	-	-	-	-	-	-	-	-	-
1531156410110	-	-	-1.5471827	2.6441016	7.443721	0.83051133	-1.0467517	-0.07109376	19.2	46.65	-51.9	-	-	-	-	-	-	-	-	-
1531156410120	-	-	-3.027305	3.2524366	6.456973	0.16844946	0.2821656	0.5712607	19.2	46.65	-51.9	-	-	-	-	-	-	-	-	-
1531156410131	-	-	-3.0033545	2.687212	8.085587	-0.3647154	0.9516843	1.1278614	16.35	45.75	-52.800003	-	-	-	-	-	-	-	-	-
1531156410140	-	-	-2.8883936	2.4093897	8.53106	-0.46112183	1.0454276	1.2130826	16.35	45.75	-52.800003	-	-	-	-	-	-	-	-	-
1531156410150	-	-	-1.2310401	0.85741705	10.729688	-0.9213161	1.2781879	1.5321293	16.650002	45.15	-51.600002	-	-	-	-	-	-	-	-	-
1531156410160	-	-	-0.60833496	-0.25387207	11.817027	-1.0427562	1.0949624	1.5635545	16.650002	45.15	-51.600002	-	-	-	-	-	-	-	-	-
1531156410170	-	-	-0.3879932	-0.6658155	12.051739	-1.0480826	0.9138674	1.5134871	17.25	45.45	-51.600002	-	-	-	-	-	-	-	-	-
1531156410181	-	-	0.2682422	-1.0250684	10.94045	-1.0491478	0.32956985	1.180592	17.25	45.45	-51.600002	-	-	-	-	-	-	-	-	-
1531156410191	-	-	0.6706055	-0.34488282	9.6758795	-1.0731163	0.1255717	0.93132013	17.550001	44.550003	-51.000004	-	-	-	-	-	-	-	-	-
1531156410200	-	-	0.57959473	-0.05269043	9.493857	-1.0587351	0.08722219	0.77579147	17.550001	44.550003	-51.000004	-	-	-	-	-	-	-	-	-
1531156410210	-	-	0.29698244	0.26345217	9.374106	-0.99215615	0.08296113	0.6799177	18.150002	46.350002	-51.45	-	-	-	-	-	-	-	-	-
1531156410220	-	-	0.60833496	0.6322852	9.398057	-0.7551348	0.31146035	0.53024805	18.150002	46.350002	-51.45	-	-	-	-	-	-	-	-	-
1531156410230	-	-	1.0346485	0.56522465	9.7621	-0.5154503	0.58736384	0.43916792	19.95	47.25	-51.45	-	-	-	-	-	-	-	-	-
1531156410240	-	-	1.1208692	0.364043	10.226734	-0.21557838	0.8147978	0.31080356	19.95	47.25	-51.45	-	-	-	-	-	-	-	-	-
1531156410251	-	-	0.9053174	-0.12933107	10.126143	0.14661154	0.9271832	0.064727455	19.2	47.25	-52.65	-	-	-	-	-	-	-	-	-
1531156410260	-	-	0.6179151	-0.1341211	9.584868	0.27604118	0.93623793	-0.06683271	19.2	47.25	-52.65	-	-	-	-	-	-	-	-	-
1531156410270	-	-	0.5125342	-0.09580079	9.479487	0.31332543	0.93464005	-0.107312754	20.25	47.25	-51.000004	-	-	-	-	-	-	-	-	-
1531156410280	-	-	-0.081430666	-0.06227051	8.2197075	0.28243276	0.73437035	-0.28947297	20.25	47.25	-51.000004	-	-	-	-	-	-	-	-	-
1531156410290	-	-	-0.9484278	0.17244141	7.8987746	0.14607891	0.5341006	-0.3081151	22.2	46.5	-51.600002	-	-	-	-	-	-	-	-	-
1531156410300	-	-	-1.2741505	0.30177248	7.8604546	0.037954565	0.3748436	-0.2766898	22.2	46.5	-51.600002	-	-	-	-	-	-	-	-	-
1531156410310	-	-	-1.3986914	0.52690434	8.076006	-0.12982458	0.17244333	-0.19040339	22.35	46.95	-49.800003	-	-	-	-	-	-	-	-	-
1531156410321	-	-	-1.1783496	0.5843848	8.372989	-0.21504574	0.04035055	-0.09080116	22.35	46.95	-49.800003	-	-	-	-	-	-	-	-	-
1531156410331	-	-	-1.0202783	0.67539555	8.57896	-0.22303522	-0.011847409	-0.045527413	21.6	48.300003	-50.250004	-	-	-	-	-	-	-	-	-
1531156410341	-	-	-0.119750984	0.50774413	9.024434	-0.15645619	-0.1306244	0.052476913	21.6	48.300003	-50.250004	-	-	-	-	-	-	-	-	-
1531156410351	-	-	0.5029541	0.05748047	9.239985	0.012920849	-0.2147803	0.017855821	20.550001	48.0	-50.550003	-	-	-	-	-	-	-	-	-
1531156410361	-	-	0.7807764	-0.086220704	9.125025	0.07790198	-0.25419506	-0.030613711	20.550001	48.0	-50.550003	-	-	-	-	-	-	-	-	-
1531156410371	-	-	0.9196875	-0.18681154	8.851993	0.14075258	-0.29520777	-0.07109376	20.7	46.050003	-50.850002	-	-	-	-	-	-	-	-	-
1531156410382	-	-	1.2549903	-0.28261232	7.8556643	0.20147267	-0.41238686	-0.2788203	21.45	48.15	-49.95	-	-	-	-	-	-	-	-	-
1531156410392	-	-	0.7376661	-0.119750984	7.4054008	0.13063258	-0.4624543	-0.42316365	21.45	48.15	-49.95	-	-	-	-	-	-	-	-	-
1531156410402	-	-	0.4167334	0.22513184	7.247329	0.04647668	-0.47044376	-0.47216582	21.45	48.15	-49.95	-	-	-	-	-	-	-	-	-
1531156410412	-	-	-0.13891114	0.7759864	7.2664895	-0.2027952	-0.32503515	-0.4620458	21.300001	48.0	-51.9	-	-	-	-	-	-	-	-	-
1531156410422	-	-	-0.14370118	0.9148975	7.664063	-0.27842897	-0.26697826	-0.4306205	21.6	47.25	-53.100002	-	-	-	-	-	-	-	-	-
1531156410432	-	-	0.30177248	1.1543995	9.532178	-0.3498017	-0.21105187	-0.39440152	21.6	47.25	-53.100002	-	-	-	-	-	-	-	-	-
1531156410443	-	-	0.39757326	0.98195803	10.284214	-0.2869511	-0.2675109	-0.41783732	21.45	48.9	-51.15	-	-	-	-	-	-	-	-	-
1531156410453	-	-	0.5221143	0.9580079	10.619517	-0.12716141	-0.4182458	-0.51584166	21.45	48.9	-51.15	-	-	-	-	-	-	-	-	-
1531156410463	-	-	0.38320315	1.092129	10.322535	-0.06537609	-0.5125217	-0.58561647	19.2	48.750004	-49.800003	-	-	-	-	-	-	-	-	-
1531156410473	-	-	0.119750984	1.2693604	9.733359	-0.053125545	-0.6169176	-0.65592396	19.2	48.750004	-49.800003	-	-	-	-	-	-	-	-	-
1531156410484	-	-	0.014370117	1.2693604	9.7142	-0.11863931	-0.65686506	-0.7017303	18.900002	48.750004	-49.800003	-	-	-	-	-	-	-	-	-
1531156410494	-	-	-0.33530274	1.336421	10.078242	-0.20492573	-0.610526	-0.73581874	18.900002	48.750004	-49.800003	-	-	-	-	-	-	-	-	-
1531156410505	-	-	-0.5029541	1.6573536	10.585987	-0.25339526	-0.5492733	-0.71877456	17.85	48.750004	-51.9	-	-	-	-	-	-	-	-	-
1531156410514	-	-	-0.45026368	1.8585353	11.826607	-0.26990685	-0.4528669	-0.6985345	17.85	48.750004	-51.9	-	-	-	-	-	-	-	-	-
1531156410525	-	-	-0.488584	1.7914747	12.626543	-0.1713699	-0.33994886	-0.68894714	16.650002	49.2	-51.600002	-	-	-	-	-	-	-	-	-
1531156410534	-	-	-0.20597169	1.5184424	13.42169	0.119979925	-0.124232806	-0.6745661	16.650002	49.2	-51.600002	-	-	-	-	-	-	-	-	-
1531156410544	-	-	0.10538086	1.2070899	13.48875	0.32877177	0.039817914	-0.67989236	17.85	48.750004	-51.000004	-	-	-	-	-	-	-	-	-
1531156410555	-	-	0.6562354	0.8909473	13.321099	0.61905634	0.19587916	-0.69374084	17.85	48.750004	-51.000004	-	-	-	-	-	-	-	-	-
1531156410565	-	-	0.6179151	0.47900394	12.976216	0.7442249	0.10639695	-0.7198398	16.050001	50.100002	-51.45	-	-	-	-	-	-	-	-	-
1531156410576	-	-	0.63707525	0.36883304	12.669654	0.7692586	-0.015043204	-0.7592546	16.050001	50.100002	-51.45	-	-	-	-	-	-	-	-	-
1531156410585	-	-	0.63707525	0.36883304	12.669654	0.7692586	-0.015043204	-0.7592546	16.050001	50.100002	-51.45	-	-	-	-	-	-	-	-	-
1531156410596	-	-	0.09101075	1.1496094	10.226734	0.41932216	-0.9072063	-0.7960144	17.7	49.95	-49.95	-	-	-	-	-	-	-	-	-
1531156410606	-	-	0.14370118	1.4082716	9.733359	0.16632187	-1.0579412	-0.72677225	15.3	49.2	-52.050003	-	-	-	-	-	-	-	-	-
1531156410616	-	-	0.14370118	1.0633887	10.063872	0.035294343	-0.99402535	-0.66072583	15.3	49.2	-52.050003	-	-	-	-	-	-	-	-	-
1531156410627	-	-	0.12454102	0.57001466	10.030342	0.053936474	-0.56578904	-0.5813637	16.800001	49.050003	-50.550003	-	-	-	-	-	-	-	-	-
1531156410636	-	-	0.06706055	0.5604346	10.0063925	0.076839656	-0.18548964	-0.5323615	16.800001	49.050003	-50.550003	-	-	-	-	-	-	-	-	-
1531156410646	-	-	-0.3544629	0.7089258	9.901011	0.058730163	0.36418682	-0.44714034	13.500001	50.550003	-51.600002	-	-	-	-	-	-	-	-	-
1531156410657	-	-	-0.7041358	0.7807764	10.863809	-0.04886155	0.91918963	-0.30226436	13.500001	50.550003	-51.600002	-	-	-	-	-	-	-	-	-
1531156410667	-	-	-0.728086	0.6179151	11.749967	-0.12289743	1.1631352	-0.21011898	13.650001	48.0	-51.45	-	-	-	-	-	-	-	-	-
1531156410678	-	-	-0.6562354	0.39278322	12.310401	-0.19693331	1.2542152	-0.1211694	13.650001	48.0	-51.45	-	-	-	-	-	-	-	-	-
1531156410687	-	-	-0.5604346	0.2203418	12.645703	-0.24593547	1.2350405	-0.07376514	14.85	50.250004	-52.500004	-	-	-	-	-	-	-	-	-
1531156410697	-	-	-0.34009278	0.100590825	13.330679	-0.28694817	1.0725877	-0.048198786	14.85	50.250004	-52.500004	-	-	-	-	-	-	-	-	-
1531156410707	-	-	-0.5125342	-0.17244141	13.522281	-0.26351234	0.83396846	-0.06737355	16.5	48.300003	-51.45	-	-	-	-	-	-	-	-	-
1531156410718	-	-	-0.74724615	-0.29698244	13.48396	-0.2331523	0.4877575	-0.08175462	16.5	48.300003	-51.45	-	-	-	-	-	-	-	-	-
1531156410727	-	-	-0.86220706	-0.28261232	12.688814	-0.19586805	0.10799073	-0.114245184	15.6	49.500004	-52.050003	-	-	-	-	-	-	-	-	-
1531156410737	-	-	-0.9627979	-0.05748047	11.5823145	-0.20066173	-0.23342654	-0.14673576	15.6	49.500004	-52.050003	-	-	-	-	-	-	-	-	-
1531156410747	-	-	-1.2310401	0.100590825	10.312955	-0.27043656	-0.47524157	-0.1424747	17.7	49.95	-50.4	-	-	-	-	-	-	-	-	-
1531156410758	-	-	-1.465752	0.488584	9.407638	-0.34926614	-0.62650913	-0.10572307	17.7	49.95	-50.4	-	-	-	-	-	-	-	-	-
1531156410768	-	-	-1.3891114	0.71371585	8.856783	-0.41051885	-0.6941534	-0.0402093	16.050001	50.100002	-51.000004	-	-	-	-	-	-	-	-	-
1531156410778	-	-	-1.0585986	0.76161623	8.53106	-0.43075886	-0.6685871	0.00559707	16.050001	50.100002	-51.000004	-	-	-	-	-	-	-	-	-
1531156410790	-	-	-0.6849756	0.6658155	8.195757	-0.39240935	-0.5892249	0.015717084	16.650002	51.600002	-49.2	-	-	-	-	-	-	-	-	-
1531156410800	-	-	-0.42152345	0.6993457	7.937095	-0.34660298	-0.55034274	0.019445509	16.650002	51.600002	-49.2	-	-	-	-	-	-	-	-	-
1531156410809	-	-	-0.05748047	0.728086	7.592212	-0.30931872	-0.44807732	-0.035948243	15.750001	50.4	-49.800003	-	-	-	-	-	-	-	-	-
1531156410820	-	-	0.21555176	0.8095166	7.3862405	-0.2858829	-0.4113257	-0.0897441	16.050001	51.45	-50.550003	-	-	-	-	-	-	-	-	-
1531156410830	-	-	0.32093263	0.9484278	7.1132083	-0.24806601	-0.38203093	-0.19307475	16.050001	51.45	-50.550003	-	-	-	-	-	-	-	-	-
1531156410841	-	-	0.16286133	1.0633887	7.0030375	-0.22463018	-0.40599936	-0.2399464	15.900001	52.65	-52.800003	-	-	-	-	-	-	-	-	-
1531156410851	-	-	-0.47900394	1.3124708	6.638994	-0.17882381	-0.39215094	-0.2601864	15.900001	52.65	-52.800003	-	-	-	-	-	-	-	-	-
1531156410861	-	-	-0.6706055	1.6238233	6.5384035	-0.17136696	-0.35752985	-0.22450006	14.1	52.500004	-51.9	-	-	-	-	-	-	-	-	-
1531156410872	-	-	-0.51732427	1.8441651	6.854546	-0.098396346	-0.19134858	-0.13235468	14.1	52.500004	-51.9	-	-	-	-	-	-	-	-	-
1531156410882	-	-	-0.45984375	1.6765138	7.089258	-0.03448048	-0.06671265	-0.08335251	14.1	52.050003	-52.2	-	-	-	-	-	-	-	-	-
1531156410893	-	-	-0.13891114	1.3843213	7.424561	0.094949156	0.165515	-0.01570822	14.1	52.050003	-52.2	-	-	-	-	-	-	-	-	-
1531156410903	-	-	0.31135255	1.1256592	7.592212	0.21159561	0.31358677	-0.0045229425	12.6	51.750004	-49.050003	-	-	-	-	-	-	-	-	-
1531156410913	-	-	0.50774413	0.82388675	7.941885	0.30800202	0.37803528	-0.070569344	12.6	51.750004	-49.050003	-	-	-	-	-	-	-	-	-
1531156410924	-	-	0.5364844	0.8813672	8.224498	0.35966736	0.38762265	-0.116375715	12.6	53.100002	-51.000004	-	-	-	-	-	-	-	-	-
1531156410934	-	-	0.244292	1.0106983	8.473579	0.39109266	0.2928141	-0.18188947	12.6	53.100002	-51.000004	-	-	-	-	-	-	-	-	-
1531156410945	-	-	0.0047900393	1.1400293	8.315508	0.38736424	0.17883082	-0.18987896	15.6	51.300003	-50.850002	-	-	-	-	-	-	-	-	-
1531156410955	-	-	-0.34009278	1.3651612	8.224498	0.3223831	0.06644541	-0.17283472	15.6	51.300003	-50.850002	-	-	-	-	-	-	-	-	-
1531156410965	-	-	-0.7664063	1.6813037	8.286768	0.18017031	-0.08109371	-0.07269987	13.950001	52.350002	-51.600002	-	-	-	-	-	-	-	-	-
1531156410976	-	-	-0.5364844	1.6908839	8.339458	0.02730486	-0.17750014	0.024771832	13.950001	52.350002	-51.600002	-	-	-	-	-	-	-	-	-
1531156410986	-	-	-0.45505372	1.7818946	8.947793	-0.07283	-0.2179802	0.07910031	13.35	50.7	-51.45	-	-	-	-	-	-	-	-	-
1531156410996	-	-	-0.2203418	1.7004639	9.651929	-0.1521922	-0.21371914	0.20480151	13.35	50.7	-51.45	-	-	-	-	-	-	-	-	-
1531156411006	-	-	0.37362307	1.4753321	10.4566555	-0.11277741	-0.13968326	0.25273842	12.900001	51.600002	-51.15	-	-	-	-	-	-	-	-	-
1531156411017	-	-	0.6227051	1.1160791	11.376344	0.03263118	-6.662521E-4	0.27297845	12.900001	51.600002	-51.15	-	-	-	-	-	-	-	-	-
1531156411027	-	-	0.5460645	0.85741705	12.042159	0.21266088	0.12610021	0.26019529	14.55	51.600002	-50.850002	-	-	-	-	-	-	-	-	-
1531156411038	-	-	0.4167334	0.7759864	12.20023	0.43689904	0.22889824	0.23356366	14.55	51.600002	-50.850002	-	-	-	-	-	-	-	-	-
1531156411047	-	-	0.26345217	0.488584	11.749967	0.54449075	0.26032355	0.21385626	13.500001	51.300003	-50.4	-	-	-	-	-	-	-	-	-
1531156411057	-	-	0.3065625	0.19639161	11.251802	0.5088044	0.2645846	0.16219094	13.500001	51.300003	-50.4	-	-	-	-	-	-	-	-	-
1531156411068	-	-	0.50774413	0.16765137	11.084151	0.33623153	0.17190659	0.07537189	14.85	51.300003	-52.050003	-	-	-	-	-	-	-	-	-
1531156411078	-	-	0.5364844	0.21555176	11.194322	0.24941595	0.1047901	0.03861063	14.85	51.300003	-52.050003	-	-	-	-	-	-	-	-	-
1531156411088	-	-	0.57959473	0.8286768	11.548784	0.08696312	-0.07151117	-0.059393696	14.1	51.750004	-51.000004	-	-	-	-	-	-	-	-	-
1531156411098	-	-	0.39278322	1.1735597	11.558365	0.011861976	-0.24248612	-0.13183169	14.1	51.750004	-51.000004	-	-	-	-	-	-	-	-	-
1531156411108	-	-	-0.28740236	1.3603711	11.333233	-0.06909812	-0.2637914	-0.15633278	13.650001	50.7	-50.250004	-	-	-	-	-	-	-	-	-
1531156411118	-	-	-1.2166699	1.2310401	11.4625635	-0.1133066	-0.15140602	-0.104134806	13.650001	50.7	-50.250004	-	-	-	-	-	-	-	-	-
1531156411129	-	-	-2.2273684	1.1208692	11.663746	-0.18894038	0.12396485	0.072166465	12.6	50.4	-51.9	-	-	-	-	-	-	-	-	-
1531156411139	-	-	-2.6441016	0.9963282	11.994258	-0.22196358	0.29493982	0.21384662	13.35	50.7	-49.800003	-	-	-	-	-	-	-	-	-
1531156411149	-	-	-2.3950195	0.7041358	12.746294	-0.25498676	0.56818014	0.4940112	13.35	50.7	-49.800003	-	-	-	-	-	-	-	-	-
1531156411159	-	-	-1.6573536	0.3305127	13.186978	-0.2635089	0.627835	0.6351587	13.650001	50.7	-48.600002	-	-	-	-	-	-	-	-	-
1531156411169	-	-	-0.30177248	-0.53169435	13.656402	-0.27895522	0.5788328	0.7858936	13.650001	50.7	-48.600002	-	-	-	-	-	-	-	-	-
1531156411179	-	-	0.4742139	-0.9915381	13.986915	-0.29386893	0.40412942	0.79974204	13.05	50.100002	-50.550003	-	-	-	-	-	-	-	-	-
1531156411190	-	-	1.1591895	-1.6717237	13.905484	-0.33434898	-0.16472182	0.6846935	13.05	50.100002	-50.550003	-	-	-	-	-	-	-	-	-
1531156411199	-	-	1.3172607	-1.8441651	13.37858	-0.3695027	-0.5839034	0.54354596	14.85	50.850002	-51.15	-	-	-	-	-	-	-	-	-
1531156411209	-	-	0.8669971	-1.575923	11.994258	-0.41424382	-1.095763	0.29374146	14.85	50.850002	-51.15	-	-	-	-	-	-	-	-	-
1531156411220	-	-	0.4742139	-1.1543995	11.304493	-0.4073196	-1.2491611	0.20479187	13.950001	52.350002	-51.15	-	-	-	-	-	-	-	-	-
1531156411229	-	-	-0.20118165	-0.51732427	10.279425	-0.3178374	-1.2784559	0.14353918	13.950001	52.350002	-51.15	-	-	-	-	-	-	-	-	-
1531156411239	-	-	-0.488584	-0.27303225	9.513018	-0.22782253	-1.1314493	0.1653771	12.6	52.050003	-51.000004	-	-	-	-	-	-	-	-	-
1531156411249	-	-	-0.16765137	-0.13891114	8.267608	-0.03980335	-0.5578044	0.23248875	12.6	52.050003	-51.000004	-	-	-	-	-	-	-	-	-
1531156411259	-	-	0.100590825	-0.17723145	7.932305	0.012394608	-0.3085325	0.2575225	11.25	51.15	-51.9	-	-	-	-	-	-	-	-	-
1531156411270	-	-	0.5604346	-0.364043	7.4006104	0.07471258	0.5175801	0.29800254	11.25	51.15	-51.9	-	-	-	-	-	-	-	-	-
1531156411280	-	-	0.8813672	-0.6227051	7.927515	0.07577784	0.76685196	0.28628463	11.700001	51.45	-51.000004	-	-	-	-	-	-	-	-	-
1531156411290	-	-	0.7424561	-0.613125	9.254355	0.098681025	1.2723199	0.1653771	11.700001	51.45	-51.000004	-	-	-	-	-	-	-	-	-
1531156411301	-	-	0.64186525	-0.4981641	10.087823	0.1562053	1.3463558	0.11211388	12.150001	51.9	-51.15	-	-	-	-	-	-	-	-	-
1531156411310	-	-	0.2203418	-0.100590825	10.653048	0.28776547	1.1972188	0.060448553	12.150001	51.9	-51.15	-	-	-	-	-	-	-	-	-
1531156411320	-	-	-0.14370118	0.07185059	10.442286	0.33410448	0.96712166	0.049795907	12.450001	51.600002	-52.050003	-	-	-	-	-	-	-	-	-
1531156411330	-	-	-0.44547364	0.244292	9.584868	0.32132128	0.4355547	0.059915923	12.450001	51.600002	-52.050003	-	-	-	-	-	-	-	-	-
1531156411341	-	-	-0.5460645	0.30177248	9.196876	0.28084123	0.089343764	0.07056857	14.250001	51.600002	-49.95	-	-	-	-	-	-	-	-	-
1531156411351	-	-	-0.50774413	0.46463382	7.9706254	0.18390217	-0.44808215	0.1041244	14.250001	51.600002	-49.95	-	-	-	-	-	-	-	-	-
1531156411361	-	-	-0.14370118	0.64186525	7.0365677	0.112529464	-0.6606024	0.122766525	13.500001	51.300003	-50.850002	-	-	-	-	-	-	-	-	-
1531156411372	-	-	0.23950197	0.7759864	6.1216702	-0.023824383	-0.8688616	0.16484447	13.500001	51.300003	-50.850002	-	-	-	-	-	-	-	-	-
1531156411381	-	-	0.3305127	0.8909473	5.944439	-0.036074925	-0.87844896	0.1605834	14.700001	49.050003	-49.800003	-	-	-	-	-	-	-	-	-
1531156411392	-	-	0.4742139	1.0777588	5.623506	-0.103186585	-0.7559436	0.15685497	14.700001	49.050003	-49.800003	-	-	-	-	-	-	-	-	-
1531156411402	-	-	0.60354495	1.21188	5.6570363	-0.09732763	-0.6110676	0.15259393	13.500001	51.600002	-51.15	-	-	-	-	-	-	-	-	-
1531156411412	-	-	0.5748047	1.5950831	6.09772	-0.03767282	-0.30427146	0.122766525	13.500001	51.600002	-51.15	-	-	-	-	-	-	-	-	-
1531156411422	-	-	0.5604346	1.7435743	6.437813	0.027308311	-0.11785018	0.117972836	12.150001	50.550003	-51.600002	-	-	-	-	-	-	-	-	-
1531156411433	-	-	0.30177248	1.9208057	7.0269876	0.12904106	0.12929118	0.12436441	12.150001	50.550003	-51.600002	-	-	-	-	-	-	-	-	-
1531156411443	-	-	0.23471193	2.059717	7.28565	0.1759127	0.209186	0.15099603	12.6	51.750004	-50.250004	-	-	-	-	-	-	-	-	-
1531156411453	-	-	0.06706055	2.2608986	7.3766603	0.17005374	0.2912114	0.1968024	12.6	51.750004	-50.250004	-	-	-	-	-	-	-	-	-
1531156411464	-	-	0.06227051	2.2896388	7.711963	0.09601787	0.32103878	0.2330214	12.6	50.4	-50.550003	-	-	-	-	-	-	-	-	-
1531156411474	-	-	-0.44547364	2.3566992	8.248447	-0.0121064745	0.31997353	0.2926762	12.6	50.4	-50.550003	-	-	-	-	-	-	-	-	-
1531156411484	-	-	-0.79993653	2.42855	8.851993	-0.09253394	0.3034619	0.342211	11.25	50.100002	-49.800003	-	-	-	-	-	-	-	-	-
1531156411495	-	-	-1.3028907	2.6345215	9.733359	-0.23687728	0.25286186	0.4727059	11.25	50.100002	-49.800003	-	-	-	-	-	-	-	-	-
1531156411504	-	-	-1.2070899	2.7159522	10.447076	-0.30132577	0.23102392	0.5307628	13.200001	51.600002	-50.850002	-	-	-	-	-	-	-	-	-
1531156411514	-	-	-0.4981641	2.6009912	11.611055	-0.34659952	0.23475236	0.6399524	13.200001	51.600002	-50.850002	-	-	-	-	-	-	-	-	-
1531156411524	-	-	0.7807764	2.2608986	12.3487215	-0.33062056	0.2470029	0.636224	12.450001	51.600002	-49.65	-	-	-	-	-	-	-	-	-
1531156411535	-	-	1.8968556	1.7962648	13.201348	-0.25072572	0.27150398	0.50999016	12.450001	51.600002	-49.65	-	-	-	-	-	-	-	-	-
1531156411545	-	-	2.208208	1.4274317	14.341377	-0.101056054	0.24007867	0.3091878	13.650001	50.4	-51.000004	-	-	-	-	-	-	-	-	-
1531156411556	-	-	1.7387843	1.2837305	15.194005	0.107735775	0.08721323	0.11158124	13.650001	50.4	-51.000004	-	-	-	-	-	-	-	-	-
1531156411566	-	-	0.8286768	1.456172	15.217955	0.3612687	-0.26805246	-0.05992633	14.1	49.65	-48.15	-	-	-	-	-	-	-	-	-
1531156411576	-	-	0.2921924	1.5807129	14.456339	0.4235905	-0.55301607	-0.11746132	14.1	49.65	-48.15	-	-	-	-	-	-	-	-	-
1531156411587	-	-	-0.086220704	1.1975098	13.067227	0.41400313	-0.8843133	-0.16912664	13.950001	50.850002	-49.65	-	-	-	-	-	-	-	-	-
1531156411597	-	-	-0.16286133	1.0538087	12.406201	0.36979467	-0.9839155	-0.18563825	13.950001	50.850002	-49.65	-	-	-	-	-	-	-	-	-
1531156411608	-	-	0.24908204	0.96758795	11.802657	0.318662	-1.013743	-0.22185723	12.3	50.7	-51.000004	-	-	-	-	-	-	-	-	-
1531156411619	-	-	0.5748047	0.8861573	11.342813	0.29788932	-0.9285218	-0.25008675	13.05	51.750004	-51.45	-	-	-	-	-	-	-	-	-
1531156411629	-	-	0.8813672	0.74724615	10.91171	0.3325104	-0.564734	-0.3251879	13.05	51.750004	-51.45	-	-	-	-	-	-	-	-	-
1531156411640	-	-	0.8286768	0.5939649	10.581197	0.3570115	-0.33250636	-0.36407006	11.85	50.550003	-49.65	-	-	-	-	-	-	-	-	-
1531156411650	-	-	0.12454102	0.14370118	10.509346	0.3671315	0.08241417	-0.38164693	11.85	50.550003	-49.65	-	-	-	-	-	-	-	-	-
1531156411661	-	-	-0.37362307	0.119750984	10.739268	0.3687294	0.3492629	-0.3470258	11.85	51.9	-51.15	-	-	-	-	-	-	-	-	-
1531156411671	-	-	-0.1820215	-0.047900394	11.00751	0.349022	0.4978673	-0.26286992	11.85	51.9	-51.15	-	-	-	-	-	-	-	-	-
1531156411681	-	-	0.1820215	-0.119750984	11.031461	0.34103253	0.5303579	-0.21440038	11.400001	49.500004	-49.2	-	-	-	-	-	-	-	-	-
1531156411692	-	-	0.68976563	-0.17723145	10.9644	0.31812933	0.45365882	-0.17178981	11.400001	49.500004	-49.2	-	-	-	-	-	-	-	-	-
1531156411701	-	-	0.6610254	-0.25866213	10.882969	0.302683	0.36950293	-0.16220242	11.85	50.550003	-49.95	-	-	-	-	-	-	-	-	-
1531156411711	-	-	0.39278322	-0.28740236	10.174044	0.23663661	0.1671027	-0.12971185	11.85	50.550003	-49.95	-	-	-	-	-	-	-	-	-
1531156411722	-	-	0.26345217	-0.29698244	9.445957	0.100282766	0.005182495	-0.10840657	11.400001	49.500004	-48.750004	-	-	-	-	-	-	-	-	-
1531156411733	-	-	0.06706055	-0.17723145	8.899893	-0.08613852	-0.11519238	-0.06579599	11.400001	49.500004	-48.750004	-	-	-	-	-	-	-	-	-
1531156411743	-	-	-0.32572266	0.023950197	8.52148	-0.35937884	-0.24675255	0.053513624	12.450001	49.500004	-49.65	-	-	-	-	-	-	-	-	-
1531156411753	-	-	-0.53169435	0.047900394	8.440049	-0.5585833	-0.24781781	0.19093274	12.450001	49.500004	-49.65	-	-	-	-	-	-	-	-	-
1531156411764	-	-	0.0	0.119750984	8.732242	-0.7114488	-0.16472718	0.31237286	13.500001	50.550003	-48.750004	-	-	-	-	-	-	-	-	-
1531156411773	-	-	0.47900394	-0.043110352	8.966953	-0.7684404	-0.06778812	0.3608424	13.500001	50.550003	-48.750004	-	-	-	-	-	-	-	-	-
1531156411783	-	-	1.0538087	-0.488584	9.570498	-0.75565726	0.06483731	0.3576466	11.1	49.95	-50.4	-	-	-	-	-	-	-	-	-
1531156411794	-	-	1.695674	-0.64186525	10.087823	-0.64966345	0.20172378	0.27721915	11.1	49.95	-50.4	-	-	-	-	-	-	-	-	-
1531156411804	-	-	1.8968556	-0.5556446	10.336905	-0.51650536	0.25605226	0.1754864	11.700001	51.15	-48.600002	-	-	-	-	-	-	-	-	-
1531156411814	-	-	1.8585353	-0.42152345	10.135723	-0.37695572	0.23581225	0.051383097	11.700001	51.15	-48.600002	-	-	-	-	-	-	-	-	-
1531156411825	-	-	1.3651612	-0.24908204	9.848321	-0.26137453	0.15218899	-0.056208614	11.85	49.95	-49.2	-	-	-	-	-	-	-	-	-
1531156411835	-	-	0.6945557	0.14849122	9.168135	-0.1931976	0.0515215	-0.114265524	11.85	49.95	-49.2	-	-	-	-	-	-	-	-	-
1531156411845	-	-	0.34967285	0.3784131	8.253238	-0.19745865	0.0025193337	-0.10787394	12.6	52.500004	-49.050003	-	-	-	-	-	-	-	-	-
1531156411856	-	-	0.3544629	0.5556446	7.7215433	-0.27042925	0.04512991	-0.07485074	12.6	52.500004	-49.050003	-	-	-	-	-	-	-	-	-
1531156411866	-	-	0.5843848	0.6610254	8.157437	-0.34339988	0.067500465	-0.063665465	13.950001	52.65	-50.4	-	-	-	-	-	-	-	-	-
1531156411876	-	-	0.64186525	0.6945557	8.464	-0.32742092	0.070696265	-0.06632862	13.950001	52.65	-50.4	-	-	-	-	-	-	-	-	-
1531156411887	-	-	0.8143067	0.7568262	8.737032	-0.23900397	0.057380453	-0.09722129	12.6	52.800003	-49.800003	-	-	-	-	-	-	-	-	-
1531156411897	-	-	0.9915381	0.6993457	8.789722	-0.16976178	0.03873832	-0.1419624	12.0	51.750004	-51.000004	-	-	-	-	-	-	-	-	-
1531156411908	-	-	1.0346485	0.78556645	8.775352	-0.03553846	0.046727806	-0.2554131	12.0	51.750004	-51.000004	-	-	-	-	-	-	-	-	-
1531156411918	-	-	0.8286768	0.847837	8.650811	0.053943757	0.043532014	-0.32731843	11.400001	52.65	-49.2	-	-	-	-	-	-	-	-	-
1531156411929	-	-	0.1820215	1.1448194	8.258028	0.20095025	0.030216208	-0.42159432	11.400001	52.65	-49.2	-	-	-	-	-	-	-	-	-
1531156411939	-	-	-0.09580079	1.3747413	8.143066	0.2510177	0.04459728	-0.42745328	13.650001	52.050003	-47.7	-	-	-	-	-	-	-	-	-
1531156411950	-	-	-0.5939649	1.7627344	7.9802055	0.29149774	0.057913084	-0.39815852	13.650001	52.050003	-47.7	-	-	-	-	-	-	-	-	-
1531156411960	-	-	-0.8382569	1.9782863	7.8029737	0.2994872	0.07762048	-0.33211213	11.400001	50.250004	-49.2	-	-	-	-	-	-	-	-	-
1531156411971	-	-	-0.732876	2.2848487	7.7407036	0.2728556	0.14633004	-0.20268248	11.400001	50.250004	-49.2	-	-	-	-	-	-	-	-	-
1531156411980	-	-	-0.6179151	2.2417383	7.9706254	0.24675663	0.17349428	-0.12917922	11.700001	52.500004	-49.800003	-	-	-	-	-	-	-	-	-
1531156411990	-	-	-0.38320315	2.2608986	8.281978	0.19296077	0.21450697	-0.034903325	11.700001	52.500004	-49.800003	-	-	-	-	-	-	-	-	-
1531156412001	-	-	-0.38320315	2.2752686	8.794512	0.17272075	0.25978068	0.04126308	12.150001	53.250004	-48.45	-	-	-	-	-	-	-	-	-
1531156412011	-	-	-0.19639161	2.2513185	9.618399	0.1604702	0.28907546	0.1142337	12.150001	53.250004	-48.45	-	-	-	-	-	-	-	-	-
1531156412021	-	-	-0.038320314	2.0980372	10.289004	0.18656918	0.30825022	0.16430113	12.450001	52.65	-49.2	-	-	-	-	-	-	-	-	-
1531156412032	-	-	0.019160157	1.7866846	10.882969	0.20041762	0.32050076	0.20531382	12.450001	52.65	-49.2	-	-	-	-	-	-	-	-	-
1531156412042	-	-	0.081430666	1.6573536	11.577525	0.22385344	0.3029239	0.20904224	11.400001	52.65	-48.750004	-	-	-	-	-	-	-	-	-
1531156412052	-	-	-0.19160157	1.4418018	12.18107	0.24089767	0.17935324	0.22768436	11.400001	52.65	-48.750004	-	-	-	-	-	-	-	-	-
1531156412062	-	-	-0.32572266	1.2645704	12.358301	0.2531482	0.041401483	0.2814802	12.900001	51.600002	-47.550003	-	-	-	-	-	-	-	-	-
1531156412073	-	-	-0.31135255	1.1256592	12.502003	0.23077765	0.0035845982	0.3437982	12.900001	51.600002	-47.550003	-	-	-	-	-	-	-	-	-
1531156412083	-	-	0.24908204	1.1064991	12.549903	0.18017964	0.017962804	0.39119676	13.200001	50.550003	-48.750004	-	-	-	-	-	-	-	-	-
1531156412094	-	-	0.5221143	0.9867481	12.707974	0.10454586	0.035007033	0.40877363	13.200001	50.550003	-48.750004	-	-	-	-	-	-	-	-	-
1531156412103	-	-	0.41194338	0.7807764	13.163028	-0.025949035	0.011038584	0.42954627	13.200001	51.300003	-48.45	-	-	-	-	-	-	-	-	-
1531156412113	-	-	0.46463382	0.3784131	13.881534	-0.16656394	-0.16313215	0.45724314	13.200001	51.300003	-48.45	-	-	-	-	-	-	-	-	-
1531156412124	-	-	0.7711963	0.13891114	14.509029	-0.33381045	-0.48217887	0.4034473	13.35	52.500004	-50.250004	-	-	-	-	-	-	-	-	-
1531156412133	-	-	1.0202783	0.22992188	15.174845	-0.44779375	-0.8433035	0.27561557	13.35	52.500004	-50.250004	-	-	-	-	-	-	-	-	-
1531156412143	-	-	0.82388675	0.47900394	15.490987	-0.44939163	-1.0909775	0.14725119	10.950001	51.45	-49.800003	-	-	-	-	-	-	-	-	-
1531156412154	-	-	0.4167334	0.8095166	15.256275	-0.2619051	-1.2752683	-0.051420636	10.950001	51.45	-49.800003	-	-	-	-	-	-	-	-	-
1531156412163	-	-	-0.41194338	1.0442286	14.327007	-0.0110353315	-1.155426	-0.13717441	11.700001	51.750004	-49.800003	-	-	-	-	-	-	-	-	-
1531156412173	-	-	-1.5711329	1.2693604	13.34026	0.24782394	-0.8848488	-0.080182776	11.700001	51.750004	-49.800003	-	-	-	-	-	-	-	-	-
1531156412183	-	-	-2.4333398	1.5328126	12.104429	0.4225273	-0.5674	0.09771639	12.6	51.15	-48.15	-	-	-	-	-	-	-	-	-
1531156412194	-	-	-2.1315675	1.5232325	10.758429	0.44969156	-0.2696586	0.36136934	12.6	51.15	-48.15	-	-	-	-	-	-	-	-	-
1531156412203	-	-	-1.0298585	1.2597803	10.102193	0.32345772	-0.056073077	0.603717	9.75	51.600002	-48.45	-	-	-	-	-	-	-	-	-
1531156412213	-	-	-0.100590825	0.4167334	10.413546	0.1780491	-0.024647774	0.71024346	9.75	51.600002	-48.45	-	-	-	-	-	-	-	-	-
1531156412224	-	-	0.5604346	-0.40715334	10.887759	0.118926935	-0.10720577	0.68307924	10.200001	52.050003	-49.050003	-	-	-	-	-	-	-	-	-
1531156412233	-	-	1.0298585	-0.90052736	11.0123005	0.14555855	-0.21053642	0.5616391	10.200001	52.050003	-49.050003	-	-	-	-	-	-	-	-	-
1531156412244	-	-	1.0873389	-0.8909473	10.605147	0.23983444	-0.3128018	0.3933273	11.1	51.9	-49.95	-	-	-	-	-	-	-	-	-
1531156412254	-	-	0.87178713	-0.57959473	9.74294	0.334643	-0.31546497	0.23726603	11.1	51.9	-49.95	-	-	-	-	-	-	-	-	-
1531156412264	-	-	0.34009278	-0.17723145	8.717872	0.41507047	-0.22385222	0.13340275	10.5	51.9	-48.750004	-	-	-	-	-	-	-	-	-
1531156412275	-	-	-0.0047900393	0.06227051	8.0999565	0.42732102	-0.15620793	0.11316272	10.5	51.9	-48.750004	-	-	-	-	-	-	-	-	-
1531156412285	-	-	-0.3544629	0.28740236	7.0269876	0.3644704	-0.03689832	0.14778383	11.1	51.600002	-49.2	-	-	-	-	-	-	-	-	-
1531156412295	-	-	-0.50774413	0.3784131	6.437813	0.29256505	0.06962813	0.18986177	11.1	51.600002	-49.2	-	-	-	-	-	-	-	-	-
1531156412306	-	-	-0.50774413	0.3879932	6.006709	0.09921954	0.2842789	0.23460288	9.6	51.45	-50.250004	-	-	-	-	-	-	-	-	-
1531156412316	-	-	-0.34967285	0.38320315	6.183941	-0.016361654	0.40039274	0.26549554	10.5	51.9	-47.550003	-	-	-	-	-	-	-	-	-
1531156412326	-	-	-0.07664063	0.34009278	6.744375	-0.1873366	0.5053213	0.29532295	10.5	51.9	-47.550003	-	-	-	-	-	-	-	-	-
1531156412336	-	-	-0.1101709	0.2921924	7.1084185	-0.2539156	0.5314203	0.30810612	9.75	49.2	-49.2	-	-	-	-	-	-	-	-	-
1531156412347	-	-	0.25387207	0.28740236	7.7502837	-0.31729886	0.5410077	0.32195455	9.75	49.2	-49.2	-	-	-	-	-	-	-	-	-
1531156412357	-	-	0.38320315	0.17244141	7.9227247	-0.32209253	0.5367466	0.30704087	10.5	50.550003	-49.65	-	-	-	-	-	-	-	-	-
1531156412367	-	-	0.4023633	0.12933107	8.123906	-0.31037462	0.50798446	0.25697345	10.5	50.550003	-49.65	-	-	-	-	-	-	-	-	-
1531156412377	-	-	0.5604346	0.14370118	8.234077	-0.319962	0.49360338	0.23247235	10.950001	52.500004	-48.15	-	-	-	-	-	-	-	-	-
1531156412388	-	-	0.8382569	0.21555176	8.459209	-0.29492828	0.44034016	0.16962175	10.950001	52.500004	-48.15	-	-	-	-	-	-	-	-	-
1531156412398	-	-	0.8813672	0.25387207	8.722662	-0.23740403	0.4094475	0.11529325	12.3	51.45	-48.600002	-	-	-	-	-	-	-	-	-
1531156412408	-	-	0.90052736	0.14370118	8.875943	-0.09572385	0.35298845	0.025278406	12.3	51.45	-48.600002	-	-	-	-	-	-	-	-	-
1531156412419	-	-	0.9580079	0.31135255	8.713081	0.003345739	0.30664948	-0.02159323	11.85	51.9	-48.0	-	-	-	-	-	-	-	-	-
1531156412429	-	-	0.6993457	0.47900394	7.8700347	0.12531853	0.18467669	-0.12119546	11.85	51.9	-48.0	-	-	-	-	-	-	-	-	-
1531156412440	-	-	0.50774413	0.6466553	7.3575	0.12585115	0.14739244	-0.12758704	12.0	51.750004	-48.600002	-	-	-	-	-	-	-	-	-
1531156412450	-	-	0.19639161	0.9580079	6.816226	0.060870018	0.110108174	-0.15741444	12.0	51.750004	-48.600002	-	-	-	-	-	-	-	-	-
1531156412461	-	-	-0.009580079	1.1304493	6.792276	-0.038199574	0.10371659	-0.13823968	12.150001	52.95	-47.100002	-	-	-	-	-	-	-	-	-
1531156412471	-	-	-0.20597169	1.3891114	7.165899	-0.12075757	0.12502189	-0.106814384	12.150001	52.95	-47.100002	-	-	-	-	-	-	-	-	-
1531156412482	-	-	-0.1580713	1.585503	7.8508744	-0.16603132	0.16603456	-0.05461643	11.400001	51.9	-47.550003	-	-	-	-	-	-	-	-	-
1531156412492	-	-	0.019160157	1.5471827	8.272398	-0.16177025	0.22036305	-0.014136379	11.400001	51.9	-47.550003	-	-	-	-	-	-	-	-	-
1531156412503	-	-	0.488584	1.4370118	8.966953	-0.117029145	0.26350626	-0.014136379	12.150001	52.95	-48.0	-	-	-	-	-	-	-	-	-
1531156412513	-	-	0.6945557	1.2693604	9.364527	-0.045656428	0.27362627	-0.048757475	12.150001	52.95	-48.0	-	-	-	-	-	-	-	-	-
1531156412523	-	-	0.6562354	1.1831397	9.637559	0.024118396	0.25338623	-0.10361859	12.450001	52.65	-47.550003	-	-	-	-	-	-	-	-	-
1531156412534	-	-	0.5364844	1.2741505	9.83874	0.064065814	0.22302622	-0.1584797	12.450001	52.65	-47.550003	-	-	-	-	-	-	-	-	-
1531156412544	-	-	0.364043	1.6238233	9.910591	0.09069742	0.17881775	-0.20694923	13.05	53.100002	-48.600002	-	-	-	-	-	-	-	-	-
1531156412554	-	-	0.20597169	1.6142433	10.159674	0.07951215	0.17029563	-0.21866715	13.05	53.100002	-48.600002	-	-	-	-	-	-	-	-	-
1531156412565	-	-	0.29698244	1.7723145	10.854229	0.09229532	0.15271877	-0.21760188	13.950001	51.9	-47.550003	-	-	-	-	-	-	-	-	-
1531156412575	-	-	0.43589357	1.7244141	11.409874	0.14396064	0.10584712	-0.2410377	13.200001	53.250004	-48.45	-	-	-	-	-	-	-	-	-
1531156412586	-	-	0.24908204	1.585503	11.893667	0.27818793	-0.04382809	-0.27300668	13.200001	53.250004	-48.45	-	-	-	-	-	-	-	-	-
1531156412595	-	-	0.18681154	1.456172	11.764337	0.3506259	-0.1365061	-0.29910567	13.200001	53.250004	-48.45	-	-	-	-	-	-	-	-	-
1531156412605	-	-	0.24908204	1.341211	11.347603	0.41400912	-0.12585345	-0.35822785	13.200001	52.95	-48.750004	-	-	-	-	-	-	-	-	-
1531156412616	-	-	0.14370118	1.2070899	11.371553	0.43211862	-0.023588063	-0.3837942	13.200001	50.850002	-48.0	-	-	-	-	-	-	-	-	-
1531156412626	-	-	-0.38320315	0.92926764	11.802657	0.42306387	0.2581744	-0.36834785	13.200001	50.850002	-48.0	-	-	-	-	-	-	-	-	-
1531156412636	-	-	-0.39278322	0.8430469	12.19065	0.4166723	0.31037235	-0.34384677	12.3	51.45	-48.15	-	-	-	-	-	-	-	-	-
1531156412646	-	-	-0.1820215	0.9627979	13.072017	0.36447433	0.21609645	-0.30230147	12.3	51.45	-48.15	-	-	-	-	-	-	-	-	-
1531156412657	-	-	0.22992188	1.1543995	13.225299	0.30162373	-0.06406811	-0.3108236	13.650001	53.100002	-46.5	-	-	-	-	-	-	-	-	-
1531156412667	-	-	0.6514453	1.5471827	12.966637	0.15781304	-0.63558245	-0.36461943	13.650001	53.100002	-46.5	-	-	-	-	-	-	-	-	-
1531156412677	-	-	0.6993457	1.719624	12.228971	0.073657155	-0.8843217	-0.40989318	12.0	52.500004	-46.5	-	-	-	-	-	-	-	-	-
1531156412687	-	-	0.52690434	1.6669337	11.5823145	0.015600243	-0.93971545	-0.48073328	12.0	52.500004	-46.5	-	-	-	-	-	-	-	-	-
1531156412698	-	-	0.0	1.6429834	11.299703	0.047025546	-0.7218689	-0.51641965	11.85	52.350002	-47.550003	-	-	-	-	-	-	-	-	-
1531156412708	-	-	-0.53169435	1.456172	10.480606	0.13331197	-0.16420297	-0.5036365	11.85	52.350002	-47.550003	-	-	-	-	-	-	-	-	-
1531156412719	-	-	-0.6658155	1.4418018	10.054293	0.15621515	0.31569865	-0.4482427	11.400001	51.9	-47.550003	-	-	-	-	-	-	-	-	-
1531156412729	-	-	-0.5748047	1.2597803	10.193204	0.065667674	1.0560575	-0.29537725	11.400001	51.9	-47.550003	-	-	-	-	-	-	-	-	-
1531156412739	-	-	-0.13891114	1.1687696	11.141631	-0.022749279	1.2973399	-0.23625508	12.450001	51.300003	-47.550003	-	-	-	-	-	-	-	-	-
1531156412749	-	-	0.19639161	0.8286768	12.751084	-0.11595992	1.3948116	-0.23945087	12.450001	51.300003	-47.550003	-	-	-	-	-	-	-	-	-
1531156412759	-	-	0.19160157	0.6993457	13.972545	-0.09571989	1.3170472	-0.2650172	12.450001	51.9	-47.100002	-	-	-	-	-	-	-	-	-
1531156412770	-	-	-0.364043	0.5987549	14.710211	0.01506761	1.0517964	-0.27247405	12.450001	51.9	-47.100002	-	-	-	-	-	-	-	-	-
1531156412780	-	-	-0.79035646	0.50774413	14.063556	0.16740043	0.71144444	-0.2879204	13.200001	51.600002	-46.350002	-	-	-	-	-	-	-	-	-
1531156412790	-	-	-0.8765772	0.5412744	12.846886	0.2446321	0.33806923	-0.3065625	13.200001	51.600002	-46.350002	-	-	-	-	-	-	-	-	-
1531156412801	-	-	-1.1831397	0.7759864	11.01709	0.15088883	-0.04382809	-0.23412456	13.650001	51.45	-46.5	-	-	-	-	-	-	-	-	-
1531156412810	-	-	-1.1735597	0.9196875	10.059082	0.05075397	-0.22066198	-0.15636025	13.650001	51.45	-46.5	-	-	-	-	-	-	-	-	-
1531156412820	-	-	-0.9627979	0.6993457	8.823253	-0.15377681	-0.5221318	-0.032789573	14.55	51.600002	-46.350002	-	-	-	-	-	-	-	-	-
1531156412831	-	-	-0.852627	0.53169435	8.090376	-0.31729493	-0.62439716	0.05136632	14.55	51.600002	-46.350002	-	-	-	-	-	-	-	-	-
1531156412841	-	-	-0.27303225	0.36883304	7.8844047	-0.4392677	-0.57912344	0.08598741	15.3	51.9	-47.550003	-	-	-	-	-	-	-	-	-
1531156412851	-	-	0.29698244	0.33530274	8.047266	-0.45311612	-0.46354228	0.080661096	15.3	51.9	-47.550003	-	-	-	-	-	-	-	-	-
1531156412862	-	-	0.7759864	0.30177248	8.119117	-0.38067815	-0.3053505	0.048170526	13.650001	53.100002	-47.7	-	-	-	-	-	-	-	-	-
1531156412872	-	-	1.336421	0.34488282	8.315508	-0.24592218	-0.17112719	-0.011484283	13.650001	53.100002	-47.7	-	-	-	-	-	-	-	-	-
1531156412883	-	-	1.2358302	0.364043	8.305928	-0.086665146	-0.11360291	-0.09883597	12.450001	53.7	-45.9	-	-	-	-	-	-	-	-	-
1531156412893	-	-	0.8430469	0.5556446	7.975415	0.055015028	-0.12372292	-0.18778555	12.450001	53.7	-45.9	-	-	-	-	-	-	-	-	-
1531156412904	-	-	-0.033530276	1.1735597	6.8928666	0.14343198	-0.16686614	-0.18672028	13.200001	53.250004	-47.100002	-	-	-	-	-	-	-	-	-
1531156412914	-	-	-0.43110353	1.4178516	6.217471	0.13970356	-0.16420297	-0.14038128	13.200001	53.250004	-47.100002	-	-	-	-	-	-	-	-	-
1531156412924	-	-	-0.60833496	1.6094532	5.6570363	0.071526624	-0.12638608	-2.99006E-4	12.450001	54.750004	-47.550003	-	-	-	-	-	-	-	-	-
1531156412934	-	-	-0.5508545	1.6238233	5.5229154	0.026785519	-0.11360291	0.06042107	12.450001	54.300003	-46.800003	-	-	-	-	-	-	-	-	-
1531156412945	-	-	0.014370117	1.2454102	5.724097	-0.0115640005	-0.09602605	0.117412716	12.450001	54.300003	-46.800003	-	-	-	-	-	-	-	-	-
1531156412954	-	-	0.2921924	1.1927198	5.872588	-0.030738762	-0.120527126	0.11688008	12.450001	54.300003	-46.800003	-	-	-	-	-	-	-	-	-
1531156412964	-	-	0.81909674	0.82388675	6.303692	-0.052576683	-0.15248506	0.06308423	12.0	53.850002	-47.7	-	-	-	-	-	-	-	-	-
1531156412974	-	-	1.0729688	0.7711963	6.7779055	-0.024347175	-0.14289768	-0.022136927	12.0	54.15	-46.95	-	-	-	-	-	-	-	-	-
1531156412985	-	-	1.0538087	0.7376661	7.472461	0.106680356	-0.14822401	-0.1952424	12.0	54.15	-46.95	-	-	-	-	-	-	-	-	-
1531156412994	-	-	0.6658155	0.8669971	7.697593	0.21427207	-0.13011451	-0.28099617	12.0	54.15	-46.95	-	-	-	-	-	-	-	-	-
1531156413004	-	-	-0.22992188	1.3076807	7.9083548	0.4070849	-0.055545997	-0.31561726	13.500001	54.750004	-46.800003	-	-	-	-	-	-	-	-	-
1531156413015	-	-	-0.6562354	1.6621436	7.6161623	0.47899026	0.010500399	-0.2698109	12.450001	54.750004	-48.0	-	-	-	-	-	-	-	-	-
1531156413024	-	-	-1.22146	1.9878663	7.4916215	0.4843166	0.15377846	-0.13558759	12.450001	54.750004	-48.0	-	-	-	-	-	-	-	-	-
1531156413034	-	-	-1.5232325	2.198628	7.577842	0.40868282	0.23740172	-0.007755857	13.200001	54.300003	-47.550003	-	-	-	-	-	-	-	-	-
1531156413045	-	-	-1.1400293	2.3566992	8.281978	0.2329142	0.32209024	0.2244718	13.200001	54.300003	-47.550003	-	-	-	-	-	-	-	-	-
1531156413055	-	-	-0.5508545	2.2321582	8.861572	0.12106142	0.31569865	0.31129086	11.85	55.050003	-47.100002	-	-	-	-	-	-	-	-	-
1531156413065	-	-	0.244292	1.590293	10.432706	-0.02754297	0.16017005	0.3166172	11.85	55.050003	-47.100002	-	-	-	-	-	-	-	-	-
1531156413075	-	-	0.3161426	1.4897022	11.189531	-0.042989302	0.03180569	0.29105085	13.500001	53.250004	-48.45	-	-	-	-	-	-	-	-	-
1531156413086	-	-	0.32093263	1.5711329	11.539205	-0.026474252	-0.23930894	0.24630007	13.500001	53.250004	-48.45	-	-	-	-	-	-	-	-	-
1531156413096	-	-	0.34967285	1.6046631	11.424244	-0.024876356	-0.40762073	0.23458217	14.55	52.350002	-47.100002	-	-	-	-	-	-	-	-	-
1531156413106	-	-	0.21076173	1.6860938	10.835069	-0.038724795	-0.65369684	0.21114635	14.55	52.350002	-47.100002	-	-	-	-	-	-	-	-	-
1531156413117	-	-	0.07664063	1.6381935	10.600357	-0.053638496	-0.72666746	0.21647267	13.650001	53.550003	-47.4	-	-	-	-	-	-	-	-	-
1531156413127	-	-	0.613125	1.5663428	10.054293	-0.09305328	-0.6781979	0.24416955	13.650001	53.550003	-47.4	-	-	-	-	-	-	-	-	-
1531156413137	-	-	1.0202783	1.5471827	9.881851	-0.111162774	-0.54823565	0.24416955	12.6	53.550003	-46.95	-	-	-	-	-	-	-	-	-
1531156413147	-	-	1.5567628	1.585503	10.696157	-0.104238555	-0.1940352	0.24736534	12.6	53.550003	-46.95	-	-	-	-	-	-	-	-	-
1531156413158	-	-	1.6525636	1.4705421	11.797867	-0.036061633	0.01688715	0.21807057	11.700001	54.15	-48.15	-	-	-	-	-	-	-	-	-
1531156413168	-	-	1.7531544	1.0154883	13.445641	0.20788392	0.19638422	0.10035885	11.700001	54.15	-48.15	-	-	-	-	-	-	-	-	-
1531156413179	-	-	1.8058448	1.0394385	13.962964	0.44330737	0.2224832	-0.06156135	11.700001	53.550003	-46.2	-	-	-	-	-	-	-	-	-
1531156413189	-	-	1.3986914	1.3651612	13.51749	0.62866336	0.16868734	-0.2144268	11.700001	53.550003	-46.2	-	-	-	-	-	-	-	-	-
1531156413200	-	-	-0.06227051	2.3854396	12.152329	0.7224066	0.16016522	-0.22774261	11.1	53.250004	-48.0	-	-	-	-	-	-	-	-	-
1531156413210	-	-	-0.91010743	2.44292	11.361973	0.6659476	0.30078015	-0.10150877	11.1	53.250004	-48.0	-	-	-	-	-	-	-	-	-
1531156413220	-	-	-1.2693604	2.0549269	10.346485	0.48911375	0.5026477	0.090771474	10.05	54.750004	-48.45	-	-	-	-	-	-	-	-	-
1531156413231	-	-	-1.1687696	1.6717237	10.193204	0.17645861	0.65498054	0.30009592	10.05	54.750004	-48.45	-	-	-	-	-	-	-	-	-
1531156413241	-	-	-0.5604346	1.3603711	10.758429	-0.19425341	0.7018522	0.453494	11.700001	53.550003	-48.15	-	-	-	-	-	-	-	-	-
1531156413251	-	-	0.038320314	1.0250684	12.027788	-0.5244854	0.7417996	0.54084575	11.700001	53.550003	-48.15	-	-	-	-	-	-	-	-	-
1531156413261	-	-	0.7041358	0.37362307	13.814473	-0.6869382	0.68001425	0.5211383	12.150001	52.65	-47.100002	-	-	-	-	-	-	-	-	-
1531156413272	-	-	1.2502003	-0.3305127	15.414347	-0.6315445	0.5303446	0.39969817	12.150001	52.65	-47.100002	-	-	-	-	-	-	-	-	-
1531156413281	-	-	1.5136524	-0.8095166	16.027472	-0.37534836	0.30717173	0.17173156	12.150001	54.000004	-46.800003	-	-	-	-	-	-	-	-	-
1531156413291	-	-	1.3172607	-0.96758795	15.280225	-0.040855322	0.06855248	-0.12547722	12.150001	54.000004	-46.800003	-	-	-	-	-	-	-	-	-
1531156413301	-	-	0.7807764	-0.90052736	13.6851425	0.25795135	-0.12639092	-0.4045765	14.1	53.850002	-46.95	-	-	-	-	-	-	-	-	-
1531156413312	-	-	-0.45026368	-0.364043	11.668535	0.42679578	-0.25901634	-0.55105036	14.1	53.850002	-46.95	-	-	-	-	-	-	-	-	-
1531156413321	-	-	-1.2502003	0.50774413	9.79084	0.46301475	-0.31068167	-0.5361366	13.650001	53.550003	-47.4	-	-	-	-	-	-	-	-	-
1531156413331	-	-	-1.4609619	0.852627	8.210127	0.3911094	-0.3042901	-0.42961022	13.650001	53.550003	-47.4	-	-	-	-	-	-	-	-	-
1531156413342	-	-	-1.5567628	0.90052736	6.5623536	0.1381091	-0.22066681	-0.25384158	12.6	54.15	-47.4	-	-	-	-	-	-	-	-	-
1531156413352	-	-	-1.2741505	0.852627	6.0019193	-0.074411154	-0.108281426	-0.15583725	12.6	54.15	-47.4	-	-	-	-	-	-	-	-	-
1531156413362	-	-	-0.6227051	0.48379397	6.3899126	-0.36309782	0.07920512	-0.092454016	12.6	52.050003	-47.4	-	-	-	-	-	-	-	-	-
1531156413373	-	-	-0.10538086	0.41194338	7.28565	-0.571357	0.25124535	-0.10363929	12.6	52.050003	-47.4	-	-	-	-	-	-	-	-	-
1531156413382	-	-	0.3065625	0.2203418	9.053174	-0.6517845	0.42328554	-0.20217626	13.05	54.15	-46.2	-	-	-	-	-	-	-	-	-
1531156413392	-	-	0.20597169	0.3161426	10.193204	-0.57934654	0.46802667	-0.28260374	13.05	54.15	-46.2	-	-	-	-	-	-	-	-	-
1531156413402	-	-	-0.33530274	0.6179151	11.223062	-0.35191256	0.48613614	-0.3731512	12.6	53.850002	-47.7	-	-	-	-	-	-	-	-	-
1531156413413	-	-	-0.6227051	0.86220706	11.357183	-0.19691658	0.43447083	-0.3960544	13.650001	54.45	-45.300003	-	-	-	-	-	-	-	-	-
1531156413424	-	-	-1.22625	1.2789404	10.566827	0.0012226228	0.32528123	-0.37421647	13.650001	54.45	-45.300003	-	-	-	-	-	-	-	-	-
1531156413435	-	-	-1.21188	1.3843213	9.920172	0.033713188	0.18732947	-0.3150943	13.05	55.2	-47.4	-	-	-	-	-	-	-	-	-
1531156413445	-	-	-1.2022998	1.5280225	9.239985	0.004418416	-0.0385066	-0.2442542	13.05	55.2	-47.4	-	-	-	-	-	-	-	-	-
1531156413455	-	-	-1.1496094	1.6238233	8.770562	-0.034463737	-0.19137204	-0.21922049	12.6	54.45	-46.2	-	-	-	-	-	-	-	-	-
1531156413465	-	-	-1.21188	1.7483643	7.927515	-0.09784697	-0.3809891	-0.15850042	12.6	54.45	-46.2	-	-	-	-	-	-	-	-	-
1531156413476	-	-	-1.21188	1.8824854	7.4580913	-0.14152282	-0.43744814	-0.11003088	13.950001	55.050003	-47.100002	-	-	-	-	-	-	-	-	-
1531156413486	-	-	-1.1448194	2.1267774	7.0365677	-0.20916711	-0.42892602	-0.03706027	13.950001	55.050003	-47.100002	-	-	-	-	-	-	-	-	-
1531156413496	-	-	-1.1831397	2.2273684	7.1227884	-0.24432084	-0.35009643	0.0433672	12.6	55.2	-46.95	-	-	-	-	-	-	-	-	-
1531156413506	-	-	-1.1543995	2.1267774	7.3096	-0.24005978	-0.20681837	0.15149154	12.6	55.2	-46.95	-	-	-	-	-	-	-	-	-
1531156413516	-	-	-1.1352394	2.0309765	7.424561	-0.20969975	-0.12212986	0.2068853	12.3	56.250004	-46.2	-	-	-	-	-	-	-	-	-
1531156413527	-	-	-0.60833496	1.7866846	7.6017923	-0.19957973	0.03765981	0.28251907	12.3	56.250004	-46.2	-	-	-	-	-	-	-	-	-
1531156413537	-	-	-0.3305127	1.695674	7.8412943	-0.21342817	0.08719461	0.2830517	11.700001	55.95	-46.5	-	-	-	-	-	-	-	-	-
1531156413547	-	-	0.009580079	1.5711329	8.214917	-0.2203524	0.08666197	0.2798559	11.700001	55.95	-46.5	-	-	-	-	-	-	-	-	-
1531156413557	-	-	0.16765137	1.5567628	8.277188	-0.2171566	0.068019845	0.26121378	12.150001	55.65	-47.100002	-	-	-	-	-	-	-	-	-
1531156413567	-	-	0.36883304	1.7675245	8.4304695	-0.22834188	0.0030387137	0.22925584	12.150001	55.65	-47.100002	-	-	-	-	-	-	-	-	-
1531156413578	-	-	0.32572266	1.9734962	8.646021	-0.23473346	-0.04969188	0.21061371	13.650001	57.300003	-46.5	-	-	-	-	-	-	-	-	-
1531156413588	-	-	0.11496094	2.1507277	9.019644	-0.2230112	-0.10083066	0.19515525	13.650001	57.300003	-46.5	-	-	-	-	-	-	-	-	-
1531156413598	-	-	0.09580079	2.064507	9.316627	-0.20117328	-0.13918018	0.19036156	13.650001	56.550003	-45.300003	-	-	-	-	-	-	-	-	-
1531156413608	-	-	0.43589357	1.8489552	9.651929	-0.13619214	-0.14663704	0.16000152	13.650001	56.550003	-45.300003	-	-	-	-	-	-	-	-	-
1531156413619	-	-	0.60354495	1.7771046	10.011182	-0.10157105	-0.15036546	0.122184634	11.85	57.15	-46.350002	-	-	-	-	-	-	-	-	-
1531156413629	-	-	0.7232959	1.4082716	10.672208	0.049696498	-0.08378643	-0.080748245	11.85	57.15	-46.350002	-	-	-	-	-	-	-	-	-
1531156413639	-	-	0.7711963	1.5280225	11.03625	0.12586291	-0.028392676	-0.17875257	12.0	57.300003	-46.2	-	-	-	-	-	-	-	-	-
1531156413649	-	-	0.6945557	1.4130616	11.5823145	0.17965877	0.033925295	-0.2767569	12.0	57.300003	-46.2	-	-	-	-	-	-	-	-	-
1531156413659	-	-	0.45505372	1.4465919	12.492422	0.2925768	0.097841166	-0.40086022	11.25	56.550003	-46.5	-	-	-	-	-	-	-	-	-
1531156413671	-	-	-0.5125342	1.5088624	13.675562	0.52853286	0.16388756	-0.52709407	11.25	56.550003	-46.5	-	-	-	-	-	-	-	-	-
1531156413680	-	-	-0.7089258	1.456172	13.843213	0.6031014	0.17560546	-0.543073	10.950001	57.300003	-46.95	-	-	-	-	-	-	-	-	-
1531156413690	-	-	-1.2789404	1.9782863	13.996494	0.73572683	0.06588323	-0.50365824	10.950001	57.300003	-46.95	-	-	-	-	-	-	-	-	-
1531156413701	-	-	-1.6573536	2.0549269	13.163028	0.72294366	-0.14397387	-0.37156543	12.450001	56.7	-45.15	-	-	-	-	-	-	-	-	-
1531156413711	-	-	-1.5950831	1.7962648	12.626543	0.64517933	-0.24570662	-0.26930004	12.450001	56.7	-45.15	-	-	-	-	-	-	-	-	-
1531156413721	-	-	-1.3268409	1.3268409	11.979888	0.49817285	-0.31548145	-0.14146832	11.400001	55.350002	-47.100002	-	-	-	-	-	-	-	-	-
1531156413732	-	-	-1.0394385	0.92926764	11.649376	0.3144147	-0.3309278	-0.05731243	11.400001	55.350002	-47.100002	-	-	-	-	-	-	-	-	-
1531156413741	-	-	-0.87178713	0.67539555	11.486514	0.21641038	-0.3128183	-0.023223964	11.400001	55.350002	-46.350002	-	-	-	-	-	-	-	-	-
1531156413751	-	-	-0.18681154	0.33530274	11.491304	-0.047775198	-0.10349382	0.035365578	11.400001	55.350002	-46.350002	-	-	-	-	-	-	-	-	-
1531156413761	-	-	0.3784131	0.3305127	12.324771	-0.19265117	0.060556907	0.09448776	10.650001	55.500004	-47.7	-	-	-	-	-	-	-	-	-
1531156413772	-	-	0.9867481	0.28261232	13.009747	-0.19584696	0.09411274	0.10780357	10.650001	55.500004	-47.7	-	-	-	-	-	-	-	-	-
1531156413782	-	-	1.4226416	0.06706055	13.306729	-0.13885531	0.039251618	0.07105194	11.25	54.9	-47.4	-	-	-	-	-	-	-	-	-
1531156413792	-	-	1.5567628	-0.10538086	13.105548	-0.10849527	-0.025196884	0.039626636	11.400001	54.750004	-47.100002	-	-	-	-	-	-	-	-	-
1531156413803	-	-	1.585503	-0.1820215	12.837305	-0.09304894	-0.064611666	-0.0056471014	11.400001	54.750004	-47.100002	-	-	-	-	-	-	-	-	-
1531156413813	-	-	1.3555812	-0.18681154	11.994258	-0.08612472	-0.07419905	-0.104716696	12.3	55.95	-48.15	-	-	-	-	-	-	-	-	-
1531156413823	-	-	0.9148975	0.06706055	11.376344	-0.07121102	0.026468445	-0.17875257	12.3	55.95	-48.15	-	-	-	-	-	-	-	-	-
1531156413834	-	-	0.68018556	0.2921924	11.156001	-0.044579405	0.09997169	-0.19313364	12.3	55.95	-48.15	-	-	-	-	-	-	-	-	-
1531156413844	-	-	0.3161426	0.34967285	10.341695	-0.023274114	0.14204964	-0.17129572	11.400001	55.350002	-45.600002	-	-	-	-	-	-	-	-	-
1531156413855	-	-	0.15328126	0.38320315	9.72378	-0.055764683	0.10370012	-0.17342626	12.900001	55.050003	-46.350002	-	-	-	-	-	-	-	-	-
1531156413866	-	-	-0.20118165	0.34488282	9.460327	-0.095712095	0.060024276	-0.14999044	12.900001	55.050003	-46.350002	-	-	-	-	-	-	-	-	-
1531156413876	-	-	-0.5412744	0.6322852	9.086704	-0.22833753	-0.10296119	-0.11483671	10.5	55.050003	-45.9	-	-	-	-	-	-	-	-	-
1531156413887	-	-	-1.0106983	0.7951465	8.435259	-0.2943839	-0.3042962	-0.028017655	10.5	55.050003	-45.9	-	-	-	-	-	-	-	-	-
1531156413897	-	-	-1.0346485	0.8382569	8.353828	-0.30663446	-0.32879728	-0.015767114	10.200001	55.500004	-46.2	-	-	-	-	-	-	-	-	-
1531156413908	-	-	-0.8143067	1.0298585	7.429351	-0.3268745	-0.4369216	0.14402255	10.200001	55.500004	-46.2	-	-	-	-	-	-	-	-	-
1531156413918	-	-	-0.39278322	0.9532178	7.0174074	-0.31622183	-0.40922472	0.17171943	10.8	55.65	-47.550003	-	-	-	-	-	-	-	-	-
1531156413928	-	-	-0.35925296	0.847837	6.935977	-0.30929762	-0.3708752	0.17651312	10.8	55.65	-47.550003	-	-	-	-	-	-	-	-	-
1531156413939	-	-	-0.038320314	0.7807764	6.5623536	-0.2858618	-0.29896986	0.18982893	10.5	55.65	-46.350002	-	-	-	-	-	-	-	-	-
1531156413949	-	-	-0.05748047	0.8382569	6.8737063	-0.25976282	-0.20842236	0.15574047	10.5	55.65	-46.350002	-	-	-	-	-	-	-	-	-
1531156413959	-	-	0.17723145	0.8286768	7.0269876	-0.2379249	-0.18392129	0.14242466	11.400001	58.050003	-45.600002	-	-	-	-	-	-	-	-	-
1531156413969	-	-	0.40715334	0.78556645	7.534732	-0.111691065	-0.11574436	0.075313	11.400001	58.050003	-45.600002	-	-	-	-	-	-	-	-	-
1531156413979	-	-	0.6179151	0.6706055	7.6305327	0.029989108	-0.05555692	0.005005543	9.900001	57.300003	-45.75	-	-	-	-	-	-	-	-	-
1531156413990	-	-	0.6945557	0.6466553	7.726333	0.1407766	-0.0012284326	-0.05038821	9.900001	57.300003	-45.75	-	-	-	-	-	-	-	-	-
1531156414000	-	-	0.6179151	0.60354495	7.573052	0.23878095	0.042980045	-0.109510385	10.5	57.15	-48.0	-	-	-	-	-	-	-	-	-
1531156414010	-	-	0.30177248	0.9244776	7.194639	0.3256	0.09091695	-0.19686207	10.5	57.15	-48.0	-	-	-	-	-	-	-	-	-
1531156414020	-	-	0.06706055	1.1927198	7.0413575	0.28405467	0.08399273	-0.22828737	12.0	56.850002	-45.75	-	-	-	-	-	-	-	-	-
1531156414032	-	-	-0.30177248	1.4801221	6.830596	0.18551771	0.06907902	-0.23894002	12.0	56.850002	-45.75	-	-	-	-	-	-	-	-	-
1531156414042	-	-	-0.5748047	1.6813037	7.0509377	0.049696498	0.07547061	-0.20059049	11.1	56.7	-47.100002	-	-	-	-	-	-	-	-	-
1531156414052	-	-	-0.5364844	1.839375	7.3479204	-0.025937276	0.09198221	-0.17129572	9.3	55.2	-46.5	-	-	-	-	-	-	-	-	-
1531156414064	-	-	-0.46942386	1.9734962	8.334668	-0.0792005	0.087721154	-0.110575646	9.3	55.2	-46.5	-	-	-	-	-	-	-	-	-
1531156414074	-	-	-0.52690434	1.9734962	8.8951025	-0.037655186	0.023805283	-0.07329139	10.8	56.4	-46.800003	-	-	-	-	-	-	-	-	-
1531156414085	-	-	-0.8909473	1.9878663	9.239985	0.03957585	-0.041174956	0.011931547	10.8	56.4	-46.800003	-	-	-	-	-	-	-	-	-
1531156414095	-	-	-0.9580079	1.9639161	9.259146	0.085382216	-0.08005711	0.069455825	10.5	57.45	-47.100002	-	-	-	-	-	-	-	-	-
1531156414105	-	-	-0.32093263	1.6669337	9.010064	0.097100124	-0.12320032	0.1301759	10.5	57.45	-47.100002	-	-	-	-	-	-	-	-	-
1531156414117	-	-	-0.13891114	1.4322218	9.057964	0.06620746	-0.13651612	0.14508961	11.25	56.550003	-45.0	-	-	-	-	-	-	-	-	-
1531156414127	-	-	0.28740236	1.3603711	9.608819	0.040641114	-0.100829765	0.123251684	11.25	56.550003	-45.0	-	-	-	-	-	-	-	-	-
1531156414138	-	-	0.52690434	1.2981006	9.939331	0.04916323	-0.0337181	0.08863059	10.05	56.7	-45.9	-	-	-	-	-	-	-	-	-
1531156414149	-	-	0.45984375	1.2933106	10.399176	0.08591485	0.0062293136	0.052411593	10.05	56.7	-45.9	-	-	-	-	-	-	-	-	-
1531156414159	-	-	0.2921924	1.3699512	10.394385	0.08911064	0.030730397	0.0343021	9.900001	56.550003	-46.2	-	-	-	-	-	-	-	-	-
1531156414169	-	-	0.35925296	1.3220508	10.480606	0.024129516	0.03658935	0.025779985	9.900001	56.550003	-46.2	-	-	-	-	-	-	-	-	-
1531156414180	-	-	0.31135255	1.4034815	10.91171	-0.08719062	0.11328839	-0.0051126843	9.450001	56.100002	-45.9	-	-	-	-	-	-	-	-	-
1531156414190	-	-	0.26345217	1.3747413	11.481724	-0.13459489	0.19957481	-0.008308478	9.450001	56.100002	-45.9	-	-	-	-	-	-	-	-	-
1531156414200	-	-	0.4981641	1.5088624	12.923526	-0.08612536	0.32101497	-0.03440746	10.05	57.15	-47.100002	-	-	-	-	-	-	-	-	-
1531156414211	-	-	0.5412744	1.5471827	13.46959	0.023596883	0.3295371	-0.06103907	11.700001	56.550003	-46.5	-	-	-	-	-	-	-	-	-
1531156414221	-	-	0.1820215	1.6142433	13.713882	0.22919291	0.27041492	-0.10311702	11.700001	56.550003	-46.5	-	-	-	-	-	-	-	-	-
1531156414232	-	-	-0.45505372	1.3843213	13.139078	0.30908778	0.18892217	-0.10631281	11.400001	56.4	-46.350002	-	-	-	-	-	-	-	-	-
1531156414243	-	-	-1.1352394	0.977168	12.334352	0.29577196	0.0637536	-0.07861593	11.400001	56.4	-46.350002	-	-	-	-	-	-	-	-	-
1531156414253	-	-	-1.6860938	1.0154883	11.716436	0.23824766	0.022740912	-0.024287445	11.1	56.4	-48.45	-	-	-	-	-	-	-	-	-
1531156414263	-	-	-2.3135889	1.2454102	11.103311	0.016140033	0.048839893	0.18343914	11.1	56.4	-48.45	-	-	-	-	-	-	-	-	-
1531156414274	-	-	-2.0501368	1.4130616	11.103311	-0.21022867	0.15749687	0.38370883	10.650001	56.550003	-43.65	-	-	-	-	-	-	-	-	-
1531156414284	-	-	-1.4418018	1.0442286	12.080479	-0.42328155	0.28852442	0.62552387	10.650001	56.550003	-43.65	-	-	-	-	-	-	-	-	-
1531156414294	-	-	-0.91010743	0.5939649	12.957056	-0.4621637	0.28532863	0.6867766	11.25	57.9	-46.2	-	-	-	-	-	-	-	-	-
1531156414304	-	-	0.043110352	-0.39757326	13.584552	-0.3961173	0.081330456	0.71287555	11.25	57.9	-46.2	-	-	-	-	-	-	-	-	-
1531156414315	-	-	0.51732427	-1.0106983	13.1438675	-0.29491717	-0.106688716	0.58877224	11.400001	56.100002	-46.800003	-	-	-	-	-	-	-	-	-
1531156414324	-	-	0.6227051	-1.1735597	12.20502	-0.18732548	-0.28139207	0.42046046	11.400001	56.100002	-46.800003	-	-	-	-	-	-	-	-	-
1531156414335	-	-	0.15328126	-0.8813672	11.160791	-0.118615925	-0.40496275	0.2873024	12.3	57.9	-46.95	-	-	-	-	-	-	-	-	-
1531156414345	-	-	-0.6322852	-0.39278322	9.972861	-0.07174429	-0.38205957	0.24362656	12.3	57.9	-46.95	-	-	-	-	-	-	-	-	-
1531156414355	-	-	-0.9963282	-0.16286133	9.057964	-0.070679024	-0.25582573	0.25268131	11.85	55.65	-46.350002	-	-	-	-	-	-	-	-	-
1531156414366	-	-	-0.9484278	-0.023950197	8.262817	-0.13352963	0.14258316	0.31233612	11.85	55.65	-46.350002	-	-	-	-	-	-	-	-	-
1531156414376	-	-	-0.6322852	0.17723145	8.286768	-0.2272729	0.47281516	0.38370883	11.25	57.600002	-46.2	-	-	-	-	-	-	-	-	-
1531156414387	-	-	-0.45505372	0.12454102	9.034014	-0.3577678	0.6373985	0.41886258	11.25	57.600002	-46.2	-	-	-	-	-	-	-	-	-
1531156414397	-	-	-0.28261232	0.17244141	9.575289	-0.41848785	0.5766784	0.39915517	11.25	57.300003	-45.75	-	-	-	-	-	-	-	-	-
1531156414408	-	-	0.038320314	0.34967285	10.197993	-0.42328155	0.48772886	0.366132	11.25	57.300003	-45.75	-	-	-	-	-	-	-	-	-
1531156414418	-	-	0.364043	0.5364844	10.696157	-0.35244146	0.30077496	0.32458666	11.25	56.850002	-45.300003	-	-	-	-	-	-	-	-	-
1531156414428	-	-	0.32572266	0.48379397	10.700948	-0.2171529	0.09411363	0.24202867	11.25	56.850002	-45.300003	-	-	-	-	-	-	-	-	-
1531156414438	-	-	0.17244141	0.4981641	10.140513	-0.07653798	-0.099764496	0.15627488	12.3	57.300003	-44.100002	-	-	-	-	-	-	-	-	-
1531156414449	-	-	-0.2921924	0.6993457	9.034014	0.002824226	-0.22333518	0.10194639	12.3	57.300003	-44.100002	-	-	-	-	-	-	-	-	-
1531156414459	-	-	-0.3879932	1.096919	8.162227	0.024129516	-0.23132466	0.086500056	12.450001	58.800003	-43.95	-	-	-	-	-	-	-	-	-
1531156414470	-	-	-0.39278322	1.4034815	7.7598634	0.0060200193	-0.20682357	0.10674008	12.450001	58.800003	-43.95	-	-	-	-	-	-	-	-	-
1531156414480	-	-	-0.6610254	1.7004639	7.688013	0.023596883	-0.18871409	0.16852543	12.900001	58.800003	-45.15	-	-	-	-	-	-	-	-	-
1531156414490	-	-	-0.6993457	1.7531544	7.5251517	0.026792677	-0.19936673	0.2159297	13.35	57.300003	-44.550003	-	-	-	-	-	-	-	-	-
1531156414501	-	-	-0.4263135	1.8250049	7.175479	0.009748445	-0.26701102	0.28570452	13.35	57.300003	-44.550003	-	-	-	-	-	-	-	-	-
1531156414511	-	-	-0.24908204	1.8824854	7.0078273	-0.0051652575	-0.3250679	0.31712982	13.05	56.850002	-45.300003	-	-	-	-	-	-	-	-	-
1531156414521	-	-	0.086220704	1.705254	6.8880763	-0.07121166	-0.36821112	0.34855512	13.05	56.850002	-45.300003	-	-	-	-	-	-	-	-	-
1531156414532	-	-	0.3879932	1.5711329	6.9168167	-0.08292957	-0.3330574	0.3368372	12.6	58.350002	-46.2	-	-	-	-	-	-	-	-	-
1531156414541	-	-	0.43589357	1.575923	7.223379	-0.06268954	-0.23505309	0.283574	12.6	58.350002	-46.2	-	-	-	-	-	-	-	-	-
1531156414552	-	-	0.46942386	1.5184424	7.5251517	-0.020611592	-0.14077719	0.23936552	11.700001	57.300003	-46.5	-	-	-	-	-	-	-	-	-
1531156414562	-	-	0.19160157	1.8824854	8.090376	0.11094856	0.088254675	0.1978202	11.700001	57.300003	-46.5	-	-	-	-	-	-	-	-	-
1531156414572	-	-	0.12454102	1.9878663	8.258028	0.1924413	0.22940221	0.19515704	13.200001	57.45	-45.600002	-	-	-	-	-	-	-	-	-
1531156414583	-	-	-0.16765137	2.069297	8.62207	0.27553743	0.4222074	0.236687	13.200001	57.45	-45.600002	-	-	-	-	-	-	-	-	-
1531156414593	-	-	-0.16286133	2.083667	8.794512	0.2750048	0.458959	0.26651442	11.85	57.750004	-46.800003	-	-	-	-	-	-	-	-	-
1531156414604	-	-	0.043110352	1.9160157	9.3453665	0.1642173	0.37693363	0.31658185	11.85	57.750004	-46.800003	-	-	-	-	-	-	-	-	-
1531156414614	-	-	0.4167334	1.6381935	10.116563	0.07100665	0.26614612	0.30060288	12.450001	57.15	-47.100002	-	-	-	-	-	-	-	-	-
1531156414624	-	-	0.728086	1.4801221	10.849439	0.03638555	0.11967228	0.2414807	12.450001	57.15	-47.100002	-	-	-	-	-	-	-	-	-
1531156414634	-	-	0.8430469	1.341211	11.294912	0.05982137	-0.025203688	0.17010798	12.900001	56.7	-47.100002	-	-	-	-	-	-	-	-	-
1531156414645	-	-	0.87178713	1.1831397	11.5823145	0.13385725	-0.11255537	0.0912784	12.900001	56.7	-47.100002	-	-	-	-	-	-	-	-	-
1531156414655	-	-	0.82388675	1.22625	11.510465	0.19830576	-0.12161012	0.029493062	13.35	56.850002	-45.75	-	-	-	-	-	-	-	-	-
1531156414665	-	-	0.76161623	1.2981006	11.342813	0.29684272	-0.06195531	-0.052532304	13.35	56.850002	-45.75	-	-	-	-	-	-	-	-	-
1531156414676	-	-	0.852627	1.3603711	11.505674	0.36342174	0.06481116	-0.114850275	14.1	56.550003	-45.300003	-	-	-	-	-	-	-	-	-
1531156414686	-	-	0.8430469	1.2070899	12.0182085	0.43266392	0.13884704	-0.16118927	14.1	56.550003	-45.300003	-	-	-	-	-	-	-	-	-
1531156414697	-	-	0.82388675	0.9627979	12.262501	0.49871033	0.17240286	-0.24694306	13.500001	57.15	-46.350002	-	-	-	-	-	-	-	-	-
1531156414707	-	-	0.6179151	0.9196875	12.597803	0.5572999	0.14630389	-0.31831577	13.500001	57.15	-46.350002	-	-	-	-	-	-	-	-	-
1531156414718	-	-	0.34967285	0.92926764	12.789405	0.5999105	0.03391849	-0.37370953	13.650001	57.600002	-47.7	-	-	-	-	-	-	-	-	-
1531156414728	-	-	0.1580713	0.9963282	12.688814	0.6148242	-0.18073231	-0.39181903	13.650001	57.600002	-47.7	-	-	-	-	-	-	-	-	-
1531156414738	-	-	0.09580079	1.1831397	11.979888	0.6036389	-0.5503791	-0.3998085	14.55	55.350002	-45.600002	-	-	-	-	-	-	-	-	-
1531156414749	-	-	-0.22992188	1.2358302	11.342813	0.5652894	-0.73839825	-0.38862324	14.55	55.350002	-45.600002	-	-	-	-	-	-	-	-	-
1531156414759	-	-	-0.047900394	1.2166699	10.140513	0.44491446	-0.8838068	-0.3204463	13.35	56.250004	-46.95	-	-	-	-	-	-	-	-	-
1531156414770	-	-	0.15328126	1.2022998	9.800421	0.3527691	-0.8678279	-0.2725094	14.700001	56.850002	-46.5	-	-	-	-	-	-	-	-	-
1531156414780	-	-	0.41194338	0.8813672	9.402847	0.24890581	-0.6877982	-0.25812835	14.700001	56.850002	-46.5	-	-	-	-	-	-	-	-	-
1531156414790	-	-	0.67539555	0.728086	9.278306	0.19617522	-0.4811369	-0.2725094	12.3	54.9	-47.4	-	-	-	-	-	-	-	-	-
1531156414800	-	-	0.49337405	0.6945557	9.393267	0.12213934	0.09304067	-0.3119242	12.3	54.9	-47.4	-	-	-	-	-	-	-	-	-
1531156414811	-	-	0.12933107	0.81909674	9.7812605	0.0768656	0.366281	-0.29967365	10.8	54.750004	-46.350002	-	-	-	-	-	-	-	-	-
1531156414820	-	-	-0.60833496	1.092129	10.897339	0.012417101	0.6304666	-0.23149672	10.8	54.750004	-46.350002	-	-	-	-	-	-	-	-	-
1531156414830	-	-	-0.7807764	1.1687696	11.285333	-0.027530316	0.72687304	-0.16598296	11.85	53.250004	-47.100002	-	-	-	-	-	-	-	-	-
1531156414840	-	-	-0.6658155	0.8909473	11.817027	-0.17134102	0.68799084	-0.021107	11.85	53.250004	-47.100002	-	-	-	-	-	-	-	-	-
1531156414852	-	-	-0.43110353	0.7089258	11.898458	-0.2602906	0.6352603	0.033754118	12.450001	56.7	-47.100002	-	-	-	-	-	-	-	-	-
1531156414861	-	-	0.07185059	0.5843848	12.26729	-0.38332865	0.5383212	0.082223654	12.450001	56.7	-47.100002	-	-	-	-	-	-	-	-	-
1531156414872	-	-	0.20597169	0.364043	12.521163	-0.43126553	0.45256743	0.08914787	12.900001	55.350002	-46.350002	-	-	-	-	-	-	-	-	-
1531156414882	-	-	-0.18681154	0.28261232	12.794195	-0.44032028	0.28798407	0.07583206	12.900001	55.350002	-46.350002	-	-	-	-	-	-	-	-	-
1531156414892	-	-	-0.45026368	0.42152345	12.679234	-0.42008027	0.1830555	0.090213135	12.900001	55.350002	-48.0	-	-	-	-	-	-	-	-	-
1531156414902	-	-	-0.6227051	0.488584	11.754756	-0.3577623	0.02699427	0.12856266	12.900001	55.350002	-48.0	-	-	-	-	-	-	-	-	-
1531156414913	-	-	-0.45505372	0.2778223	10.538086	-0.36841494	-0.10083746	0.18342379	14.55	55.050003	-48.0	-	-	-	-	-	-	-	-	-
1531156414923	-	-	-0.34009278	0.05269043	9.848321	-0.4275371	-0.16315544	0.18981537	14.55	55.050003	-48.0	-	-	-	-	-	-	-	-	-
1531156414934	-	-	-0.07185059	0.023950197	9.489068	-0.47387612	-0.20629865	0.16478166	13.200001	55.050003	-45.600002	-	-	-	-	-	-	-	-	-
1531156414944	-	-	0.19639161	0.06227051	9.254355	-0.48772457	-0.25956187	0.1227037	13.200001	55.050003	-45.600002	-	-	-	-	-	-	-	-	-
1531156414954	-	-	0.20597169	0.081430666	9.115445	-0.47121295	-0.30749878	0.088082604	12.450001	56.100002	-46.800003	-	-	-	-	-	-	-	-	-
1531156414964	-	-	0.4406836	0.23471193	8.47837	-0.41848236	-0.4204168	0.030025693	12.450001	56.100002	-46.800003	-	-	-	-	-	-	-	-	-
1531156414975	-	-	0.45984375	0.56522465	7.7071733	-0.38705707	-0.5210843	-0.016313309	13.05	56.550003	-46.5	-	-	-	-	-	-	-	-	-
1531156414985	-	-	0.3879932	0.68976563	7.204219	-0.36521915	-0.5652928	-0.023237528	13.05	56.550003	-46.5	-	-	-	-	-	-	-	-	-
1531156414996	-	-	0.5125342	0.8095166	6.806646	-0.34497914	-0.55570537	-0.01897647	13.500001	57.45	-46.350002	-	-	-	-	-	-	-	-	-
1531156415005	-	-	0.7041358	0.8047266	6.8689165	-0.2863896	-0.46462527	-0.04773861	13.500001	57.45	-46.350002	-	-	-	-	-	-	-	-	-
1531156415016	-	-	0.7232959	0.6945557	6.969507	-0.18305893	-0.2798019	-0.12124186	10.8	58.500004	-46.800003	-	-	-	-	-	-	-	-	-
1531156415025	-	-	0.7664063	0.74724615	6.9934573	-0.03285664	-0.012420515	-0.21338722	10.8	58.500004	-46.800003	-	-	-	-	-	-	-	-	-
1531156415036	-	-	0.90052736	0.7759864	7.2664895	0.13598777	0.27093983	-0.3103263	12.6	57.600002	-45.0	-	-	-	-	-	-	-	-	-
1531156415046	-	-	0.6227051	0.9627979	7.4101906	0.3096259	0.4935801	-0.4030043	12.6	57.600002	-45.0	-	-	-	-	-	-	-	-	-
1531156415057	-	-	0.21555176	1.0585986	7.3766603	0.45663238	0.6246076	-0.45573488	10.05	57.15	-48.45	-	-	-	-	-	-	-	-	-
1531156415067	-	-	-0.24908204	1.4465919	7.0413575	0.5051019	0.6736098	-0.4525391	10.05	57.15	-48.45	-	-	-	-	-	-	-	-	-
1531156415078	-	-	-0.852627	1.8824854	6.9168167	0.40603232	0.60543287	-0.35133898	11.400001	57.15	-46.350002	-	-	-	-	-	-	-	-	-
1531156415089	-	-	-0.9436377	1.954336	6.9168167	0.2956717	0.52206737	-0.27805582	11.85	57.45	-48.0	-	-	-	-	-	-	-	-	-
1531156415099	-	-	-0.91010743	1.9591261	7.060518	6.0818216E-5	0.38997462	-0.1422346	11.85	57.45	-48.0	-	-	-	-	-	-	-	-	-
1531156415110	-	-	-0.7807764	1.9734962	7.2425394	-0.09208456	0.36387566	-0.10175455	11.700001	57.600002	-45.300003	-	-	-	-	-	-	-	-	-
1531156415120	-	-	-0.4981641	2.0453467	8.339458	-0.3046048	0.26587132	-0.0069460124	11.700001	57.600002	-45.300003	-	-	-	-	-	-	-	-	-
1531156415130	-	-	-0.21076173	1.8776954	8.986114	-0.34135643	0.23817444	0.017022438	13.05	57.9	-45.300003	-	-	-	-	-	-	-	-	-
1531156415141	-	-	0.014370117	1.6286134	9.843531	-0.3195185	0.2110102	-0.005348116	13.05	57.9	-45.300003	-	-	-	-	-	-	-	-	-
1531156415151	-	-	-0.033530276	1.6573536	10.289004	-0.28010374	0.16573647	-0.017598657	12.6	56.250004	-46.2	-	-	-	-	-	-	-	-	-
1531156415162	-	-	-0.21076173	1.7579445	10.619517	-0.18902361	0.09063531	0.012228747	12.6	56.250004	-46.2	-	-	-	-	-	-	-	-	-
1531156415171	-	-	-0.119750984	1.8633252	10.791959	-0.14321725	0.03630682	0.036197197	14.55	58.050003	-45.600002	-	-	-	-	-	-	-	-	-
1531156415181	-	-	0.07185059	1.8872755	11.079361	-0.07823612	-0.06755646	0.08519936	14.55	58.050003	-45.600002	-	-	-	-	-	-	-	-	-
1531156415192	-	-	0.05748047	1.8058448	10.98835	-0.036690805	-0.15011445	0.110233076	13.650001	57.300003	-45.75	-	-	-	-	-	-	-	-	-
1531156415201	-	-	0.06706055	1.6477735	10.9644	-0.004732872	-0.20018189	0.14059311	13.650001	57.300003	-45.75	-	-	-	-	-	-	-	-	-
1531156415211	-	-	0.023950197	1.4944923	10.897339	0.011246095	-0.16129972	0.15071313	12.450001	57.750004	-45.600002	-	-	-	-	-	-	-	-	-
1531156415222	-	-	0.39757326	1.1975098	10.897339	0.030420855	-0.042522747	0.12248362	12.450001	57.750004	-45.600002	-	-	-	-	-	-	-	-	-
1531156415232	-	-	0.20118165	1.0059083	11.079361	0.036812443	0.051220525	0.08786252	13.05	57.600002	-44.550003	-	-	-	-	-	-	-	-	-
1531156415243	-	-	0.009580079	0.9484278	11.596685	0.050128248	0.22539127	0.058035117	13.05	57.600002	-44.550003	-	-	-	-	-	-	-	-	-
1531156415252	-	-	-0.18681154	0.98195803	12.075689	0.05066088	0.2823829	0.047915105	13.35	56.550003	-45.0	-	-	-	-	-	-	-	-	-
1531156415262	-	-	-0.32572266	0.98195803	12.827725	0.09646726	0.23657654	0.017022438	13.35	56.550003	-45.0	-	-	-	-	-	-	-	-	-
1531156415273	-	-	-0.40715334	1.0538087	13.115128	0.12895782	0.028317338	-0.0042828517	13.200001	59.100002	-45.9	-	-	-	-	-	-	-	-	-
1531156415283	-	-	-0.5508545	1.2310401	12.9187355	0.16624208	-0.2699567	-0.04209974	13.200001	59.100002	-45.9	-	-	-	-	-	-	-	-	-
1531156415293	-	-	-1.0346485	1.5950831	12.090059	0.2029937	-0.53094655	-0.053285018	15.3	56.4	-46.800003	-	-	-	-	-	-	-	-	-
1531156415303	-	-	-1.2406201	1.5615528	11.294912	0.20938529	-0.66996354	-0.0026849548	15.3	56.4	-46.800003	-	-	-	-	-	-	-	-	-
1531156415314	-	-	-1.1352394	1.3795313	10.763218	0.20512423	-0.6646372	0.0676225	13.35	57.300003	-47.4	-	-	-	-	-	-	-	-	-
1531156415324	-	-	-1.2789404	1.1352394	10.039923	0.25146323	-0.4931296	0.16988789	13.35	57.300003	-47.4	-	-	-	-	-	-	-	-	-
1531156415335	-	-	-1.6046631	0.8765772	9.412427	0.25945273	-0.20497558	0.30783963	13.200001	57.15	-46.800003	-	-	-	-	-	-	-	-	-
1531156415345	-	-	-1.705254	0.71371585	8.952583	0.15612206	0.18810701	0.48999986	13.200001	57.15	-46.800003	-	-	-	-	-	-	-	-	-
1531156415355	-	-	-1.4849122	0.36883304	9.4507475	-0.047876082	0.5998317	0.6796169	13.35	55.2	-47.4	-	-	-	-	-	-	-	-	-
1531156415366	-	-	-1.0298585	-0.07185059	10.859019	-0.22577524	0.8592236	0.80372024	13.35	55.2	-47.4	-	-	-	-	-	-	-	-	-
1531156415376	-	-	-0.4023633	-0.5748047	12.10922	-0.32804063	0.9417816	0.8234276	11.700001	56.250004	-45.0	-	-	-	-	-	-	-	-	-
1531156415386	-	-	-0.009580079	-1.0250684	13.34505	-0.30087638	0.81075406	0.78774124	11.700001	56.250004	-45.0	-	-	-	-	-	-	-	-	-
1531156415397	-	-	0.24908204	-1.4418018	13.891114	-0.11125931	0.4704021	0.64552844	13.05	55.95	-47.7	-	-	-	-	-	-	-	-	-
1531156415406	-	-	0.37362307	-1.3747413	13.642032	0.0053871404	0.24616393	0.5208925	13.05	55.95	-47.7	-	-	-	-	-	-	-	-	-
1531156415416	-	-	0.4742139	-1.1496094	12.262501	0.124164134	-0.0648933	0.31103542	14.55	55.350002	-47.100002	-	-	-	-	-	-	-	-	-
1531156415427	-	-	0.34967285	-0.977168	11.457774	0.13002309	-0.16928922	0.20344372	14.55	55.350002	-47.100002	-	-	-	-	-	-	-	-	-
1531156415437	-	-	-0.1820215	-0.5604346	10.284214	0.061313525	-0.2944578	0.08360147	14.55	55.65	-45.9	-	-	-	-	-	-	-	-	-
1531156415447	-	-	-0.7089258	-0.45984375	9.69504	-0.009526561	-0.33067676	0.0676225	14.55	55.65	-45.9	-	-	-	-	-	-	-	-	-
1531156415458	-	-	-1.2597803	-0.20118165	8.775352	-0.1805015	-0.2582388	0.10650465	15.3	56.4	-45.600002	-	-	-	-	-	-	-	-	-
1531156415467	-	-	-1.1831397	-0.09580079	8.57896	-0.33283433	-0.12987442	0.12940784	15.3	56.4	-45.600002	-	-	-	-	-	-	-	-	-
1531156415477	-	-	-0.85741705	0.07185059	9.364527	-0.51446193	0.13111536	0.12674467	15.750001	54.9	-46.95	-	-	-	-	-	-	-	-	-
1531156415488	-	-	-0.8382569	0.19639161	10.365645	-0.5304409	0.23817444	0.115026765	15.150001	56.550003	-45.75	-	-	-	-	-	-	-	-	-
1531156415497	-	-	-0.79035646	0.28740236	11.203902	-0.4233818	0.22059758	0.04631721	15.150001	56.550003	-45.75	-	-	-	-	-	-	-	-	-
1531156415507	-	-	-0.67539555	0.3879932	11.074571	-0.3307038	0.14922486	0.0196856	15.150001	56.550003	-45.75	-	-	-	-	-	-	-	-	-
1531156415517	-	-	-0.75203615	0.57959473	10.461446	-0.20926364	-0.0121627115	-0.052219752	15.150001	56.250004	-45.75	-	-	-	-	-	-	-	-	-
1531156415528	-	-	-0.9148975	0.728086	9.972861	-0.1671857	-0.11815652	-0.06926399	15.6	55.65	-45.600002	-	-	-	-	-	-	-	-	-
1531156415538	-	-	-1.4226416	1.0106983	8.804092	-0.13789092	-0.26090196	-0.04423027	15.6	55.65	-45.600002	-	-	-	-	-	-	-	-	-
1531156415549	-	-	-1.3699512	1.1639795	8.420889	-0.13682567	-0.2896641	-0.026653403	15.750001	55.95	-46.5	-	-	-	-	-	-	-	-	-
1531156415559	-	-	-1.1831397	1.2981006	7.6353226	-0.15600042	-0.33653572	0.03246877	15.750001	55.95	-46.5	-	-	-	-	-	-	-	-	-
1531156415569	-	-	-0.9388477	1.3268409	7.32876	-0.16612044	-0.36636314	0.054306693	15.750001	57.300003	-45.300003	-	-	-	-	-	-	-	-	-
1531156415580	-	-	-0.40715334	1.2789404	7.0126176	-0.14321725	-0.36316735	0.033001404	15.750001	57.300003	-45.300003	-	-	-	-	-	-	-	-	-
1531156415590	-	-	-0.18681154	1.456172	6.926397	-0.12031279	-0.3413312	0.021812558	15.900001	58.500004	-45.15	-	-	-	-	-	-	-	-	-
1531156415600	-	-	-0.2778223	1.4418018	7.1611085	0.014975798	-0.17834575	-0.069267556	15.900001	58.500004	-45.15	-	-	-	-	-	-	-	-	-
1531156415610	-	-	-0.4742139	1.3939015	7.074888	0.12629594	-0.08726564	-0.082050726	13.650001	56.850002	-44.550003	-	-	-	-	-	-	-	-	-
1531156415621	-	-	-0.89573735	1.695674	6.720425	0.29993406	0.14975569	-0.08045283	13.650001	56.850002	-44.550003	-	-	-	-	-	-	-	-	-
1531156415631	-	-	-0.9627979	1.8681153	6.5192432	0.34307727	0.28877273	-0.04423384	15.150001	56.550003	-46.5	-	-	-	-	-	-	-	-	-
1531156415641	-	-	-1.1543995	1.9926564	6.485713	0.32336986	0.50448877	0.06442314	15.150001	56.550003	-46.5	-	-	-	-	-	-	-	-	-
1531156415651	-	-	-1.2310401	1.8824854	6.586304	0.29300982	0.5747962	0.10969687	15.3	56.4	-46.350002	-	-	-	-	-	-	-	-	-
1531156415661	-	-	-0.86220706	1.8154249	7.3479204	0.13641596	0.70848686	0.23539808	15.3	56.4	-46.350002	-	-	-	-	-	-	-	-	-
1531156415672	-	-	-0.43110353	1.8345851	8.205338	0.02030212	0.7207374	0.26309496	16.800001	55.2	-44.100002	-	-	-	-	-	-	-	-	-
1531156415683	-	-	-0.47900394	1.710044	9.335787	-0.079300106	0.62752676	0.27321497	16.800001	55.2	-44.100002	-	-	-	-	-	-	-	-	-
1531156415693	-	-	-0.40715334	1.5998731	10.035132	-0.109127514	0.4933035	0.25670338	16.95	55.65	-45.9	-	-	-	-	-	-	-	-	-
1531156415704	-	-	-0.31135255	1.3939015	10.624307	-0.12297595	0.23444422	0.19651593	16.95	55.65	-45.9	-	-	-	-	-	-	-	-	-
1531156415713	-	-	-0.22992188	1.4944923	11.108101	-0.10646435	0.025652388	0.15550326	16.050001	55.500004	-45.300003	-	-	-	-	-	-	-	-	-
1531156415724	-	-	-0.081430666	1.5280225	11.304493	-0.061190613	-0.13733308	0.08839159	16.050001	55.500004	-45.300003	-	-	-	-	-	-	-	-	-
1531156415735	-	-	0.06706055	1.4753321	11.438614	0.006453683	-0.21882582	0.023410454	17.550001	55.2	-45.300003	-	-	-	-	-	-	-	-	-
1531156415745	-	-	0.05269043	1.4992822	11.572735	0.07995693	-0.28913325	-0.018667491	17.550001	55.2	-45.300003	-	-	-	-	-	-	-	-	-
1531156415755	-	-	0.06706055	1.590293	11.749967	0.16517809	-0.3397333	-0.07033282	16.35	56.4	-45.9	-	-	-	-	-	-	-	-	-
1531156415765	-	-	-0.038320314	1.6046631	11.697276	0.2477361	-0.37488705	-0.13424867	16.35	56.4	-45.9	-	-	-	-	-	-	-	-	-
1531156415776	-	-	-0.11496094	1.5328126	11.649376	0.33775094	-0.3328091	-0.2008277	17.25	56.4	-45.600002	-	-	-	-	-	-	-	-	-
1531156415786	-	-	-0.119750984	1.575923	11.773916	0.37716573	-0.28913325	-0.23012248	17.25	56.4	-45.600002	-	-	-	-	-	-	-	-	-
1531156415797	-	-	-0.19639161	1.21188	12.15712	0.42723316	-0.22308686	-0.25515622	16.050001	54.15	-44.550003	-	-	-	-	-	-	-	-	-
1531156415807	-	-	-0.20597169	1.1160791	12.521163	0.46185425	-0.21136896	-0.28391835	15.900001	57.15	-45.9	-	-	-	-	-	-	-	-	-
1531156415817	-	-	-0.29698244	1.1591895	12.899576	0.51511747	-0.30884063	-0.3142784	15.900001	57.15	-45.9	-	-	-	-	-	-	-	-	-
1531156415828	-	-	-0.100590825	1.2885206	12.684024	0.5225743	-0.4680977	-0.31481102	16.050001	54.45	-45.75	-	-	-	-	-	-	-	-	-
1531156415838	-	-	0.09580079	1.3172607	11.855348	0.48529005	-0.8366792	-0.32546365	16.050001	54.45	-45.75	-	-	-	-	-	-	-	-	-
1531156415848	-	-	0.043110352	1.2454102	11.232642	0.42936367	-0.9405425	-0.30682153	16.050001	54.45	-45.75	-	-	-	-	-	-	-	-	-
1531156415859	-	-	0.1341211	1.0154883	10.777588	0.3255004	-0.906454	-0.29244047	16.050001	54.45	-45.75	-	-	-	-	-	-	-	-	-
1531156415868	-	-	0.047900394	0.82388675	10.7871685	0.28342244	-0.8020581	-0.2961689	15.3	54.000004	-45.600002	-	-	-	-	-	-	-	-	-
1531156415878	-	-	-0.13891114	0.9244776	10.98835	0.2828898	-0.46277136	-0.2828531	15.3	54.000004	-45.600002	-	-	-	-	-	-	-	-	-
1531156415888	-	-	-0.25387207	0.90052736	10.997931	0.28821614	-0.21989107	-0.26261306	16.800001	53.550003	-45.300003	-	-	-	-	-	-	-	-	-
1531156415899	-	-	-0.19160157	0.9148975	11.184742	0.30845615	0.1731915	-0.19283822	16.800001	53.550003	-45.300003	-	-	-	-	-	-	-	-	-
1531156415909	-	-	-0.14370118	0.8813672	11.390714	0.28981403	0.33351383	-0.14862975	14.400001	54.15	-46.2	-	-	-	-	-	-	-	-	-
1531156415919	-	-	-0.2778223	0.68018556	11.668535	0.22376764	0.43844238	-0.05222332	14.400001	54.15	-46.2	-	-	-	-	-	-	-	-	-
1531156415930	-	-	-0.17723145	0.48379397	11.716436	0.13108963	0.4107455	-0.008014847	14.55	54.000004	-45.15	-	-	-	-	-	-	-	-	-
1531156415939	-	-	-0.24908204	0.41194338	11.520044	0.0048557865	0.336177	0.030334674	14.55	54.000004	-45.15	-	-	-	-	-	-	-	-	-
1531156415949	-	-	-0.17244141	0.40715334	11.524835	-0.100072764	0.2605432	0.050042067	15.3	52.95	-44.25	-	-	-	-	-	-	-	-	-
1531156415959	-	-	-0.023950197	0.244292	11.414663	-0.24068767	0.15241885	0.115023196	15.3	52.95	-44.25	-	-	-	-	-	-	-	-	-
1531156415970	-	-	0.2682422	0.16765137	11.338023	-0.28170034	0.117265135	0.12141479	15.900001	53.7	-46.800003	-	-	-	-	-	-	-	-	-
1531156415981	-	-	0.82388675	-0.09580079	10.887759	-0.3653236	0.03896819	0.12620848	15.900001	53.7	-46.800003	-	-	-	-	-	-	-	-	-
1531156415991	-	-	0.7568262	-0.31135255	10.763218	-0.38076994	0.0016839363	0.085195795	14.700001	52.050003	-45.75	-	-	-	-	-	-	-	-	-
1531156416001	-	-	0.6658155	-0.25387207	10.676997	-0.34348568	-0.04465507	0.04578101	14.700001	52.050003	-45.75	-	-	-	-	-	-	-	-	-
1531156416012	-	-	0.57959473	-0.1820215	10.509346	-0.29927722	-0.085667744	0.02500835	15.3	53.250004	-46.350002	-	-	-	-	-	-	-	-	-
1531156416022	-	-	0.4742139	0.033530276	9.623189	-0.1799676	-0.19272684	-0.0074822144	15.3	53.250004	-46.350002	-	-	-	-	-	-	-	-	-
1531156416033	-	-	0.5460645	0.06227051	8.789722	-0.117116995	-0.21563002	-0.010678008	15.3	54.300003	-45.600002	-	-	-	-	-	-	-	-	-
1531156416043	-	-	0.7232959	0.086220704	8.071217	-0.11445383	-0.22628266	-0.01600433	15.3	54.300003	-45.600002	-	-	-	-	-	-	-	-	-
1531156416053	-	-	0.8143067	0.2203418	7.438931	-0.13842228	-0.22415213	-0.047429632	15.3	53.7	-47.550003	-	-	-	-	-	-	-	-	-
1531156416064	-	-	0.7232959	0.3161426	7.1611085	-0.1751739	-0.24758795	-0.10016022	15.3	53.7	-47.550003	-	-	-	-	-	-	-	-	-
1531156416073	-	-	0.6466553	0.488584	6.926397	-0.19221812	-0.24971849	-0.11667182	14.400001	54.45	-45.300003	-	-	-	-	-	-	-	-	-
1531156416083	-	-	0.7568262	0.7664063	6.6198344	-0.2065992	-0.24439216	-0.13850974	14.400001	54.45	-45.300003	-	-	-	-	-	-	-	-	-
1531156416094	-	-	0.8095166	0.8334668	6.605464	-0.1836945	-0.18687002	-0.1662109	14.85	53.7	-45.15	-	-	-	-	-	-	-	-	-
1531156416104	-	-	0.732876	0.82388675	6.792276	-0.12670285	-0.093659386	-0.18645093	14.85	53.7	-45.15	-	-	-	-	-	-	-	-	-
1531156416114	-	-	0.5364844	0.8909473	7.0030375	-0.029763775	0.035237618	-0.19017935	15.750001	53.850002	-45.75	-	-	-	-	-	-	-	-	-
1531156416124	-	-	0.7041358	0.9915381	7.1323686	0.029358402	0.115665086	-0.1960383	15.750001	53.850002	-45.75	-	-	-	-	-	-	-	-	-
1531156416135	-	-	0.977168	1.0154883	7.5251517	0.10605744	0.21633257	-0.24024679	14.250001	54.300003	-44.7	-	-	-	-	-	-	-	-	-
1531156416145	-	-	0.75203615	1.0777588	7.697593	0.15399434	0.25042105	-0.2722047	14.250001	54.300003	-44.7	-	-	-	-	-	-	-	-	-
1531156416156	-	-	0.5508545	1.1879297	7.937095	0.2509334	0.25201896	-0.3233374	14.250001	54.750004	-45.600002	-	-	-	-	-	-	-	-	-
1531156416165	-	-	0.45505372	1.4465919	7.726333	0.2924787	0.20887572	-0.32706583	15.6	54.750004	-46.800003	-	-	-	-	-	-	-	-	-
1531156416175	-	-	0.14849122	1.710044	7.2760696	0.26265132	0.10927349	-0.3116195	15.6	54.750004	-46.800003	-	-	-	-	-	-	-	-	-
1531156416185	-	-	-0.18681154	1.8489552	6.9934573	0.19873545	0.073587134	-0.2652805	14.700001	53.850002	-44.550003	-	-	-	-	-	-	-	-	-
1531156416196	-	-	-0.5364844	2.193838	6.830596	0.027227875	0.0016817873	-0.15822142	14.700001	53.850002	-44.550003	-	-	-	-	-	-	-	-	-
1531156416206	-	-	-0.5843848	2.2608986	6.945557	-0.09740806	-0.011101386	-0.058619194	15.150001	53.850002	-44.100002	-	-	-	-	-	-	-	-	-
1531156416216	-	-	-0.28261232	2.189048	7.7359133	-0.28649253	0.009138638	0.08678941	15.150001	53.850002	-44.100002	-	-	-	-	-	-	-	-	-
1531156416227	-	-	0.23950197	2.1746778	8.6077	-0.3488105	0.037368145	0.13951999	14.700001	54.45	-45.300003	-	-	-	-	-	-	-	-	-
1531156416237	-	-	0.6849756	2.074087	9.7812605	-0.30566728	0.10820823	0.15709686	14.700001	54.45	-45.300003	-	-	-	-	-	-	-	-	-
1531156416246	-	-	0.847837	2.069297	10.250684	-0.26092616	0.13377458	0.14005263	14.1	52.500004	-46.5	-	-	-	-	-	-	-	-	-
1531156416257	-	-	0.93405765	2.0405567	11.050621	-0.04041642	0.1854399	0.08093045	14.1	52.500004	-46.5	-	-	-	-	-	-	-	-	-
1531156416267	-	-	0.852627	2.0549269	11.328443	0.044272106	0.19023359	0.046841986	14.400001	54.15	-44.550003	-	-	-	-	-	-	-	-	-
1531156416277	-	-	0.40715334	2.0166066	11.381133	0.27703238	0.102349274	-0.017073877	14.400001	54.15	-44.550003	-	-	-	-	-	-	-	-	-
1531156416287	-	-	-0.06706055	2.198628	11.098521	0.3249693	0.05760817	-0.010149658	14.1	53.100002	-43.350002	-	-	-	-	-	-	-	-	-
1531156416298	-	-	-0.36883304	2.3327491	10.154883	0.35426405	-0.07608252	0.057494633	14.1	53.100002	-43.350002	-	-	-	-	-	-	-	-	-
1531156416307	-	-	-0.38320315	2.179468	9.73815	0.323904	-0.091528855	0.11022522	14.700001	54.45	-45.300003	-	-	-	-	-	-	-	-	-
1531156416317	-	-	-0.18681154	2.0453467	9.72857	0.110318504	-0.08620253	0.23166537	14.700001	54.45	-45.300003	-	-	-	-	-	-	-	-	-
1531156416328	-	-	0.06227051	1.9208057	10.135723	-0.009523749	-0.050516173	0.27587387	15.150001	53.100002	-44.100002	-	-	-	-	-	-	-	-	-
1531156416338	-	-	0.3305127	1.585503	11.611055	-0.10912598	0.008606006	0.28918967	15.150001	53.100002	-44.100002	-	-	-	-	-	-	-	-	-
1531156416348	-	-	0.45984375	1.3603711	12.636124	-0.094744906	0.029378664	0.26948228	15.450001	53.100002	-44.550003	-	-	-	-	-	-	-	-	-
1531156416358	-	-	0.41194338	1.0106983	14.025235	0.079425834	-0.011634018	0.16668424	15.450001	53.100002	-44.550003	-	-	-	-	-	-	-	-	-
1531156416369	-	-	0.45026368	0.87178713	14.307847	0.17796278	-0.06436461	0.07826729	15.450001	53.550003	-44.100002	-	-	-	-	-	-	-	-	-
1531156416379	-	-	0.3784131	0.9915381	14.327007	0.3734388	-0.21243636	-0.08098975	15.450001	53.550003	-44.100002	-	-	-	-	-	-	-	-	-
1531156416389	-	-	0.19639161	1.1591895	13.943805	0.45386627	-0.32961544	-0.16727617	15.150001	53.550003	-45.75	-	-	-	-	-	-	-	-	-
1531156416400	-	-	-0.44547364	1.4944923	12.942686	0.5257717	-0.48993775	-0.23012677	15.150001	53.550003	-45.75	-	-	-	-	-	-	-	-	-
1531156416410	-	-	-0.8286768	1.2502003	12.099639	0.5167169	-0.512841	-0.22373518	15.3	52.95	-44.7	-	-	-	-	-	-	-	-	-
1531156416420	-	-	-1.5280225	1.0777588	11.1176815	0.40113568	-0.33707228	-0.12093716	15.3	52.95	-44.7	-	-	-	-	-	-	-	-	-
1531156416430	-	-	-1.8776954	1.0394385	10.700948	0.29780504	-0.1368026	-0.009617027	14.400001	52.800003	-46.5	-	-	-	-	-	-	-	-	-
1531156416441	-	-	-1.3028907	1.2837305	10.94524	0.04533737	0.23976839	0.25616646	14.400001	52.800003	-46.5	-	-	-	-	-	-	-	-	-
1531156416451	-	-	-0.7185059	1.2454102	11.831397	-0.15120393	0.47039816	0.43566352	13.950001	51.600002	-45.600002	-	-	-	-	-	-	-	-	-
1531156416461	-	-	-0.2778223	0.3544629	14.092296	-0.22523981	0.54496664	0.5224826	13.950001	51.600002	-45.600002	-	-	-	-	-	-	-	-	-
1531156416472	-	-	0.28261232	-0.34488282	15.088624	-0.12244178	0.48531187	0.51289517	14.250001	52.65	-44.7	-	-	-	-	-	-	-	-	-
1531156416482	-	-	0.5029541	-1.0154883	15.404766	0.089545846	0.34256643	0.41968456	14.250001	52.65	-44.7	-	-	-	-	-	-	-	-	-
1531156416493	-	-	0.34488282	-1.5567628	14.911392	0.33721983	0.15135144	0.25723174	15.3	51.9	-43.050003	-	-	-	-	-	-	-	-	-
1531156416502	-	-	0.033530276	-1.8058448	13.512701	0.53216326	-0.044124585	0.07879992	15.3	51.9	-43.050003	-	-	-	-	-	-	-	-	-
1531156416512	-	-	-0.50774413	-1.6334034	11.587105	0.57370853	-0.15810788	-0.066608675	16.800001	52.050003	-42.9	-	-	-	-	-	-	-	-	-
1531156416522	-	-	-1.0729688	-1.1927198	10.078242	0.4804979	-0.17248896	-0.11188242	16.800001	52.050003	-42.9	-	-	-	-	-	-	-	-	-
1531156416533	-	-	-1.6046631	-0.6514453	9.230406	0.3217735	-0.13413943	-0.059151825	14.700001	52.800003	-43.350002	-	-	-	-	-	-	-	-	-
[truncated: 267 more rows]
