# Supplementary material for: Gyroscope-constrained magnetometer PDR/Wi-Fi indoor positioning algorithm
Source: PLoS One. 2025 Oct 24;20(10):e0335277. doi: 10.1371/journal.pone.0335277 (PMC12551869; doi:10.1371/journal.pone.0335277)
Supplement: S1 File — (ZIP) [file pone.0335277.s001.zip › F.csv]

TimeStamp[ms]	Prox[Cm]	Lux[lux]	AccX[m/s^2]	AccY[m/s^2]	AccZ[m/s^2]	GyroX[rad/s]	GyroY[rad/s]	GyroZ[rad/s]	MagnX[uT]	MagnY[uT]	MagnZ[uT]	OrienYaw[degrees]	OrienPitch[degrees]	OrienRoll[degrees]	Press[Pa]	Temp[C°]	Batt[%]	Lat	Lng	Speed[m/s]
1531156453748	-	-	-0.8286768	0.21555176	10.015972	0.04309304	-0.077321894	0.12585695	-5.25	26.250002	-40.2	-	-	-	-	-	-	-	-	-
1531156453749	-	-	-0.8286768	0.21555176	10.015972	0.04309304	-0.077321894	0.12585695	-5.25	26.250002	-40.2	-	-	-	-	-	-	-	-	-
1531156453765	-	-	-0.6227051	0.20118165	10.193204	0.017526694	-0.11833458	0.16420648	-6.6000004	26.85	-41.100002	-	-	-	-	-	-	-	-	-
1531156453766	-	-	-0.49337405	0.28740236	10.154883	0.017526694	-0.11833458	0.16420648	-6.6000004	26.85	-41.100002	-	-	-	-	-	-	-	-	-
1531156453777	-	-	-0.25866213	0.3544629	10.044712	0.012200371	-0.08744191	0.16367385	-6.6000004	26.85	-41.100002	-	-	-	-	-	-	-	-	-
1531156453787	-	-	-0.17723145	0.35925296	9.948912	0.0026129913	-0.04003764	0.12798749	-6.4500003	27.45	-40.5	-	-	-	-	-	-	-	-	-
1531156453797	-	-	-0.13891114	0.364043	9.982442	-0.018159665	-6.228561E-4	0.091235854	-6.4500003	27.45	-40.5	-	-	-	-	-	-	-	-	-
1531156453807	-	-	-0.16286133	0.45026368	10.130933	-0.025083885	0.004170834	0.07419162	-5.8500004	26.400002	-39.600002	-	-	-	-	-	-	-	-	-
1531156453817	-	-	-0.047900394	0.4742139	10.183623	-5.0169852E-5	0.03879193	0.04809265	-5.8500004	26.400002	-39.600002	-	-	-	-	-	-	-	-	-
1531156453828	-	-	-0.100590825	0.50774413	10.178833	0.0052761524	0.059031952	0.021993669	-7.3500004	27.6	-40.2	-	-	-	-	-	-	-	-	-
1531156453838	-	-	-0.25866213	0.3784131	10.480606	0.029244602	0.03879193	1.5574694E-4	-7.3500004	27.6	-40.2	-	-	-	-	-	-	-	-	-
1531156453848	-	-	-0.2778223	0.33530274	10.5764065	0.0638657	0.043052986	0.018265242	-5.4	27.750002	-40.95	-	-	-	-	-	-	-	-	-
1531156453858	-	-	-0.32572266	0.35925296	10.274634	0.14908686	0.053705633	-0.0025074142	-5.4	27.750002	-40.95	-	-	-	-	-	-	-	-	-
1531156453869	-	-	-0.42152345	0.4167334	9.75252	0.14695634	0.059031952	-0.004105311	-6.7500005	28.800001	-40.050003	-	-	-	-	-	-	-	-	-
1531156453879	-	-	-0.4023633	0.38320315	9.388477	0.06972465	0.08885936	0.025722094	-6.7500005	28.800001	-40.050003	-	-	-	-	-	-	-	-	-
1531156453889	-	-	-0.19639161	0.46942386	9.364527	0.0052761524	0.116556235	0.025722094	-7.5000005	25.95	-41.7	-	-	-	-	-	-	-	-	-
1531156453899	-	-	-0.14849122	0.43110353	9.508228	-0.042128116	0.1160236	0.0022862758	-7.5000005	25.95	-41.7	-	-	-	-	-	-	-	-	-
1531156453909	-	-	-0.3065625	0.34488282	9.584868	-0.0634334	0.069684595	-0.033932716	-6.6000004	26.550001	-40.65	-	-	-	-	-	-	-	-	-
1531156453920	-	-	-0.31135255	0.23950197	9.75731	-0.079945005	0.032400344	-0.045650624	-6.6000004	26.550001	-40.65	-	-	-	-	-	-	-	-	-
1531156453929	-	-	-0.30177248	0.24908204	9.843531	-0.099652395	0.021215066	-0.053640105	-5.55	25.800001	-41.100002	-	-	-	-	-	-	-	-	-
1531156453939	-	-	-0.34967285	0.24908204	9.992022	-0.1129682	0.013758214	-0.06802118	-5.55	25.800001	-41.100002	-	-	-	-	-	-	-	-	-
1531156453949	-	-	-0.36883304	0.27303225	10.207574	-0.09539134	0.0073666275	-0.07015171	-6.0	26.550001	-41.100002	-	-	-	-	-	-	-	-	-
1531156453960	-	-	-0.31135255	0.1580713	10.475816	-0.04053022	0.005768731	-0.07228224	-6.0	26.550001	-41.100002	-	-	-	-	-	-	-	-	-
1531156453970	-	-	-0.34488282	0.15328126	10.380015	0.015396165	0.032400344	-0.098381214	-5.55	27.900002	-39.9	-	-	-	-	-	-	-	-	-
1531156453981	-	-	-0.60354495	0.1341211	10.116563	0.070257284	0.047846675	-0.10210964	-5.55	27.900002	-39.9	-	-	-	-	-	-	-	-	-
1531156453991	-	-	-0.76161623	0.12454102	9.7621	0.06706149	0.056901425	-0.07281487	-4.65	26.85	-40.2	-	-	-	-	-	-	-	-	-
1531156454001	-	-	-0.6945557	0.119750984	9.493857	0.03616882	0.059031952	-0.040856935	-4.65	26.85	-40.2	-	-	-	-	-	-	-	-	-
1531156454011	-	-	-0.6849756	0.20597169	9.426797	-0.002713331	0.016421376	-0.014225323	-6.7500005	26.400002	-41.7	-	-	-	-	-	-	-	-	-
1531156454022	-	-	-0.64186525	0.21555176	9.623189	-0.032008104	-0.022460777	-0.014225323	-6.7500005	26.400002	-41.7	-	-	-	-	-	-	-	-	-
1531156454032	-	-	-0.6562354	0.1820215	9.7621	-0.03147547	-0.0890398	-0.0030400464	-6.15	28.050001	-40.5	-	-	-	-	-	-	-	-	-
1531156454042	-	-	-0.488584	0.15328126	9.948912	-0.019757561	-0.11194299	-0.016888484	-6.15	28.050001	-40.5	-	-	-	-	-	-	-	-	-
1531156454051	-	-	-0.4406836	0.09580079	9.848321	-0.008572286	-0.11673668	-0.022214806	-7.05	26.85	-41.850002	-	-	-	-	-	-	-	-	-
1531156454061	-	-	-0.34009278	0.11496094	9.891431	-0.017094402	-0.103420876	-0.02061691	-7.05	26.85	-41.850002	-	-	-	-	-	-	-	-	-
1531156454071	-	-	-0.37362307	0.12454102	9.901011	-0.013365976	-0.06613662	-0.033932716	-6.15	26.7	-41.7	-	-	-	-	-	-	-	-	-
1531156454081	-	-	-0.5460645	0.119750984	9.905801	-0.016029136	-0.037907112	-0.030736921	-6.15	26.7	-41.7	-	-	-	-	-	-	-	-	-
1531156454091	-	-	-0.6322852	0.18681154	9.958491	-0.012833344	-0.029917628	-0.019019013	-6.7500005	26.7	-40.95	-	-	-	-	-	-	-	-	-
1531156454102	-	-	-0.6179151	0.16286133	9.85311	-0.028279677	-0.028319731	-0.0014421497	-6.7500005	26.7	-40.95	-	-	-	-	-	-	-	-	-
1531156454112	-	-	-0.56522465	0.16765137	9.901011	-0.032540735	-0.021395512	0.008677863	-6.15	27.45	-41.7	-	-	-	-	-	-	-	-	-
1531156454122	-	-	-0.46463382	0.07664063	9.891431	-0.052248128	-0.028852364	0.015602082	-6.15	27.45	-41.7	-	-	-	-	-	-	-	-	-
1531156454132	-	-	-0.41194338	0.13891114	9.733359	-0.055976555	-0.028319731	0.02731999	-6.15	24.6	-40.5	-	-	-	-	-	-	-	-	-
1531156454143	-	-	-0.4263135	0.23950197	9.685459	-0.07035762	-0.040570274	0.017199978	-6.15	24.6	-40.5	-	-	-	-	-	-	-	-	-
1531156454153	-	-	-0.44547364	0.19160157	9.953702	-0.08367343	-0.045363963	-0.004105311	-4.9500003	26.550001	-40.65	-	-	-	-	-	-	-	-	-
1531156454163	-	-	-0.4167334	0.16286133	10.011182	-0.06929236	-0.054951344	-0.0035726787	-4.9500003	26.550001	-40.65	-	-	-	-	-	-	-	-	-
1531156454173	-	-	-0.45026368	0.14849122	9.996812	-0.06395581	-0.07627096	-0.00999282	-6.6000004	27.150002	-41.850002	-	-	-	-	-	-	-	-	-
1531156454184	-	-	-0.50774413	0.23950197	10.025552	-0.04424842	-0.104500465	0.0065187784	-6.6000004	27.150002	-41.850002	-	-	-	-	-	-	-	-	-
1531156454194	-	-	-0.43110353	0.17723145	10.130933	-0.0373242	-0.14498052	1.2719189E-4	-6.3	26.250002	-40.65	-	-	-	-	-	-	-	-	-
1531156454204	-	-	-0.34967285	0.24908204	10.174044	-0.02027997	-0.14977421	-4.0544034E-4	-6.6000004	25.800001	-41.100002	-	-	-	-	-	-	-	-	-
1531156454215	-	-	-0.45505372	0.16286133	10.154883	-0.012290487	-0.11621837	-0.004666498	-6.6000004	25.800001	-41.100002	-	-	-	-	-	-	-	-	-
1531156454225	-	-	-0.5460645	0.23471193	10.442286	-0.010159958	-0.12633839	0.0022577208	-7.05	27.900002	-39.0	-	-	-	-	-	-	-	-	-
1531156454235	-	-	-0.5556446	0.12933107	10.523716	0.036179047	-0.12420786	0.03794408	-7.05	27.900002	-39.0	-	-	-	-	-	-	-	-	-
1531156454245	-	-	-0.5939649	0.25387207	10.514136	0.05588644	-0.11675101	0.031552494	-6.4500003	27.000002	-40.95	-	-	-	-	-	-	-	-	-
1531156454256	-	-	-0.5939649	0.2203418	10.365645	0.09636649	-0.09331519	0.056586206	-6.4500003	27.000002	-40.95	-	-	-	-	-	-	-	-	-
1531156454266	-	-	-0.4742139	0.21555176	10.245894	0.09849701	-0.07733622	0.05711884	-6.7500005	27.000002	-41.7	-	-	-	-	-	-	-	-	-
1531156454276	-	-	-0.22992188	0.2921924	9.963282	0.0867791	-0.034193013	0.065640956	-6.7500005	27.000002	-41.7	-	-	-	-	-	-	-	-	-
1531156454286	-	-	-0.2203418	0.23471193	9.934542	0.059614867	-0.0075614015	0.051792517	-6.6000004	25.800001	-39.0	-	-	-	-	-	-	-	-	-
1531156454296	-	-	-0.16765137	0.3879932	10.102193	0.04842959	0.029722854	0.034748286	-6.6000004	25.800001	-39.0	-	-	-	-	-	-	-	-	-
1531156454307	-	-	-0.30177248	0.33530274	9.996812	0.040972736	0.044103924	0.032085124	-6.6000004	26.85	-40.2	-	-	-	-	-	-	-	-	-
1531156454317	-	-	-0.3161426	0.31135255	9.929751	0.037244312	0.051560774	0.03847671	-6.6000004	26.85	-40.2	-	-	-	-	-	-	-	-	-
1531156454327	-	-	-0.3161426	0.3065625	9.896221	0.019134814	0.04516919	0.04007461	-7.2000003	26.400002	-40.050003	-	-	-	-	-	-	-	-	-
1531156454337	-	-	-0.3161426	0.44547364	9.6758795	-3.9945473E-5	0.03931023	0.032085124	-7.2000003	26.400002	-40.050003	-	-	-	-	-	-	-	-	-
1531156454348	-	-	-0.12933107	0.4406836	9.848321	-0.018149441	0.035049178	0.03315039	-6.3	26.250002	-41.100002	-	-	-	-	-	-	-	-	-
1531156454358	-	-	-0.20597169	0.364043	10.0063925	-0.01761681	0.05741973	0.005453514	-6.3	26.250002	-41.100002	-	-	-	-	-	-	-	-	-
1531156454368	-	-	-0.24908204	0.32093263	10.150093	-3.9945473E-5	0.048897613	0.008116675	-6.7500005	27.000002	-40.95	-	-	-	-	-	-	-	-	-
1531156454379	-	-	-0.2682422	0.27303225	10.116563	0.01806955	0.056354463	0.013975629	-6.7500005	27.000002	-40.95	-	-	-	-	-	-	-	-	-
1531156454389	-	-	-0.35925296	0.32093263	9.953702	0.029254826	0.047299717	0.0102472035	-5.55	26.250002	-39.0	-	-	-	-	-	-	-	-	-
1531156454399	-	-	-0.3305127	0.3065625	9.83874	0.028722195	0.017472312	0.017171424	-5.55	26.250002	-39.0	-	-	-	-	-	-	-	-	-
1531156454409	-	-	-0.28740236	0.25866213	9.800421	0.02020008	-1.0455027E-4	0.015573527	-7.05	25.500002	-41.100002	-	-	-	-	-	-	-	-	-
1531156454420	-	-	-0.26345217	0.28261232	9.877061	0.0036884802	0.015341784	0.021965114	-7.05	25.500002	-41.100002	-	-	-	-	-	-	-	-	-
1531156454430	-	-	-0.244292	0.25387207	9.8866415	-0.008562062	0.03185338	0.008116675	-6.4500003	27.750002	-42.45	-	-	-	-	-	-	-	-	-
1531156454440	-	-	-0.27303225	0.23471193	9.992022	-0.021345235	0.03824497	0.007584043	-6.4500003	27.750002	-42.45	-	-	-	-	-	-	-	-	-
1531156454450	-	-	-0.20118165	0.18681154	9.8866415	-0.023475764	0.059017625	0.010779836	-6.4500003	27.000002	-40.95	-	-	-	-	-	-	-	-	-
1531156454461	-	-	-0.21555176	0.19639161	9.843531	-0.03466104	0.07499659	-0.0057317624	-6.4500003	27.000002	-40.95	-	-	-	-	-	-	-	-	-
1531156454470	-	-	-0.27303225	0.1820215	9.929751	-0.045313682	0.07499659	-0.016917039	-7.05	26.550001	-41.100002	-	-	-	-	-	-	-	-	-
1531156454480	-	-	-0.34967285	0.23950197	9.901011	-0.054368433	0.07712712	-0.014786511	-7.05	26.550001	-41.100002	-	-	-	-	-	-	-	-	-
1531156454490	-	-	-0.4263135	0.17244141	9.948912	-0.045846317	0.056354463	-0.012123349	-5.1000004	27.000002	-39.300003	-	-	-	-	-	-	-	-	-
1531156454501	-	-	-0.5460645	0.16286133	10.011182	-0.04158526	0.018537577	1.2719189E-4	-5.1000004	27.000002	-39.300003	-	-	-	-	-	-	-	-	-
1531156454510	-	-	-0.38320315	0.18681154	10.063872	-0.0154862795	4.2808196E-4	0.0017250886	-6.3	26.250002	-40.2	-	-	-	-	-	-	-	-	-
1531156454520	-	-	-0.39757326	0.15328126	10.068663	-3.9945473E-5	-0.008094033	0.008649307	-6.3	26.250002	-40.2	-	-	-	-	-	-	-	-	-
1531156454530	-	-	-0.4167334	0.20597169	10.063872	0.014873756	-0.017148782	0.016638791	-6.4500003	27.45	-41.25	-	-	-	-	-	-	-	-	-
1531156454540	-	-	-0.45505372	0.19639161	9.944121	0.022330608	-0.033660382	0.03048723	-6.4500003	27.45	-41.25	-	-	-	-	-	-	-	-	-
1531156454551	-	-	-0.34009278	0.244292	9.934542	0.02073271	-0.032062486	0.032617755	-6.15	27.750002	-41.25	-	-	-	-	-	-	-	-	-
1531156454560	-	-	-0.25866213	0.2682422	9.814791	0.0100800665	-0.019811943	0.018236687	-6.15	27.750002	-41.25	-	-	-	-	-	-	-	-	-
1531156454570	-	-	-0.1820215	0.23471193	9.833951	-0.006431532	-0.0011698147	0.026758803	-7.2000003	25.650002	-40.5	-	-	-	-	-	-	-	-	-
1531156454580	-	-	-0.20118165	0.244292	9.881851	-0.030932615	0.029722854	-4.0544034E-4	-7.2000003	25.650002	-40.5	-	-	-	-	-	-	-	-	-
1531156454590	-	-	-0.20118165	0.39278322	9.843531	-0.051172636	0.03611444	-0.004666498	-6.3	26.550001	-40.65	-	-	-	-	-	-	-	-	-
1531156454601	-	-	-0.32093263	0.27303225	9.80521	-0.05649896	0.020668108	-0.013721246	-6.3	26.550001	-40.65	-	-	-	-	-	-	-	-	-
1531156454610	-	-	-0.31135255	0.28261232	9.833951	-0.059694752	-0.010757195	-0.019047568	-5.25	26.85	-39.9	-	-	-	-	-	-	-	-	-
1531156454620	-	-	-0.34488282	0.31135255	9.972861	-0.05170527	-0.040051967	-0.010525453	-5.25	26.85	-39.9	-	-	-	-	-	-	-	-	-
1531156454630	-	-	-0.24908204	0.35925296	9.996812	-0.04211789	-0.06828148	-0.004666498	-6.0	26.250002	-41.100002	-	-	-	-	-	-	-	-	-
1531156454640	-	-	-0.23471193	0.32572266	9.910591	-0.031997878	-0.08159728	-0.012123349	-6.0	26.250002	-41.100002	-	-	-	-	-	-	-	-	-
1531156454651	-	-	-0.22992188	0.3544629	10.092612	-0.031997878	-0.093847826	-0.015319143	-6.0	26.85	-39.45	-	-	-	-	-	-	-	-	-
1531156454661	-	-	-0.27303225	0.3784131	10.059082	-0.021877868	-0.082662545	-0.020112833	-6.0	26.85	-39.45	-	-	-	-	-	-	-	-	-
1531156454671	-	-	-0.19160157	0.28740236	10.015972	-0.024008395	-0.087456234	-0.022775993	-7.05	27.150002	-42.300003	-	-	-	-	-	-	-	-	-
1531156454681	-	-	-0.21555176	0.27303225	10.087823	-0.028265107	-0.07041809	-0.033973403	-7.05	27.150002	-42.300003	-	-	-	-	-	-	-	-	-
1531156454691	-	-	-0.1580713	0.24908204	10.169253	-0.021873523	-0.052841228	-0.034506038	-5.55	26.550001	-42.300003	-	-	-	-	-	-	-	-	-
1531156454702	-	-	-0.15328126	0.29698244	10.145303	-0.022938786	-0.011828548	-0.04249552	-5.55	26.550001	-42.300003	-	-	-	-	-	-	-	-	-
1531156454711	-	-	-0.14849122	0.25387207	10.087823	-0.013351406	0.017466225	-0.04409342	-6.3	26.85	-39.45	-	-	-	-	-	-	-	-	-
1531156454721	-	-	-0.22513184	0.25866213	10.035132	-0.010155613	0.055283114	-0.060605016	-6.3	26.85	-39.45	-	-	-	-	-	-	-	-	-
1531156454731	-	-	-0.2682422	0.31135255	9.81	-0.019742992	0.07179471	-0.051017635	-5.55	26.85	-40.2	-	-	-	-	-	-	-	-	-
1531156454742	-	-	-0.25866213	0.3161426	9.81	-0.043711443	0.05421785	-0.046223946	-5.55	26.85	-40.2	-	-	-	-	-	-	-	-	-
1531156454752	-	-	-0.086220704	0.31135255	9.78605	-0.04530934	0.033977825	-0.046223946	-5.8500004	27.000002	-40.5	-	-	-	-	-	-	-	-	-
1531156454762	-	-	-0.09580079	0.2921924	9.843531	-0.042113546	0.002552522	-0.04728921	-5.8500004	27.000002	-40.5	-	-	-	-	-	-	-	-	-
1531156454773	-	-	-0.038320314	0.3305127	9.857901	-0.059157778	-0.0075674905	-0.0701924	-7.2000003	25.35	-40.5	-	-	-	-	-	-	-	-	-
1531156454783	-	-	0.043110352	0.32572266	9.910591	-0.07087568	9.5462543E-4	-0.08084504	-7.9500003	27.6	-41.100002	-	-	-	-	-	-	-	-	-
1531156454793	-	-	-0.09580079	0.27303225	10.030342	-0.09058308	0.052087322	-0.11333561	-7.9500003	27.6	-41.100002	-	-	-	-	-	-	-	-	-
1531156454803	-	-	-0.11496094	0.27303225	10.130933	-0.10389888	0.068066284	-0.11227034	-6.6000004	25.800001	-41.100002	-	-	-	-	-	-	-	-	-
1531156454813	-	-	-0.32093263	0.27303225	10.298584	-0.07673464	0.11440529	-0.1016177	-6.6000004	25.800001	-41.100002	-	-	-	-	-	-	-	-	-
1531156454824	-	-	-0.41194338	0.28740236	10.312955	-0.05969041	0.11280739	-0.0851061	-6.7500005	27.000002	-40.5	-	-	-	-	-	-	-	-	-
1531156454834	-	-	-0.37362307	0.31135255	10.2315235	-0.034656696	0.08191472	-0.05421343	-6.7500005	27.000002	-40.5	-	-	-	-	-	-	-	-	-
1531156454844	-	-	-0.35925296	0.36883304	10.097403	-0.013351406	0.053685218	-0.031842876	-5.4	26.7	-39.600002	-	-	-	-	-	-	-	-	-
1531156454854	-	-	-0.11496094	0.35925296	9.910591	-0.004296658	0.038238883	-0.016396543	-5.4	26.7	-39.600002	-	-	-	-	-	-	-	-	-
1531156454865	-	-	-0.019160157	0.34967285	9.848321	-0.017079832	0.037173618	-0.019059705	-7.65	25.800001	-41.850002	-	-	-	-	-	-	-	-	-
1531156454875	-	-	-0.019160157	0.34488282	9.829161	-0.0314609	0.03770625	-0.03237551	-7.65	25.800001	-41.850002	-	-	-	-	-	-	-	-	-
1531156454885	-	-	-0.12454102	0.2682422	9.843531	-0.04051565	0.045163102	-0.034506038	-6.4500003	25.95	-40.050003	-	-	-	-	-	-	-	-	-
1531156454895	-	-	-0.22513184	0.3544629	9.968072	-0.046374604	0.046228364	-0.04409342	-6.4500003	25.95	-40.050003	-	-	-	-	-	-	-	-	-
1531156454906	-	-	-0.3161426	0.3065625	9.848321	-0.042113546	0.048891526	-0.031310245	-5.25	26.85	-41.100002	-	-	-	-	-	-	-	-	-
1531156454916	-	-	-0.45984375	0.3879932	9.891431	-0.046907235	0.058478907	-0.01586391	-5.25	26.85	-41.100002	-	-	-	-	-	-	-	-	-
1531156454926	-	-	-0.45505372	0.32572266	9.948912	-0.053831454	0.05475048	-9.502084E-4	-7.2000003	26.7	-42.45	-	-	-	-	-	-	-	-	-
1531156454936	-	-	-0.4981641	0.35925296	9.73815	-0.05223356	0.06273996	0.01822455	-7.2000003	26.7	-42.45	-	-	-	-	-	-	-	-	-
1531156454947	-	-	-0.45505372	0.3879932	9.685459	-0.05755988	0.07605577	0.035268784	-6.6000004	25.800001	-40.2	-	-	-	-	-	-	-	-	-
1531156454957	-	-	-0.42152345	0.47900394	9.460327	-0.08206096	0.08351262	0.029942458	-6.6000004	25.800001	-40.2	-	-	-	-	-	-	-	-	-
1531156454967	-	-	-0.4263135	0.488584	9.651929	-0.10815994	0.060076803	0.035801418	-5.1000004	27.45	-42.45	-	-	-	-	-	-	-	-	-
1531156454978	-	-	-0.56522465	0.51732427	9.80521	-0.1438463	0.043565206	0.017159287	-5.1000004	27.45	-42.45	-	-	-	-	-	-	-	-	-
1531156454988	-	-	-0.5748047	0.43110353	10.159674	-0.15130316	0.030249398	0.016094023	-6.0	26.85	-41.550003	-	-	-	-	-	-	-	-	-
1531156454998	-	-	-0.60354495	0.38320315	10.499766	-0.1353242	0.007346212	0.0437909	-6.0	26.85	-41.550003	-	-	-	-	-	-	-	-	-
1531156455008	-	-	-0.57001466	0.29698244	10.662627	-0.091115706	0.012139902	0.054976176	-5.55	27.150002	-40.2	-	-	-	-	-	-	-	-	-
1531156455018	-	-	-0.64186525	0.2921924	10.820699	-0.049570397	0.027053606	0.07894462	-5.55	27.150002	-40.2	-	-	-	-	-	-	-	-	-
1531156455029	-	-	-0.6227051	0.25866213	10.744058	-3.5600155E-5	0.062207334	0.111967824	-5.25	27.150002	-41.850002	-	-	-	-	-	-	-	-	-
1531156455039	-	-	-0.6179151	0.21555176	10.403965	0.031922333	0.09682842	0.14019734	-5.25	27.150002	-41.850002	-	-	-	-	-	-	-	-	-
1531156455049	-	-	-0.56522465	0.33530274	10.250684	0.051629726	0.11280739	0.16043736	-6.0	27.150002	-41.550003	-	-	-	-	-	-	-	-	-
1531156455059	-	-	-0.5460645	0.3065625	9.982442	0.05482552	0.10641581	0.16789421	-6.0	27.150002	-41.550003	-	-	-	-	-	-	-	-	-
1531156455070	-	-	-0.5604346	0.364043	9.718989	0.03831392	0.10002422	0.16363315	-6.6000004	27.900002	-41.550003	-	-	-	-	-	-	-	-	-
1531156455080	-	-	-0.488584	0.40715334	9.74773	0.0026275609	0.11174213	0.16842684	-6.6000004	27.900002	-41.550003	-	-	-	-	-	-	-	-	-
1531156455090	-	-	-0.5125342	0.3161426	9.862691	-0.0011008646	0.12346004	0.1742858	-5.8500004	27.45	-42.15	-	-	-	-	-	-	-	-	-
1531156455100	-	-	-0.57959473	0.39278322	9.948912	0.011682309	0.14476532	0.1726879	-5.8500004	27.45	-42.15	-	-	-	-	-	-	-	-	-
1531156455111	-	-	-0.8334668	0.43589357	9.972861	0.044172876	0.13038425	0.19239528	-4.9500003	25.800001	-41.550003	-	-	-	-	-	-	-	-	-
1531156455121	-	-	-0.90052736	0.4023633	9.80521	0.099034	0.11227476	0.22115743	-4.9500003	25.800001	-41.550003	-	-	-	-	-	-	-	-	-
1531156455131	-	-	-0.9915381	0.37362307	9.551338	0.1570909	0.06114207	0.2701596	-5.25	26.550001	-42.300003	-	-	-	-	-	-	-	-	-
1531156455141	-	-	-0.977168	0.488584	9.307046	0.16188459	0.0041504186	0.30105227	-5.25	26.550001	-42.300003	-	-	-	-	-	-	-	-	-
1531156455151	-	-	-0.71371585	0.5748047	9.034014	0.16667828	-0.09385391	0.33194494	-4.65	27.6	-42.300003	-	-	-	-	-	-	-	-	-
1531156455162	-	-	-0.4742139	0.64186525	9.0148535	0.15336248	-0.15031293	0.3298144	-5.4	27.750002	-40.95	-	-	-	-	-	-	-	-	-
1531156455172	-	-	-0.4406836	0.71371585	8.804092	0.09530557	-0.21156564	0.2935954	-5.4	27.750002	-40.95	-	-	-	-	-	-	-	-	-
1531156455182	-	-	-0.34488282	0.8382569	8.875943	0.042581115	-0.2227595	0.25895718	-5.55	26.250002	-41.850002	-	-	-	-	-	-	-	-	-
1531156455193	-	-	-0.488584	0.8047266	9.110655	-0.02985687	-0.2227595	0.22273819	-5.55	26.250002	-41.850002	-	-	-	-	-	-	-	-	-
1531156455202	-	-	-0.60354495	0.8143067	9.153765	-0.07193482	-0.22222687	0.2163466	-5.25	27.900002	-40.2	-	-	-	-	-	-	-	-	-
1531156455212	-	-	-0.56522465	0.85741705	9.263936	-0.12253488	-0.19666052	0.21368344	-5.25	27.900002	-40.2	-	-	-	-	-	-	-	-	-
1531156455222	-	-	-0.4742139	0.8861573	9.393267	-0.12839383	-0.19186683	0.21900977	-6.0	28.2	-41.550003	-	-	-	-	-	-	-	-	-
1531156455232	-	-	-0.40715334	0.9915381	9.441168	-0.13265489	-0.21477002	0.21261819	-6.0	28.2	-41.550003	-	-	-	-	-	-	-	-	-
1531156455242	-	-	-0.36883304	1.0394385	9.335787	-0.12040435	-0.24513005	0.22220556	-5.4	25.650002	-40.95	-	-	-	-	-	-	-	-	-
1531156455253	-	-	0.28740236	1.2070899	9.656719	-0.094838	-0.33780807	0.19344342	-5.4	25.650002	-40.95	-	-	-	-	-	-	-	-	-
1531156455263	-	-	0.68976563	1.3124708	9.79563	-0.06873902	-0.3681681	0.13698441	-7.05	28.2	-39.0	-	-	-	-	-	-	-	-	-
1531156455273	-	-	0.8382569	1.4130616	10.087823	-0.028791605	-0.35751545	-0.0030978704	-7.05	28.2	-39.0	-	-	-	-	-	-	-	-	-
1531156455283	-	-	0.78556645	1.2741505	9.953702	-0.016008431	-0.32875332	-0.07606849	-7.8	29.1	-42.45	-	-	-	-	-	-	-	-	-
1531156455293	-	-	0.41194338	1.1687696	9.704619	-0.079391666	-0.21583529	-0.17939913	-7.8	29.1	-42.45	-	-	-	-	-	-	-	-	-
1531156455303	-	-	0.22992188	1.1208692	9.72857	-0.13052437	-0.12582044	-0.20975918	-7.05	27.150002	-41.850002	-	-	-	-	-	-	-	-	-
1531156455314	-	-	-0.05269043	0.97237796	9.877061	-0.22906132	0.0014786618	-0.24917397	-7.05	27.150002	-41.850002	-	-	-	-	-	-	-	-	-
1531156455324	-	-	-0.23950197	0.89573735	10.212363	-0.26421505	0.029708171	-0.24544553	-7.8	26.7	-40.5	-	-	-	-	-	-	-	-	-
1531156455334	-	-	-0.30177248	0.8382569	10.566827	-0.2748677	0.071253486	-0.24917397	-7.8	26.7	-40.5	-	-	-	-	-	-	-	-	-
1531156455344	-	-	-0.32572266	0.78556645	10.729688	-0.26261717	0.055274516	-0.25023922	-6.7500005	27.000002	-41.7	-	-	-	-	-	-	-	-	-
1531156455354	-	-	-0.32093263	0.6706055	10.98356	-0.23278975	4.1339733E-4	-0.25343502	-6.7500005	27.000002	-41.7	-	-	-	-	-	-	-	-	-
1531156455365	-	-	-0.42152345	0.5939649	11.074571	-0.20775603	-0.03953402	-0.25130448	-6.6000004	28.2	-40.65	-	-	-	-	-	-	-	-	-
1531156455375	-	-	-0.43110353	0.5556446	11.208692	-0.13744858	-0.05604562	-0.23798868	-6.6000004	28.2	-40.65	-	-	-	-	-	-	-	-	-
1531156455385	-	-	-0.62749517	0.488584	11.247012	-0.10069696	-0.044860344	-0.21402024	-6.6000004	28.2	-41.850002	-	-	-	-	-	-	-	-	-
1531156455395	-	-	-0.732876	0.44547364	11.1176815	-0.03997688	-0.019293996	-0.1836602	-6.6000004	28.2	-41.850002	-	-	-	-	-	-	-	-	-
1531156455405	-	-	-0.79993653	0.4263135	11.074571	0.004231592	0.006272352	-0.15596332	-7.2000003	28.800001	-42.9	-	-	-	-	-	-	-	-	-
1531156455416	-	-	-0.5891748	0.45984375	10.763218	0.03938532	0.05367662	-0.111222215	-7.2000003	28.800001	-42.9	-	-	-	-	-	-	-	-	-
1531156455426	-	-	-0.1820215	0.5364844	10.705738	0.05110323	0.08723245	-0.10749379	-6.3	28.650002	-40.65	-	-	-	-	-	-	-	-	-
1531156455436	-	-	0.3784131	0.67539555	10.868599	0.100638025	0.10747247	-0.15330017	-6.3	28.650002	-40.65	-	-	-	-	-	-	-	-	-
1531156455446	-	-	0.7089258	0.81909674	11.02188	0.16774969	0.13250619	-0.22307499	-5.8500004	27.750002	-39.300003	-	-	-	-	-	-	-	-	-
1531156455456	-	-	0.6227051	0.8430469	11.060201	0.24764453	0.12877777	-0.3109593	-5.8500004	27.750002	-39.300003	-	-	-	-	-	-	-	-	-
1531156455467	-	-	0.019160157	0.87178713	10.729688	0.31954986	0.10321142	-0.38765833	-6.15	28.35	-41.25	-	-	-	-	-	-	-	-	-
1531156455476	-	-	-0.728086	0.89573735	10.4566555	0.3600299	0.019055525	-0.4068331	-6.15	28.35	-41.25	-	-	-	-	-	-	-	-	-
1531156455486	-	-	-1.1975098	0.85741705	10.154883	0.38240045	-0.06456774	-0.3690162	-6.4500003	28.35	-42.15	-	-	-	-	-	-	-	-	-
1531156455496	-	-	-1.4322218	0.86220706	9.83874	0.36216044	-0.113037266	-0.29018664	-6.4500003	28.35	-42.15	-	-	-	-	-	-	-	-	-
1531156455506	-	-	-1.4322218	0.9196875	9.685459	0.31422353	-0.13594045	-0.20283496	-7.05	27.6	-42.300003	-	-	-	-	-	-	-	-	-
1531156455517	-	-	-1.1543995	1.1735597	9.651929	0.25510135	-0.14446256	-0.12666854	-7.05	27.6	-42.300003	-	-	-	-	-	-	-	-	-
1531156455527	-	-	-0.76161623	1.331631	9.829161	0.20876236	-0.15138678	-0.05795899	-6.4500003	26.7	-41.7	-	-	-	-	-	-	-	-	-
1531156455537	-	-	-0.5508545	1.4465919	9.891431	0.20609921	-0.16150679	-0.045175813	-6.4500003	26.7	-41.7	-	-	-	-	-	-	-	-	-
1531156455548	-	-	-0.3544629	1.4130616	9.848321	0.21888238	-0.19239946	-0.054763198	-6.15	27.000002	-42.15	-	-	-	-	-	-	-	-	-
1531156455557	-	-	-0.18681154	1.5519727	9.718989	0.20290342	-0.2392711	-0.06701374	-6.15	27.000002	-42.15	-	-	-	-	-	-	-	-	-
1531156455567	-	-	0.009580079	1.4897022	9.704619	0.1911855	-0.23554267	-0.09790641	-5.8500004	27.750002	-40.050003	-	-	-	-	-	-	-	-	-
1531156455578	-	-	0.086220704	1.5184424	9.867481	0.12194332	-0.2014542	-0.1703444	-5.8500004	27.750002	-40.050003	-	-	-	-	-	-	-	-	-
1531156455587	-	-	-0.1341211	1.4944923	10.322535	0.09211591	-0.15618047	-0.21881393	-7.2000003	27.45	-42.9	-	-	-	-	-	-	-	-	-
1531156455597	-	-	-0.34488282	1.2933106	10.504556	0.095844336	-0.12635307	-0.23106447	-7.2000003	27.45	-42.9	-	-	-	-	-	-	-	-	-
1531156455607	-	-	-0.68018556	1.2645704	10.399176	0.10383382	-0.08161197	-0.23053183	-6.6000004	26.250002	-38.7	-	-	-	-	-	-	-	-	-
1531156455618	-	-	-0.7759864	1.1591895	10.303374	0.10330119	-0.0805467	-0.19644336	-6.6000004	26.250002	-38.7	-	-	-	-	-	-	-	-	-
1531156455628	-	-	-0.91010743	1.1783496	10.241104	0.09744223	-0.06989406	-0.18259494	-6.7500005	26.7	-40.5	-	-	-	-	-	-	-	-	-
1531156455638	-	-	-0.68976563	1.1064991	10.499766	0.11928015	-0.114102535	-0.10163484	-6.7500005	26.7	-40.5	-	-	-	-	-	-	-	-	-
1531156455648	-	-	-0.32093263	1.1591895	10.676997	0.18053286	-0.16416995	-0.0877864	-6.6000004	27.150002	-41.100002	-	-	-	-	-	-	-	-	-
1531156455660	-	-	-0.19160157	1.1591895	10.667418	0.2529708	-0.1913342	-0.10749379	-6.6000004	27.150002	-41.100002	-	-	-	-	-	-	-	-	-
1531156455670	-	-	-0.11496094	1.1304493	10.509346	0.3035709	-0.21423739	-0.119211696	-5.55	27.900002	-40.2	-	-	-	-	-	-	-	-	-
1531156455680	-	-	-0.244292	1.1064991	10.394385	0.34192848	-0.1929434	-0.13201736	-5.55	27.900002	-40.2	-	-	-	-	-	-	-	-	-
1531156455690	-	-	-0.30177248	1.1064991	10.121353	0.3616359	-0.15885493	-0.11603839	-7.8	27.000002	-40.050003	-	-	-	-	-	-	-	-	-
1531156455700	-	-	-0.29698244	1.0681788	9.982442	0.35897273	-0.111983284	-0.118701555	-6.4500003	25.35	-41.25	-	-	-	-	-	-	-	-	-
1531156455711	-	-	-0.2682422	1.0106983	9.901011	0.3472548	-0.098134845	-0.12828892	-6.4500003	25.35	-41.25	-	-	-	-	-	-	-	-	-
1531156455720	-	-	-0.34488282	0.9484278	9.666299	0.32808006	-0.1039938	-0.12083208	-6.4500003	25.35	-41.25	-	-	-	-	-	-	-	-	-
1531156455730	-	-	-0.4167334	0.81909674	9.594449	0.26043576	-0.10186327	-0.124560505	-6.6000004	26.250002	-38.7	-	-	-	-	-	-	-	-	-
1531156455740	-	-	-0.5125342	0.7568262	9.642349	0.20823778	-0.12157066	-0.11071207	-6.0	25.500002	-40.2	-	-	-	-	-	-	-	-	-
1531156455750	-	-	-0.488584	0.7807764	9.503438	0.11875558	-0.12689699	-0.0979289	-6.0	25.500002	-40.2	-	-	-	-	-	-	-	-	-
1531156455761	-	-	-0.25387207	0.6562354	9.627979	0.047915485	-0.12476646	-0.11017944	-6.6000004	24.45	-39.9	-	-	-	-	-	-	-	-	-
1531156455771	-	-	-0.023950197	0.62749517	10.083033	-0.10814575	-0.03901267	-0.14213736	-6.6000004	24.45	-39.9	-	-	-	-	-	-	-	-	-
1531156455781	-	-	-0.019160157	0.6562354	10.494976	-0.1534195	0.03022952	-0.1474637	-6.6000004	24.45	-39.9	-	-	-	-	-	-	-	-	-
1531156455792	-	-	-0.043110352	0.5939649	10.96919	-0.1518216	0.18416023	-0.15971424	-6.15	25.650002	-40.95	-	-	-	-	-	-	-	-	-
1531156455802	-	-	-0.22513184	0.5891748	11.0123005	-0.11240681	0.24967399	-0.16983424	-6.6000004	26.250002	-41.100002	-	-	-	-	-	-	-	-	-
1531156455812	-	-	-0.3305127	0.57001466	10.91171	-0.062339384	0.30666563	-0.16397528	-6.6000004	26.250002	-41.100002	-	-	-	-	-	-	-	-	-
1531156455823	-	-	-0.43110353	0.5460645	10.600357	-0.013337219	0.34821096	-0.15119211	-6.6000004	24.150002	-40.2	-	-	-	-	-	-	-	-	-
1531156455833	-	-	-0.5987549	0.45984375	10.289004	0.050046016	0.35939622	-0.09526573	-6.6000004	24.150002	-40.2	-	-	-	-	-	-	-	-	-
1531156455843	-	-	-0.60833496	0.5221143	10.226734	0.07188394	0.33702567	-0.07289518	-6.6000004	24.150002	-40.2	-	-	-	-	-	-	-	-	-
1531156455854	-	-	-0.3879932	0.47900394	10.068663	0.168823	0.16285494	0.002738597	-7.2000003	25.050001	-39.600002	-	-	-	-	-	-	-	-	-
1531156455864	-	-	-0.07185059	0.4263135	9.968072	0.19598724	0.05899166	0.009662816	-6.3	24.45	-40.2	-	-	-	-	-	-	-	-	-
1531156455874	-	-	0.16765137	0.42152345	9.958491	0.21462937	-0.0065221037	0.012325977	-6.3	24.45	-40.2	-	-	-	-	-	-	-	-	-
1531156455885	-	-	0.5125342	0.33530274	9.982442	0.22581464	-0.16364862	-0.010577208	-5.1000004	25.050001	-38.850002	-	-	-	-	-	-	-	-	-
1531156455895	-	-	0.8047266	0.25387207	9.992022	0.18480197	-0.28988245	-0.07289518	-5.1000004	25.050001	-38.850002	-	-	-	-	-	-	-	-	-
1531156455905	-	-	0.90052736	0.18681154	9.829161	0.1704209	-0.29414353	-0.0782215	-5.4	24.0	-41.25	-	-	-	-	-	-	-	-	-
1531156455916	-	-	1.0059083	0.14849122	10.212363	0.008500702	-0.25526136	-0.18048689	-5.4	24.0	-41.25	-	-	-	-	-	-	-	-	-
1531156455926	-	-	1.0106983	-0.0047900393	10.346485	-0.031446714	-0.18548654	-0.21830378	-6.0	22.35	-40.65	-	-	-	-	-	-	-	-	-
1531156455936	-	-	0.8334668	-0.07664063	10.600357	-0.05168674	-0.1205054	-0.24440275	-6.0	22.35	-40.65	-	-	-	-	-	-	-	-	-
1531156455947	-	-	0.6562354	-0.19160157	10.753638	-0.03464251	-0.040610567	-0.2518596	-5.1000004	25.650002	-39.300003	-	-	-	-	-	-	-	-	-
1531156455957	-	-	0.25387207	-0.25866213	10.624307	0.05164391	0.043545328	-0.21351008	-5.1000004	25.650002	-39.300003	-	-	-	-	-	-	-	-	-
1531156455967	-	-	0.244292	-0.17244141	10.451866	0.08786291	0.046208486	-0.20285745	-4.9500003	24.45	-41.550003	-	-	-	-	-	-	-	-	-
1531156455978	-	-	0.33530274	-0.100590825	9.948912	0.18320407	0.028098991	-0.15971424	-4.9500003	24.45	-41.550003	-	-	-	-	-	-	-	-	-
1531156455988	-	-	0.244292	-0.033530276	9.364527	0.2002483	-0.019305278	-0.13414788	-5.4	25.050001	-40.5	-	-	-	-	-	-	-	-	-
1531156455999	-	-	0.23471193	-0.014370117	9.259146	0.2103683	-0.02942529	-0.13894157	-5.4	25.050001	-40.5	-	-	-	-	-	-	-	-	-
1531156456010	-	-	0.35925296	0.119750984	9.129815	0.20237882	-0.06990534	-0.12029945	-5.55	25.500002	-38.7	-	-	-	-	-	-	-	-	-
1531156456019	-	-	0.36883304	0.2203418	9.153765	0.19066092	-0.0725685	-0.13787632	-5.55	25.500002	-38.7	-	-	-	-	-	-	-	-	-
1531156456029	-	-	0.28261232	0.22513184	9.1202345	0.2018462	-0.04646952	-0.13947421	-5.25	25.500002	-40.65	-	-	-	-	-	-	-	-	-
1531156456040	-	-	0.22992188	0.2921924	9.211246	0.21729253	-1.3051694E-4	-0.1293542	-5.25	25.500002	-40.65	-	-	-	-	-	-	-	-	-
1531156456050	-	-	0.086220704	0.35925296	9.158555	0.23220624	0.07656852	-0.10218995	-5.55	23.85	-41.100002	-	-	-	-	-	-	-	-	-
1531156456060	-	-	0.09580079	0.43110353	9.139395	0.25244626	0.08828644	-0.07023202	-5.4	22.650002	-39.300003	-	-	-	-	-	-	-	-	-
1531156456070	-	-	0.05269043	0.45984375	9.110655	0.24498941	0.10053697	-0.06756886	-5.4	22.650002	-39.300003	-	-	-	-	-	-	-	-	-
1531156456081	-	-	0.3065625	0.5843848	8.602911	0.24285887	0.088819064	-0.024958279	-5.4	23.25	-39.600002	-	-	-	-	-	-	-	-	-
1531156456091	-	-	0.5460645	0.7711963	8.190968	0.17894301	0.045143224	-0.035610925	-5.4	23.25	-39.600002	-	-	-	-	-	-	-	-	-
1531156456102	-	-	0.62749517	0.9244776	8.205338	0.122484	0.028098991	-0.063840434	-5.8500004	23.550001	-40.050003	-	-	-	-	-	-	-	-	-
1531156456112	-	-	0.74724615	0.9436377	8.47837	0.037262842	-0.010783162	-0.122429974	-5.8500004	23.550001	-40.050003	-	-	-	-	-	-	-	-	-
1531156456123	-	-	0.6562354	0.8669971	8.641231	0.00796807	-0.03634951	-0.17675847	-3.9	23.400002	-39.0	-	-	-	-	-	-	-	-	-
1531156456133	-	-	0.35925296	0.89573735	8.880733	-0.0229246	-0.05872006	-0.21830378	-3.9	23.400002	-39.0	-	-	-	-	-	-	-	-	-
1531156456143	-	-	0.26345217	0.85741705	8.943004	-0.03730567	-0.089080095	-0.21670589	-5.4	22.95	-39.300003	-	-	-	-	-	-	-	-	-
1531156456154	-	-	0.14849122	0.9148975	8.971744	-0.054882534	-0.091210626	-0.18421532	-5.4	22.95	-39.300003	-	-	-	-	-	-	-	-	-
1531156456163	-	-	0.18681154	0.8765772	8.995694	-0.07139413	-0.090678	-0.17462793	-4.9500003	22.35	-40.2	-	-	-	-	-	-	-	-	-
1531156456174	-	-	0.21076173	0.9627979	9.062755	-0.08843836	-0.09547169	-0.16930161	-4.9500003	22.35	-40.2	-	-	-	-	-	-	-	-	-
1531156456183	-	-	0.28740236	1.0202783	9.1202345	-0.09322579	-0.0912194	-0.17890649	-6.0	22.050001	-41.850002	-	-	-	-	-	-	-	-	-
1531156456193	-	-	0.119750984	1.0250684	9.096285	-0.11506371	-0.11199206	-0.18370017	-6.0	22.050001	-41.850002	-	-	-	-	-	-	-	-	-
1531156456204	-	-	0.12454102	1.0011182	9.081915	-0.15075007	-0.12264471	-0.19328755	-5.8500004	24.300001	-40.050003	-	-	-	-	-	-	-	-	-
1531156456214	-	-	0.009580079	1.0777588	9.182506	-0.18164274	-0.14448261	-0.18849386	-5.8500004	24.300001	-40.050003	-	-	-	-	-	-	-	-	-
1531156456224	-	-	0.028740235	1.1496094	9.441168	-0.19975223	-0.13862367	-0.17198227	-5.55	22.35	-40.65	-	-	-	-	-	-	-	-	-
1531156456235	-	-	-0.20118165	1.1256592	9.64714	-0.2093396	-0.11785102	-0.14748119	-5.55	22.35	-40.65	-	-	-	-	-	-	-	-	-
1531156456244	-	-	-0.12454102	1.1639795	9.7142	-0.20614381	-0.108263634	-0.11765377	-6.0	24.750002	-41.100002	-	-	-	-	-	-	-	-	-
1531156456254	-	-	0.023950197	1.1064991	9.81958	-0.19442591	-0.08802361	-0.094217956	-6.0	24.750002	-41.100002	-	-	-	-	-	-	-	-	-
1531156456264	-	-	0.16765137	1.1591895	10.0063925	-0.19176275	-0.08589308	-0.08196741	-5.4	23.550001	-40.95	-	-	-	-	-	-	-	-	-
1531156456275	-	-	0.2778223	1.2454102	10.178833	-0.17897958	-0.074707806	-0.08463058	-5.4	23.550001	-40.95	-	-	-	-	-	-	-	-	-
1531156456285	-	-	0.2778223	1.2741505	10.413546	-0.1614027	-0.07204464	-0.09634849	-6.3	24.150002	-40.2	-	-	-	-	-	-	-	-	-
1531156456295	-	-	0.11496094	1.2693604	10.5620365	-0.1214553	-0.08322992	-0.10060954	-6.3	24.150002	-40.2	-	-	-	-	-	-	-	-	-
1531156456305	-	-	-0.086220704	1.2022998	10.485396	-0.082573146	-0.0928173	-0.07291266	-5.55	23.85	-40.65	-	-	-	-	-	-	-	-	-
1531156456317	-	-	-0.15328126	1.2022998	10.509346	-0.06180049	-0.09761099	-0.036161046	-5.55	23.85	-40.65	-	-	-	-	-	-	-	-	-
1531156456327	-	-	0.0047900393	1.2597803	10.346485	-0.043690994	-0.08908887	5.794596E-5	-6.3	23.400002	-41.850002	-	-	-	-	-	-	-	-	-
1531156456339	-	-	0.12933107	1.2502003	10.375225	-0.05168048	-0.095480464	0.014971648	-6.3	23.400002	-41.850002	-	-	-	-	-	-	-	-	-
1531156456348	-	-	0.40715334	1.4034815	10.336905	-0.07138787	-0.096545726	0.014971648	-6.4500003	24.0	-41.25	-	-	-	-	-	-	-	-	-
1531156456358	-	-	0.4023633	1.3028907	10.451866	-0.09908475	-0.11305732	-4.7468627E-4	-6.4500003	24.0	-41.25	-	-	-	-	-	-	-	-	-
1531156456368	-	-	0.41194338	1.3076807	10.542876	-0.13210794	-0.11305732	-0.027106296	-6.0	23.400002	-39.9	-	-	-	-	-	-	-	-	-
1531156456379	-	-	0.39757326	1.2837305	10.571617	-0.14915217	-0.09761099	-0.036161046	-5.4	24.0	-40.95	-	-	-	-	-	-	-	-	-
1531156456389	-	-	0.22992188	1.22146	10.887759	-0.16566376	-0.066718325	-0.036161046	-5.4	24.0	-40.95	-	-	-	-	-	-	-	-	-
1531156456399	-	-	0.20597169	1.2789404	11.01709	-0.15341322	-0.018248787	-0.026041035	-6.4500003	24.300001	-40.050003	-	-	-	-	-	-	-	-	-
1531156456409	-	-	0.17244141	1.1975098	11.156001	-0.096421584	0.032883905	-0.02018208	-6.4500003	24.300001	-40.050003	-	-	-	-	-	-	-	-	-
1531156456420	-	-	0.023950197	1.1831397	11.203902	-0.053278375	0.0691029	5.905782E-4	-4.3500004	22.95	-40.5	-	-	-	-	-	-	-	-	-
1531156456430	-	-	0.028740235	1.1639795	11.045831	0.04632385	0.14793247	0.053321168	-4.3500004	22.95	-40.5	-	-	-	-	-	-	-	-	-
1531156456440	-	-	0.043110352	1.2454102	10.839859	0.0868039	0.17349882	0.08421384	-4.65	24.150002	-39.45	-	-	-	-	-	-	-	-	-
1531156456450	-	-	0.06706055	1.2837305	10.255474	0.16456822	0.21184835	0.12575914	-4.65	24.150002	-39.45	-	-	-	-	-	-	-	-	-
1531156456461	-	-	0.12454102	1.3507911	9.929751	0.19759141	0.21770729	0.13641179	-4.05	24.300001	-41.25	-	-	-	-	-	-	-	-	-
1531156456470	-	-	0.3784131	1.346001	9.369317	0.18214507	0.1830862	0.14440128	-4.05	24.300001	-41.25	-	-	-	-	-	-	-	-	-
1531156456480	-	-	0.53169435	1.2693604	9.096285	0.15071978	0.1532588	0.120965466	-5.55	23.400002	-40.65	-	-	-	-	-	-	-	-	-
1531156456490	-	-	0.7664063	1.1208692	9.005274	0.02182277	0.05312393	0.0735612	-5.55	23.400002	-40.65	-	-	-	-	-	-	-	-	-
1531156456500	-	-	0.6706055	0.9963282	9.206455	-0.06659418	-0.014520363	0.02775482	-5.55	23.400002	-41.550003	-	-	-	-	-	-	-	-	-
1531156456510	-	-	0.6610254	0.90052736	9.6615095	-0.18643643	-0.07577307	-0.019649446	-5.55	23.400002	-41.550003	-	-	-	-	-	-	-	-	-
1531156456520	-	-	0.62749517	0.79993653	10.030342	-0.2455586	-0.10879627	-0.05373791	-5.55	24.150002	-40.65	-	-	-	-	-	-	-	-	-
1531156456530	-	-	0.5939649	0.6610254	10.518927	-0.3611398	-0.11891628	-0.116055876	-5.55	24.150002	-40.65	-	-	-	-	-	-	-	-	-
1531156456541	-	-	0.51732427	0.4981641	10.724898	-0.44103462	-0.07683834	-0.14481802	-5.4	23.550001	-40.95	-	-	-	-	-	-	-	-	-
1531156456550	-	-	0.1101709	0.19639161	11.199112	-0.5859106	0.008915455	-0.17837386	-5.4	23.550001	-40.95	-	-	-	-	-	-	-	-	-
1531156456560	-	-	-0.2921924	0.086220704	11.596685	-0.65142435	0.09094082	-0.17730859	-5.55	24.150002	-40.2	-	-	-	-	-	-	-	-	-
1531156456571	-	-	-0.5843848	-0.30177248	12.367882	-0.6434349	0.25339365	-0.12404536	-5.55	24.150002	-40.2	-	-	-	-	-	-	-	-	-
1531156456580	-	-	-0.6706055	-0.40715334	12.569063	-0.5859106	0.33488637	-0.077173725	-4.8	24.300001	-40.95	-	-	-	-	-	-	-	-	-
1531156456590	-	-	-1.0154883	-0.4263135	12.540323	-0.42185986	0.4504676	0.01816744	-4.8	24.300001	-40.95	-	-	-	-	-	-	-	-	-
1531156456600	-	-	-1.1927198	-0.36883304	12.248131	-0.2998871	0.47177288	0.08314858	-5.25	24.750002	-41.100002	-	-	-	-	-	-	-	-	-
1531156456611	-	-	-1.4849122	-0.38320315	11.788286	-0.09801948	0.44514126	0.21151294	-5.25	24.750002	-41.100002	-	-	-	-	-	-	-	-	-
1531156456621	-	-	-1.4034815	-0.25866213	11.328443	0.07934705	0.37802958	0.3095173	-3.9	24.150002	-41.550003	-	-	-	-	-	-	-	-	-
1531156456631	-	-	-1.1975098	-0.2682422	10.581197	0.24819148	0.27949265	0.40698898	-3.9	24.150002	-41.550003	-	-	-	-	-	-	-	-	-
1531156456641	-	-	-0.7759864	-0.17723145	10.011182	0.3493916	0.13248613	0.46611115	-5.4	24.6	-43.350002	-	-	-	-	-	-	-	-	-
1531156456652	-	-	-0.1820215	0.07664063	9.110655	0.41170958	-0.058728836	0.46451327	-5.4	24.6	-43.350002	-	-	-	-	-	-	-	-	-
1531156456662	-	-	0.06706055	0.100590825	8.804092	0.3909369	-0.14448261	0.43628374	-4.65	25.500002	-41.100002	-	-	-	-	-	-	-	-	-
1531156456673	-	-	0.488584	0.26345217	8.56938	0.28973678	-0.23289958	0.32443097	-4.65	25.500002	-41.100002	-	-	-	-	-	-	-	-	-
1531156456683	-	-	0.7376661	0.29698244	8.732242	0.21091041	-0.23450196	0.2525167	-5.55	25.2	-40.65	-	-	-	-	-	-	-	-	-
1531156456693	-	-	0.86220706	0.23950197	9.163345	0.08733973	-0.14395447	0.112434424	-5.55	25.2	-40.65	-	-	-	-	-	-	-	-	-
1531156456704	-	-	0.57001466	0.07185059	9.388477	0.005314366	-0.02890591	-0.005809932	-5.25	24.750002	-41.850002	-	-	-	-	-	-	-	-	-
1531156456713	-	-	0.21076173	-0.119750984	9.436378	-0.030371994	0.030748898	-0.056942627	-5.25	24.750002	-41.850002	-	-	-	-	-	-	-	-	-
1531156456723	-	-	-0.10538086	-0.29698244	9.503438	-0.08629838	0.07602264	-0.0862374	-4.9500003	23.1	-42.300003	-	-	-	-	-	-	-	-	-
1531156456734	-	-	-0.41194338	-0.39757326	9.522598	-0.12837632	0.080283694	-0.083574235	-4.9500003	23.1	-42.300003	-	-	-	-	-	-	-	-	-
1531156456744	-	-	-0.5843848	-0.44547364	9.857901	-0.15341003	0.03767312	-0.057475258	-4.2000003	23.400002	-42.75	-	-	-	-	-	-	-	-	-
1531156456754	-	-	-0.47900394	-0.43110353	10.106983	-0.1443553	-0.010263782	-0.037235234	-4.2000003	23.400002	-42.75	-	-	-	-	-	-	-	-	-
1531156456765	-	-	-0.34967285	-0.52690434	10.370435	-0.12518053	-0.03689539	-0.03137628	-6.15	24.0	-43.65	-	-	-	-	-	-	-	-	-
1531156456775	-	-	-0.25866213	-0.4742139	10.375225	-0.07244994	-0.055004887	-0.040431026	-6.15	24.0	-43.65	-	-	-	-	-	-	-	-	-
1531156456786	-	-	-0.30177248	-0.5508545	10.317744	-0.044220433	-0.056602784	-0.054812096	-5.25	25.500002	-42.300003	-	-	-	-	-	-	-	-	-
1531156456796	-	-	-0.36883304	-0.5987549	10.289004	-0.03196989	-0.011861678	-0.062801585	-5.25	25.500002	-42.300003	-	-	-	-	-	-	-	-	-
1531156456806	-	-	-0.46942386	-0.6322852	10.169253	-0.013327762	0.045129973	-0.06067105	-4.8	24.6	-42.15	-	-	-	-	-	-	-	-	-
1531156456817	-	-	-0.6706055	-0.5891748	10.0063925	-0.011197233	0.077620536	-0.04628998	-4.8	24.6	-42.15	-	-	-	-	-	-	-	-	-
1531156456827	-	-	-0.7951465	-0.68018556	9.79563	-0.0053382786	0.10904583	-0.009538357	-4.9500003	24.150002	-41.100002	-	-	-	-	-	-	-	-	-
1531156456838	-	-	-0.7424561	-0.63707525	9.77168	-0.012262497	0.11064373	0.0112343	-3.7500002	24.6	-42.15	-	-	-	-	-	-	-	-	-
1531156456847	-	-	-0.6610254	-0.71371585	9.75252	0.0026512048	0.0935995	0.065562785	-3.7500002	24.6	-42.15	-	-	-	-	-	-	-	-	-
1531156456857	-	-	-0.613125	-0.6658155	9.81958	0.009042792	0.05684788	0.08313965	-3.15	24.150002	-42.75	-	-	-	-	-	-	-	-	-
1531156456868	-	-	-0.45984375	-0.64186525	9.7621	0.039935462	-0.017188	0.10923863	-3.15	24.150002	-42.75	-	-	-	-	-	-	-	-	-
1531156456878	-	-	-0.44547364	-0.6466553	9.637559	0.06124075	-0.03636276	0.118293375	-3.7500002	24.300001	-43.350002	-	-	-	-	-	-	-	-	-
1531156456889	-	-	-0.43110353	-0.57001466	9.498648	0.07721972	-0.04168908	0.13214181	-3.7500002	24.300001	-43.350002	-	-	-	-	-	-	-	-	-
1531156456899	-	-	-0.43110353	-0.4981641	9.311836	0.08254604	-0.025177484	0.14545761	-6.15	25.050001	-41.7	-	-	-	-	-	-	-	-	-
1531156456910	-	-	-0.36883304	-0.39757326	9.163345	0.08148077	0.005182553	0.16250184	-6.15	25.050001	-41.7	-	-	-	-	-	-	-	-	-
1531156456920	-	-	-0.44547364	-0.3784131	8.957374	0.07562182	-6.764012E-4	0.18220924	-4.05	24.6	-41.25	-	-	-	-	-	-	-	-	-
1531156456930	-	-	-0.34488282	-0.14849122	8.875943	0.042598624	0.0041172886	0.20617768	-4.05	24.6	-41.25	-	-	-	-	-	-	-	-	-
1531156456941	-	-	-0.28261232	-0.14849122	8.732242	0.024489127	-0.0017416656	0.21896087	-4.8	24.0	-42.15	-	-	-	-	-	-	-	-	-
1531156456951	-	-	-0.14849122	0.21076173	8.703502	-0.027708832	-0.035830125	0.2360051	-4.8	24.0	-42.15	-	-	-	-	-	-	-	-	-
1531156456962	-	-	-0.0047900393	0.23950197	8.847202	-0.055405706	-0.06086384	0.23653772	-5.4	24.0	-42.45	-	-	-	-	-	-	-	-	-
1531156456972	-	-	0.081430666	0.28261232	9.067544	-0.08097205	-0.10240916	0.22535245	-5.4	24.0	-42.45	-	-	-	-	-	-	-	-	-
1531156456982	-	-	0.100590825	0.42152345	9.3453665	-0.07777626	-0.12584497	0.21416718	-4.2000003	24.45	-42.75	-	-	-	-	-	-	-	-	-
1531156456992	-	-	0.2203418	0.43110353	9.402847	-0.047416225	-0.15141132	0.20724295	-4.2000003	24.45	-42.75	-	-	-	-	-	-	-	-	-
1531156457002	-	-	0.37362307	0.4406836	9.522598	-0.043155167	-0.17537977	0.18380713	-5.1000004	25.050001	-41.25	-	-	-	-	-	-	-	-	-
1531156457012	-	-	0.5029541	0.6562354	9.369317	-0.036230948	-0.17484714	0.15983868	-5.1000004	25.050001	-41.25	-	-	-	-	-	-	-	-	-
1531156457022	-	-	0.6658155	0.60833496	9.508228	-0.044753063	-0.16312923	0.13906603	-4.9500003	24.150002	-41.550003	-	-	-	-	-	-	-	-	-
1531156457033	-	-	0.5939649	0.60354495	9.651929	-0.07564573	-0.12531234	0.09112913	-4.9500003	24.150002	-41.550003	-	-	-	-	-	-	-	-	-
1531156457043	-	-	0.6179151	0.6993457	9.690249	-0.08736364	-0.06619017	0.05437751	-4.65	23.400002	-43.95	-	-	-	-	-	-	-	-	-
1531156457053	-	-	0.3784131	0.7089258	9.72378	-0.09908155	-0.03156907	0.012299564	-4.65	23.400002	-43.95	-	-	-	-	-	-	-	-	-
1531156457063	-	-	0.39757326	0.728086	9.68067	-0.12091947	-0.037428025	-0.0036794029	-6.15	24.6	-41.25	-	-	-	-	-	-	-	-	-
1531156457073	-	-	0.4167334	0.68018556	9.867481	-0.12944159	-0.06725543	-0.018593105	-6.15	24.6	-41.25	-	-	-	-	-	-	-	-	-
1531156457084	-	-	0.41194338	0.8669971	9.972861	-0.13050686	-0.07844071	-0.045224715	-4.9500003	25.800001	-42.75	-	-	-	-	-	-	-	-	-
1531156457094	-	-	0.4167334	0.8430469	10.039923	-0.11239736	-0.0667228	-0.07132369	-4.9500003	25.800001	-42.75	-	-	-	-	-	-	-	-	-
1531156457104	-	-	0.3161426	0.7951465	10.130933	-0.10440787	-0.069918595	-0.07451949	-5.4	23.550001	-42.9	-	-	-	-	-	-	-	-	-
1531156457114	-	-	0.24908204	0.87178713	10.126143	-0.0900268	-0.049145933	-0.088367924	-5.4	23.550001	-42.9	-	-	-	-	-	-	-	-	-
1531156457125	-	-	0.2203418	0.8286768	10.102193	-0.06499309	9.214955E-4	-0.09103109	-5.8500004	24.0	-40.95	-	-	-	-	-	-	-	-	-
1531156457135	-	-	0.18681154	0.86220706	10.015972	-0.059134133	0.0067804493	-0.10487953	-5.8500004	24.0	-40.95	-	-	-	-	-	-	-	-	-
1531156457146	-	-	0.10538086	0.852627	9.948912	-0.05274255	0.013172036	-0.099553205	-5.55	24.150002	-41.550003	-	-	-	-	-	-	-	-	-
1531156457155	-	-	-0.014370117	0.9053174	9.77647	-0.05647097	0.0030520244	-0.09795531	-5.55	24.150002	-41.550003	-	-	-	-	-	-	-	-	-
1531156457165	-	-	-0.009580079	0.9148975	9.78605	-0.069254145	-0.00280693	-0.07238896	-5.4	25.35	-42.9	-	-	-	-	-	-	-	-	-
1531156457176	-	-	0.06227051	0.8909473	9.848321	-0.076711	-0.022514323	-0.07718265	-5.4	25.35	-42.9	-	-	-	-	-	-	-	-	-
1531156457186	-	-	0.07664063	0.92926764	9.910591	-0.078308895	-0.0336996	-0.07132369	-4.9500003	23.85	-41.850002	-	-	-	-	-	-	-	-	-
1531156457196	-	-	0.07664063	0.92926764	9.910591	-0.078308895	-0.0336996	-0.07132369	-4.9500003	23.85	-41.850002	-	-	-	-	-	-	-	-	-
1531156457207	-	-	0.10538086	0.9867481	10.073453	-0.061672967	-0.0688036	-0.080077834	-4.9500003	24.750002	-42.75	-	-	-	-	-	-	-	-	-
1531156457216	-	-	0.014370117	1.0681788	9.924961	-0.061672967	-0.07572782	-0.097122066	-4.9500003	24.750002	-42.75	-	-	-	-	-	-	-	-	-
1531156457226	-	-	0.009580079	1.1064991	10.063872	-0.047291897	-0.094902575	-0.08753469	-4.8	25.35	-44.550003	-	-	-	-	-	-	-	-	-
1531156457236	-	-	0.19160157	1.1591895	10.116563	-0.044628736	-0.10289206	-0.09978522	-5.8500004	25.35	-42.45	-	-	-	-	-	-	-	-	-
1531156457247	-	-	0.23950197	1.2837305	10.097403	-0.037171885	-0.12526262	-0.12055788	-5.8500004	25.35	-42.45	-	-	-	-	-	-	-	-	-
1531156457257	-	-	0.2778223	1.2933106	10.102193	-0.045161366	-0.12899104	-0.13653685	-5.1000004	26.7	-43.350002	-	-	-	-	-	-	-	-	-
1531156457267	-	-	0.20597169	1.1448194	10.260264	-0.07978246	-0.116740495	-0.18127796	-5.1000004	26.7	-43.350002	-	-	-	-	-	-	-	-	-
1531156457277	-	-	0.20118165	1.0873389	10.360855	-0.08723931	-0.10129417	-0.19778955	-4.8	24.6	-42.45	-	-	-	-	-	-	-	-	-
1531156457288	-	-	0.009580079	0.89573735	10.748848	-0.0755214	-0.10289206	-0.19992009	-4.8	24.6	-42.45	-	-	-	-	-	-	-	-	-
1531156457298	-	-	-0.16765137	0.8382569	10.897339	-0.048889793	-0.10555522	-0.1951264	-4.05	25.050001	-44.100002	-	-	-	-	-	-	-	-	-
1531156457308	-	-	-0.35925296	0.6993457	10.997931	0.019819764	-0.08318467	-0.1471895	-4.05	25.050001	-44.100002	-	-	-	-	-	-	-	-	-
1531156457319	-	-	-0.34967285	0.60833496	10.897339	0.057636652	-0.07839098	-0.12109052	-5.1000004	24.300001	-43.350002	-	-	-	-	-	-	-	-	-
1531156457329	-	-	-0.3065625	0.5748047	10.581197	0.10397565	-0.0853152	-0.082208365	-5.1000004	24.300001	-43.350002	-	-	-	-	-	-	-	-	-
1531156457339	-	-	-0.20597169	0.5748047	10.336905	0.1162262	-0.09543521	-0.07155572	-4.05	24.300001	-44.100002	-	-	-	-	-	-	-	-	-
1531156457350	-	-	0.0047900393	0.6179151	10.135723	0.0981167	-0.11194681	-0.073153615	-4.05	24.300001	-44.100002	-	-	-	-	-	-	-	-	-
1531156457360	-	-	0.1341211	0.5508545	9.968072	0.070419826	-0.118871026	-0.08540416	-5.1000004	24.300001	-43.65	-	-	-	-	-	-	-	-	-
1531156457371	-	-	0.29698244	0.39757326	9.896221	0.0027755322	-0.13271947	-0.12801473	-5.1000004	24.300001	-43.65	-	-	-	-	-	-	-	-	-
1531156457381	-	-	0.34009278	0.29698244	9.992022	-0.04995506	-0.13218683	-0.15251581	-4.9500003	25.800001	-41.850002	-	-	-	-	-	-	-	-	-
1531156457391	-	-	0.48379397	0.22513184	10.087823	-0.13890465	-0.12046892	-0.20311588	-4.9500003	25.800001	-41.850002	-	-	-	-	-	-	-	-	-
1531156457402	-	-	0.5939649	0.11496094	10.356065	-0.19163524	-0.07253202	-0.25265068	-5.1000004	25.050001	-43.350002	-	-	-	-	-	-	-	-	-
1531156457412	-	-	0.6610254	0.047900394	10.633887	-0.25661635	9.7122137E-4	-0.33307815	-5.1000004	25.050001	-43.350002	-	-	-	-	-	-	-	-	-
1531156457422	-	-	0.44547364	0.023950197	10.772799	-0.28910694	0.06861552	-0.37994978	-5.55	24.750002	-43.5	-	-	-	-	-	-	-	-	-
1531156457433	-	-	0.06227051	-0.19160157	10.8925495	-0.30987957	0.12028084	-0.3937982	-5.55	24.750002	-43.5	-	-	-	-	-	-	-	-	-
1531156457443	-	-	-0.29698244	-0.2921924	10.849439	-0.28857428	0.14851035	-0.36397082	-4.3500004	24.6	-43.350002	-	-	-	-	-	-	-	-	-
1531156457454	-	-	-0.64186525	-0.30177248	10.9644	-0.2576816	0.15863036	-0.30964231	-4.3500004	24.6	-43.350002	-	-	-	-	-	-	-	-	-
1531156457463	-	-	-0.8430469	-0.25387207	10.897339	-0.20708157	0.16022825	-0.24945489	-4.9500003	25.2	-43.5	-	-	-	-	-	-	-	-	-
1531156457473	-	-	-0.8095166	-0.19160157	10.720108	-0.11972988	0.12560716	-0.15251581	-4.9500003	25.2	-43.5	-	-	-	-	-	-	-	-	-
1531156457484	-	-	-0.8095166	-0.21076173	10.471025	-0.06699929	0.07287657	-0.08167573	-4.2000003	24.150002	-42.300003	-	-	-	-	-	-	-	-	-
1531156457494	-	-	-0.8669971	-0.14370118	10.217154	-0.017997123	0.034527052	-0.011368278	-4.2000003	24.150002	-42.300003	-	-	-	-	-	-	-	-	-
1531156457505	-	-	-0.45026368	-0.086220704	10.059082	0.032070305	-0.021399332	0.078113936	-4.65	24.45	-43.050003	-	-	-	-	-	-	-	-	-
1531156457515	-	-	-0.1820215	-0.1341211	10.202784	0.05710402	-0.057085693	0.094092906	-4.65	24.45	-43.050003	-	-	-	-	-	-	-	-	-
1531156457525	-	-	0.30177248	-0.12454102	10.116563	0.09864933	-0.1183384	0.11646346	-4.3500004	25.050001	-43.65	-	-	-	-	-	-	-	-	-
1531156457535	-	-	0.5221143	-0.2203418	10.265054	0.12474831	-0.15668792	0.11326766	-4.9500003	23.1	-43.95	-	-	-	-	-	-	-	-	-
1531156457545	-	-	0.79993653	-0.244292	10.169253	0.1545757	-0.18811321	0.087168686	-4.9500003	23.1	-43.95	-	-	-	-	-	-	-	-	-
1531156457556	-	-	0.9436377	-0.28261232	10.121353	0.16842414	-0.19184165	0.062134966	-3.7500002	25.050001	-44.550003	-	-	-	-	-	-	-	-	-
1531156457566	-	-	1.2885206	-0.25387207	9.915381	0.16149993	-0.18012373	0.020057024	-3.7500002	25.050001	-44.550003	-	-	-	-	-	-	-	-	-
1531156457576	-	-	1.4465919	-0.2682422	9.968072	0.13540095	-0.1332521	-0.025749348	-5.1000004	24.300001	-43.65	-	-	-	-	-	-	-	-	-
1531156457587	-	-	1.575923	-0.20118165	9.958491	0.079474576	-0.01394248	-0.13014527	-5.1000004	24.300001	-43.65	-	-	-	-	-	-	-	-	-
1531156457597	-	-	1.4130616	-0.23950197	10.059082	0.041657686	0.033461787	-0.17968006	-4.2000003	24.150002	-43.5	-	-	-	-	-	-	-	-	-
1531156457607	-	-	1.1687696	-0.39757326	10.212363	0.025146086	0.09950819	-0.25424856	-4.2000003	24.150002	-43.5	-	-	-	-	-	-	-	-	-
1531156457618	-	-	0.847837	-0.4167334	10.130933	0.02141766	0.11016083	-0.25424856	-4.2000003	23.85	-43.050003	-	-	-	-	-	-	-	-	-
1531156457628	-	-	0.47900394	-0.4263135	10.197993	0.036863998	0.12720506	-0.2712928	-4.2000003	23.85	-43.050003	-	-	-	-	-	-	-	-	-
1531156457639	-	-	0.33530274	-0.57959473	10.193204	0.059767183	0.12667243	-0.23986751	-4.3500004	24.300001	-42.45	-	-	-	-	-	-	-	-	-
1531156457649	-	-	0.07664063	-0.51732427	10.054293	0.09279038	0.1112261	-0.18234323	-4.3500004	24.300001	-42.45	-	-	-	-	-	-	-	-	-
1531156457660	-	-	0.0	-0.46942386	9.963282	0.10983461	0.106965035	-0.15304846	-4.8	24.0	-42.45	-	-	-	-	-	-	-	-	-
1531156457670	-	-	0.1101709	-0.39757326	9.766891	0.13327043	0.06595235	-0.08167573	-4.8	24.0	-42.45	-	-	-	-	-	-	-	-	-
1531156457680	-	-	0.25866213	-0.24908204	9.608819	0.1476515	0.015352292	-0.03799989	-3.15	24.150002	-45.15	-	-	-	-	-	-	-	-	-
1531156457690	-	-	0.46942386	-0.21555176	9.77647	0.14659071	-0.047504578	-0.02576184	-3.15	24.150002	-45.15	-	-	-	-	-	-	-	-	-
1531156457701	-	-	0.613125	-0.14849122	9.891431	0.15511283	-0.090647794	-0.019370254	-4.3500004	24.0	-43.65	-	-	-	-	-	-	-	-	-
1531156457711	-	-	0.7089258	-0.16765137	9.944121	0.16842863	-0.0890499	-0.026827104	-4.3500004	24.0	-43.65	-	-	-	-	-	-	-	-	-
1531156457722	-	-	0.7807764	0.0047900393	9.77168	0.18280971	-0.08638673	-0.033751324	-4.65	23.1	-42.300003	-	-	-	-	-	-	-	-	-
1531156457731	-	-	0.81909674	0.038320314	9.536968	0.17908128	-0.06401618	-0.04387134	-4.65	23.1	-42.300003	-	-	-	-	-	-	-	-	-
1531156457742	-	-	0.7424561	0.12454102	9.273516	0.15351494	-0.04324352	-0.06251346	-3.3000002	24.0	-42.9	-	-	-	-	-	-	-	-	-
1531156457751	-	-	0.78556645	0.19160157	9.244776	0.11623067	-0.024601392	-0.07050295	-3.3000002	24.0	-42.9	-	-	-	-	-	-	-	-	-
1531156457761	-	-	0.8669971	0.15328126	9.144185	0.061902184	0.0148133915	-0.08914508	-4.65	24.150002	-43.95	-	-	-	-	-	-	-	-	-
1531156457771	-	-	1.0011182	0.20597169	8.986114	0.007041063	0.03345552	-0.12216827	-4.65	24.150002	-43.95	-	-	-	-	-	-	-	-	-
1531156457782	-	-	0.977168	0.32093263	8.799302	-0.050483216	0.053162914	-0.16744201	-3.3000002	22.95	-41.25	-	-	-	-	-	-	-	-	-
1531156457792	-	-	0.8286768	0.3065625	8.732242	-0.12025804	0.053695545	-0.21218312	-3.3000002	22.95	-41.25	-	-	-	-	-	-	-	-	-
1531156457802	-	-	0.4981641	0.19639161	8.756192	-0.19962023	0.056358706	-0.23348841	-3.7500002	23.25	-43.65	-	-	-	-	-	-	-	-	-
1531156457812	-	-	0.37362307	0.14370118	8.981323	-0.26726452	0.051032383	-0.2318905	-3.7500002	23.25	-43.65	-	-	-	-	-	-	-	-	-
1531156457823	-	-	0.119750984	0.09101075	9.316627	-0.30241826	0.06807661	-0.2020631	-3.6000001	21.75	-43.5	-	-	-	-	-	-	-	-	-
1531156457833	-	-	0.11496094	0.12454102	9.374106	-0.30614668	0.075533465	-0.16744201	-3.6000001	21.75	-43.5	-	-	-	-	-	-	-	-	-
1531156457843	-	-	0.13891114	0.19160157	9.489068	-0.30348352	0.056358706	-0.12589669	-2.5500002	24.150002	-42.75	-	-	-	-	-	-	-	-	-
1531156457854	-	-	0.28261232	0.2203418	9.431587	-0.2997551	0.049967118	-0.097667195	-2.5500002	24.150002	-42.75	-	-	-	-	-	-	-	-	-
1531156457863	-	-	0.3784131	0.30177248	9.584868	-0.26726452	0.013215495	-0.08115559	-1.6500001	22.95	-42.9	-	-	-	-	-	-	-	-	-
1531156457873	-	-	0.43110353	0.34967285	9.632769	-0.24755713	-0.01661191	-0.06411136	-1.6500001	22.95	-42.9	-	-	-	-	-	-	-	-	-
1531156457883	-	-	0.5843848	0.44547364	9.704619	-0.18310864	-0.02886245	-0.06411136	-3.3000002	22.650002	-42.45	-	-	-	-	-	-	-	-	-
1531156457894	-	-	0.5891748	0.5029541	9.532178	-0.15061808	-0.04058036	-0.060382936	-3.3000002	22.650002	-42.45	-	-	-	-	-	-	-	-	-
1531156457904	-	-	0.56522465	0.5843848	9.532178	-0.0930938	-0.068809874	-0.059850305	-3.9	23.1	-43.5	-	-	-	-	-	-	-	-	-
1531156457914	-	-	0.45026368	0.56522465	9.407638	-0.065929554	-0.07839725	-0.0614482	-3.0	24.6	-44.100002	-	-	-	-	-	-	-	-	-
1531156457925	-	-	0.2682422	0.60354495	9.350157	-0.04941795	-0.09544148	-0.04440397	-3.0	24.6	-44.100002	-	-	-	-	-	-	-	-	-
1531156457935	-	-	0.22513184	0.67539555	9.278306	-0.057940066	-0.1023657	-0.015641829	-2.8500001	24.45	-43.050003	-	-	-	-	-	-	-	-	-
1531156457945	-	-	0.1580713	0.6849756	9.417217	-0.06646219	-0.09810464	0.034958232	-2.8500001	24.45	-43.050003	-	-	-	-	-	-	-	-	-
1531156457956	-	-	0.17723145	0.75203615	9.580078	-0.061135862	-0.091713056	0.06105721	-3.0	23.550001	-42.9	-	-	-	-	-	-	-	-	-
1531156457966	-	-	0.25387207	0.85741705	9.699829	-0.018525284	-0.096506745	0.10206989	-3.0	23.550001	-42.9	-	-	-	-	-	-	-	-	-
1531156457976	-	-	0.4263135	0.9148975	9.80521	0.011834754	-0.105561495	0.12657098	-2.5500002	24.150002	-45.15	-	-	-	-	-	-	-	-	-
1531156457987	-	-	0.5891748	1.1591895	9.75252	0.05338007	-0.1534984	0.12710361	-2.5500002	24.150002	-45.15	-	-	-	-	-	-	-	-	-
1531156457997	-	-	0.82388675	1.2070899	9.75252	0.08107694	-0.2099574	0.0972762	-2.7	24.0	-43.65	-	-	-	-	-	-	-	-	-
1531156458007	-	-	0.96758795	1.3220508	9.833951	0.092262216	-0.2578943	0.063720375	-2.7	24.0	-43.65	-	-	-	-	-	-	-	-	-
1531156458017	-	-	1.096919	1.3507911	9.80521	0.092262216	-0.2610901	0.03975192	-3.6000001	23.1	-43.050003	-	-	-	-	-	-	-	-	-
1531156458028	-	-	1.0250684	1.5232325	9.833951	0.047521114	-0.22327322	-0.061980832	-3.6000001	23.1	-43.050003	-	-	-	-	-	-	-	-	-
1531156458038	-	-	0.79035646	1.5280225	9.996812	-0.0131989615	-0.17427105	-0.11311353	-4.05	21.900002	-42.9	-	-	-	-	-	-	-	-	-
1531156458048	-	-	0.5556446	1.3747413	10.427916	-0.04249373	-0.107692026	-0.12376617	-4.05	21.900002	-42.9	-	-	-	-	-	-	-	-	-
1531156458059	-	-	0.46463382	1.2837305	10.672208	-0.040895835	-0.06614671	-0.10725457	-4.65	24.750002	-43.5	-	-	-	-	-	-	-	-	-
1531156458068	-	-	0.22992188	1.3651612	10.91171	-0.002546317	-0.013416117	-0.06624189	-4.65	24.750002	-43.5	-	-	-	-	-	-	-	-	-
1531156458079	-	-	0.16765137	1.3124708	10.93087	0.038999	0.0073565408	-0.038012385	-2.8500001	23.400002	-44.25	-	-	-	-	-	-	-	-	-
1531156458090	-	-	0.19639161	1.2166699	10.849439	0.07415272	-0.012350852	-0.011380771	-2.8500001	23.400002	-44.25	-	-	-	-	-	-	-	-	-
1531156458100	-	-	0.29698244	1.1256592	10.653048	0.057108495	-0.068809874	0.025370853	-4.3500004	22.95	-42.45	-	-	-	-	-	-	-	-	-
1531156458110	-	-	0.42152345	1.22625	10.633887	0.021954766	-0.10289834	0.028034015	-4.3500004	22.95	-42.45	-	-	-	-	-	-	-	-	-
1531156458121	-	-	0.6658155	1.2358302	10.882969	-0.011068433	-0.068809874	0.015783474	-3.0	24.0	-42.9	-	-	-	-	-	-	-	-	-
1531156458131	-	-	0.6466553	1.2406201	10.9644	-0.040363204	-0.005426633	-0.00392392	-3.0	24.0	-42.9	-	-	-	-	-	-	-	-	-
1531156458142	-	-	0.5556446	1.1927198	11.02667	-0.066994816	0.049967118	-0.01617446	-3.6000001	23.1	-44.25	-	-	-	-	-	-	-	-	-
1531156458152	-	-	0.5364844	1.0585986	11.247012	-0.089898005	0.051032383	-0.01617446	-3.6000001	23.1	-44.25	-	-	-	-	-	-	-	-	-
1531156458162	-	-	0.68976563	0.76161623	11.429033	-0.10694224	0.036651313	-0.021500783	-4.3500004	22.650002	-43.350002	-	-	-	-	-	-	-	-	-
1531156458173	-	-	0.7664063	0.50774413	11.726016	-0.1245191	0.0014975858	-0.04174081	-4.3500004	22.650002	-43.350002	-	-	-	-	-	-	-	-	-
1531156458183	-	-	0.74724615	0.25387207	12.343931	-0.098952755	-0.07307093	-0.07050295	-2.8500001	22.800001	-43.050003	-	-	-	-	-	-	-	-	-
1531156458194	-	-	0.5939649	0.086220704	13.067227	-0.023846237	-0.18493122	-0.10407377	-2.5500002	23.85	-43.5	-	-	-	-	-	-	-	-	-
1531156458203	-	-	0.38320315	-0.22992188	13.522281	0.1023876	-0.3164914	-0.12005274	-2.5500002	23.85	-43.5	-	-	-	-	-	-	-	-	-
1531156458213	-	-	0.364043	-0.4263135	13.713882	0.18547823	-0.36868933	-0.09448639	-2.5500002	23.85	-43.5	-	-	-	-	-	-	-	-	-
1531156458223	-	-	0.2778223	-0.613125	13.637241	0.35485527	-0.34525353	-0.03696211	-2.7	24.6	-43.350002	-	-	-	-	-	-	-	-	-
1531156458234	-	-	0.24908204	-0.7376661	13.42169	0.47682807	-0.2935882	0.002985308	-3.6000001	23.1	-43.95	-	-	-	-	-	-	-	-	-
1531156458244	-	-	0.30177248	-0.6514453	12.554693	0.6701735	-0.2126281	0.051987473	-3.6000001	23.1	-43.95	-	-	-	-	-	-	-	-	-
1531156458254	-	-	0.40715334	-0.613125	11.740386	0.7436768	-0.19345334	0.07968435	-4.05	22.95	-42.15	-	-	-	-	-	-	-	-	-
1531156458265	-	-	0.6227051	-0.28261232	10.001602	0.770841	-0.17001753	0.052520104	-4.05	22.95	-42.15	-	-	-	-	-	-	-	-	-
1531156458275	-	-	0.732876	-0.16286133	9.3453665	0.70692515	-0.1646912	0.015768481	-5.4	22.650002	-42.45	-	-	-	-	-	-	-	-	-
1531156458286	-	-	0.6945557	-0.100590825	8.646021	0.54873335	-0.14551644	-0.032701053	-5.4	22.650002	-42.45	-	-	-	-	-	-	-	-	-
1531156458295	-	-	0.63707525	-0.033530276	8.4448395	0.42569536	-0.14711434	-0.066789515	-4.8	22.650002	-42.9	-	-	-	-	-	-	-	-	-
1531156458305	-	-	0.5843848	-0.1341211	8.713081	0.23714356	-0.13859221	-0.10673693	-4.8	22.650002	-42.9	-	-	-	-	-	-	-	-	-
1531156458316	-	-	0.5029541	-0.2921924	9.0148535	0.13487817	-0.10343848	-0.12750958	-4.2000003	22.35	-42.300003	-	-	-	-	-	-	-	-	-
1531156458326	-	-	0.36883304	-0.36883304	9.287886	-0.016389387	0.008946915	-0.15573908	-4.2000003	22.35	-42.300003	-	-	-	-	-	-	-	-	-
1531156458336	-	-	0.244292	-0.488584	9.383687	-0.15114534	0.1245281	-0.15360856	-4.3500004	20.550001	-42.9	-	-	-	-	-	-	-	-	-
1531156458347	-	-	-0.17244141	-0.5604346	9.474698	-0.28536865	0.21773875	-0.1227159	-4.3500004	20.550001	-42.9	-	-	-	-	-	-	-	-	-
1531156458356	-	-	-0.4406836	-0.5604346	9.766891	-0.3668614	0.29816622	-0.07850742	-3.0	19.800001	-43.65	-	-	-	-	-	-	-	-	-
1531156458366	-	-	-0.7376661	-0.6322852	10.523716	-0.41373304	0.3935074	0.015768481	-3.0	19.800001	-43.65	-	-	-	-	-	-	-	-	-
1531156458377	-	-	-0.9915381	-0.6466553	10.811119	-0.3487519	0.4568906	0.1169686	-3.0	22.2	-43.350002	-	-	-	-	-	-	-	-	-
1531156458387	-	-	-1.101709	-0.6322852	10.882969	-0.17724432	0.4430422	0.25651824	-3.0	22.2	-43.350002	-	-	-	-	-	-	-	-	-
1531156458397	-	-	-1.0442286	-0.68976563	10.720108	-0.042488366	0.3988337	0.34173942	-3.6000001	22.35	-41.850002	-	-	-	-	-	-	-	-	-
1531156458407	-	-	-1.0106983	-0.50774413	10.255474	0.16044451	0.28005672	0.4541248	-3.6000001	22.35	-41.850002	-	-	-	-	-	-	-	-	-
1531156458418	-	-	-0.9484278	-0.4406836	9.901011	0.25738358	0.19430292	0.51484483	-4.9500003	21.75	-44.25	-	-	-	-	-	-	-	-	-
1531156458428	-	-	-0.6993457	-0.34967285	9.211246	0.33940893	0.03824169	0.5931418	-4.9500003	21.75	-44.25	-	-	-	-	-	-	-	-	-
1531156458438	-	-	-0.5460645	-0.20118165	8.981323	0.35432264	-0.036326822	0.6357524	-1.8000001	21.45	-41.850002	-	-	-	-	-	-	-	-	-
1531156458448	-	-	-0.38320315	-0.16286133	8.909473	0.3468658	-0.06562159	0.6655798	-1.8000001	21.45	-41.850002	-	-	-	-	-	-	-	-	-
1531156458459	-	-	-0.1341211	-0.1341211	8.847202	0.33035418	-0.08799215	0.6842219	-4.65	22.050001	-44.25	-	-	-	-	-	-	-	-	-
1531156458469	-	-	0.019160157	-0.14849122	8.851993	0.29520047	-0.10237322	0.7012661	-4.65	22.050001	-44.25	-	-	-	-	-	-	-	-	-
1531156458480	-	-	0.19160157	-0.05748047	8.617281	0.25898147	-0.08639425	0.7012661	-3.3000002	21.6	-42.9	-	-	-	-	-	-	-	-	-
1531156458490	-	-	0.46942386	-0.038320314	8.49753	0.19133718	-0.059230007	0.68209136	-3.3000002	21.6	-42.9	-	-	-	-	-	-	-	-	-
1531156458500	-	-	0.7424561	-0.05748047	8.487949	0.12795395	-0.021945752	0.6511987	-4.65	21.75	-43.5	-	-	-	-	-	-	-	-	-
1531156458510	-	-	0.852627	0.009580079	8.48316	0.06989703	0.02173009	0.5974029	-4.65	21.75	-43.5	-	-	-	-	-	-	-	-	-
1531156458521	-	-	1.0825489	0.047900394	8.454419	0.020362237	0.06966699	0.52443224	-4.8	20.550001	-42.9	-	-	-	-	-	-	-	-	-
1531156458530	-	-	0.8861573	0.06227051	8.210127	-0.024911502	0.10801651	0.44613534	-4.8	20.550001	-42.9	-	-	-	-	-	-	-	-	-
1531156458540	-	-	0.8143067	0.100590825	7.893985	-0.092023164	0.16660605	0.37795842	-4.9500003	22.800001	-43.5	-	-	-	-	-	-	-	-	-
1531156458550	-	-	0.5125342	0.0	7.6209526	-0.19854961	0.23425034	0.3230973	-4.9500003	22.800001	-43.5	-	-	-	-	-	-	-	-	-
1531156458561	-	-	0.20597169	-0.028740235	7.7167535	-0.300815	0.31307992	0.30924883	-4.9500003	22.35	-44.25	-	-	-	-	-	-	-	-	-
1531156458571	-	-	0.009580079	0.033530276	8.042476	-0.37378561	0.3722021	0.3151078	-4.9500003	22.35	-44.25	-	-	-	-	-	-	-	-	-
1531156458582	-	-	0.16286133	-0.081430666	8.406519	-0.393493	0.41800845	0.33534783	-4.05	21.900002	-42.9	-	-	-	-	-	-	-	-	-
1531156458591	-	-	0.20597169	-0.100590825	8.866363	-0.35993716	0.39137685	0.34386995	-4.05	21.900002	-42.9	-	-	-	-	-	-	-	-	-
1531156458601	-	-	0.4406836	0.15328126	9.359736	-0.21612647	0.29283988	0.3433373	-4.9500003	22.050001	-41.550003	-	-	-	-	-	-	-	-	-
1531156458611	-	-	0.5508545	0.1341211	9.383687	-0.115991615	0.20335767	0.31297728	-4.9500003	22.050001	-41.550003	-	-	-	-	-	-	-	-	-
1531156458622	-	-	0.4981641	0.32093263	9.393267	0.019829605	0.008946915	0.27089933	-5.8500004	21.150002	-44.100002	-	-	-	-	-	-	-	-	-
1531156458632	-	-	0.46463382	0.34967285	9.3453665	0.07682125	-0.13433117	0.2506593	-5.8500004	21.150002	-44.100002	-	-	-	-	-	-	-	-	-
1531156458642	-	-	0.79035646	0.39278322	9.350157	0.16470557	-0.31276295	0.22509295	-5.8500004	22.2	-43.350002	-	-	-	-	-	-	-	-	-
1531156458653	-	-	1.0106983	0.40715334	9.182506	0.18601087	-0.38253778	0.1744929	-3.9	23.400002	-44.25	-	-	-	-	-	-	-	-	-
1531156458663	-	-	1.2358302	0.5029541	9.086704	0.15991189	-0.44485575	0.07595592	-3.9	23.400002	-44.25	-	-	-	-	-	-	-	-	-
1531156458673	-	-	1.1543995	0.5460645	9.029224	0.11037709	-0.42141992	0.012572687	-3.6000001	21.0	-42.75	-	-	-	-	-	-	-	-	-
1531156458684	-	-	0.97237796	0.5748047	9.158555	-0.0030735813	-0.28559873	-0.07211584	-3.6000001	21.0	-42.75	-	-	-	-	-	-	-	-	-
1531156458693	-	-	0.8861573	0.39757326	9.369317	-0.07604087	-0.17801166	-0.11526833	-4.8	23.550001	-42.15	-	-	-	-	-	-	-	-	-
1531156458704	-	-	0.57001466	0.48379397	9.953702	-0.18309996	-0.029939894	-0.17332524	-4.8	23.550001	-42.15	-	-	-	-	-	-	-	-	-
1531156458714	-	-	0.36883304	0.5029541	10.169253	-0.20120944	0.02066017	-0.18024945	-6.4500003	22.95	-43.65	-	-	-	-	-	-	-	-	-
1531156458724	-	-	0.34488282	0.45026368	10.365645	-0.20493788	0.046759147	-0.18664104	-6.4500003	22.95	-43.65	-	-	-	-	-	-	-	-	-
1531156458736	-	-	0.4981641	0.5556446	10.523716	-0.19907892	0.02811702	-0.18557578	-5.55	22.35	-41.550003	-	-	-	-	-	-	-	-	-
1531156458746	-	-	0.613125	0.60354495	10.763218	-0.18256731	0.03291071	-0.20102212	-5.55	22.35	-41.550003	-	-	-	-	-	-	-	-	-
1531156458756	-	-	0.5364844	0.6945557	10.882969	-0.15433781	0.033975974	-0.21167475	-4.9500003	22.050001	-42.75	-	-	-	-	-	-	-	-	-
1531156458766	-	-	0.4981641	0.7041358	11.0123005	-0.094683	0.018529639	-0.23511058	-4.9500003	22.050001	-42.75	-	-	-	-	-	-	-	-	-
1531156458776	-	-	0.34488282	0.74724615	10.882969	-0.047278736	0.0068117306	-0.25215483	-4.05	22.95	-44.100002	-	-	-	-	-	-	-	-	-
1531156458786	-	-	0.13891114	0.68976563	10.791959	0.016637133	-0.02461357	-0.23404531	-4.05	22.95	-44.100002	-	-	-	-	-	-	-	-	-
1531156458797	-	-	0.014370117	0.6514453	10.648257	0.057649814	-0.040059905	-0.2191316	-5.1000004	23.550001	-43.65	-	-	-	-	-	-	-	-	-
1531156458807	-	-	0.06706055	0.7232959	10.4566555	0.080553	-0.063495725	-0.18610841	-5.1000004	23.550001	-43.65	-	-	-	-	-	-	-	-	-
1531156458817	-	-	0.07185059	0.7807764	10.245894	0.075759314	-0.07148521	-0.16160733	-5.4	22.2	-44.550003	-	-	-	-	-	-	-	-	-
1531156458827	-	-	0.009580079	0.85741705	10.221944	0.066704564	-0.042723067	-0.14189993	-5.4	22.2	-44.550003	-	-	-	-	-	-	-	-	-
1531156458837	-	-	0.09580079	0.9580079	10.121353	0.05232349	-0.018221984	-0.12911676	-5.1000004	22.95	-43.65	-	-	-	-	-	-	-	-	-
1531156458848	-	-	0.1580713	0.90052736	10.078242	0.033148732	-0.016624087	-0.11367043	-5.1000004	22.95	-43.65	-	-	-	-	-	-	-	-	-
1531156458858	-	-	0.17723145	0.9484278	10.015972	0.02249609	-0.033668317	-0.11047464	-4.8	22.95	-43.350002	-	-	-	-	-	-	-	-	-
1531156458868	-	-	0.21076173	0.9532178	9.896221	-0.02490818	-0.059234664	-0.1163336	-4.8	22.95	-43.350002	-	-	-	-	-	-	-	-	-
1531156458879	-	-	0.2921924	1.0059083	9.977652	-0.067518756	-0.057636768	-0.13071465	-4.65	22.800001	-42.75	-	-	-	-	-	-	-	-	-
1531156458889	-	-	0.33530274	1.0346485	9.996812	-0.12237988	-0.04804939	-0.1413673	-4.65	22.800001	-42.75	-	-	-	-	-	-	-	-	-
1531156458899	-	-	0.40715334	1.0681788	10.183623	-0.17191467	-0.016624087	-0.16373785	-5.4	21.900002	-43.65	-	-	-	-	-	-	-	-	-
1531156458909	-	-	0.39757326	1.0394385	10.480606	-0.20227471	0.015333846	-0.16586839	-5.4	21.900002	-43.65	-	-	-	-	-	-	-	-	-
1531156458919	-	-	0.34488282	0.93405765	10.811119	-0.19428523	0.048889678	-0.16213995	-5.1000004	22.650002	-42.45	-	-	-	-	-	-	-	-	-
1531156458929	-	-	0.31135255	0.78556645	10.916499	-0.1490115	0.037171766	-0.13870414	-5.1000004	22.650002	-42.45	-	-	-	-	-	-	-	-	-
1531156458940	-	-	0.3544629	0.68976563	10.791959	-0.081367195	0.023855962	-0.10674621	-4.05	23.25	-44.100002	-	-	-	-	-	-	-	-	-
1531156458950	-	-	0.5029541	0.71371585	10.585987	-0.020647122	-0.029939894	-0.066266164	-4.05	23.25	-44.100002	-	-	-	-	-	-	-	-	-
1531156458960	-	-	0.6514453	0.57959473	10.178833	0.041670848	-0.069354676	-0.03750402	-4.05	22.95	-43.65	-	-	-	-	-	-	-	-	-
1531156458970	-	-	0.8143067	0.7041358	9.987232	0.06830246	-0.11942211	-0.021525055	-4.05	22.95	-43.65	-	-	-	-	-	-	-	-	-
1531156458980	-	-	1.0681788	0.7711963	9.766891	0.11730463	-0.16203268	-0.04176508	-4.8	21.6	-44.100002	-	-	-	-	-	-	-	-	-
1531156458991	-	-	1.2981006	0.68976563	9.72378	0.12742464	-0.22648118	-0.070527226	-4.8	21.6	-44.100002	-	-	-	-	-	-	-	-	-
1531156459000	-	-	1.4849122	0.56522465	9.896221	0.15245835	-0.3591066	-0.123257816	-4.65	23.85	-43.050003	-	-	-	-	-	-	-	-	-
1531156459010	-	-	1.3939015	0.35925296	10.049502	0.20092788	-0.47735095	-0.1877063	-4.65	23.85	-43.050003	-	-	-	-	-	-	-	-	-
1531156459020	-	-	1.4226416	0.23950197	10.274634	0.29520378	-0.6041174	-0.22925162	-5.1000004	22.2	-43.350002	-	-	-	-	-	-	-	-	-
1531156459031	-	-	1.4609619	0.23950197	10.054293	0.32449853	-0.67549014	-0.26440537	-5.1000004	22.2	-43.350002	-	-	-	-	-	-	-	-	-
1531156459041	-	-	1.4034815	0.009580079	9.642349	0.2957364	-0.75005865	-0.311277	-5.55	23.1	-43.050003	-	-	-	-	-	-	-	-	-
1531156459051	-	-	1.336421	-0.18681154	9.522598	0.23395109	-0.7697661	-0.34216967	-5.55	23.1	-43.050003	-	-	-	-	-	-	-	-	-
1531156459061	-	-	1.1639795	-0.1820215	9.642349	0.070965625	-0.7335471	-0.36027917	-7.3500004	22.800001	-43.050003	-	-	-	-	-	-	-	-	-
1531156459071	-	-	1.0154883	-0.22992188	9.79563	-0.028103972	-0.6275532	-0.38691077	-4.8	21.900002	-43.350002	-	-	-	-	-	-	-	-	-
1531156459082	-	-	0.8143067	-0.09580079	10.236314	-0.17990416	-0.37934664	-0.3560181	-4.8	21.900002	-43.350002	-	-	-	-	-	-	-	-	-
1531156459092	-	-	0.613125	0.0047900393	10.471025	-0.2337	-0.21369801	-0.34696335	-5.25	22.050001	-42.75	-	-	-	-	-	-	-	-	-
1531156459102	-	-	0.16765137	-0.13891114	10.768008	-0.25873375	0.08936973	-0.23777373	-5.25	22.050001	-42.75	-	-	-	-	-	-	-	-	-
1531156459113	-	-	-0.019160157	-0.1101709	10.844649	-0.22571053	0.17032982	-0.15894416	-6.15	21.900002	-42.45	-	-	-	-	-	-	-	-	-
1531156459123	-	-	0.2921924	-0.06706055	10.806329	-0.1293041	0.19216774	-0.035373494	-6.15	21.900002	-42.45	-	-	-	-	-	-	-	-	-
1531156459134	-	-	0.5364844	-0.05269043	10.734478	-0.066453494	0.16340561	0.02747711	-5.4	21.150002	-42.45	-	-	-	-	-	-	-	-	-
1531156459143	-	-	1.1639795	0.06227051	10.528506	0.028887676	0.08031498	0.03706449	-5.4	21.150002	-42.45	-	-	-	-	-	-	-	-	-
1531156459154	-	-	1.4609619	0.2203418	10.403965	0.06776983	0.015333846	0.0077697174	-5.1000004	21.900002	-43.65	-	-	-	-	-	-	-	-	-
1531156459163	-	-	1.7675245	0.26345217	10.245894	0.088542484	-0.09492102	-0.07585355	-5.1000004	21.900002	-43.65	-	-	-	-	-	-	-	-	-
1531156459173	-	-	1.8345851	0.28261232	10.221944	0.07895511	-0.14658636	-0.14669363	-4.8	22.2	-42.9	-	-	-	-	-	-	-	-	-
1531156459184	-	-	1.8202149	0.21076173	10.423125	0.042736113	-0.16948953	-0.2537527	-4.8	22.2	-42.9	-	-	-	-	-	-	-	-	-
1531156459194	-	-	1.705254	0.2203418	10.509346	0.028361434	-0.12688792	-0.29797903	-4.3500004	23.25	-42.45	-	-	-	-	-	-	-	-	-
1531156459205	-	-	1.465752	0.09101075	10.542876	-0.0041291327	-0.008110926	-0.36828646	-4.3500004	23.25	-42.45	-	-	-	-	-	-	-	-	-
1531156459215	-	-	1.4322218	-0.07185059	10.715318	-0.009455455	0.07125127	-0.39438546	-5.25	21.0	-42.300003	-	-	-	-	-	-	-	-	-
1531156459225	-	-	1.0825489	-0.1341211	10.624307	-0.013716512	0.18097351	-0.41142967	-5.25	21.0	-42.300003	-	-	-	-	-	-	-	-	-
1531156459236	-	-	0.8813672	-0.14849122	10.437495	0.0038603507	0.22145356	-0.39704862	-4.9500003	21.0	-41.850002	-	-	-	-	-	-	-	-	-
1531156459246	-	-	0.7376661	-0.12454102	10.380015	0.019839318	0.2187904	-0.35603592	-4.9500003	21.0	-41.850002	-	-	-	-	-	-	-	-	-
1531156459257	-	-	0.7376661	-0.06227051	10.202784	0.05339515	0.17458193	-0.32620853	-5.1000004	22.650002	-42.45	-	-	-	-	-	-	-	-	-
1531156459267	-	-	0.97237796	0.086220704	9.987232	0.06724358	0.13729768	-0.31715378	-5.1000004	22.650002	-42.45	-	-	-	-	-	-	-	-	-
1531156459277	-	-	0.977168	0.119750984	9.968072	0.07470044	0.10693763	-0.3160885	-5.8500004	20.85	-42.9	-	-	-	-	-	-	-	-	-
1531156459288	-	-	0.9580079	0.15328126	9.83874	0.07363517	0.088295504	-0.32993695	-5.8500004	20.85	-42.9	-	-	-	-	-	-	-	-	-
1531156459298	-	-	0.9532178	0.18681154	9.68067	0.05605831	0.112263955	-0.3278064	-4.65	21.45	-42.300003	-	-	-	-	-	-	-	-	-
1531156459308	-	-	0.9196875	0.19639161	9.522598	-0.0035965005	0.16286401	-0.32141483	-4.65	21.45	-42.300003	-	-	-	-	-	-	-	-	-
1531156459318	-	-	0.9484278	0.24908204	9.455538	-0.009988087	0.16872297	-0.3208822	-4.3500004	20.85	-42.15	-	-	-	-	-	-	-	-	-
1531156459329	-	-	0.728086	0.30177248	9.64714	-0.03981549	0.26193362	-0.2761411	-4.3500004	20.85	-42.15	-	-	-	-	-	-	-	-	-
1531156459338	-	-	0.5843848	0.32572266	9.517808	-0.033423904	0.30827263	-0.26282528	-4.05	21.150002	-42.9	-	-	-	-	-	-	-	-	-
1531156459348	-	-	0.6179151	0.38320315	9.484278	-0.0041291327	0.3242516	-0.22447579	-4.05	21.150002	-42.9	-	-	-	-	-	-	-	-	-
1531156459359	-	-	0.5939649	0.488584	9.235196	0.043275137	0.2997505	-0.16908203	-2.5500002	19.650002	-42.300003	-	-	-	-	-	-	-	-	-
1531156459369	-	-	0.5556446	0.5460645	9.182506	0.04966672	0.25767258	-0.14511357	-2.5500002	19.650002	-42.300003	-	-	-	-	-	-	-	-	-
1531156459380	-	-	0.6179151	0.57959473	8.914263	0.057656206	0.19641985	-0.11794934	-3.7500002	22.2	-42.45	-	-	-	-	-	-	-	-	-
1531156459390	-	-	0.60833496	0.6658155	8.861572	0.06351516	0.14049347	-0.09131773	-3.7500002	22.2	-42.45	-	-	-	-	-	-	-	-	-
1531156459400	-	-	0.6514453	0.7424561	8.794512	0.04220987	0.08509971	-0.06202295	-3.15	22.35	-43.050003	-	-	-	-	-	-	-	-	-
1531156459411	-	-	0.6849756	0.7041358	8.760982	0.020371951	0.066457585	-0.050837673	-3.15	22.35	-43.050003	-	-	-	-	-	-	-	-	-
1531156459420	-	-	0.8143067	0.67539555	8.8951025	-0.018510202	0.030771228	-0.025271328	-2.7	21.150002	-43.65	-	-	-	-	-	-	-	-	-
1531156459431	-	-	0.9196875	0.68018556	9.0148535	-0.036619697	0.00999857	-0.0231408	-1.8000001	21.0	-43.050003	-	-	-	-	-	-	-	-	-
1531156459441	-	-	1.0059083	0.68018556	9.153765	-0.04887024	-0.008110926	-0.026869224	-1.8000001	21.0	-43.050003	-	-	-	-	-	-	-	-	-
1531156459451	-	-	1.1687696	0.732876	9.426797	-0.055261824	-0.050188873	-0.038587134	-2.7	21.6	-42.15	-	-	-	-	-	-	-	-	-
1531156459462	-	-	1.1543995	0.62749517	9.72857	-0.038750228	-0.08747313	-0.052435573	-2.7	21.6	-42.15	-	-	-	-	-	-	-	-	-
1531156459472	-	-	1.0729688	0.6466553	9.848321	-0.01584704	-0.090668924	-0.048174515	-2.7	21.6	-42.15	-	-	-	-	-	-	-	-	-
1531156459483	-	-	1.0681788	0.60833496	10.126143	0.004925615	-0.112506844	-0.02101027	-3.15	20.400002	-41.850002	-	-	-	-	-	-	-	-	-
1531156459493	-	-	1.0202783	0.613125	10.193204	0.040079344	-0.09812577	-0.0034334064	-3.15	20.7	-41.850002	-	-	-	-	-	-	-	-	-
1531156459503	-	-	1.1208692	0.5843848	9.982442	0.084287815	-0.059776254	0.020002412	-3.15	20.7	-41.850002	-	-	-	-	-	-	-	-	-
1531156459514	-	-	1.0681788	0.6466553	9.77647	0.09866888	-0.027285686	0.0413077	-1.8000001	21.45	-43.050003	-	-	-	-	-	-	-	-	-
1531156459524	-	-	0.977168	0.732876	9.498648	0.09547309	0.011063835	0.07006984	-1.8000001	21.45	-43.050003	-	-	-	-	-	-	-	-	-
1531156459535	-	-	0.92926764	0.7232959	9.469908	0.09813625	0.015857525	0.06740668	-1.8000001	21.45	-43.050003	-	-	-	-	-	-	-	-	-
1531156459545	-	-	0.9196875	0.78556645	9.383687	0.12050681	0.0046722475	0.09190776	-3.15	19.95	-41.100002	-	-	-	-	-	-	-	-	-
1531156459555	-	-	0.9388477	0.9148975	9.268726	0.13115945	-0.01876357	0.10362567	-3.0	20.25	-45.0	-	-	-	-	-	-	-	-	-
1531156459565	-	-	0.8334668	0.9484278	9.048384	0.1316921	-0.036340434	0.112147786	-3.0	20.25	-45.0	-	-	-	-	-	-	-	-	-
1531156459575	-	-	0.7759864	1.0011182	8.962164	0.11571311	-0.057645723	0.13292044	-3.0	20.550001	-41.25	-	-	-	-	-	-	-	-	-
1531156459585	-	-	0.8430469	1.0298585	8.866363	0.10506047	-0.072559424	0.14463836	-3.0	20.550001	-41.25	-	-	-	-	-	-	-	-	-
1531156459596	-	-	0.8430469	1.0490186	8.842413	0.097070985	-0.078951016	0.1488994	-2.5500002	21.45	-43.5	-	-	-	-	-	-	-	-	-
1531156459606	-	-	0.85741705	1.0729688	8.842413	0.037948813	-0.12742054	0.14676888	-2.5500002	21.45	-43.5	-	-	-	-	-	-	-	-	-
1531156459616	-	-	0.7568262	1.1256592	8.880733	-4.00707E-4	-0.13754056	0.13824676	-1.5	20.400002	-43.050003	-	-	-	-	-	-	-	-	-
1531156459626	-	-	0.7376661	1.2070899	8.990904	-0.037684962	-0.15405215	0.14517099	-1.5	20.400002	-43.050003	-	-	-	-	-	-	-	-	-
1531156459636	-	-	0.8382569	1.2693604	9.148975	-0.07816502	-0.161509	0.15316047	-3.9	19.95	-43.5	-	-	-	-	-	-	-	-	-
1531156459646	-	-	0.9053174	1.2789404	9.412427	-0.14847246	-0.1545848	0.12599622	-3.9	19.95	-43.5	-	-	-	-	-	-	-	-	-
1531156459657	-	-	1.0538087	1.336421	9.422008	-0.15805984	-0.15085636	0.12280043	-2.5500002	20.7	-41.100002	-	-	-	-	-	-	-	-	-
1531156459667	-	-	0.78556645	1.2166699	9.905801	-0.22623676	-0.1167679	0.10096251	-2.5500002	20.7	-41.100002	-	-	-	-	-	-	-	-	-
1531156459677	-	-	0.728086	1.1304493	10.221944	-0.24061784	-0.13221423	0.10682146	-4.65	22.050001	-43.95	-	-	-	-	-	-	-	-	-
1531156459687	-	-	0.7664063	1.1543995	10.327325	-0.24328099	-0.16097638	0.119072005	-4.65	22.050001	-43.95	-	-	-	-	-	-	-	-	-
1531156459697	-	-	0.79035646	1.0633887	10.461446	-0.24274722	-0.16843484	0.119068794	-3.9	21.0	-43.5	-	-	-	-	-	-	-	-	-
1531156459708	-	-	0.8909473	1.0873389	11.112891	-0.19001663	-0.15831482	0.12705827	-3.9	21.0	-43.5	-	-	-	-	-	-	-	-	-
1531156459718	-	-	0.93405765	1.0873389	11.079361	-0.16658081	-0.1034537	0.11960143	-3.6000001	19.35	-43.050003	-	-	-	-	-	-	-	-	-
1531156459728	-	-	0.9148975	1.0250684	11.266172	-0.16498291	-0.083746314	0.11960143	-3.6000001	19.35	-43.050003	-	-	-	-	-	-	-	-	-
1531156459738	-	-	0.87178713	0.9963282	11.218272	-0.089349136	0.062194914	0.16008146	-3.15	21.45	-41.550003	-	-	-	-	-	-	-	-	-
1531156459748	-	-	0.7664063	1.0250684	11.1176815	-0.039281707	0.11386024	0.19576783	-3.15	21.45	-41.550003	-	-	-	-	-	-	-	-	-
1531156459758	-	-	0.79035646	1.1208692	10.768008	0.04167839	0.14368765	0.23678051	-4.2000003	22.050001	-42.75	-	-	-	-	-	-	-	-	-
1531156459769	-	-	0.8430469	1.1639795	10.480606	0.06937527	0.14528555	0.24796578	-4.2000003	22.050001	-42.75	-	-	-	-	-	-	-	-	-
1531156459778	-	-	0.89573735	1.336421	10.265054	0.09653951	0.14688344	0.25382474	-3.15	20.400002	-41.850002	-	-	-	-	-	-	-	-	-
1531156459788	-	-	1.1352394	1.4034815	10.039923	0.11518164	0.117056035	0.25489002	-3.15	20.400002	-41.850002	-	-	-	-	-	-	-	-	-
1531156459798	-	-	1.4897022	1.3939015	9.934542	0.07363632	-0.009177802	0.21547522	-3.0	22.95	-42.45	-	-	-	-	-	-	-	-	-
1531156459808	-	-	1.7004639	1.2693604	9.944121	0.042211022	-0.07948525	0.16913621	-3.0	22.95	-42.45	-	-	-	-	-	-	-	-	-
1531156459818	-	-	1.7387843	1.0106983	10.226734	-0.023302743	-0.1695001	0.09563298	-4.05	21.900002	-43.350002	-	-	-	-	-	-	-	-	-
1531156459829	-	-	1.829795	0.9436377	10.399176	-0.07283754	-0.20199066	0.052489765	-4.05	21.900002	-43.350002	-	-	-	-	-	-	-	-	-
1531156459839	-	-	1.8202149	0.8095166	10.811119	-0.15592816	-0.18654433	-0.038057715	-4.3500004	21.150002	-42.15	-	-	-	-	-	-	-	-	-
1531156459849	-	-	1.5998731	0.7185059	11.01709	-0.20865875	-0.15405376	-0.08013566	-5.25	21.75	-42.300003	-	-	-	-	-	-	-	-	-
1531156459859	-	-	1.2022998	0.5412744	11.357183	-0.25659567	-0.059777863	-0.11156096	-5.25	21.75	-42.300003	-	-	-	-	-	-	-	-	-
1531156459869	-	-	0.75203615	0.42152345	11.740386	-0.2507367	0.025975926	-0.10996307	-4.3500004	21.150002	-41.7	-	-	-	-	-	-	-	-	-
1531156459880	-	-	0.4023633	0.26345217	11.989469	-0.143145	0.10746866	-0.052438784	-4.3500004	21.150002	-41.7	-	-	-	-	-	-	-	-	-
1531156459890	-	-	0.40715334	0.2203418	11.979888	-0.053130146	0.12557815	0.01307498	-3.0	21.900002	-43.65	-	-	-	-	-	-	-	-	-
1531156459900	-	-	0.6562354	0.30177248	11.409874	0.14234588	0.11386024	0.08604559	-3.0	21.900002	-43.65	-	-	-	-	-	-	-	-	-
1531156459910	-	-	0.7041358	0.3544629	11.05541	0.18602173	0.103207596	0.081251904	-3.0	21.150002	-42.45	-	-	-	-	-	-	-	-	-
1531156459920	-	-	0.78556645	0.38320315	10.346485	0.22383861	-0.006514641	0.07379506	-3.0	21.150002	-42.45	-	-	-	-	-	-	-	-	-
1531156459931	-	-	0.7759864	0.29698244	10.279425	0.21744703	-0.036874678	0.06474031	-3.6000001	22.050001	-42.300003	-	-	-	-	-	-	-	-	-
1531156459940	-	-	0.98195803	0.19639161	9.972861	0.17483644	-0.08321368	0.041837122	-3.6000001	22.050001	-42.300003	-	-	-	-	-	-	-	-	-
1531156459950	-	-	0.98195803	0.10538086	10.169253	0.13915008	-0.10611687	0.016803406	-4.05	21.6	-42.15	-	-	-	-	-	-	-	-	-
1531156459960	-	-	1.0633887	-0.1101709	10.475816	0.10026794	-0.10931266	-0.019415585	-4.05	21.6	-42.15	-	-	-	-	-	-	-	-	-
1531156459970	-	-	0.97237796	-0.16286133	10.590776	0.09334372	-0.09919265	-0.029535597	-4.2000003	21.0	-43.5	-	-	-	-	-	-	-	-	-
1531156459981	-	-	0.8861573	-0.2921924	10.753638	0.099735305	-0.020363078	-0.04231877	-4.2000003	21.0	-43.5	-	-	-	-	-	-	-	-	-
1531156459990	-	-	0.75203615	-0.3305127	10.710527	0.09813741	0.012127487	-0.04498193	-3.9	20.400002	-43.5	-	-	-	-	-	-	-	-	-
1531156460000	-	-	0.5987549	-0.60833496	10.533297	0.108790055	0.10746866	-0.0034366185	-3.9	20.400002	-43.5	-	-	-	-	-	-	-	-	-
1531156460010	-	-	0.5460645	-0.613125	10.518927	0.11198585	0.1181213	0.004552865	-4.05	21.150002	-43.350002	-	-	-	-	-	-	-	-	-
1531156460021	-	-	0.29698244	-0.5843848	10.245894	0.13542166	0.12930658	0.048228707	-4.05	21.150002	-43.350002	-	-	-	-	-	-	-	-	-
1531156460031	-	-	0.1580713	-0.64186525	10.226734	0.17696698	0.13250238	0.07752348	-4.65	22.050001	-41.550003	-	-	-	-	-	-	-	-	-
1531156460041	-	-	0.13891114	-0.6514453	9.901011	0.22969757	0.11652341	0.125993	-4.65	22.050001	-41.550003	-	-	-	-	-	-	-	-	-
1531156460051	-	-	0.119750984	-0.60833496	9.6615095	0.25153548	0.09095706	0.15848356	-4.3500004	21.900002	-42.15	-	-	-	-	-	-	-	-	-
1531156460061	-	-	0.17244141	-0.5748047	9.311836	0.27923235	0.051542275	0.20642047	-4.3500004	21.900002	-42.15	-	-	-	-	-	-	-	-	-
1531156460071	-	-	0.12454102	-0.5843848	9.158555	0.28402603	0.02704119	0.22559524	-4.2000003	20.7	-44.25	-	-	-	-	-	-	-	-	-
1531156460082	-	-	0.21555176	-0.5843848	8.8951025	0.25047022	-0.03261362	0.2676732	-4.2000003	20.7	-44.25	-	-	-	-	-	-	-	-	-
1531156460092	-	-	0.34009278	-0.5556446	8.890313	0.21425124	-0.08534421	0.29377216	-4.3500004	20.25	-42.15	-	-	-	-	-	-	-	-	-
1531156460102	-	-	0.49337405	-0.48379397	9.153765	0.16152065	-0.1215632	0.31880587	-4.3500004	20.25	-42.15	-	-	-	-	-	-	-	-	-
1531156460112	-	-	0.5891748	-0.48379397	9.359736	0.14287852	-0.12848742	0.31827325	-4.3500004	19.800001	-43.350002	-	-	-	-	-	-	-	-	-
1531156460122	-	-	0.79035646	-0.4742139	9.503438	0.12050796	-0.09546422	0.317208	-4.3500004	19.800001	-43.350002	-	-	-	-	-	-	-	-	-
1531156460132	-	-	0.81909674	-0.43110353	9.546548	0.10719216	-0.0571147	0.31614274	-4.9500003	22.050001	-42.75	-	-	-	-	-	-	-	-	-
1531156460143	-	-	0.9148975	-0.3161426	9.546548	0.098670036	0.0222475	0.30335954	-4.9500003	22.050001	-42.75	-	-	-	-	-	-	-	-	-
1531156460152	-	-	0.91010743	-0.32093263	9.479487	0.09227845	0.0536728	0.29856586	-5.55	21.45	-41.550003	-	-	-	-	-	-	-	-	-
1531156460162	-	-	1.0106983	-0.2921924	9.354947	0.07949528	0.10906655	0.27832583	-5.55	21.45	-41.550003	-	-	-	-	-	-	-	-	-
1531156460172	-	-	1.0729688	-0.23471193	9.364527	0.06937527	0.12291499	0.2745974	-5.25	20.400002	-41.550003	-	-	-	-	-	-	-	-	-
1531156460182	-	-	1.1543995	-0.05748047	9.139395	0.05552683	0.13090448	0.23624788	-5.25	20.400002	-41.550003	-	-	-	-	-	-	-	-	-
1531156460192	-	-	1.0202783	-0.16286133	9.115445	0.05233819	0.12237233	0.23835842	-5.1000004	20.25	-42.15	-	-	-	-	-	-	-	-	-
1531156460202	-	-	1.0681788	0.014370117	9.168135	0.039022386	0.071239635	0.18935625	-5.1000004	20.25	-42.15	-	-	-	-	-	-	-	-	-
1531156460213	-	-	1.0011182	0.019160157	9.081915	0.031032901	0.045140658	0.18562783	-3.6000001	21.45	-42.75	-	-	-	-	-	-	-	-	-
1531156460223	-	-	1.0250684	0.1580713	9.2256155	0.026239213	0.024368	0.14301726	-3.6000001	21.45	-42.75	-	-	-	-	-	-	-	-	-
1531156460233	-	-	0.9915381	0.119750984	9.393267	0.020380259	0.032890115	0.13342987	-5.55	21.0	-43.050003	-	-	-	-	-	-	-	-	-
1531156460243	-	-	0.90052736	0.14849122	9.350157	0.027304478	0.056325935	0.11958144	-5.55	21.0	-43.050003	-	-	-	-	-	-	-	-	-
1531156460253	-	-	0.93405765	0.21555176	9.278306	0.02836974	0.07922912	0.1222446	-5.1000004	21.900002	-43.65	-	-	-	-	-	-	-	-	-
1531156460263	-	-	0.9436377	0.33530274	9.187295	0.013456038	0.10053441	0.10839616	-5.1000004	21.900002	-43.65	-	-	-	-	-	-	-	-	-
1531156460274	-	-	1.0298585	0.4167334	9.110655	0.001205497	0.11917654	0.085492976	-4.8	21.6	-42.15	-	-	-	-	-	-	-	-	-
1531156460285	-	-	1.101709	0.4167334	9.101074	-0.027024012	0.089349136	0.047676086	-4.8	21.6	-42.15	-	-	-	-	-	-	-	-	-
1531156460295	-	-	1.1831397	0.48379397	9.062755	-0.05099246	0.045140658	0.0066634053	-7.5000005	20.85	-42.45	-	-	-	-	-	-	-	-	-
1531156460305	-	-	1.1400293	0.5939649	9.091495	-0.084548295	0.029694322	-0.04020823	-7.5000005	20.85	-42.45	-	-	-	-	-	-	-	-	-
1531156460315	-	-	1.1064991	0.57001466	9.292676	-0.11650623	0.03129222	-0.076959856	-5.55	22.800001	-42.75	-	-	-	-	-	-	-	-	-
1531156460325	-	-	1.0011182	0.5460645	9.536968	-0.13408309	0.03395538	-0.11371148	-5.55	22.800001	-42.75	-	-	-	-	-	-	-	-	-
1531156460335	-	-	0.852627	0.5508545	9.637559	-0.1489968	0.058456462	-0.13022308	-5.4	20.550001	-42.45	-	-	-	-	-	-	-	-	-
1531156460346	-	-	0.85741705	0.5029541	9.69504	-0.15538839	0.08828387	-0.14673468	-5.4	20.550001	-42.45	-	-	-	-	-	-	-	-	-
1531156460356	-	-	0.852627	0.57959473	9.857901	-0.14952943	0.13036181	-0.15259363	-5.4	20.25	-41.7	-	-	-	-	-	-	-	-	-
1531156460366	-	-	0.85741705	0.6562354	9.901011	-0.15165995	0.14421025	-0.16005048	-5.4	20.25	-41.7	-	-	-	-	-	-	-	-	-
1531156460376	-	-	0.74724615	0.7376661	9.843531	-0.14313784	0.14367762	-0.16697471	-4.65	21.0	-41.850002	-	-	-	-	-	-	-	-	-
1531156460386	-	-	0.74724615	0.86220706	9.75731	-0.12822413	0.12823129	-0.1717684	-4.65	21.0	-41.850002	-	-	-	-	-	-	-	-	-
1531156460397	-	-	0.852627	0.8813672	9.651929	-0.12023465	0.09946915	-0.18934526	-4.8	20.85	-43.65	-	-	-	-	-	-	-	-	-
1531156460407	-	-	0.78556645	0.92926764	9.704619	-0.11490833	0.09946915	-0.20479159	-4.8	20.85	-43.65	-	-	-	-	-	-	-	-	-
1531156460417	-	-	0.68018556	0.8430469	9.814791	-0.13141993	0.0739028	-0.2165095	-4.65	22.35	-43.050003	-	-	-	-	-	-	-	-	-
1531156460427	-	-	0.6610254	0.852627	9.7621	-0.1276915	0.06697858	-0.22236845	-4.65	22.35	-43.050003	-	-	-	-	-	-	-	-	-
1531156460437	-	-	0.51732427	0.93405765	9.8866415	-0.11916939	0.044608027	-0.22077055	-4.2000003	21.0	-43.5	-	-	-	-	-	-	-	-	-
1531156460448	-	-	0.44547364	0.9436377	9.877061	-0.100527264	0.03874907	-0.22662951	-4.2000003	20.7	-42.75	-	-	-	-	-	-	-	-	-
1531156460458	-	-	0.32093263	0.86220706	9.996812	-0.077624075	0.008389032	-0.20585686	-4.2000003	20.7	-42.75	-	-	-	-	-	-	-	-	-
1531156460468	-	-	0.23471193	0.89573735	10.083033	-0.06057984	0.005725872	-0.19360632	-4.9500003	19.650002	-41.850002	-	-	-	-	-	-	-	-	-
1531156460478	-	-	0.2778223	0.9388477	9.972861	-0.019034527	0.0051932395	-0.17389892	-4.9500003	19.650002	-41.850002	-	-	-	-	-	-	-	-	-
1531156460489	-	-	0.32093263	0.9484278	9.905801	0.005999187	-6.6571496E-4	-0.16005048	-4.65	23.1	-40.65	-	-	-	-	-	-	-	-	-
1531156460500	-	-	0.4263135	1.0873389	9.6758795	0.02144552	-0.0113183595	-0.14939784	-4.65	23.1	-40.65	-	-	-	-	-	-	-	-	-
1531156460510	-	-	0.5221143	1.0250684	9.704619	0.018249728	-0.01398152	-0.14673468	-3.9	21.45	-42.300003	-	-	-	-	-	-	-	-	-
1531156460520	-	-	0.5029541	1.0825489	9.75252	0.025706578	-0.05765736	-0.15152837	-3.9	21.45	-42.300003	-	-	-	-	-	-	-	-	-
1531156460530	-	-	0.5508545	1.0490186	9.963282	0.028902374	-0.078962654	-0.15738732	-3.6000001	21.45	-43.95	-	-	-	-	-	-	-	-	-
1531156460540	-	-	0.45505372	1.0777588	9.929751	0.04967503	-0.10026794	-0.1504631	-3.6000001	21.45	-43.95	-	-	-	-	-	-	-	-	-
1531156460550	-	-	0.4742139	1.1448194	9.948912	0.0640561	-0.09547425	-0.152061	-4.2000003	21.0	-43.95	-	-	-	-	-	-	-	-	-
1531156460561	-	-	0.43589357	1.1687696	9.79084	0.087491915	-0.09014793	-0.14726731	-4.2000003	21.0	-43.95	-	-	-	-	-	-	-	-	-
1531156460570	-	-	0.488584	1.1208692	9.68067	0.0938835	-0.07576686	-0.14407152	-4.2000003	21.45	-42.75	-	-	-	-	-	-	-	-	-
1531156460580	-	-	0.50774413	1.1112891	9.604029	0.06139294	-0.07576686	-0.13288625	-4.2000003	21.45	-42.75	-	-	-	-	-	-	-	-	-
1531156460590	-	-	0.4981641	1.1639795	9.75252	0.06192557	-0.052863672	-0.1339515	-3.9	22.050001	-42.75	-	-	-	-	-	-	-	-	-
1531156460600	-	-	0.35925296	1.22625	9.83874	0.055533987	-0.06671211	-0.12649465	-3.9	22.050001	-42.75	-	-	-	-	-	-	-	-	-
1531156460610	-	-	0.43110353	1.2070899	9.901011	0.055001352	-0.1210406	-0.120635696	-3.15	21.75	-41.100002	-	-	-	-	-	-	-	-	-
1531156460621	-	-	0.63707525	0.9388477	9.915381	0.027304478	-0.2302302	-0.10199357	-3.15	21.75	-41.100002	-	-	-	-	-	-	-	-	-
1531156460631	-	-	0.847837	0.67539555	9.905801	0.005999187	-0.27071026	-0.09933041	-3.6000001	21.75	-42.75	-	-	-	-	-	-	-	-	-
1531156460642	-	-	1.575923	0.45505372	10.202784	-0.10105989	-0.34421352	-0.12596202	-3.6000001	21.75	-42.75	-	-	-	-	-	-	-	-	-
1531156460652	-	-	2.1363575	0.28261232	10.423125	-0.20279264	-0.34687665	-0.20053053	-6.0	21.0	-41.550003	-	-	-	-	-	-	-	-	-
1531156460662	-	-	2.3519094	0.1820215	10.700948	-0.30026433	-0.32344085	-0.31664437	-6.0	21.0	-41.550003	-	-	-	-	-	-	-	-	-
1531156460673	-	-	2.0261867	0.119750984	11.098521	-0.41797605	-0.23076284	-0.43169293	-3.6000001	21.45	-43.050003	-	-	-	-	-	-	-	-	-
1531156460683	-	-	1.3268409	-0.047900394	11.639795	-0.4813593	-0.04061313	-0.51212037	-3.6000001	21.45	-43.050003	-	-	-	-	-	-	-	-	-
1531156460693	-	-	0.9053174	-0.20118165	11.802657	-0.4691102	0.070708975	-0.5051922	-3.7500002	21.900002	-41.25	-	-	-	-	-	-	-	-	-
1531156460704	-	-	-0.17244141	-0.36883304	11.955938	-0.31198367	0.29707766	-0.36617523	-3.7500002	21.900002	-41.25	-	-	-	-	-	-	-	-	-
1531156460714	-	-	-0.4263135	-0.30177248	11.457774	-0.16178137	0.3274377	-0.23621295	-3.9	21.75	-42.75	-	-	-	-	-	-	-	-	-
1531156460724	-	-	-0.2921924	-0.17244141	10.897339	-0.017438037	0.27417448	-0.12169704	-3.9	21.75	-42.75	-	-	-	-	-	-	-	-	-
1531156460735	-	-	-0.028740235	-0.11496094	10.356065	0.084827356	0.18415964	-0.037008513	-4.2000003	21.75	-42.300003	-	-	-	-	-	-	-	-	-
1531156460744	-	-	0.244292	-0.07185059	9.699829	0.12584004	0.053132113	0.016254712	-4.2000003	21.75	-42.300003	-	-	-	-	-	-	-	-	-
1531156460754	-	-	0.6466553	0.081430666	9.469908	0.11891582	-0.061383817	0.040755793	-4.9500003	21.0	-41.850002	-	-	-	-	-	-	-	-	-
1531156460764	-	-	0.9627979	0.06227051	9.513018	0.089621045	-0.15938815	0.03436421	-4.9500003	21.0	-41.850002	-	-	-	-	-	-	-	-	-
1531156460774	-	-	0.98195803	-0.09580079	9.64714	0.03955361	-0.22170612	0.004536803	-4.3500004	21.6	-42.9	-	-	-	-	-	-	-	-	-
1531156460785	-	-	1.0106983	-0.21555176	9.948912	0.00333462	-0.23235877	-0.009844267	-4.3500004	21.6	-42.9	-	-	-	-	-	-	-	-	-
1531156460795	-	-	1.1591895	-0.28740236	10.274634	-0.01370961	-0.21851033	0.0013410093	-3.9	22.35	-43.050003	-	-	-	-	-	-	-	-	-
1531156460805	-	-	1.2885206	-0.34009278	10.5764065	-0.015307507	-0.19134608	0.010395757	-3.9	22.35	-43.050003	-	-	-	-	-	-	-	-	-
1531156460816	-	-	1.5663428	-0.364043	10.777588	-0.008383289	-0.15459447	0.0056020673	-3.7500002	20.25	-43.350002	-	-	-	-	-	-	-	-	-
1531156460826	-	-	1.7818946	-0.45026368	10.897339	0.00333462	-0.12636495	-0.027421132	-3.7500002	20.25	-43.350002	-	-	-	-	-	-	-	-	-
1531156460836	-	-	1.8010547	-0.4406836	10.950029	0.021444116	-0.075764894	-0.069499075	-3.7500002	21.150002	-42.45	-	-	-	-	-	-	-	-	-
1531156460846	-	-	1.7914747	-0.52690434	10.95961	0.04221677	-0.046470117	-0.12542546	-3.7500002	21.150002	-42.45	-	-	-	-	-	-	-	-	-
1531156460857	-	-	1.5711329	-0.60354495	10.806329	0.050738886	-0.04753538	-0.18081921	-4.3500004	21.6	-43.350002	-	-	-	-	-	-	-	-	-
1531156460867	-	-	1.3507911	-0.7185059	10.868599	0.054999944	-0.04007853	-0.20372239	-3.6000001	19.95	-44.7	-	-	-	-	-	-	-	-	-
1531156460877	-	-	1.0873389	-0.7711963	10.7871685	0.08535998	0.011054164	-0.21437503	-3.6000001	19.95	-44.7	-	-	-	-	-	-	-	-	-
1531156460887	-	-	0.9388477	-0.76161623	10.748848	0.095479995	0.044077363	-0.1973308	-3.6000001	20.7	-43.95	-	-	-	-	-	-	-	-	-
1531156460897	-	-	0.7664063	-0.68018556	10.571617	0.09974106	0.14581011	-0.17442761	-3.6000001	20.7	-43.95	-	-	-	-	-	-	-	-	-
1531156460908	-	-	0.63707525	-0.56522465	10.408755	0.131699	0.23049864	-0.13075177	-2.4	21.6	-44.100002	-	-	-	-	-	-	-	-	-
1531156460917	-	-	0.7089258	-0.48379397	9.996812	0.15620007	0.2613913	-0.08867384	-2.4	21.6	-44.100002	-	-	-	-	-	-	-	-	-
1531156460927	-	-	0.81909674	-0.3544629	9.79084	0.17697273	0.2576629	-0.07269487	-3.3000002	21.900002	-44.100002	-	-	-	-	-	-	-	-	-
1531156460938	-	-	0.96758795	0.043110352	9.254355	0.20147382	0.22304179	-0.07376014	-3.3000002	21.900002	-44.100002	-	-	-	-	-	-	-	-	-
1531156460948	-	-	1.0825489	0.10538086	9.0148535	0.19614749	0.1900186	-0.087608576	-2.7	20.85	-44.100002	-	-	-	-	-	-	-	-	-
1531156460958	-	-	1.2406201	0.2682422	8.57417	0.15140638	0.137288	-0.12595809	-2.7	20.85	-44.100002	-	-	-	-	-	-	-	-	-
1531156460969	-	-	1.1448194	0.27303225	8.57896	0.118383184	0.10959113	-0.14992654	-2.8500001	19.95	-43.050003	-	-	-	-	-	-	-	-	-
1531156460978	-	-	1.1304493	0.3784131	8.4448395	0.021444116	0.08668794	-0.21011397	-2.8500001	19.95	-43.050003	-	-	-	-	-	-	-	-	-
1531156460988	-	-	0.9915381	0.35925296	8.54543	-0.04247175	0.10160164	-0.22982137	-1.95	20.550001	-43.350002	-	-	-	-	-	-	-	-	-
1531156460999	-	-	0.7759864	0.39278322	8.890313	-0.12822554	0.12983115	-0.2569856	-1.95	20.550001	-43.350002	-	-	-	-	-	-	-	-	-
1531156461009	-	-	0.5939649	0.37362307	9.034014	-0.16018347	0.14474486	-0.25538772	-3.7500002	20.25	-42.15	-	-	-	-	-	-	-	-	-
1531156461020	-	-	0.2778223	0.38320315	9.369317	-0.1889456	0.15539749	-0.21490768	-3.7500002	20.25	-42.15	-	-	-	-	-	-	-	-	-
1531156461029	-	-	0.24908204	0.32572266	9.498648	-0.19107614	0.14154905	-0.20425503	-3.7500002	20.85	-43.65	-	-	-	-	-	-	-	-	-
1531156461040	-	-	0.2682422	0.4023633	9.718989	-0.16178137	0.121309035	-0.16111182	-3.7500002	20.85	-43.65	-	-	-	-	-	-	-	-	-
1531156461050	-	-	0.21555176	0.39757326	9.891431	-0.1340845	0.08455741	-0.12862125	-2.1000001	21.0	-44.25	-	-	-	-	-	-	-	-	-
1531156461060	-	-	0.28740236	0.40715334	9.924961	-0.08987602	0.052066848	-0.08174962	-2.1000001	21.0	-44.25	-	-	-	-	-	-	-	-	-
1531156461071	-	-	0.3065625	0.37362307	10.020762	-0.057918087	0.028631028	-0.047661155	-3.0	20.85	-43.350002	-	-	-	-	-	-	-	-	-
1531156461081	-	-	0.39278322	0.44547364	9.968072	-0.02063383	0.008923635	0.008265228	-3.0	20.85	-43.350002	-	-	-	-	-	-	-	-	-
1531156461091	-	-	0.67539555	0.5604346	10.054293	0.012389367	0.012119428	0.026907355	-2.1000001	21.45	-42.75	-	-	-	-	-	-	-	-	-
1531156461102	-	-	0.852627	0.6179151	9.948912	0.019313587	0.037153143	0.036494736	-2.1000001	21.45	-42.75	-	-	-	-	-	-	-	-	-
1531156461111	-	-	0.93405765	0.62749517	9.74294	0.012389367	0.10106901	0.030635782	-2.4	21.900002	-42.45	-	-	-	-	-	-	-	-	-
1531156461121	-	-	0.977168	0.732876	9.536968	-0.007318024	0.14314696	0.032233678	-2.4	21.900002	-42.45	-	-	-	-	-	-	-	-	-
1531156461132	-	-	0.90052736	0.67539555	9.383687	-0.033949636	0.14634275	0.025309458	-2.1000001	21.0	-42.75	-	-	-	-	-	-	-	-	-
1531156461142	-	-	0.82388675	0.75203615	9.364527	-0.04886334	0.121309035	0.03276631	-2.1000001	21.0	-42.75	-	-	-	-	-	-	-	-	-
1531156461153	-	-	0.8669971	0.8286768	9.469908	-0.05365703	0.083492145	0.035962105	-3.15	21.45	-42.75	-	-	-	-	-	-	-	-	-
1531156461163	-	-	0.79035646	0.847837	9.498648	-0.045667548	0.052066848	0.04714738	-3.15	21.45	-42.75	-	-	-	-	-	-	-	-	-
1531156461173	-	-	0.9148975	0.7711963	9.489068	-0.023829622	0.028631028	0.04448422	-1.5	21.0	-43.5	-	-	-	-	-	-	-	-	-
1531156461183	-	-	0.8669971	0.8286768	9.489068	-0.011046451	0.0035973128	0.04714738	-1.5	21.0	-43.5	-	-	-	-	-	-	-	-	-
1531156461193	-	-	0.8669971	0.7951465	9.445957	-0.007846567	-0.0017347401	0.050331753	-2.7	20.85	-43.65	-	-	-	-	-	-	-	-	-
1531156461203	-	-	0.7664063	0.7807764	9.307046	-0.0067813024	-0.01611581	0.049266487	-2.7	20.85	-43.65	-	-	-	-	-	-	-	-	-
1531156461214	-	-	0.89573735	0.78556645	9.259146	-0.038739238	-0.019844238	0.057255972	-2.5500002	21.45	-42.75	-	-	-	-	-	-	-	-	-
1531156461224	-	-	0.89573735	0.847837	9.307046	-0.064838216	-0.022507396	0.07110441	-2.5500002	21.45	-42.75	-	-	-	-	-	-	-	-	-
1531156461234	-	-	0.8095166	0.87178713	9.536968	-0.08081718	-0.021442134	0.07643073	-1.95	21.900002	-42.45	-	-	-	-	-	-	-	-	-
1531156461245	-	-	0.7568262	0.8861573	9.651929	-0.0712298	-0.031029511	0.07909389	-1.95	21.900002	-42.45	-	-	-	-	-	-	-	-	-
1531156461255	-	-	0.7759864	0.9244776	9.704619	-0.05365294	-0.049671642	0.100931816	-3.3000002	21.900002	-44.550003	-	-	-	-	-	-	-	-	-
1531156461265	-	-	0.76161623	0.9627979	9.829161	-0.04193503	-0.08003168	0.10625814	-3.3000002	21.900002	-44.550003	-	-	-	-	-	-	-	-	-
1531156461275	-	-	0.8047266	0.89573735	9.905801	-0.013705521	-0.10719592	0.12969396	-3.0	20.85	-43.350002	-	-	-	-	-	-	-	-	-
1531156461285	-	-	0.92926764	0.9148975	9.901011	-0.009977096	-0.12264226	0.13288975	-3.0	20.85	-43.350002	-	-	-	-	-	-	-	-	-
1531156461295	-	-	0.8909473	0.90052736	9.982442	-0.027021328	-0.12743594	0.13928133	-3.6000001	23.1	-43.5	-	-	-	-	-	-	-	-	-
1531156461306	-	-	1.0202783	0.8813672	10.140513	-0.031282384	-0.12530541	0.12756343	-2.8500001	21.0	-43.95	-	-	-	-	-	-	-	-	-
1531156461316	-	-	0.8669971	0.9484278	10.403965	-0.02968449	-0.107728556	0.12809606	-2.8500001	21.0	-43.95	-	-	-	-	-	-	-	-	-
1531156461326	-	-	0.7951465	0.852627	10.542876	-0.017433949	-0.09228222	0.13608554	-3.0	22.95	-42.45	-	-	-	-	-	-	-	-	-
1531156461337	-	-	0.6322852	0.7951465	10.571617	0.031035585	-0.07310746	0.14833608	-3.0	22.95	-42.45	-	-	-	-	-	-	-	-	-
1531156461346	-	-	0.60354495	0.7951465	10.528506	0.058199827	-0.05925902	0.16218452	-3.9	21.75	-42.300003	-	-	-	-	-	-	-	-	-
1531156461357	-	-	0.5939649	0.8909473	10.403965	0.0906904	-0.04008426	0.21225195	-3.9	21.75	-42.300003	-	-	-	-	-	-	-	-	-
1531156461366	-	-	0.6179151	0.9580079	10.217154	0.10773463	-0.041682158	0.22610039	-1.95	22.95	-44.100002	-	-	-	-	-	-	-	-	-
1531156461376	-	-	0.68976563	1.0011182	10.087823	0.12584412	-0.04008426	0.23568776	-1.95	22.95	-44.100002	-	-	-	-	-	-	-	-	-
1531156461386	-	-	0.7089258	1.0825489	9.901011	0.120517805	-0.057128493	0.23568776	-2.1000001	22.35	-43.95	-	-	-	-	-	-	-	-	-
1531156461396	-	-	0.86220706	1.1208692	9.968072	0.09867988	-0.08642326	0.24634041	-2.1000001	22.35	-43.95	-	-	-	-	-	-	-	-	-
1531156461406	-	-	1.0154883	1.1496094	9.963282	0.08376618	-0.07630325	0.23408987	-3.7500002	21.6	-44.100002	-	-	-	-	-	-	-	-	-
1531156461417	-	-	1.0298585	1.1927198	9.953702	0.042753495	-0.0028000046	0.21864353	-3.7500002	21.6	-44.100002	-	-	-	-	-	-	-	-	-
1531156461427	-	-	1.0106983	1.21188	9.992022	0.023046102	0.02436424	0.20745826	-3.3000002	22.95	-43.65	-	-	-	-	-	-	-	-	-
1531156461437	-	-	0.9244776	1.1064991	10.063872	-0.025956064	0.08455168	0.1914793	-3.3000002	22.95	-43.65	-	-	-	-	-	-	-	-	-
1531156461447	-	-	0.9436377	1.1304493	10.303374	-0.030749753	0.09413906	0.2015993	-3.7500002	22.2	-44.550003	-	-	-	-	-	-	-	-	-
1531156461457	-	-	0.9196875	1.1687696	10.322535	-0.014238154	0.09680222	0.19414245	-3.7500002	22.2	-44.550003	-	-	-	-	-	-	-	-	-
1531156461467	-	-	0.9244776	1.0777588	10.327325	0.02038294	0.104259074	0.20106667	-3.3000002	22.95	-42.9	-	-	-	-	-	-	-	-	-
1531156461477	-	-	0.9196875	1.1064991	10.265054	0.050742976	0.10266118	0.20479509	-3.3000002	22.95	-42.9	-	-	-	-	-	-	-	-	-
1531156461488	-	-	0.87178713	1.092129	10.116563	0.078439854	0.10585697	0.20905615	-2.8500001	20.7	-43.95	-	-	-	-	-	-	-	-	-
1531156461498	-	-	0.79993653	1.1591895	9.8866415	0.1056041	0.11118329	0.21651301	-2.8500001	20.7	-43.95	-	-	-	-	-	-	-	-	-
1531156461508	-	-	0.7759864	1.1400293	9.527389	0.111463055	0.09680222	0.21065405	-3.7500002	21.900002	-43.350002	-	-	-	-	-	-	-	-	-
1531156461519	-	-	0.7759864	1.096919	9.249566	0.08376618	0.02915793	0.21544774	-3.7500002	21.900002	-43.350002	-	-	-	-	-	-	-	-	-
1531156461529	-	-	0.8382569	0.9867481	9.292676	0.059797727	0.00305895	0.23195934	-3.15	22.35	-43.95	-	-	-	-	-	-	-	-	-
1531156461539	-	-	1.0394385	0.96758795	9.474698	-0.008911831	-0.05872639	0.20213194	-3.15	22.35	-43.95	-	-	-	-	-	-	-	-	-
1531156461549	-	-	1.096919	0.91010743	9.575289	-0.036076076	-0.07949904	0.19201192	-3.15	22.35	-44.7	-	-	-	-	-	-	-	-	-
1531156461559	-	-	1.1543995	1.0346485	9.939331	-0.07815402	-0.05872639	0.13981396	-3.15	22.35	-44.7	-	-	-	-	-	-	-	-	-
1531156461570	-	-	1.0394385	0.97237796	10.102193	-0.11277511	-0.021974765	0.10359497	-3.0	21.6	-43.350002	-	-	-	-	-	-	-	-	-
1531156461579	-	-	0.90052736	0.8813672	10.303374	-0.123427756	0.016907386	0.08655074	-3.0	21.6	-43.350002	-	-	-	-	-	-	-	-	-
1531156461589	-	-	0.8909473	0.7376661	10.494976	-0.13461304	0.043006368	0.084952846	-3.7500002	22.2	-41.7	-	-	-	-	-	-	-	-	-
1531156461599	-	-	0.8095166	0.68976563	10.729688	-0.100524575	0.06590955	0.09933392	-3.7500002	22.2	-41.7	-	-	-	-	-	-	-	-	-
1531156461609	-	-	0.81909674	0.68018556	10.935659	-0.05152241	0.068572715	0.100931816	-4.8	22.2	-42.9	-	-	-	-	-	-	-	-	-
1531156461620	-	-	0.6993457	0.728086	10.744058	0.038492437	0.040875837	0.11051919	-4.8	22.2	-42.9	-	-	-	-	-	-	-	-	-
1531156461630	-	-	0.71371585	0.6322852	10.485396	0.0741788	0.009450537	0.111584455	-3.7500002	22.95	-42.9	-	-	-	-	-	-	-	-	-
1531156461640	-	-	0.51732427	0.4263135	10.3512745	0.096549354	-0.035823204	0.12916133	-3.7500002	22.95	-42.9	-	-	-	-	-	-	-	-	-
1531156461650	-	-	0.5508545	0.36883304	10.336905	0.10187568	-0.062454816	0.15792346	-3.0	21.150002	-45.0	-	-	-	-	-	-	-	-	-
1531156461660	-	-	0.68018556	0.31135255	10.509346	0.12690938	-0.056595862	0.18721823	-3.0	21.150002	-45.0	-	-	-	-	-	-	-	-	-
1531156461670	-	-	0.7568262	0.23471193	10.768008	0.16579154	-0.07949904	0.18295717	-4.05	22.650002	-43.65	-	-	-	-	-	-	-	-	-
1531156461681	-	-	0.7376661	0.27303225	10.815908	0.2163916	-0.08322747	0.18402244	-4.05	22.650002	-43.65	-	-	-	-	-	-	-	-	-
1531156461690	-	-	0.7664063	0.26345217	10.873389	0.24249057	-0.056595862	0.17816348	-4.2000003	22.050001	-43.050003	-	-	-	-	-	-	-	-	-
1531156461700	-	-	0.82388675	0.244292	10.624307	0.26912475	0.0110448515	0.16057949	-4.2000003	22.050001	-43.050003	-	-	-	-	-	-	-	-	-
1531156461710	-	-	0.5125342	0.20597169	10.126143	0.23716682	0.11916919	0.1541879	-4.65	23.400002	-43.050003	-	-	-	-	-	-	-	-	-
1531156461720	-	-	0.44547364	0.100590825	10.083033	0.17857727	0.15698607	0.18028688	-4.65	23.400002	-43.050003	-	-	-	-	-	-	-	-	-
1531156461730	-	-	0.3544629	0.06227051	10.0063925	0.1508804	0.1607145	0.19573322	-3.7500002	22.2	-43.65	-	-	-	-	-	-	-	-	-
1531156461741	-	-	0.43110353	0.06227051	10.068663	0.105074026	0.16444293	0.21224481	-3.7500002	22.2	-43.65	-	-	-	-	-	-	-	-	-
1531156461750	-	-	0.35925296	0.07185059	10.207574	0.11040035	0.13834395	0.22875641	-3.15	21.75	-43.5	-	-	-	-	-	-	-	-	-
1531156461760	-	-	0.26345217	-0.05269043	10.164463	0.13490143	0.12023445	0.2367459	-3.15	21.75	-43.5	-	-	-	-	-	-	-	-	-
1531156461770	-	-	0.23950197	-0.07185059	9.79563	0.1807078	0.079754405	0.2580512	-4.05	21.900002	-42.45	-	-	-	-	-	-	-	-	-
1531156461780	-	-	0.244292	-0.028740235	9.575289	0.19136044	0.038209096	0.26870382	-4.05	21.900002	-42.45	-	-	-	-	-	-	-	-	-
1531156461791	-	-	0.22513184	-0.0047900393	9.326206	0.17804463	0.0200996	0.2830849	-4.65	22.050001	-41.850002	-	-	-	-	-	-	-	-	-
1531156461801	-	-	0.30177248	-0.05748047	9.201666	0.1476846	-0.031033093	0.29267228	-4.65	22.050001	-41.850002	-	-	-	-	-	-	-	-	-
1531156461811	-	-	0.5029541	-0.07664063	9.187295	0.117857195	-0.052871015	0.28681332	-4.65	21.45	-43.050003	-	-	-	-	-	-	-	-	-
1531156461821	-	-	0.45505372	-0.047900394	9.283096	0.05766975	-0.077372104	0.27722594	-4.65	21.45	-43.050003	-	-	-	-	-	-	-	-	-
1531156461831	-	-	0.5125342	-0.07185059	9.2256155	0.021983394	-0.08216579	0.27136698	-3.15	21.75	-42.300003	-	-	-	-	-	-	-	-	-
1531156461841	-	-	0.57001466	-0.119750984	9.513018	-0.019029288	-0.083231054	0.26071435	-3.15	21.75	-42.300003	-	-	-	-	-	-	-	-	-
1531156461851	-	-	0.5939649	-0.21076173	9.68067	-0.042465106	-0.10560161	0.24686591	-3.9	21.75	-41.550003	-	-	-	-	-	-	-	-	-
1531156461862	-	-	0.49337405	-0.22992188	10.078242	-0.0456609	-0.116254255	0.23248483	-3.9	21.75	-41.550003	-	-	-	-	-	-	-	-	-
1531156461872	-	-	0.5843848	-0.2682422	10.111773	-0.034475625	-0.12051531	0.22343008	-4.8	21.900002	-42.9	-	-	-	-	-	-	-	-	-
1531156461882	-	-	0.5987549	-0.29698244	10.092612	-0.027551403	-0.10666687	0.23940906	-4.8	21.900002	-42.9	-	-	-	-	-	-	-	-	-
1531156461892	-	-	0.7568262	-0.28740236	10.044712	-0.04779143	-0.10347108	0.23301747	-5.8500004	21.6	-42.9	-	-	-	-	-	-	-	-	-
1531156461902	-	-	0.8334668	-0.31135255	10.015972	-0.061639868	-0.07524157	0.21224481	-5.8500004	21.6	-42.9	-	-	-	-	-	-	-	-	-
1531156461913	-	-	0.8047266	-0.22513184	9.901011	-0.10318518	-0.009195173	0.18827637	-5.55	21.45	-42.300003	-	-	-	-	-	-	-	-	-
1531156461923	-	-	0.86220706	-0.2203418	9.934542	-0.12289257	0.0366112	0.16963424	-5.55	21.45	-42.300003	-	-	-	-	-	-	-	-	-
1531156461933	-	-	0.75203615	-0.07664063	9.829161	-0.14206733	0.09253758	0.14300263	-6.3	22.050001	-43.5	-	-	-	-	-	-	-	-	-
1531156461944	-	-	0.6562354	0.019160157	9.829161	-0.14899155	0.13301763	0.12649103	-6.3	22.050001	-43.5	-	-	-	-	-	-	-	-	-
1531156461954	-	-	0.39757326	0.028740235	9.594449	-0.1234252	0.13727869	0.12862155	-6.15	22.2	-42.45	-	-	-	-	-	-	-	-	-
1531156461964	-	-	0.3879932	0.14849122	9.498648	-0.102119915	0.11544076	0.1275563	-4.8	21.900002	-43.350002	-	-	-	-	-	-	-	-	-
1531156461974	-	-	0.4981641	0.30177248	9.455538	-0.07495567	0.09200495	0.13661103	-4.8	21.900002	-43.350002	-	-	-	-	-	-	-	-	-
1531156461984	-	-	0.6322852	0.39278322	9.441168	-0.054183017	0.07442808	0.12595838	-6.0	22.35	-43.050003	-	-	-	-	-	-	-	-	-
1531156461995	-	-	0.5604346	0.5843848	9.144185	-0.030214565	0.033948038	0.09985941	-6.0	22.35	-43.050003	-	-	-	-	-	-	-	-	-
1531156462005	-	-	0.62749517	0.6179151	9.029224	-0.04299774	0.009979587	0.087608874	-5.1000004	22.650002	-42.9	-	-	-	-	-	-	-	-	-
1531156462015	-	-	0.60354495	0.5939649	8.842413	-0.08187989	-0.015054128	0.06736884	-5.1000004	22.650002	-42.9	-	-	-	-	-	-	-	-	-
1531156462025	-	-	0.7041358	0.68018556	8.837623	-0.126621	-0.0044014826	0.043400396	-5.25	22.35	-42.75	-	-	-	-	-	-	-	-	-
1531156462035	-	-	0.8334668	0.728086	9.436378	-0.19053686	0.00838169	0.019964578	-5.25	22.35	-42.75	-	-	-	-	-	-	-	-	-
1531156462046	-	-	0.8143067	0.7376661	9.604029	-0.19213475	0.021164864	2.5718403E-4	-5.25	23.1	-43.5	-	-	-	-	-	-	-	-	-
1531156462056	-	-	0.81909674	0.7232959	9.77647	-0.16869894	0.06750386	-0.040755495	-5.25	23.1	-43.5	-	-	-	-	-	-	-	-	-
1531156462066	-	-	0.7807764	0.74724615	9.7621	-0.1532526	0.07549335	-0.05140814	-4.2000003	23.1	-43.95	-	-	-	-	-	-	-	-	-
1531156462076	-	-	0.6993457	0.79035646	9.7621	-0.14419787	0.062177543	-0.07484396	-4.2000003	23.1	-43.95	-	-	-	-	-	-	-	-	-
1531156462086	-	-	0.68018556	0.732876	9.685459	-0.14046943	0.055785958	-0.08017028	-4.9500003	22.050001	-42.300003	-	-	-	-	-	-	-	-	-
1531156462097	-	-	0.63707525	0.7232959	9.7812605	-0.13780627	0.031284876	-0.09561662	-4.9500003	22.050001	-42.300003	-	-	-	-	-	-	-	-	-
1531156462106	-	-	0.613125	0.7424561	9.79084	-0.12289257	0.004653265	-0.102540836	-5.4	21.900002	-43.65	-	-	-	-	-	-	-	-	-
1531156462117	-	-	0.6658155	0.8382569	9.75252	-0.09146727	0.0067837937	-0.09987767	-5.4	21.900002	-43.65	-	-	-	-	-	-	-	-	-
1531156462127	-	-	0.728086	0.8669971	9.546548	-0.09146727	0.014240644	-0.1036061	-4.2000003	24.45	-43.050003	-	-	-	-	-	-	-	-	-
1531156462138	-	-	0.8382569	0.9053174	9.369317	-0.13833891	0.033948038	-0.13449878	-4.2000003	24.45	-43.050003	-	-	-	-	-	-	-	-	-
1531156462148	-	-	0.9244776	0.96758795	9.383687	-0.18840633	0.047796477	-0.1648588	-6.0	23.1	-43.95	-	-	-	-	-	-	-	-	-
1531156462158	-	-	0.8765772	0.9388477	9.532178	-0.22941901	0.07442808	-0.2026757	-6.0	23.1	-43.95	-	-	-	-	-	-	-	-	-
1531156462168	-	-	0.8334668	0.86220706	9.800421	-0.24220219	0.09413548	-0.22824204	-5.25	23.85	-45.15	-	-	-	-	-	-	-	-	-
1531156462178	-	-	0.728086	0.8095166	10.063872	-0.24113692	0.097863905	-0.25487366	-5.25	23.85	-45.15	-	-	-	-	-	-	-	-	-
1531156462189	-	-	0.60354495	0.7376661	10.312955	-0.22196217	0.088809155	-0.25593892	-4.65	24.45	-41.100002	-	-	-	-	-	-	-	-	-
1531156462199	-	-	0.62749517	0.78556645	10.169253	-0.19799371	0.07922177	-0.26286313	-4.65	24.45	-41.100002	-	-	-	-	-	-	-	-	-
1531156462209	-	-	0.45984375	0.732876	10.207574	-0.14046714	0.07815329	-0.2618043	-5.4	23.25	-44.100002	-	-	-	-	-	-	-	-	-
1531156462219	-	-	0.32572266	0.81909674	10.154883	-0.1250208	0.07016381	-0.24316217	-5.4	23.25	-44.100002	-	-	-	-	-	-	-	-	-
1531156462230	-	-	0.32093263	0.7759864	10.159674	-0.123422906	0.064837486	-0.23996638	-4.3500004	25.95	-43.65	-	-	-	-	-	-	-	-	-
1531156462240	-	-	0.46942386	0.75203615	10.106983	-0.104248144	0.037673242	-0.23677059	-4.3500004	25.95	-43.65	-	-	-	-	-	-	-	-	-
1531156462250	-	-	0.4023633	0.71371585	10.293795	-0.088801816	-0.0076005	-0.24476007	-5.55	24.150002	-44.7	-	-	-	-	-	-	-	-	-
1531156462260	-	-	0.39757326	0.7951465	10.236314	-0.07655127	-0.047547914	-0.24422742	-5.55	24.150002	-44.7	-	-	-	-	-	-	-	-	-
1531156462270	-	-	0.37362307	0.82388675	10.174044	-0.068561785	-0.08163638	-0.22984636	-4.8	23.550001	-43.350002	-	-	-	-	-	-	-	-	-
1531156462280	-	-	0.2921924	0.7807764	10.178833	-0.085606016	-0.10507219	-0.21812846	-4.8	23.550001	-43.350002	-	-	-	-	-	-	-	-	-
1531156462291	-	-	0.4406836	0.8095166	10.245894	-0.09306287	-0.12105116	-0.22611794	-3.7500002	22.95	-44.100002	-	-	-	-	-	-	-	-	-
1531156462301	-	-	0.5460645	0.7664063	10.523716	-0.11277026	-0.10826799	-0.23250952	-3.7500002	22.95	-44.100002	-	-	-	-	-	-	-	-	-
1531156462311	-	-	0.4742139	0.7424561	10.571617	-0.123422906	-0.07471216	-0.24103163	-3.7500002	22.95	-42.45	-	-	-	-	-	-	-	-	-
1531156462321	-	-	0.4263135	0.6658155	10.859019	-0.12182501	-0.054472134	-0.22665057	-3.7500002	22.95	-42.45	-	-	-	-	-	-	-	-	-
1531156462331	-	-	0.3784131	0.6945557	11.146421	-0.07015968	-0.028373158	-0.21706319	-5.8500004	25.050001	-43.65	-	-	-	-	-	-	-	-	-
1531156462341	-	-	0.21555176	0.6610254	11.141631	-0.001982756	-0.032634214	-0.19788842	-5.8500004	25.050001	-43.65	-	-	-	-	-	-	-	-	-
1531156462352	-	-	0.07664063	0.64186525	10.796748	0.0848363	-0.06778794	-0.17019156	-3.3000002	22.650002	-43.65	-	-	-	-	-	-	-	-	-
1531156462362	-	-	0.11496094	0.6706055	10.585987	0.13330583	-0.08110374	-0.13557045	-3.3000002	22.650002	-43.65	-	-	-	-	-	-	-	-	-
1531156462372	-	-	0.1820215	0.75203615	10.265054	0.16632903	-0.11892063	-0.09562304	-4.65	23.1	-45.600002	-	-	-	-	-	-	-	-	-
1531156462383	-	-	0.244292	0.7759864	10.044712	0.16845955	-0.11199641	-0.073252484	-4.05	24.6	-42.9	-	-	-	-	-	-	-	-	-
1531156462392	-	-	0.4167334	0.8430469	9.7142	0.15248059	-0.11199641	-0.067393534	-4.05	24.6	-42.9	-	-	-	-	-	-	-	-	-
1531156462402	-	-	0.51732427	0.8669971	9.532178	0.11253317	-0.11785537	-0.068458796	-4.05	24.6	-42.9	-	-	-	-	-	-	-	-	-
1531156462413	-	-	0.6322852	0.852627	9.393267	0.01612674	-0.13543223	-0.095090404	-6.0	22.35	-43.5	-	-	-	-	-	-	-	-	-
1531156462422	-	-	0.7376661	0.78556645	9.460327	-0.04139754	-0.14342171	-0.11266727	-6.0	22.35	-43.5	-	-	-	-	-	-	-	-	-
1531156462432	-	-	0.8669971	0.81909674	9.72378	-0.14046714	-0.14182381	-0.14249468	-2.4	22.650002	-42.9	-	-	-	-	-	-	-	-	-
1531156462442	-	-	0.9532178	0.9196875	9.833951	-0.18893667	-0.16579227	-0.17178945	-4.05	23.550001	-42.9	-	-	-	-	-	-	-	-	-
1531156462453	-	-	1.0729688	0.7089258	10.236314	-0.26723358	-0.18976071	-0.23783584	-4.05	23.550001	-42.9	-	-	-	-	-	-	-	-	-
1531156462462	-	-	1.1064991	0.5364844	10.514136	-0.3039852	-0.1812386	-0.2713917	-4.05	23.550001	-42.9	-	-	-	-	-	-	-	-	-
1531156462472	-	-	0.732876	0.35925296	10.859019	-0.34126946	-0.10507219	-0.3209265	-5.1000004	23.550001	-44.550003	-	-	-	-	-	-	-	-	-
1531156462483	-	-	0.44547364	0.27303225	11.112891	-0.33594316	-0.051808972	-0.32838333	-4.8	22.95	-44.100002	-	-	-	-	-	-	-	-	-
1531156462492	-	-	0.12454102	0.119750984	11.414663	-0.27469045	0.044064827	-0.29695803	-4.8	22.95	-44.100002	-	-	-	-	-	-	-	-	-
1531156462502	-	-	-0.20118165	0.028740235	11.529625	-0.21610092	0.09892595	-0.2548801	-3.0	24.0	-44.100002	-	-	-	-	-	-	-	-	-
1531156462513	-	-	-0.40715334	-0.086220704	11.486514	-0.070692316	0.13248178	-0.17178945	-3.0	24.0	-44.100002	-	-	-	-	-	-	-	-	-
1531156462524	-	-	-0.41194338	-0.11496094	11.165582	0.057139423	0.12502493	-0.089231454	-5.25	23.1	-45.15	-	-	-	-	-	-	-	-	-
1531156462533	-	-	-0.29698244	-0.1101709	10.700948	0.20467855	0.024357434	-2.8187304E-4	-5.25	23.1	-45.15	-	-	-	-	-	-	-	-	-
1531156462544	-	-	-0.06227051	-0.19160157	10.317744	0.25687653	-0.031036317	0.049785554	-4.3500004	23.550001	-43.65	-	-	-	-	-	-	-	-	-
1531156462553	-	-	0.19639161	-0.2682422	9.75252	0.27498603	-0.10720272	0.12595196	-4.3500004	23.550001	-43.65	-	-	-	-	-	-	-	-	-
1531156462563	-	-	0.364043	-0.23471193	9.637559	0.25314808	-0.13223644	0.1477899	-3.6000001	23.85	-43.95	-	-	-	-	-	-	-	-	-
1531156462574	-	-	0.93405765	-0.25387207	9.8866415	0.18497115	-0.14768277	0.15098569	-3.6000001	23.85	-43.95	-	-	-	-	-	-	-	-	-
1531156462584	-	-	1.2837305	-0.244292	10.083033	0.16632903	-0.15727015	0.13926777	-2.8500001	23.1	-43.95	-	-	-	-	-	-	-	-	-
1531156462594	-	-	1.5519727	-0.27303225	10.159674	0.1311753	-0.07098373	0.05830767	-2.8500001	23.1	-43.95	-	-	-	-	-	-	-	-	-
1531156462605	-	-	1.5184424	-0.34967285	10.207574	0.103478424	-0.005469971	0.041796073	-3.9	25.500002	-43.95	-	-	-	-	-	-	-	-	-
1531156462614	-	-	1.5136524	-0.4167334	10.164463	0.05128047	0.06537012	0.008772875	-3.9	25.500002	-43.95	-	-	-	-	-	-	-	-	-
1531156462624	-	-	1.6046631	-0.4167334	10.346485	0.019322533	0.06430485	-0.014662943	-3.9	24.750002	-43.95	-	-	-	-	-	-	-	-	-
1531156462635	-	-	1.6669337	-0.50774413	10.538086	0.028909914	0.09413226	-0.08869882	-3.9	24.750002	-43.95	-	-	-	-	-	-	-	-	-
1531156462645	-	-	1.4849122	-0.5939649	10.585987	0.05926995	0.14313443	-0.11160201	-2.8500001	23.85	-45.15	-	-	-	-	-	-	-	-	-
1531156462655	-	-	1.0154883	-0.6227051	10.384805	0.09868473	0.1660376	-0.12704834	-2.8500001	23.85	-45.15	-	-	-	-	-	-	-	-	-
1531156462665	-	-	0.91010743	-0.5604346	10.303374	0.10827211	0.15165654	-0.121189386	-4.3500004	22.95	-44.100002	-	-	-	-	-	-	-	-	-
1531156462676	-	-	0.7664063	-0.57959473	10.154883	0.15248059	0.1378081	-0.07964407	-4.3500004	22.95	-44.100002	-	-	-	-	-	-	-	-	-
1531156462685	-	-	0.7041358	-0.613125	10.078242	0.16686165	0.12981862	-0.07485038	-4.3500004	23.550001	-43.350002	-	-	-	-	-	-	-	-	-
1531156462695	-	-	0.79035646	-0.45505372	9.896221	0.18976766	0.12395572	-0.047693994	-4.3500004	23.550001	-43.350002	-	-	-	-	-	-	-	-	-
1531156462705	-	-	0.8047266	-0.4023633	9.733359	0.18018028	0.13407573	-0.035443455	-3.6000001	23.1	-44.7	-	-	-	-	-	-	-	-	-
1531156462715	-	-	0.847837	-0.3065625	9.508228	0.15940762	0.16709892	-0.019464485	-3.6000001	23.1	-44.7	-	-	-	-	-	-	-	-	-
1531156462726	-	-	0.9532178	-0.25387207	9.402847	0.13064548	0.18361053	-0.003485519	-3.9	23.400002	-43.5	-	-	-	-	-	-	-	-	-
1531156462736	-	-	1.0202783	-0.12454102	9.412427	0.09549175	0.16922945	-0.005616048	-3.9	23.400002	-43.5	-	-	-	-	-	-	-	-	-
1531156462746	-	-	0.9484278	-0.05269043	9.445957	0.0896328	0.15910944	-0.00614868	-4.9500003	24.150002	-42.300003	-	-	-	-	-	-	-	-	-
1531156462756	-	-	0.8765772	0.09580079	9.297466	0.09922018	0.13993467	-0.014138163	-4.9500003	24.150002	-42.300003	-	-	-	-	-	-	-	-	-
1531156462766	-	-	0.81909674	0.14849122	9.201666	0.10401387	0.11916203	-0.012007634	-4.05	22.650002	-45.0	-	-	-	-	-	-	-	-	-
1531156462776	-	-	0.8334668	0.23950197	9.110655	0.10135071	0.13673888	-0.012540267	-4.05	22.650002	-45.0	-	-	-	-	-	-	-	-	-
1531156462787	-	-	0.732876	0.30177248	9.038804	0.085904375	0.13247783	0.003971332	-4.8	22.95	-42.45	-	-	-	-	-	-	-	-	-
1531156462796	-	-	0.6945557	0.20597169	9.072334	0.07365383	0.09306305	0.02527662	-4.8	22.95	-42.45	-	-	-	-	-	-	-	-	-
1531156462806	-	-	0.7711963	0.32572266	9.134604	0.06832751	0.06856197	0.036994528	-4.05	22.95	-42.9	-	-	-	-	-	-	-	-	-
1531156462816	-	-	0.89573735	0.244292	9.134604	0.07525173	0.05631143	0.03433137	-4.05	22.95	-42.9	-	-	-	-	-	-	-	-	-
1531156462827	-	-	0.9388477	0.4023633	9.168135	0.06672961	0.0674967	0.011428184	-5.1000004	23.25	-43.350002	-	-	-	-	-	-	-	-	-
1531156462837	-	-	0.8765772	0.364043	9.139395	0.052348543	0.07335566	0.0029060678	-5.1000004	23.25	-43.350002	-	-	-	-	-	-	-	-	-
1531156462847	-	-	0.852627	0.3161426	9.196876	0.03690221	0.11010728	-0.0018876223	-2.8500001	22.050001	-43.050003	-	-	-	-	-	-	-	-	-
1531156462858	-	-	0.68018556	0.3544629	9.043594	0.03530431	0.13301046	0.0061018607	-2.8500001	22.050001	-43.050003	-	-	-	-	-	-	-	-	-
1531156462868	-	-	0.53169435	0.2921924	8.986114	0.026249563	0.12129256	0.018885035	-4.3500004	22.650002	-44.100002	-	-	-	-	-	-	-	-	-
1531156462878	-	-	0.49337405	0.27303225	8.828042	0.033173785	0.10637886	0.03539663	-4.3500004	22.650002	-44.100002	-	-	-	-	-	-	-	-	-
1531156462889	-	-	0.5508545	0.3161426	8.751402	0.03477168	0.065898806	0.04924507	-4.2000003	22.35	-42.75	-	-	-	-	-	-	-	-	-
1531156462899	-	-	0.613125	0.4263135	8.698711	0.03690221	0.022222966	0.058299817	-4.2000003	22.35	-42.75	-	-	-	-	-	-	-	-	-
1531156462910	-	-	0.6993457	0.34488282	8.464	0.030510621	-0.023583407	0.044984013	-3.15	22.050001	-43.5	-	-	-	-	-	-	-	-	-
1531156462920	-	-	0.613125	0.4263135	8.272398	0.0044116424	-0.06459609	0.03965769	-3.15	22.050001	-43.5	-	-	-	-	-	-	-	-	-
1531156462930	-	-	0.42152345	0.43110353	8.291558	-0.064297915	-0.093358226	0.036994528	-2.1000001	23.85	-44.25	-	-	-	-	-	-	-	-	-
1531156462941	-	-	0.36883304	0.44547364	8.473579	-0.10744113	-0.094423495	0.061495613	-2.1000001	23.85	-44.25	-	-	-	-	-	-	-	-	-
1531156462952	-	-	0.32572266	0.45505372	8.904683	-0.16176961	-0.078444526	0.1025083	-3.7500002	20.85	-43.350002	-	-	-	-	-	-	-	-	-
1531156462962	-	-	0.34488282	0.47900394	9.125025	-0.17828122	-0.06459609	0.1371294	-3.7500002	22.650002	-44.550003	-	-	-	-	-	-	-	-	-
1531156462972	-	-	0.47900394	0.613125	9.297466	-0.16549803	-0.069389775	0.17920734	-3.7500002	22.650002	-44.550003	-	-	-	-	-	-	-	-	-
1531156462983	-	-	0.62749517	0.7041358	9.465117	-0.16283488	-0.0731182	0.20370843	-3.7500002	22.650002	-44.550003	-	-	-	-	-	-	-	-	-
1531156462994	-	-	0.9627979	0.8909473	9.484278	-0.14419276	-0.09495612	0.23087266	-4.05	23.25	-42.45	-	-	-	-	-	-	-	-	-
1531156463004	-	-	0.9867481	0.89573735	9.527389	-0.16070434	-0.11945721	0.22288318	-3.6000001	22.050001	-45.600002	-	-	-	-	-	-	-	-	-
1531156463014	-	-	1.1400293	1.1304493	10.083033	-0.17029172	-0.20574364	0.25271058	-3.6000001	22.050001	-45.600002	-	-	-	-	-	-	-	-	-
1531156463025	-	-	1.4130616	1.1975098	10.528506	-0.1399317	-0.23663631	0.27028745	-5.1000004	24.300001	-44.550003	-	-	-	-	-	-	-	-	-
1531156463034	-	-	1.705254	1.2885206	10.590776	-0.112234816	-0.26593107	0.27401587	-5.1000004	24.300001	-44.550003	-	-	-	-	-	-	-	-	-
1531156463045	-	-	2.0213966	1.4513819	10.653048	-0.08080951	-0.29043216	0.2266116	-4.8	24.300001	-43.350002	-	-	-	-	-	-	-	-	-
1531156463055	-	-	2.2800586	1.4944923	10.629097	-0.071222134	-0.28883427	0.12754202	-4.8	24.300001	-43.350002	-	-	-	-	-	-	-	-	-
1531156463066	-	-	2.2177882	1.4322218	10.753638	-0.07548319	-0.27179003	0.11422621	-4.8	24.6	-45.0	-	-	-	-	-	-	-	-	-
1531156463076	-	-	1.949546	1.3891114	10.811119	-0.12555061	-0.18976466	0.014091344	-4.8	24.6	-45.0	-	-	-	-	-	-	-	-	-
1531156463086	-	-	1.7244141	1.2981006	10.935659	-0.14312749	-0.13064249	-0.01573606	-5.55	23.1	-43.95	-	-	-	-	-	-	-	-	-
1531156463097	-	-	1.5663428	1.2358302	11.05541	-0.13780116	-0.093358226	-0.024258178	-5.55	23.1	-43.95	-	-	-	-	-	-	-	-	-
1531156463107	-	-	1.336421	1.2454102	11.04104	-0.12768115	-0.032105524	-0.017333958	-4.8	23.25	-45.0	-	-	-	-	-	-	-	-	-
1531156463117	-	-	1.0011182	1.1112891	10.99314	-0.077081084	0.0376693	-0.00614868	-4.8	23.25	-45.0	-	-	-	-	-	-	-	-	-
1531156463127	-	-	1.0250684	1.1256592	10.9644	-0.047786314	0.04193036	0.011428184	-4.8	23.25	-43.65	-	-	-	-	-	-	-	-	-
1531156463138	-	-	0.91010743	1.1112891	10.724898	0.07738226	0.009972424	0.055104025	-4.8	23.25	-43.65	-	-	-	-	-	-	-	-	-
1531156463148	-	-	0.98195803	0.977168	10.552457	0.14183076	-0.03423605	0.06735457	-6.0	25.2	-43.95	-	-	-	-	-	-	-	-	-
1531156463159	-	-	1.1208692	0.9915381	10.303374	0.16739711	-0.051280282	0.073213525	-6.0	25.2	-43.95	-	-	-	-	-	-	-	-	-
1531156463168	-	-	1.1879297	1.0154883	10.087823	0.19349608	-0.06992241	0.07960511	-6.15	24.6	-43.350002	-	-	-	-	-	-	-	-	-
1531156463179	-	-	1.1304493	0.93405765	9.929751	0.20468137	-0.06885715	0.040190324	-6.15	24.6	-43.350002	-	-	-	-	-	-	-	-	-
1531156463189	-	-	1.0059083	0.85741705	9.74773	0.20414872	-0.042758167	0.03539663	-4.3500004	22.650002	-44.100002	-	-	-	-	-	-	-	-	-
1531156463199	-	-	0.9244776	0.7568262	9.685459	0.18923618	-0.019856593	0.030067097	-4.3500004	22.650002	-44.100002	-	-	-	-	-	-	-	-	-
1531156463210	-	-	0.6945557	0.71371585	9.7621	0.17911616	0.044059273	0.057763975	-4.9500003	23.400002	-41.850002	-	-	-	-	-	-	-	-	-
1531156463221	-	-	0.71371585	0.732876	9.685459	0.16793089	0.07654984	0.07374294	-5.55	24.150002	-44.7	-	-	-	-	-	-	-	-	-
1531156463230	-	-	0.7041358	0.7041358	9.699829	0.16100666	0.079213	0.08066716	-5.55	24.150002	-44.7	-	-	-	-	-	-	-	-	-
1531156463241	-	-	0.6945557	0.68018556	9.79563	0.15248455	0.027547676	0.08439558	-4.9500003	22.800001	-43.5	-	-	-	-	-	-	-	-	-
1531156463251	-	-	0.732876	0.5748047	9.829161	0.1317119	-0.012399741	0.11049456	-4.9500003	22.800001	-43.5	-	-	-	-	-	-	-	-	-
1531156463262	-	-	0.85741705	0.5939649	9.992022	0.113069765	-0.05287979	0.115820885	-4.9500003	22.800001	-43.5	-	-	-	-	-	-	-	-	-
1531156463271	-	-	1.101709	0.4742139	9.948912	0.09282974	-0.13597043	0.093982965	-5.55	23.400002	-44.7	-	-	-	-	-	-	-	-	-
1531156463281	-	-	1.22146	0.44547364	9.939331	0.04436021	-0.22065894	0.055100814	-5.8500004	23.550001	-43.350002	-	-	-	-	-	-	-	-	-
1531156463291	-	-	1.4418018	0.2921924	10.073453	-0.03926305	-0.307478	0.018881822	-5.8500004	23.550001	-43.350002	-	-	-	-	-	-	-	-	-
1531156463302	-	-	1.6094532	0.25866213	10.820699	-0.21503168	-0.3341096	-0.047697205	-6.15	23.25	-42.15	-	-	-	-	-	-	-	-	-
1531156463312	-	-	1.3986914	0.100590825	12.118799	-0.30025283	-0.18603785	-0.10468886	-6.15	23.25	-42.15	-	-	-	-	-	-	-	-	-
1531156463323	-	-	1.336421	-0.0047900393	12.387041	-0.28906757	-0.1306441	-0.12812467	-6.15	23.25	-42.15	-	-	-	-	-	-	-	-	-
1531156463332	-	-	0.8909473	-0.086220704	12.794195	-0.16176847	-0.007073419	-0.14889733	-5.55	23.400002	-43.95	-	-	-	-	-	-	-	-	-
1531156463343	-	-	0.4167334	-0.22992188	12.502003	-0.07441678	0.04139611	-0.14889733	-5.1000004	24.0	-41.7	-	-	-	-	-	-	-	-	-
1531156463353	-	-	0.2921924	-0.29698244	12.23855	0.02731598	0.07441931	-0.0988299	-5.1000004	24.0	-41.7	-	-	-	-	-	-	-	-	-
1531156463363	-	-	0.2203418	-0.29698244	11.788286	0.10880871	0.12022568	-0.027989814	-7.3500004	24.45	-43.5	-	-	-	-	-	-	-	-	-
1531156463373	-	-	0.4981641	-0.16765137	11.333233	0.20681304	0.16017309	0.036458686	-7.3500004	24.45	-43.5	-	-	-	-	-	-	-	-	-
1531156463384	-	-	0.5939649	-0.11496094	11.251802	0.22492254	0.15857519	0.040187113	-4.9500003	24.150002	-41.850002	-	-	-	-	-	-	-	-	-
1531156463393	-	-	0.82388675	-0.05269043	10.619517	0.30481738	0.16869521	0.009827075	-4.9500003	24.150002	-41.850002	-	-	-	-	-	-	-	-	-
1531156463404	-	-	0.89573735	0.023950197	9.944121	0.32931846	0.19532682	-0.0343814	-5.25	24.45	-43.050003	-	-	-	-	-	-	-	-	-
1531156463414	-	-	0.7664063	-0.15328126	9.1202345	0.26007628	0.20970789	-0.0690025	-5.25	24.45	-43.050003	-	-	-	-	-	-	-	-	-
1531156463425	-	-	0.5939649	-0.22992188	8.871153	0.2110741	0.21237105	-0.08072041	-6.3	24.45	-43.5	-	-	-	-	-	-	-	-	-
1531156463435	-	-	0.46942386	-0.33530274	8.952583	0.0805792	0.19213103	-0.07912251	-6.3	24.45	-43.5	-	-	-	-	-	-	-	-	-
1531156463446	-	-	0.30177248	-0.29698244	9.297466	0.011869645	0.17029311	-0.05834985	-4.8	24.6	-46.2	-	-	-	-	-	-	-	-	-
1531156463455	-	-	0.12933107	-0.30177248	9.85311	-0.006772484	0.15964046	-0.023728756	-4.8	24.6	-46.2	-	-	-	-	-	-	-	-	-
1531156463465	-	-	-0.047900394	-0.244292	10.365645	0.023054922	0.15324888	0.01834919	-5.25	22.35	-43.95	-	-	-	-	-	-	-	-	-
1531156463476	-	-	-0.1580713	-0.1820215	10.509346	0.13437505	0.104779355	0.064155556	-5.25	22.35	-43.95	-	-	-	-	-	-	-	-	-
1531156463487	-	-	-0.17244141	-0.1820215	10.365645	0.23610781	0.048852965	0.08865664	-5.55	22.800001	-43.5	-	-	-	-	-	-	-	-	-
1531156463497	-	-	-0.1580713	-0.27303225	10.116563	0.30907845	-0.031574503	0.1275388	-5.55	22.800001	-43.5	-	-	-	-	-	-	-	-	-
1531156463508	-	-	-0.29698244	-0.30177248	9.560919	0.34583005	-0.08590299	0.15789883	-5.8500004	22.95	-43.65	-	-	-	-	-	-	-	-	-
1531156463518	-	-	-0.11496094	-0.22992188	9.254355	0.3335795	-0.11999145	0.20104204	-5.8500004	22.95	-43.65	-	-	-	-	-	-	-	-	-
1531156463529	-	-	-0.043110352	-0.244292	9.168135	0.28138158	-0.13863358	0.2351305	-5.25	22.35	-44.7	-	-	-	-	-	-	-	-	-
1531156463538	-	-	-0.009580079	-0.19160157	9.077125	0.25102153	-0.12478514	0.24311998	-5.25	22.35	-44.7	-	-	-	-	-	-	-	-	-
1531156463549	-	-	0.20597169	-0.23471193	9.177715	0.18444249	-0.1109367	0.26921895	-5.4	22.650002	-42.9	-	-	-	-	-	-	-	-	-
1531156463559	-	-	0.244292	-0.17723145	9.302257	0.14822349	-0.078446135	0.27454528	-5.4	22.650002	-42.9	-	-	-	-	-	-	-	-	-
1531156463570	-	-	0.3305127	-0.12933107	9.302257	0.10081922	-0.015062903	0.29265478	-6.0	21.45	-43.95	-	-	-	-	-	-	-	-	-
1531156463580	-	-	0.42152345	-0.10538086	9.465117	0.086970784	0.0057097543	0.2974485	-6.4500003	21.6	-42.15	-	-	-	-	-	-	-	-	-
1531156463590	-	-	0.63707525	-0.033530276	9.465117	0.06353497	0.039265584	0.30170953	-6.4500003	21.6	-42.15	-	-	-	-	-	-	-	-	-
1531156463600	-	-	0.8095166	-0.1341211	9.445957	0.05181706	0.026482413	0.29904637	-6.3	22.800001	-42.75	-	-	-	-	-	-	-	-	-
1531156463611	-	-	1.0538087	-0.119750984	9.441168	0.0124022765	-0.018258695	0.2548379	-6.3	22.800001	-42.75	-	-	-	-	-	-	-	-	-
1531156463620	-	-	1.1639795	-0.1820215	9.498648	-9.1352954E-4	-0.027313443	0.23566313	-6.6000004	23.1	-41.850002	-	-	-	-	-	-	-	-	-
1531156463630	-	-	1.3172607	0.019160157	9.656719	-0.031273566	-0.016128166	0.15683356	-6.6000004	23.1	-41.850002	-	-	-	-	-	-	-	-	-
1531156463641	-	-	1.1496094	-0.019160157	9.6758795	-0.03873042	-0.0038776256	0.13126722	-5.25	22.35	-42.75	-	-	-	-	-	-	-	-	-
1531156463651	-	-	0.7568262	-0.09101075	9.7812605	-0.06855782	0.09838776	0.08386295	-5.25	22.35	-42.75	-	-	-	-	-	-	-	-	-
1531156463661	-	-	0.45026368	-0.014370117	9.920172	-0.06003571	0.1436615	0.092917696	-6.0	23.85	-42.75	-	-	-	-	-	-	-	-	-
1531156463672	-	-	0.14370118	0.0	9.843531	0.0070759538	0.19958788	0.15257251	-6.0	23.85	-42.75	-	-	-	-	-	-	-	-	-
1531156463681	-	-	0.1580713	0.023950197	9.627979	0.04489284	0.18627207	0.18506308	-7.3500004	22.800001	-43.5	-	-	-	-	-	-	-	-	-
1531156463691	-	-	0.30177248	0.24908204	9.3309965	0.10188449	0.1537815	0.23193471	-7.3500004	22.800001	-43.5	-	-	-	-	-	-	-	-	-
1531156463702	-	-	0.33530274	0.23950197	9.168135	0.108815104	0.13086937	0.23351477	-6.0	23.1	-42.300003	-	-	-	-	-	-	-	-	-
1531156463712	-	-	0.4742139	0.45505372	8.794512	0.12000038	0.038723998	0.2558853	-6.0	23.1	-42.300003	-	-	-	-	-	-	-	-	-
1531156463722	-	-	0.63707525	0.6562354	8.760982	0.102956146	-0.0012234184	0.24789584	-6.4500003	21.6	-43.65	-	-	-	-	-	-	-	-	-
1531156463733	-	-	0.8909473	0.81909674	8.818462	0.0624761	-0.048627686	0.25162426	-6.4500003	21.6	-43.65	-	-	-	-	-	-	-	-	-
1531156463743	-	-	1.096919	0.8861573	8.914263	0.03477922	-0.048095055	0.2340474	-6.6000004	23.85	-43.050003	-	-	-	-	-	-	-	-	-
1531156463754	-	-	1.2502003	0.9627979	9.010064	0.016137093	-0.050225582	0.1861105	-6.6000004	23.85	-43.050003	-	-	-	-	-	-	-	-	-
1531156463763	-	-	1.2933106	0.9580079	9.1202345	0.007082344	-0.052356113	0.14563045	-6.4500003	22.95	-41.25	-	-	-	-	-	-	-	-	-
1531156463773	-	-	1.2837305	0.97237796	9.206455	-0.032865074	-0.083781414	0.08224721	-6.4500003	22.95	-41.25	-	-	-	-	-	-	-	-	-
1531156463783	-	-	1.22625	0.8669971	9.259146	-0.047246143	-0.1050867	0.051887173	-4.9500003	23.1	-43.050003	-	-	-	-	-	-	-	-	-
1531156463794	-	-	1.1879297	0.92926764	9.560919	-0.07813881	-0.1311857	0.022059768	-4.9500003	23.1	-43.050003	-	-	-	-	-	-	-	-	-
1531156463804	-	-	1.2310401	0.9053174	9.733359	-0.101041995	-0.14663203	-0.009898164	-5.8500004	23.25	-42.15	-	-	-	-	-	-	-	-	-
1531156463814	-	-	1.2789404	0.89573735	9.8866415	-0.112227276	-0.124794096	-0.047715053	-5.8500004	23.25	-42.15	-	-	-	-	-	-	-	-	-
1531156463824	-	-	1.1831397	0.8909473	10.035132	-0.1143578	-0.14077307	-0.062096123	-6.6000004	24.150002	-43.95	-	-	-	-	-	-	-	-	-
1531156463835	-	-	0.9867481	0.75203615	10.073453	-0.12607571	-0.058215067	-0.086597204	-6.6000004	24.150002	-43.95	-	-	-	-	-	-	-	-	-
1531156463845	-	-	0.9388477	0.7424561	9.992022	-0.14578311	-0.007615005	-0.09884775	-7.65	23.400002	-43.5	-	-	-	-	-	-	-	-	-
1531156463855	-	-	0.79993653	0.8334668	10.054293	-0.15963154	0.045115586	-0.08499931	-7.65	23.400002	-43.5	-	-	-	-	-	-	-	-	-
1531156463866	-	-	0.68976563	0.8143067	10.025552	-0.1606968	0.06269245	-0.10950039	-8.25	22.2	-42.45	-	-	-	-	-	-	-	-	-
1531156463876	-	-	0.5843848	0.79993653	10.188414	-0.14844626	0.056833494	-0.09938038	-8.25	22.2	-42.45	-	-	-	-	-	-	-	-	-
1531156463886	-	-	0.51732427	0.8382569	10.279425	-0.114890434	0.045648217	-0.08127088	-6.7500005	22.95	-42.9	-	-	-	-	-	-	-	-	-
1531156463897	-	-	0.4981641	0.79035646	10.241104	-0.0845304	0.040321898	-0.07221614	-6.7500005	22.95	-42.9	-	-	-	-	-	-	-	-	-
1531156463907	-	-	0.48379397	0.92926764	10.236314	-0.053105097	0.006766065	-0.06529192	-5.1000004	23.25	-42.9	-	-	-	-	-	-	-	-	-
1531156463917	-	-	0.51732427	0.93405765	10.140513	-0.0115597835	-0.021996073	-0.05410664	-5.1000004	23.25	-42.9	-	-	-	-	-	-	-	-	-
1531156463928	-	-	0.5604346	0.98195803	10.126143	0.021996047	-0.07312877	-0.055171907	-6.7500005	21.900002	-43.65	-	-	-	-	-	-	-	-	-
1531156463938	-	-	0.6610254	0.9867481	9.944121	0.04649713	-0.09230353	-0.05890033	-6.7500005	21.900002	-43.65	-	-	-	-	-	-	-	-	-
1531156463948	-	-	0.6658155	1.1160791	9.733359	0.05129082	-0.11307619	-0.0583677	-7.2000003	22.95	-42.9	-	-	-	-	-	-	-	-	-
1531156463959	-	-	0.68976563	1.0825489	9.666299	0.035844486	-0.13438149	-0.0716835	-7.2000003	22.95	-43.65	-	-	-	-	-	-	-	-	-
1531156463969	-	-	0.8047266	1.1687696	9.5561285	-0.017418738	-0.10455407	-0.09618459	-7.2000003	22.95	-43.65	-	-	-	-	-	-	-	-	-
1531156463979	-	-	0.76161623	1.1496094	9.522598	-0.032865074	-0.09123827	-0.11802251	-6.3	24.45	-43.050003	-	-	-	-	-	-	-	-	-
1531156463990	-	-	0.5843848	1.1783496	9.613608	-0.10903148	-0.06087823	-0.14092569	-6.3	24.45	-43.050003	-	-	-	-	-	-	-	-	-
1531156464000	-	-	0.4406836	1.1975098	9.73815	-0.13140203	-0.050758213	-0.1478499	-5.55	23.85	-42.300003	-	-	-	-	-	-	-	-	-
1531156464010	-	-	0.43589357	1.1735597	10.011182	-0.13513047	-0.055019274	-0.14358884	-5.55	23.85	-42.300003	-	-	-	-	-	-	-	-	-
1531156464021	-	-	0.43589357	1.1831397	10.130933	-0.13033678	-0.043301363	-0.1494478	-6.6000004	24.150002	-42.75	-	-	-	-	-	-	-	-	-
1531156464031	-	-	0.4742139	1.1591895	10.265054	-0.12607571	-0.06087823	-0.14518674	-6.6000004	24.150002	-42.75	-	-	-	-	-	-	-	-	-
1531156464041	-	-	0.4167334	1.1831397	10.312955	-0.1175536	-0.07579193	-0.14252359	-6.7500005	22.95	-44.100002	-	-	-	-	-	-	-	-	-
1531156464052	-	-	0.43589357	1.1831397	10.432706	-0.110096745	-0.085911945	-0.14891517	-6.7500005	22.95	-44.100002	-	-	-	-	-	-	-	-	-
1531156464062	-	-	0.46463382	1.1208692	10.638678	-0.0994441	-0.09656458	-0.14358884	-7.5000005	24.6	-42.45	-	-	-	-	-	-	-	-	-
1531156464072	-	-	0.5460645	1.0825489	10.696157	-0.06588827	-0.08218352	-0.1393278	-7.5000005	24.6	-42.45	-	-	-	-	-	-	-	-	-
1531156464083	-	-	0.6562354	1.0059083	10.748848	-0.025408221	-0.064074025	-0.13187094	-8.55	24.0	-44.550003	-	-	-	-	-	-	-	-	-
1531156464095	-	-	0.60833496	1.0298585	10.676997	0.004419183	-0.049160317	-0.13879515	-8.55	24.0	-44.550003	-	-	-	-	-	-	-	-	-
1531156464105	-	-	0.4023633	0.96758795	10.480606	0.026789738	-0.029452927	-0.12015304	-8.55	24.0	-42.45	-	-	-	-	-	-	-	-	-
1531156464115	-	-	0.32093263	1.0154883	10.403965	0.063008726	-0.03264872	-0.07221614	-8.55	24.0	-42.45	-	-	-	-	-	-	-	-	-
1531156464125	-	-	0.42152345	1.1879297	10.245894	0.109880365	-0.051290847	-0.032801352	-7.2000003	25.050001	-43.65	-	-	-	-	-	-	-	-	-
1531156464135	-	-	0.5604346	1.1783496	10.169253	0.14450146	-0.08644457	-0.0152244875	-7.2000003	25.050001	-43.65	-	-	-	-	-	-	-	-	-
1531156464146	-	-	0.6849756	1.2885206	9.8866415	0.17113307	-0.16154572	-0.0072350036	-7.9500003	25.500002	-42.75	-	-	-	-	-	-	-	-	-
1531156464156	-	-	0.8669971	1.22146	9.589659	0.16687201	-0.24410371	-0.006169739	-7.9500003	25.500002	-42.75	-	-	-	-	-	-	-	-	-
1531156464166	-	-	1.0442286	1.101709	9.671089	0.12585934	-0.33252066	0.01513555	-6.7500005	24.300001	-42.45	-	-	-	-	-	-	-	-	-
1531156464176	-	-	1.4753321	1.1879297	9.85311	0.08165085	-0.37726176	0.011939757	-6.7500005	24.300001	-42.45	-	-	-	-	-	-	-	-	-
1531156464187	-	-	2.0166066	1.22146	10.169253	0.037442382	-0.37726176	-0.049845584	-8.55	24.0	-44.100002	-	-	-	-	-	-	-	-	-
1531156464197	-	-	2.2465284	1.1783496	10.135723	-0.0062334617	-0.38205546	-0.11482672	-8.55	24.0	-44.100002	-	-	-	-	-	-	-	-	-
1531156464206	-	-	2.3854396	1.0346485	10.126143	-0.076538876	-0.34264353	-0.1968578	-6.4500003	23.550001	-42.45	-	-	-	-	-	-	-	-	-
1531156464216	-	-	2.2800586	0.8047266	10.403965	-0.177739	-0.28298873	-0.27036104	-6.4500003	23.550001	-42.45	-	-	-	-	-	-	-	-	-
1531156464226	-	-	2.1076174	0.6562354	10.887759	-0.26935172	-0.21161601	-0.32149372	-7.65	23.85	-43.050003	-	-	-	-	-	-	-	-	-
1531156464236	-	-	1.8010547	0.5460645	11.223062	-0.30130965	-0.1269275	-0.36037588	-7.65	23.85	-43.050003	-	-	-	-	-	-	-	-	-
1531156464246	-	-	1.2789404	0.3544629	11.740386	-0.22887169	-0.037445273	-0.36303905	-7.5000005	24.0	-43.350002	-	-	-	-	-	-	-	-	-
1531156464257	-	-	1.0681788	0.2682422	11.711646	-0.14897686	-0.0033568125	-0.34865797	-7.5000005	24.0	-43.350002	-	-	-	-	-	-	-	-	-
1531156464267	-	-	0.5412744	0.27303225	11.419454	-0.00463352	0.054167468	-0.29646	-8.400001	23.85	-42.300003	-	-	-	-	-	-	-	-	-
1531156464277	-	-	0.3784131	0.20597169	11.184742	0.075793944	0.07707065	-0.24532732	-8.400001	23.85	-42.300003	-	-	-	-	-	-	-	-	-
1531156464287	-	-	0.3065625	0.06227051	10.5620365	0.2238657	0.09358225	-0.14039877	-8.700001	25.800001	-42.75	-	-	-	-	-	-	-	-	-
1531156464297	-	-	0.39757326	0.09101075	10.116563	0.28937948	0.050971676	-0.08766818	-8.700001	25.800001	-42.75	-	-	-	-	-	-	-	-	-
1531156464307	-	-	0.5843848	0.09101075	9.5561285	0.34370798	-0.01454209	-0.023752315	-7.2000003	23.25	-43.350002	-	-	-	-	-	-	-	-	-
1531156464317	-	-	0.64186525	0.14370118	9.369317	0.3623501	-0.045434758	0.0034119296	-7.05	24.45	-43.5	-	-	-	-	-	-	-	-	-
1531156464328	-	-	1.0346485	0.07664063	9.177715	0.36288273	-0.08112112	0.042826716	-7.05	24.45	-43.5	-	-	-	-	-	-	-	-	-
1531156464338	-	-	1.2789404	0.07185059	9.086704	0.35276273	-0.09816535	0.0327067	-7.2000003	24.300001	-43.350002	-	-	-	-	-	-	-	-	-
1531156464348	-	-	1.5807129	0.100590825	8.928633	0.27925947	-0.108817995	-0.014697566	-7.2000003	24.300001	-43.350002	-	-	-	-	-	-	-	-	-
1531156464359	-	-	1.5567628	0.19160157	8.832832	0.23718151	-0.10828537	-0.053047087	-6.15	22.95	-43.65	-	-	-	-	-	-	-	-	-
1531156464369	-	-	1.6238233	0.07664063	8.995694	0.13598138	-0.09656745	-0.09565766	-6.15	22.95	-43.65	-	-	-	-	-	-	-	-	-
1531156464380	-	-	1.585503	0.09101075	9.182506	0.080055	-0.09177376	-0.13240929	-7.05	24.150002	-42.300003	-	-	-	-	-	-	-	-	-
1531156464391	-	-	1.6813037	-0.043110352	9.565708	-0.009959842	-0.06780531	-0.19153146	-7.05	24.150002	-42.300003	-	-	-	-	-	-	-	-	-
1531156464401	-	-	1.6429834	-0.07185059	9.83874	-0.04031988	-0.061413724	-0.20324938	-7.5000005	24.6	-42.45	-	-	-	-	-	-	-	-	-
1531156464411	-	-	1.7339942	-0.16286133	10.135723	-0.0621578	-0.026259998	-0.23414205	-7.5000005	24.6	-42.45	-	-	-	-	-	-	-	-	-
1531156464422	-	-	1.6477735	-0.12454102	10.341695	-0.069614656	0.01422005	-0.26929575	-6.7500005	22.2	-43.65	-	-	-	-	-	-	-	-	-
1531156464432	-	-	1.3939015	-0.10538086	10.494976	-0.06854939	0.07067907	-0.2831442	-6.7500005	22.2	-43.65	-	-	-	-	-	-	-	-	-
1531156464442	-	-	1.2645704	-0.17244141	10.504556	-0.061092537	0.12980124	-0.27195892	-5.25	22.35	-42.300003	-	-	-	-	-	-	-	-	-
1531156464452	-	-	1.1639795	-0.16286133	10.403965	-0.065353595	0.17294446	-0.25438204	-5.25	22.35	-42.300003	-	-	-	-	-	-	-	-	-
1531156464463	-	-	0.9867481	-0.17244141	10.312955	-0.069614656	0.21182661	-0.2234894	-7.2000003	21.900002	-42.45	-	-	-	-	-	-	-	-	-
1531156464473	-	-	0.9580079	-0.16765137	10.250684	-0.080267295	0.22620767	-0.19153146	-7.2000003	21.900002	-42.45	-	-	-	-	-	-	-	-	-
1531156464483	-	-	1.1304493	-0.17244141	10.303374	-0.08612625	0.20703292	-0.15531248	-6.6000004	24.150002	-42.75	-	-	-	-	-	-	-	-	-
1531156464494	-	-	1.21188	-0.09101075	10.399176	-0.09571363	0.195315	-0.15371458	-6.6000004	24.150002	-42.75	-	-	-	-	-	-	-	-	-
1531156464504	-	-	1.2741505	0.019160157	10.437495	-0.09251784	0.17773814	-0.14146404	-7.3500004	22.800001	-42.75	-	-	-	-	-	-	-	-	-
1531156464515	-	-	1.2022998	-0.0047900393	10.595567	-0.076538876	0.16442233	-0.12548508	-7.3500004	22.800001	-42.75	-	-	-	-	-	-	-	-	-
1531156464525	-	-	1.2693604	0.07185059	10.667418	-0.03286303	0.17667288	-0.11057136	-6.0	22.800001	-43.050003	-	-	-	-	-	-	-	-	-
1531156464535	-	-	1.1783496	0.27303225	10.643467	0.031052839	0.19265184	-0.096190296	-6.0	22.800001	-43.050003	-	-	-	-	-	-	-	-	-
1531156464546	-	-	0.9627979	0.29698244	10.322535	0.14343823	0.21022871	-0.062101834	-5.1000004	24.300001	-42.45	-	-	-	-	-	-	-	-	-
1531156464556	-	-	0.8669971	0.3305127	10.030342	0.19883199	0.20916344	-0.029078636	-5.1000004	24.300001	-42.45	-	-	-	-	-	-	-	-	-
1531156464566	-	-	0.81909674	0.40715334	9.273516	0.25795418	0.20543502	0.028445644	-6.3	23.1	-42.300003	-	-	-	-	-	-	-	-	-
1531156464576	-	-	0.9148975	0.5843848	8.928633	0.26700893	0.18945605	0.05347936	-6.3	23.1	-42.300003	-	-	-	-	-	-	-	-	-
1531156464587	-	-	0.9963282	0.7759864	8.48316	0.26274788	0.1686834	0.07425202	-6.0	23.1	-42.300003	-	-	-	-	-	-	-	-	-
1531156464597	-	-	0.9244776	0.8286768	8.214917	0.24250783	0.13459493	0.085969925	-5.25	24.150002	-42.300003	-	-	-	-	-	-	-	-	-
1531156464608	-	-	1.0442286	0.97237796	7.9466753	0.18924461	0.09145172	0.08330677	-5.25	24.150002	-42.300003	-	-	-	-	-	-	-	-	-
1531156464618	-	-	1.0298585	0.93405765	7.8844047	0.15142772	0.055765364	0.08437203	-5.4	22.95	-43.350002	-	-	-	-	-	-	-	-	-
1531156464628	-	-	1.1783496	1.0729688	7.8748245	0.051292866	0.0056979354	0.0705236	-5.4	22.95	-43.350002	-	-	-	-	-	-	-	-	-
1531156464638	-	-	1.331631	1.0202783	8.076006	-0.011557738	-0.019868413	0.057740416	-5.55	22.050001	-43.95	-	-	-	-	-	-	-	-	-
1531156464650	-	-	1.3603711	1.0873389	8.349038	-0.08612625	-0.04596739	0.04229408	-5.55	22.050001	-43.95	-	-	-	-	-	-	-	-	-
1531156464660	-	-	1.4370118	1.0346485	8.583751	-0.1298021	-0.053956874	0.027913012	-5.55	22.35	-41.850002	-	-	-	-	-	-	-	-	-
1531156464670	-	-	1.3843213	1.0585986	8.952583	-0.20809904	-0.06034846	0.008738252	-5.55	22.35	-41.850002	-	-	-	-	-	-	-	-	-
1531156464680	-	-	1.4082716	0.9484278	9.172925	-0.24165486	-0.064076886	0.00820562	-6.15	23.25	-44.100002	-	-	-	-	-	-	-	-	-
1531156464691	-	-	1.3939015	0.98195803	9.513018	-0.27094963	-0.06247899	-3.164959E-4	-6.15	23.25	-44.100002	-	-	-	-	-	-	-	-	-
1531156464701	-	-	1.4418018	0.9532178	9.79563	-0.27467805	-0.04809792	-0.016828096	-6.3	23.1	-42.75	-	-	-	-	-	-	-	-	-
1531156464712	-	-	1.4513819	0.977168	10.001602	-0.25017697	-0.035847377	-0.02055652	-6.3	23.1	-42.75	-	-	-	-	-	-	-	-	-
1531156464721	-	-	1.4034815	1.0538087	10.054293	-0.21821904	-0.029455792	-0.033872325	-7.2000003	24.300001	-42.9	-	-	-	-	-	-	-	-	-
1531156464731	-	-	1.4753321	0.9627979	9.891431	-0.20383798	-0.028390529	-0.047188133	-7.2000003	24.300001	-42.9	-	-	-	-	-	-	-	-	-
1531156464741	-	-	1.3555812	0.9627979	9.637559	-0.21555589	-0.049695816	-0.062101834	-6.0	23.85	-44.7	-	-	-	-	-	-	-	-	-
1531156464752	-	-	1.2789404	0.9580079	9.7621	-0.24538329	-0.04863055	-0.074352376	-6.0	23.85	-44.7	-	-	-	-	-	-	-	-	-
1531156464762	-	-	1.2022998	0.81909674	9.704619	-0.28106964	-0.010813665	-0.06849342	-6.6000004	24.150002	-43.95	-	-	-	-	-	-	-	-	-
1531156464772	-	-	1.1400293	0.7951465	9.910591	-0.32421285	0.04458009	-0.04878603	-6.6000004	24.150002	-43.95	-	-	-	-	-	-	-	-	-
1531156464782	-	-	1.1064991	0.91010743	10.336905	-0.33433285	0.078135915	-0.012034404	-6.7500005	24.6	-45.0	-	-	-	-	-	-	-	-	-
1531156464793	-	-	1.0011182	1.1160791	10.600357	-0.30237493	0.09464751	0.0076729874	-6.7500005	24.6	-45.0	-	-	-	-	-	-	-	-	-
1531156464803	-	-	1.1064991	1.1304493	10.710527	-0.22461063	0.07653802	0.027380379	-5.8500004	25.050001	-45.0	-	-	-	-	-	-	-	-	-
1531156464813	-	-	1.101709	1.092129	10.844649	-0.13938947	0.048308514	0.04602251	-5.8500004	25.050001	-45.0	-	-	-	-	-	-	-	-	-
1531156464824	-	-	1.0298585	1.1112891	10.662627	-0.04990726	0.0072958325	0.0838394	-5.8500004	25.650002	-43.350002	-	-	-	-	-	-	-	-	-
1531156464834	-	-	1.1208692	1.2454102	10.5620365	0.031585474	-0.022531573	0.10940575	-5.8500004	25.650002	-43.350002	-	-	-	-	-	-	-	-	-
1531156464844	-	-	1.1496094	1.2933106	10.226734	0.10934977	-0.052358977	0.14136367	-6.0	24.150002	-43.5	-	-	-	-	-	-	-	-	-
1531156464855	-	-	1.1927198	1.3699512	9.7812605	0.15568878	-0.08058849	0.14775527	-6.0	24.150002	-43.5	-	-	-	-	-	-	-	-	-
1531156464864	-	-	1.3603711	1.4801221	9.517808	0.15675405	-0.082186386	0.14828789	-6.7500005	25.650002	-42.9	-	-	-	-	-	-	-	-	-
1531156464874	-	-	1.4609619	1.5088624	9.249566	0.13118769	-0.07632743	0.1434942	-6.7500005	25.650002	-42.9	-	-	-	-	-	-	-	-	-
1531156464885	-	-	1.4322218	1.465752	9.177715	0.07366341	-0.04170633	0.13230893	-6.15	24.300001	-44.100002	-	-	-	-	-	-	-	-	-
1531156464895	-	-	1.3220508	1.5136524	9.2256155	0.04330338	-0.02892316	0.13337418	-6.15	24.300001	-44.100002	-	-	-	-	-	-	-	-	-
1531156464906	-	-	1.1975098	1.3795313	9.287886	1.6017002E-4	0.017948477	0.13497208	-6.0	24.45	-43.050003	-	-	-	-	-	-	-	-	-
1531156464916	-	-	1.1064991	1.4944923	9.3309965	-0.027536707	0.055232733	0.14242893	-5.4	25.050001	-43.65	-	-	-	-	-	-	-	-	-
1531156464927	-	-	1.0298585	1.4178516	9.398057	-0.07281045	0.11542017	0.14402683	-5.4	25.050001	-43.65	-	-	-	-	-	-	-	-	-
1531156464936	-	-	0.977168	1.4178516	9.426797	-0.09464837	0.12713808	0.15361421	-6.6000004	23.85	-42.75	-	-	-	-	-	-	-	-	-
1531156464947	-	-	1.101709	1.2789404	9.522598	-0.095181	0.13193177	0.15467948	-6.6000004	23.85	-42.75	-	-	-	-	-	-	-	-	-
1531156464957	-	-	1.1496094	1.2645704	9.604029	-0.0967789	0.13033387	0.1600058	-5.8500004	24.6	-44.100002	-	-	-	-	-	-	-	-	-
1531156464967	-	-	1.0154883	1.1831397	9.704619	-0.087191515	0.11062648	0.15787527	-5.8500004	24.6	-44.100002	-	-	-	-	-	-	-	-	-
1531156464978	-	-	1.0298585	1.1496094	9.910591	-0.058962006	0.06641801	0.15574475	-7.5000005	25.95	-43.65	-	-	-	-	-	-	-	-	-
1531156464988	-	-	1.0490186	1.0729688	10.039923	-0.012623004	0.02593796	0.14722262	-7.5000005	25.95	-43.65	-	-	-	-	-	-	-	-	-
1531156464998	-	-	0.8813672	1.0202783	9.963282	0.013475976	-0.007085238	0.14029841	-6.6000004	25.2	-43.95	-	-	-	-	-	-	-	-	-
1531156465009	-	-	0.7711963	0.8286768	9.833951	0.04064022	-0.030521056	0.15361421	-6.6000004	25.2	-43.95	-	-	-	-	-	-	-	-	-
1531156465019	-	-	0.74724615	0.8143067	9.5561285	0.045966543	-0.042771596	0.17225634	-6.3	25.2	-42.300003	-	-	-	-	-	-	-	-	-
1531156465029	-	-	0.7951465	0.6945557	9.580078	6.9280225E-4	-0.09550219	0.18717004	-6.3	25.2	-42.300003	-	-	-	-	-	-	-	-	-
1531156465040	-	-	0.9053174	0.62749517	9.73815	-0.029134603	-0.124796964	0.20048586	-7.05	25.500002	-43.95	-	-	-	-	-	-	-	-	-
1531156465050	-	-	1.0250684	0.50774413	9.939331	-0.058962006	-0.15835279	0.203149	-7.05	25.500002	-43.95	-	-	-	-	-	-	-	-	-
1531156465061	-	-	1.2549903	0.50774413	10.102193	-0.089322045	-0.16421175	0.19089846	-6.7500005	25.650002	-43.65	-	-	-	-	-	-	-	-	-
1531156465071	-	-	1.3076807	0.51732427	10.188414	-0.13086736	-0.17220123	0.15095106	-6.7500005	25.650002	-43.65	-	-	-	-	-	-	-	-	-
1531156465081	-	-	1.2070899	0.45026368	10.485396	-0.18093479	-0.18924546	0.10461206	-7.3500004	25.2	-45.15	-	-	-	-	-	-	-	-	-
1531156465092	-	-	1.0394385	0.244292	10.820699	-0.20383798	-0.16580965	0.09129625	-7.3500004	25.2	-45.15	-	-	-	-	-	-	-	-	-
1531156465102	-	-	0.87178713	0.1820215	11.127261	-0.20490324	-0.1535591	0.10088363	-7.65	26.250002	-44.7	-	-	-	-	-	-	-	-	-
1531156465112	-	-	0.8143067	0.1101709	11.347603	-0.15696634	-0.11041589	0.12751524	-7.65	26.250002	-44.7	-	-	-	-	-	-	-	-	-
1531156465123	-	-	0.86220706	0.086220704	11.256593	-0.10849681	-0.077925324	0.15148368	-8.25	26.7	-45.300003	-	-	-	-	-	-	-	-	-
1531156465133	-	-	0.7424561	0.05269043	11.304493	-0.05257042	-0.071001105	0.16426685	-8.25	26.7	-45.300003	-	-	-	-	-	-	-	-	-
1531156465143	-	-	0.86220706	0.05269043	11.165582	-0.001970359	-0.10242641	0.18770267	-7.3500004	26.550001	-45.15	-	-	-	-	-	-	-	-	-
1531156465154	-	-	1.0106983	-0.009580079	11.03625	0.025726516	-0.12160117	0.20368165	-7.3500004	26.550001	-45.15	-	-	-	-	-	-	-	-	-
1531156465164	-	-	1.1208692	-0.009580079	10.997931	0.06194551	-0.1370475	0.19942059	-7.2000003	26.7	-44.100002	-	-	-	-	-	-	-	-	-
1531156465173	-	-	1.2070899	-0.047900394	11.050621	0.08964238	-0.14450435	0.20581217	-7.2000003	26.7	-44.100002	-	-	-	-	-	-	-	-	-
1531156465183	-	-	1.2454102	0.047900394	10.99314	0.12213295	-0.12905802	0.18344162	-8.55	26.7	-45.0	-	-	-	-	-	-	-	-	-
1531156465193	-	-	1.3076807	0.05269043	10.839859	0.14556877	-0.074196905	0.15574475	-8.55	26.7	-45.0	-	-	-	-	-	-	-	-	-
1531156465203	-	-	1.3843213	0.07664063	10.638678	0.15569377	-0.04011542	0.14081712	-7.65	26.550001	-43.95	-	-	-	-	-	-	-	-	-
1531156465213	-	-	1.2837305	-0.07664063	10.380015	0.15249798	-0.0049616937	0.10033707	-7.65	26.550001	-43.95	-	-	-	-	-	-	-	-	-
1531156465224	-	-	1.2310401	-0.06706055	10.174044	0.113083184	0.04350784	0.081694946	-7.2000003	26.7	-46.2	-	-	-	-	-	-	-	-	-
1531156465234	-	-	1.1591895	-0.100590825	10.217154	0.09497369	0.06800892	0.07050967	-7.2000003	26.7	-46.2	-	-	-	-	-	-	-	-	-
1531156465244	-	-	1.1352394	-0.100590825	10.317744	0.101365276	0.10529318	0.065715976	-8.55	25.650002	-44.100002	-	-	-	-	-	-	-	-	-
1531156465254	-	-	1.096919	-0.1580713	10.174044	0.1200074	0.13725111	0.04707385	-8.55	25.650002	-44.100002	-	-	-	-	-	-	-	-	-
1531156465264	-	-	0.9388477	-0.1820215	9.910591	0.14184533	0.1537627	0.043345425	-7.8	27.000002	-43.65	-	-	-	-	-	-	-	-	-
1531156465274	-	-	0.7664063	-0.19639161	9.74294	0.14823692	0.15802376	0.02736646	-7.8	27.000002	-43.65	-	-	-	-	-	-	-	-	-
1531156465285	-	-	0.53169435	-0.14370118	9.426797	0.1642159	0.15429534	0.0561286	-7.9500003	26.550001	-43.95	-	-	-	-	-	-	-	-	-
1531156465294	-	-	0.50774413	-0.21076173	9.239985	0.15675904	0.14097953	0.066781245	-7.9500003	26.550001	-43.95	-	-	-	-	-	-	-	-	-
1531156465304	-	-	0.40715334	-0.15328126	9.168135	0.16048746	0.10369528	0.085956	-7.65	25.500002	-44.25	-	-	-	-	-	-	-	-	-
1531156465314	-	-	0.45026368	-0.12933107	9.115445	0.15569377	0.04830153	0.09820654	-7.65	25.500002	-44.25	-	-	-	-	-	-	-	-	-
1531156465324	-	-	0.42152345	-0.16765137	9.096285	0.13598637	-0.026799614	0.12590341	-8.25	25.95	-45.0	-	-	-	-	-	-	-	-	-
1531156465334	-	-	0.51732427	-0.1580713	9.1202345	0.11574634	-0.07367125	0.12483816	-8.25	25.95	-45.0	-	-	-	-	-	-	-	-	-
1531156465345	-	-	0.67539555	-0.100590825	9.201666	0.060352597	-0.091780744	0.13016447	-7.2000003	25.95	-42.9	-	-	-	-	-	-	-	-	-
1531156465355	-	-	0.7424561	-0.17723145	9.316627	0.03052519	-0.076867044	0.12643605	-7.2000003	25.95	-42.9	-	-	-	-	-	-	-	-	-
1531156465365	-	-	0.7951465	-0.18681154	9.513018	-0.020607503	-0.05023543	0.1205771	-8.700001	24.45	-43.5	-	-	-	-	-	-	-	-	-
1531156465375	-	-	0.81909674	-0.22513184	9.718989	-0.045108583	-0.034789097	0.115250774	-8.55	25.35	-43.65	-	-	-	-	-	-	-	-	-
1531156465385	-	-	0.9244776	-0.2778223	9.877061	-0.07919705	-0.012418545	0.10779393	-8.55	25.35	-43.65	-	-	-	-	-	-	-	-	-
1531156465396	-	-	1.0298585	-0.27303225	10.059082	-0.09624128	0.0062235827	0.110457085	-7.9500003	25.800001	-45.600002	-	-	-	-	-	-	-	-	-
1531156465406	-	-	1.2358302	-0.24908204	10.289004	-0.120742366	0.016876228	0.081694946	-7.9500003	25.800001	-45.600002	-	-	-	-	-	-	-	-	-
1531156465416	-	-	1.2933106	-0.31135255	10.509346	-0.12713394	0.04084468	0.05240017	-7.3500004	27.150002	-43.95	-	-	-	-	-	-	-	-	-
1531156465427	-	-	0.9244776	-0.20597169	10.590776	-0.09996971	0.11647846	0.01777908	-7.3500004	27.150002	-43.95	-	-	-	-	-	-	-	-	-
1531156465437	-	-	0.7185059	-0.2921924	10.614727	-0.0536307	0.16388272	0.02736646	-8.700001	26.250002	-44.25	-	-	-	-	-	-	-	-	-
1531156465447	-	-	0.31135255	-0.27303225	10.265054	0.025198868	0.19371012	0.080629684	-8.700001	26.250002	-44.25	-	-	-	-	-	-	-	-	-
1531156465458	-	-	0.23471193	-0.24908204	9.896221	0.07420103	0.19371012	0.13495816	-8.55	25.35	-44.100002	-	-	-	-	-	-	-	-	-
1531156465468	-	-	0.31135255	-0.05748047	9.354947	0.09018	0.14257742	0.20579825	-8.55	25.35	-44.100002	-	-	-	-	-	-	-	-	-
1531156465478	-	-	0.46942386	0.07185059	9.182506	0.079527356	0.12606582	0.23562565	-8.25	27.45	-45.300003	-	-	-	-	-	-	-	-	-
1531156465489	-	-	0.68018556	0.244292	9.220825	0.059819967	0.09464053	0.25053936	-8.25	27.45	-45.300003	-	-	-	-	-	-	-	-	-
1531156465499	-	-	0.8430469	0.31135255	9.297466	0.06088523	0.065345764	0.2542678	-7.2000003	26.7	-45.300003	-	-	-	-	-	-	-	-	-
1531156465510	-	-	0.87178713	0.36883304	9.239985	0.061417863	0.034453094	0.25213727	-7.2000003	26.7	-45.300003	-	-	-	-	-	-	-	-	-
1531156465520	-	-	0.90052736	0.45984375	9.297466	0.053961013	-0.010820649	0.23722355	-7.3500004	27.150002	-44.25	-	-	-	-	-	-	-	-	-
1531156465531	-	-	0.9627979	0.5939649	9.254355	0.050232586	-0.025201717	0.22976671	-7.3500004	27.150002	-44.25	-	-	-	-	-	-	-	-	-
1531156465540	-	-	1.0250684	0.6322852	9.388477	0.01827465	-0.059822813	0.20686352	-8.700001	27.150002	-46.800003	-	-	-	-	-	-	-	-	-
1531156465550	-	-	1.1591895	0.6849756	9.565708	-0.0035632711	-0.07526915	0.19567825	-8.700001	27.150002	-46.800003	-	-	-	-	-	-	-	-	-
1531156465561	-	-	1.2933106	0.67539555	9.637559	-0.008889593	-0.07526915	0.17437296	-8.400001	26.550001	-45.15	-	-	-	-	-	-	-	-	-
1531156465570	-	-	1.2837305	0.6562354	9.81	-0.011020122	-0.0795302	0.15999188	-8.400001	26.550001	-45.15	-	-	-	-	-	-	-	-	-
1531156465580	-	-	1.3507911	0.76161623	9.81	-0.009954858	-0.09657443	0.11365288	-8.700001	26.550001	-45.600002	-	-	-	-	-	-	-	-	-
1531156465591	-	-	1.5471827	0.6993457	9.81	-0.035521206	-0.12586921	0.06624861	-8.700001	26.550001	-45.600002	-	-	-	-	-	-	-	-	-
1531156465600	-	-	1.5328126	0.87178713	9.733359	-0.047771744	-0.11202077	0.03748647	-7.9500003	27.150002	-44.25	-	-	-	-	-	-	-	-	-
1531156465610	-	-	1.4944923	0.852627	9.6615095	-0.09411075	-0.09657443	-0.056789435	-7.9500003	27.150002	-44.25	-	-	-	-	-	-	-	-	-
1531156465621	-	-	1.3603711	0.9436377	9.80521	-0.12553604	-0.036386993	-0.12390109	-7.8	27.000002	-44.550003	-	-	-	-	-	-	-	-	-
1531156465630	-	-	1.1927198	0.91010743	9.848321	-0.15376556	0.01740886	-0.17716432	-7.8	27.000002	-44.550003	-	-	-	-	-	-	-	-	-
1531156465641	-	-	0.90052736	0.93405765	9.977652	-0.17826664	0.07226998	-0.2000675	-8.25	26.7	-45.0	-	-	-	-	-	-	-	-	-
1531156465651	-	-	0.6706055	0.8909473	10.035132	-0.17666873	0.10795634	-0.20858961	-8.25	26.7	-45.0	-	-	-	-	-	-	-	-	-
1531156465661	-	-	0.4981641	0.8286768	10.212363	-0.15323292	0.11967425	-0.19953488	-8.700001	26.85	-43.5	-	-	-	-	-	-	-	-	-
1531156465671	-	-	0.48379397	0.87178713	10.154883	-0.11275288	0.11967425	-0.17769694	-8.700001	26.85	-43.5	-	-	-	-	-	-	-	-	-
1531156465682	-	-	0.3544629	0.9244776	10.087823	-0.052565437	0.11168476	-0.15479377	-8.85	26.7	-45.300003	-	-	-	-	-	-	-	-	-
1531156465692	-	-	0.40715334	1.0250684	9.953702	0.0028283156	0.08292262	-0.14360848	-8.85	26.7	-45.300003	-	-	-	-	-	-	-	-	-
1531156465703	-	-	0.613125	1.0298585	9.7142	0.043839462	0.0701416	-0.13401681	-8.700001	27.150002	-45.600002	-	-	-	-	-	-	-	-	-
1531156465712	-	-	0.78556645	1.1160791	9.580078	0.06194896	0.066945806	-0.13774525	-8.700001	27.150002	-45.600002	-	-	-	-	-	-	-	-	-
1531156465723	-	-	1.096919	1.1400293	9.469908	0.073134236	0.054162633	-0.15798527	-6.6000004	25.500002	-45.600002	-	-	-	-	-	-	-	-	-
1531156465733	-	-	1.2837305	1.1735597	9.383687	0.08218898	0.038183667	-0.18568215	-6.6000004	25.500002	-45.600002	-	-	-	-	-	-	-	-	-
1531156465742	-	-	1.3028907	1.22146	9.220825	0.05981843	0.022204699	-0.24427168	-9.450001	26.250002	-45.15	-	-	-	-	-	-	-	-	-
1531156465752	-	-	1.2022998	1.2789404	9.067544	0.016142588	0.011552055	-0.3071223	-9.450001	26.250002	-45.15	-	-	-	-	-	-	-	-	-
1531156465763	-	-	1.0298585	1.1975098	9.249566	-0.072807	0.012084687	-0.34653708	-8.400001	25.800001	-45.15	-	-	-	-	-	-	-	-	-
1531156465773	-	-	0.9436377	1.1304493	9.369317	-0.10689546	0.003562571	-0.35718974	-8.400001	25.800001	-45.15	-	-	-	-	-	-	-	-	-
1531156465783	-	-	0.86220706	1.0585986	9.69504	-0.15696289	-0.017210087	-0.3566571	-7.3500004	27.6	-45.15	-	-	-	-	-	-	-	-	-
1531156465794	-	-	0.8382569	1.096919	10.063872	-0.165485	-0.025732202	-0.3651792	-7.5000005	27.000002	-44.550003	-	-	-	-	-	-	-	-	-
1531156465804	-	-	0.6945557	0.9963282	10.4566555	-0.16761553	-0.06887542	-0.3598529	-7.5000005	27.000002	-44.550003	-	-	-	-	-	-	-	-	-
1531156465814	-	-	0.7232959	1.0011182	10.653048	-0.14364707	-0.052896444	-0.3470697	-7.8	25.95	-45.0	-	-	-	-	-	-	-	-	-
1531156465824	-	-	0.6945557	0.91010743	10.9069195	-0.08399227	-0.037982743	-0.3055244	-7.8	25.95	-45.0	-	-	-	-	-	-	-	-	-
1531156465834	-	-	0.7089258	0.9196875	10.815908	-0.06428488	-0.048635386	-0.2938065	-8.700001	26.250002	-45.9	-	-	-	-	-	-	-	-	-
1531156465845	-	-	0.6849756	0.8430469	10.614727	-0.007825863	-0.073669106	-0.28155595	-8.700001	26.250002	-45.9	-	-	-	-	-	-	-	-	-
1531156465855	-	-	0.728086	0.85741705	10.451866	0.011348898	-0.09231123	-0.2671749	-7.3500004	26.250002	-45.9	-	-	-	-	-	-	-	-	-
1531156465866	-	-	0.7664063	0.9388477	10.403965	-0.0035648048	-0.118410215	-0.2591854	-7.3500004	26.250002	-45.9	-	-	-	-	-	-	-	-	-
1531156465877	-	-	0.7568262	0.8909473	10.413546	-0.009423759	-0.124269165	-0.23681484	-7.5000005	27.750002	-46.2	-	-	-	-	-	-	-	-	-
1531156465887	-	-	0.7711963	0.8909473	10.399176	-0.007825863	-0.11894284	-0.23361905	-7.5000005	27.750002	-46.2	-	-	-	-	-	-	-	-	-
1531156465897	-	-	0.9148975	0.93405765	10.423125	-0.010489024	-0.11201862	-0.23202114	-7.5000005	26.7	-44.550003	-	-	-	-	-	-	-	-	-
1531156465908	-	-	0.9436377	0.91010743	10.298584	-0.01954377	-0.085387014	-0.24533695	-7.5000005	26.7	-44.550003	-	-	-	-	-	-	-	-	-
1531156465918	-	-	0.98195803	0.8765772	10.403965	-0.025402727	-0.08378912	-0.25279382	-7.65	27.150002	-45.15	-	-	-	-	-	-	-	-	-
1531156465929	-	-	0.9963282	0.85741705	10.327325	-0.032326944	-0.1082902	-0.24959801	-7.65	27.150002	-45.15	-	-	-	-	-	-	-	-	-
1531156465939	-	-	1.0442286	0.8286768	10.336905	-0.04777328	-0.14184602	-0.25865278	-7.65	25.800001	-44.7	-	-	-	-	-	-	-	-	-
1531156465949	-	-	1.1448194	0.732876	10.571617	-0.056295395	-0.16155341	-0.2623812	-7.65	25.800001	-44.7	-	-	-	-	-	-	-	-	-
1531156465959	-	-	1.1304493	0.732876	10.705738	-0.03392484	-0.14983551	-0.27090332	-7.9500003	26.550001	-44.7	-	-	-	-	-	-	-	-	-
1531156465970	-	-	1.1543995	0.68018556	10.408755	-0.01954377	-0.14877024	-0.29327387	-7.9500003	26.550001	-44.7	-	-	-	-	-	-	-	-	-
1531156465980	-	-	1.1400293	0.6562354	10.102193	-0.039783794	-0.15036814	-0.30499178	-8.400001	26.550001	-43.5	-	-	-	-	-	-	-	-	-
1531156465990	-	-	1.2502003	0.35925296	9.857901	-0.096242815	-0.14024812	-0.33428654	-8.400001	26.550001	-43.5	-	-	-	-	-	-	-	-	-
1531156466001	-	-	1.2597803	0.23471193	9.929751	-0.17667027	-0.14717235	-0.32949287	-7.8	28.050001	-43.350002	-	-	-	-	-	-	-	-	-
1531156466011	-	-	1.2645704	0.23471193	10.154883	-0.23685771	-0.12533443	-0.34600446	-7.8	28.050001	-43.350002	-	-	-	-	-	-	-	-	-
1531156466021	-	-	1.3028907	0.047900394	10.609937	-0.24271667	-0.07739753	-0.37263608	-7.05	25.800001	-45.15	-	-	-	-	-	-	-	-	-
1531156466032	-	-	1.2310401	0.033530276	10.676997	-0.22727033	-0.03265642	-0.38914767	-7.05	25.800001	-45.15	-	-	-	-	-	-	-	-	-
1531156466042	-	-	0.9963282	0.0047900393	10.461446	-0.1985082	0.08399004	-0.40832242	-7.05	27.150002	-44.25	-	-	-	-	-	-	-	-	-
1531156466053	-	-	0.6849756	-0.07185059	10.336905	-0.18412712	0.14684065	-0.394474	-7.05	27.150002	-44.25	-	-	-	-	-	-	-	-	-
1531156466062	-	-	0.2682422	-0.10538086	10.054293	-0.14311445	0.22460495	-0.33162338	-7.65	26.85	-44.25	-	-	-	-	-	-	-	-	-
1531156466073	-	-	0.1580713	-0.22513184	9.910591	-0.10050388	0.23738812	-0.2954044	-7.65	26.85	-44.25	-	-	-	-	-	-	-	-	-
1531156466083	-	-	0.12454102	-0.17723145	9.627979	-0.025402727	0.20170176	-0.19420426	-8.85	26.400002	-45.0	-	-	-	-	-	-	-	-	-
1531156466093	-	-	0.14370118	-0.119750984	9.426797	0.02146891	0.15696065	-0.14573473	-7.5000005	26.7	-44.100002	-	-	-	-	-	-	-	-	-
1531156466103	-	-	0.3305127	-0.1101709	9.283096	0.0576879	0.056825794	-0.090873614	-7.5000005	26.7	-44.100002	-	-	-	-	-	-	-	-	-
1531156466114	-	-	0.5029541	-0.043110352	9.2256155	0.0726016	-0.003361648	-0.05944831	-8.85	27.750002	-45.300003	-	-	-	-	-	-	-	-	-
1531156466124	-	-	0.852627	-0.086220704	9.469908	0.1072227	-0.09124597	-0.029088274	-8.85	27.750002	-45.300003	-	-	-	-	-	-	-	-	-
1531156466135	-	-	1.0346485	-0.038320314	9.532178	0.12320166	-0.122138634	-0.01843563	-7.2000003	25.650002	-45.0	-	-	-	-	-	-	-	-	-
1531156466144	-	-	1.2981006	-0.15328126	9.431587	0.119473234	-0.14344391	-0.025892481	-7.2000003	25.650002	-45.0	-	-	-	-	-	-	-	-	-
1531156466155	-	-	1.3891114	-0.1101709	9.378897	0.1040269	-0.14717235	-0.042404078	-7.5000005	27.750002	-45.300003	-	-	-	-	-	-	-	-	-
1531156466165	-	-	1.7339942	-0.23950197	9.407638	0.045437362	-0.13758497	-0.07862307	-7.5000005	27.750002	-45.300003	-	-	-	-	-	-	-	-	-
1531156466176	-	-	1.9974464	-0.21076173	9.412427	-0.014750082	-0.14663972	-0.10525468	-8.700001	26.250002	-45.15	-	-	-	-	-	-	-	-	-
1531156466186	-	-	2.1746778	-0.30177248	9.944121	-0.14151655	-0.09124597	-0.18142109	-8.700001	26.250002	-45.15	-	-	-	-	-	-	-	-	-
1531156466196	-	-	2.0357666	-0.32572266	10.193204	-0.17667027	-0.06141856	-0.21710745	-6.6000004	27.150002	-46.350002	-	-	-	-	-	-	-	-	-
1531156466207	-	-	1.7004639	-0.4406836	10.811119	-0.23738435	0.07812267	-0.27038747	-6.6000004	27.150002	-46.350002	-	-	-	-	-	-	-	-	-
1531156466217	-	-	1.3124708	-0.5508545	11.060201	-0.22619906	0.17506173	-0.27145272	-6.3	27.6	-45.15	-	-	-	-	-	-	-	-	-
1531156466227	-	-	0.81909674	-0.48379397	11.309282	-0.1521632	0.23098812	-0.23416846	-6.3	27.6	-45.15	-	-	-	-	-	-	-	-	-
1531156466238	-	-	0.52690434	-0.5508545	11.275752	-0.029125145	0.26294604	-0.15374099	-7.3500004	27.150002	-45.600002	-	-	-	-	-	-	-	-	-
1531156466248	-	-	0.45505372	-0.37362307	10.653048	0.11575082	0.22939022	-0.057867188	-7.3500004	27.150002	-45.600002	-	-	-	-	-	-	-	-	-
1531156466259	-	-	0.5987549	-0.1341211	9.939331	0.17593826	0.19956282	-0.023246095	-7.8	27.750002	-45.75	-	-	-	-	-	-	-	-	-
1531156466269	-	-	0.7807764	-0.1580713	9.297466	0.19244987	0.16014802	0.023625541	-7.8	27.750002	-45.75	-	-	-	-	-	-	-	-	-
1531156466279	-	-	0.89573735	0.05748047	9.043594	0.17061195	0.13298379	0.03054976	-6.3	26.85	-46.350002	-	-	-	-	-	-	-	-	-
1531156466289	-	-	1.0585986	0.07664063	8.875943	0.11681609	0.09143847	0.02575607	-6.3	26.85	-46.350002	-	-	-	-	-	-	-	-	-
1531156466300	-	-	1.0442286	0.13891114	8.756192	0.06621603	0.0637416	0.0039181486	-7.3500004	27.150002	-46.800003	-	-	-	-	-	-	-	-	-
1531156466310	-	-	0.89573735	0.06706055	8.947793	-0.011548281	0.048827894	-0.004071335	-7.3500004	27.150002	-46.800003	-	-	-	-	-	-	-	-	-
1531156466320	-	-	0.847837	0.09580079	9.029224	-0.06427887	0.04296894	-0.007267128	-7.5000005	26.7	-46.2	-	-	-	-	-	-	-	-	-
1531156466330	-	-	0.732876	0.081430666	9.254355	-0.11381367	0.056284744	0.0065813097	-7.5000005	26.7	-46.2	-	-	-	-	-	-	-	-	-
1531156466340	-	-	0.6514453	0.06706055	9.608819	-0.13192317	0.09037321	0.033745553	-7.2000003	25.95	-46.95	-	-	-	-	-	-	-	-	-
1531156466351	-	-	0.6562354	0.07664063	9.75731	-0.13724948	0.110613234	0.071029805	-7.2000003	25.95	-46.95	-	-	-	-	-	-	-	-	-
1531156466361	-	-	0.75203615	0.20597169	9.934542	-0.10688945	0.129788	0.10778143	-6.6000004	26.550001	-46.350002	-	-	-	-	-	-	-	-	-
1531156466371	-	-	0.71371585	0.1341211	10.011182	-0.062680975	0.1313859	0.13281515	-6.6000004	26.550001	-46.350002	-	-	-	-	-	-	-	-	-
1531156466382	-	-	0.75203615	0.26345217	9.81	-0.006754591	0.097830065	0.17436047	-5.4	26.7	-46.5	-	-	-	-	-	-	-	-	-
1531156466392	-	-	0.81909674	0.32572266	9.599238	0.014018066	0.06427423	0.18820891	-5.4	26.7	-46.5	-	-	-	-	-	-	-	-	-
1531156466402	-	-	0.97237796	0.45984375	9.220825	0.023605445	0.032316294	0.20258997	-7.65	27.900002	-46.800003	-	-	-	-	-	-	-	-	-
1531156466413	-	-	1.0442286	0.4981641	9.158555	0.012420169	0.03125103	0.20525314	-6.7500005	27.750002	-46.2	-	-	-	-	-	-	-	-	-
1531156466423	-	-	1.3124708	0.63707525	9.048384	-0.06587677	0.03870788	0.17542572	-6.7500005	27.750002	-46.2	-	-	-	-	-	-	-	-	-
1531156466433	-	-	1.2741505	0.6227051	8.938213	-0.084518895	0.07705741	0.16424045	-6.0	26.250002	-46.800003	-	-	-	-	-	-	-	-	-
1531156466444	-	-	1.0442286	0.5987549	9.0004835	-0.14790213	0.1494954	0.1631752	-6.0	26.250002	-46.800003	-	-	-	-	-	-	-	-	-
1531156466454	-	-	1.0250684	0.68018556	9.144185	-0.17932743	0.16920277	0.1716973	-7.8	27.000002	-48.600002	-	-	-	-	-	-	-	-	-
1531156466464	-	-	1.0633887	0.8669971	9.436378	-0.17027268	0.094634265	0.1631752	-7.8	27.000002	-48.600002	-	-	-	-	-	-	-	-	-
1531156466474	-	-	1.0825489	0.60833496	9.532178	-0.12499894	0.07013319	0.17222993	-7.5000005	26.7	-46.5	-	-	-	-	-	-	-	-	-
1531156466485	-	-	1.3076807	0.7185059	9.498648	-0.10262839	0.034446824	0.18288258	-7.5000005	26.7	-46.5	-	-	-	-	-	-	-	-	-
1531156466495	-	-	1.4226416	0.7711963	9.498648	-0.10316102	0.012608902	0.1700994	-6.6000004	27.900002	-46.350002	-	-	-	-	-	-	-	-	-
1531156466505	-	-	1.2933106	0.7568262	9.445957	-0.10262839	-7.069034E-4	0.14400043	-6.6000004	27.900002	-46.350002	-	-	-	-	-	-	-	-	-
1531156466516	-	-	1.3507911	0.8047266	9.455538	-0.1127484	-0.010294284	0.13015199	-6.4500003	27.750002	-47.4	-	-	-	-	-	-	-	-	-
1531156466526	-	-	1.3268409	0.7376661	9.302257	-0.17666426	0.047229994	0.09766142	-6.4500003	27.750002	-47.4	-	-	-	-	-	-	-	-	-
1531156466536	-	-	1.22146	0.7376661	9.268726	-0.2597549	0.13937537	0.07475823	-6.4500003	27.000002	-46.5	-	-	-	-	-	-	-	-	-
1531156466546	-	-	1.0106983	0.8334668	9.374106	-0.33219287	0.24856499	0.06463822	-6.4500003	27.000002	-46.5	-	-	-	-	-	-	-	-	-
1531156466556	-	-	0.852627	0.7664063	9.522598	-0.397174	0.3401777	0.06676875	-6.6000004	28.2	-47.550003	-	-	-	-	-	-	-	-	-
1531156466567	-	-	0.75203615	0.74724615	9.532178	-0.45043725	0.45149785	0.0742256	-6.6000004	28.2	-47.550003	-	-	-	-	-	-	-	-	-
1531156466576	-	-	0.51732427	0.6658155	9.474698	-0.5276689	0.5271316	0.0923351	-7.65	28.95	-45.9	-	-	-	-	-	-	-	-	-
1531156466586	-	-	0.37362307	0.57959473	9.872271	-0.6134227	0.55695903	0.12429302	-7.65	28.95	-45.9	-	-	-	-	-	-	-	-	-
1531156466596	-	-	0.4167334	0.5939649	10.279425	-0.6363259	0.5766664	0.15039201	-7.05	28.650002	-46.350002	-	-	-	-	-	-	-	-	-
1531156466606	-	-	0.5221143	0.46463382	10.887759	-0.61235744	0.5516327	0.19406785	-7.05	28.650002	-46.350002	-	-	-	-	-	-	-	-	-
1531156466616	-	-	0.732876	0.45026368	11.371553	-0.5186142	0.5084895	0.20418787	-5.4	28.35	-46.2	-	-	-	-	-	-	-	-	-
1531156466627	-	-	0.847837	0.40715334	11.620635	-0.35829186	0.42060518	0.19992681	-5.4	28.35	-46.2	-	-	-	-	-	-	-	-	-
1531156466636	-	-	0.8765772	0.46942386	11.639795	-0.3194097	0.40196306	0.19992681	-6.15	29.1	-46.95	-	-	-	-	-	-	-	-	-
1531156466646	-	-	0.8430469	0.45026368	11.232642	-0.10742208	0.2373797	0.16743624	-6.15	29.1	-46.95	-	-	-	-	-	-	-	-	-
1531156466656	-	-	0.6466553	0.47900394	10.997931	-0.016341971	0.1281901	0.15944676	-5.55	29.250002	-48.750004	-	-	-	-	-	-	-	-	-
1531156466667	-	-	0.57001466	0.41194338	10.887759	0.04224757	0.04350157	0.1732952	-5.55	29.250002	-48.750004	-	-	-	-	-	-	-	-	-
1531156466677	-	-	0.53169435	0.36883304	10.882969	0.10136975	-0.04065432	0.19087206	-5.25	28.95	-48.750004	-	-	-	-	-	-	-	-	-
1531156466686	-	-	0.53169435	0.40715334	10.700948	0.20310251	-0.14664814	0.21484052	-5.25	28.95	-48.750004	-	-	-	-	-	-	-	-	-
1531156466696	-	-	0.5556446	0.37362307	10.691368	0.21588568	-0.1626271	0.22229737	-5.55	30.000002	-47.550003	-	-	-	-	-	-	-	-	-
1531156466707	-	-	0.6658155	0.488584	10.490186	0.26212135	-0.1623727	0.23911473	-5.55	30.000002	-47.550003	-	-	-	-	-	-	-	-	-
1531156466717	-	-	0.7951465	0.44547364	10.250684	0.2791656	-0.102185264	0.27267057	-5.4	29.400002	-47.4	-	-	-	-	-	-	-	-	-
1531156466727	-	-	0.79993653	0.45505372	10.212363	0.27650243	-0.06277048	0.26627898	-5.4	29.400002	-47.4	-	-	-	-	-	-	-	-	-
1531156466737	-	-	0.852627	0.5843848	10.083033	0.262654	0.025113845	0.2668116	-6.3	31.050001	-48.750004	-	-	-	-	-	-	-	-	-
1531156466747	-	-	0.8095166	0.6322852	9.901011	0.26638243	0.07038758	0.26787686	-6.3	31.050001	-48.750004	-	-	-	-	-	-	-	-	-
1531156466757	-	-	0.847837	0.6610254	9.910591	0.27011085	0.07624654	0.2652137	-5.8500004	28.800001	-49.800003	-	-	-	-	-	-	-	-	-
1531156466767	-	-	0.81909674	0.7951465	9.546548	0.27170873	0.06665915	0.24177788	-5.8500004	28.800001	-49.800003	-	-	-	-	-	-	-	-	-
1531156466777	-	-	0.8334668	0.7759864	9.383687	0.2509361	0.030440167	0.22686419	-6.15	28.800001	-46.95	-	-	-	-	-	-	-	-	-
1531156466788	-	-	0.852627	0.8047266	9.479487	0.23708767	-0.029214643	0.21514627	-6.15	28.800001	-46.95	-	-	-	-	-	-	-	-	-
1531156466798	-	-	0.78556645	0.63707525	9.608819	0.21524975	-0.1426653	0.18478625	-6.0	28.2	-47.100002	-	-	-	-	-	-	-	-	-
1531156466808	-	-	0.8669971	0.4742139	10.083033	0.22323923	-0.26197493	0.15495883	-6.0	28.2	-47.100002	-	-	-	-	-	-	-	-	-
1531156466818	-	-	0.93405765	0.48379397	10.217154	0.23815292	-0.28168234	0.1379146	-5.25	28.95	-47.550003	-	-	-	-	-	-	-	-	-
1531156466828	-	-	1.0394385	0.45984375	10.255474	0.25732768	-0.31630343	0.067074515	-5.25	28.95	-47.550003	-	-	-	-	-	-	-	-	-
1531156466838	-	-	0.9053174	0.35925296	10.121353	0.23548977	-0.30352026	0.018072352	-6.4500003	28.800001	-46.95	-	-	-	-	-	-	-	-	-
1531156466849	-	-	1.0154883	0.22513184	9.944121	0.18009602	-0.28754127	-0.0208098	-6.4500003	28.800001	-46.95	-	-	-	-	-	-	-	-	-
1531156466859	-	-	0.8286768	0.081430666	9.953702	0.1204412	-0.24546333	-0.036788765	-5.25	28.95	-46.800003	-	-	-	-	-	-	-	-	-
1531156466869	-	-	0.7664063	0.0	10.327325	-0.013782124	-0.16929692	-0.0852583	-5.25	28.95	-46.800003	-	-	-	-	-	-	-	-	-
1531156466879	-	-	0.4742139	-0.2203418	10.768008	-0.040946368	-0.1426653	-0.10443306	-5.8500004	28.800001	-47.4	-	-	-	-	-	-	-	-	-
1531156466889	-	-	0.27303225	-0.21076173	11.213482	-0.009521066	-0.13840425	-0.10070463	-5.8500004	28.800001	-47.4	-	-	-	-	-	-	-	-	-
1531156466899	-	-	0.17244141	-0.33530274	11.275752	0.07942852	-0.1607748	-0.07140986	-5.55	30.000002	-48.0	-	-	-	-	-	-	-	-	-
1531156466909	-	-	0.12454102	-0.4406836	11.079361	0.16038862	-0.20285274	-0.031995077	-5.55	30.000002	-48.0	-	-	-	-	-	-	-	-	-
1531156466920	-	-	0.17244141	-0.5412744	11.00272	0.17583495	-0.21084222	-0.022940326	-6.7500005	29.85	-46.95	-	-	-	-	-	-	-	-	-
1531156466930	-	-	0.3784131	-0.48379397	10.552457	0.22323923	-0.19539589	0.028724998	-6.7500005	29.85	-46.95	-	-	-	-	-	-	-	-	-
1531156466940	-	-	0.6993457	-0.52690434	10.336905	0.23176134	-0.1458611	0.03405132	-6.0	29.250002	-46.800003	-	-	-	-	-	-	-	-	-
1531156466950	-	-	0.79993653	-0.45505372	10.054293	0.19927077	-0.12721896	0.0010281224	-6.0	29.250002	-46.800003	-	-	-	-	-	-	-	-	-
1531156466960	-	-	0.728086	-0.57959473	9.944121	0.16944337	-0.10484842	-0.019744534	-6.4500003	27.45	-46.5	-	-	-	-	-	-	-	-	-
1531156466971	-	-	0.6562354	-0.6706055	9.934542	0.108190656	-0.055846255	-0.022407696	-6.4500003	27.45	-46.5	-	-	-	-	-	-	-	-	-
1531156466981	-	-	0.57959473	-0.7185059	9.963282	0.082091674	-0.034540966	-0.033592973	-7.05	27.900002	-47.100002	-	-	-	-	-	-	-	-	-
1531156466991	-	-	0.39278322	-0.8095166	10.073453	0.04427479	0.0149938315	-0.021875065	-8.25	27.45	-46.5	-	-	-	-	-	-	-	-	-
1531156467001	-	-	0.2778223	-0.87178713	10.250684	0.04693795	0.034701224	-0.013352948	-8.25	27.45	-46.5	-	-	-	-	-	-	-	-	-
1531156467011	-	-	0.20118165	-0.9053174	10.145303	0.049068477	0.04801703	0.0068870774	-8.25	27.45	-46.5	-	-	-	-	-	-	-	-	-
1531156467021	-	-	0.17723145	-0.9244776	10.059082	0.04054636	0.07837706	0.03937764	-6.6000004	28.2	-46.800003	-	-	-	-	-	-	-	-	-
1531156467032	-	-	0.07664063	-0.9484278	9.992022	0.025100028	0.081040226	0.076129265	-5.8500004	28.800001	-47.4	-	-	-	-	-	-	-	-	-
1531156467042	-	-	-0.033530276	-0.96758795	10.083033	0.033622142	0.092758134	0.11501142	-5.8500004	28.800001	-47.4	-	-	-	-	-	-	-	-	-
1531156467052	-	-	0.009580079	-0.9244776	10.135723	0.06131902	0.07997496	0.15815462	-7.65	27.6	-46.350002	-	-	-	-	-	-	-	-	-
1531156467062	-	-	0.18681154	-0.90052736	9.877061	0.114049606	0.044821236	0.2023631	-7.65	27.6	-46.350002	-	-	-	-	-	-	-	-	-
1531156467072	-	-	0.25866213	-0.8430469	9.637559	0.12843068	0.025113845	0.20449363	-6.0	27.150002	-47.550003	-	-	-	-	-	-	-	-	-
1531156467082	-	-	0.2682422	-0.8286768	9.469908	0.115114875	-0.019094631	0.23432104	-6.0	27.150002	-47.550003	-	-	-	-	-	-	-	-	-
1531156467092	-	-	0.34488282	-0.8286768	9.460327	0.09061379	-0.04039992	0.24337578	-7.3500004	28.95	-46.800003	-	-	-	-	-	-	-	-	-
1531156467103	-	-	0.4742139	-0.732876	9.489068	0.06291692	-0.056911517	0.27426845	-7.3500004	28.95	-46.800003	-	-	-	-	-	-	-	-	-
1531156467113	-	-	0.57001466	-0.85741705	9.580078	0.050666373	-0.061172575	0.27160528	-7.5000005	27.750002	-46.5	-	-	-	-	-	-	-	-	-
1531156467123	-	-	0.7664063	-0.6514453	9.7142	0.04001373	-0.08673893	0.27799687	-7.5000005	27.750002	-46.5	-	-	-	-	-	-	-	-	-
1531156467133	-	-	0.86220706	-0.7041358	9.7621	0.022436868	-0.0979242	0.25935474	-7.5000005	27.750002	-46.95	-	-	-	-	-	-	-	-	-
1531156467143	-	-	1.0490186	-0.62749517	10.025552	6.6313834E-5	-0.09632631	0.23645157	-7.5000005	27.750002	-46.95	-	-	-	-	-	-	-	-	-
1531156467153	-	-	1.0490186	-0.56522465	10.202784	-0.012184228	-0.07448839	0.21940733	-7.9500003	27.150002	-47.100002	-	-	-	-	-	-	-	-	-
1531156467164	-	-	0.9627979	-0.4406836	10.274634	-4.663184E-4	-0.018561998	0.1858515	-7.9500003	27.150002	-47.100002	-	-	-	-	-	-	-	-	-
1531156467174	-	-	0.8095166	-0.46463382	10.274634	0.02083897	0.013928568	0.16348095	-6.7500005	28.800001	-47.4	-	-	-	-	-	-	-	-	-
1531156467184	-	-	0.63707525	-0.41194338	9.987232	0.069308504	0.037364386	0.1560241	-6.7500005	28.800001	-47.4	-	-	-	-	-	-	-	-	-
1531156467194	-	-	0.49337405	-0.34009278	9.599238	0.08102641	0.056006514	0.16241568	-7.8	28.800001	-46.5	-	-	-	-	-	-	-	-	-
1531156467204	-	-	0.44547364	-0.22513184	9.3309965	0.077297986	0.044288605	0.1757315	-7.8	28.800001	-46.5	-	-	-	-	-	-	-	-	-
1531156467214	-	-	0.44547364	-0.22513184	9.3309965	0.077297986	0.044288605	0.1757315	-7.8	28.800001	-46.5	-	-	-	-	-	-	-	-	-
1531156467225	-	-	0.53169435	-0.014370117	9.029224	0.054393012	0.027779512	0.19597651	-7.5000005	26.7	-48.600002	-	-	-	-	-	-	-	-	-
1531156467235	-	-	0.6993457	0.09580079	9.125025	0.04480563	-0.016428962	0.1826607	-8.400001	28.650002	-46.350002	-	-	-	-	-	-	-	-	-
1531156467245	-	-	0.6945557	0.19160157	9.211246	0.042675104	-0.033473194	0.15656172	-8.400001	28.650002	-46.350002	-	-	-	-	-	-	-	-	-
1531156467256	-	-	0.7041358	0.28740236	9.254355	0.043207735	-0.058506906	0.13206065	-8.400001	28.95	-45.9	-	-	-	-	-	-	-	-	-
1531156467266	-	-	0.6658155	0.3544629	9.259146	0.04693616	-0.067561656	0.11874484	-8.400001	28.95	-45.9	-	-	-	-	-	-	-	-	-
1531156467276	-	-	0.76161623	0.32572266	9.378897	0.043740366	-0.08673642	0.10436378	-9.3	28.35	-48.15	-	-	-	-	-	-	-	-	-
1531156467287	-	-	0.7711963	0.33530274	9.407638	0.023500342	-0.08087746	0.07453637	-9.3	28.35	-48.15	-	-	-	-	-	-	-	-	-
1531156467296	-	-	0.8143067	0.35925296	9.5561285	0.010184537	-0.05957217	0.06548162	-7.8	29.1	-47.7	-	-	-	-	-	-	-	-	-
1531156467306	-	-	0.76161623	0.35925296	9.6615095	0.012847697	-0.018559491	0.054296345	-7.8	29.1	-47.7	-	-	-	-	-	-	-	-	-
1531156467316	-	-	0.89573735	0.38320315	9.80521	0.030424561	-0.013233168	0.05589424	-8.700001	29.7	-46.350002	-	-	-	-	-	-	-	-	-
1531156467327	-	-	0.92926764	0.46942386	9.862691	0.054925643	-0.0020478917	0.043111067	-8.700001	29.7	-46.350002	-	-	-	-	-	-	-	-	-
1531156467337	-	-	1.0106983	0.4981641	9.6615095	0.06877408	-0.0063089496	0.025001569	-7.9500003	27.900002	-46.800003	-	-	-	-	-	-	-	-	-
1531156467347	-	-	1.1352394	0.5412744	9.522598	0.05119722	-0.011635272	-0.005358467	-7.9500003	27.900002	-46.800003	-	-	-	-	-	-	-	-	-
1531156467358	-	-	1.22625	0.5891748	9.465117	0.030424561	-0.023353182	-0.040512193	-8.25	28.800001	-47.7	-	-	-	-	-	-	-	-	-
1531156467368	-	-	1.22625	0.63707525	9.532178	0.001129789	-0.015363697	-0.088981725	-8.25	28.800001	-47.7	-	-	-	-	-	-	-	-	-
1531156467378	-	-	1.1400293	0.7185059	9.7142	-0.022838661	-0.019624755	-0.13425547	-8.400001	28.95	-46.350002	-	-	-	-	-	-	-	-	-
1531156467388	-	-	1.1304493	0.7376661	9.78605	-0.034023937	-0.012700536	-0.15982182	-8.400001	28.95	-46.350002	-	-	-	-	-	-	-	-	-
1531156467399	-	-	1.0873389	0.7185059	9.81958	-0.06065555	-0.02814687	-0.21042188	-9.3	27.750002	-47.7	-	-	-	-	-	-	-	-	-
1531156467409	-	-	1.0011182	0.68976563	9.843531	-0.06598187	-0.016428962	-0.2338577	-9.3	27.750002	-47.7	-	-	-	-	-	-	-	-	-
1531156467419	-	-	0.8909473	0.5891748	9.79563	-0.119777724	0.013931075	-0.26368508	-7.2000003	28.35	-47.7	-	-	-	-	-	-	-	-	-
1531156467430	-	-	0.79993653	0.613125	9.924961	-0.15599671	0.04855217	-0.28978407	-7.9500003	28.95	-47.550003	-	-	-	-	-	-	-	-	-
1531156467440	-	-	0.5556446	0.56522465	10.145303	-0.17463884	0.11939225	-0.2823272	-7.9500003	28.95	-47.550003	-	-	-	-	-	-	-	-	-
1531156467450	-	-	0.36883304	0.5364844	10.380015	-0.17197567	0.1332407	-0.2770009	-8.55	29.1	-46.2	-	-	-	-	-	-	-	-	-
1531156467460	-	-	0.1820215	0.6179151	10.308165	-0.109125085	0.14176281	-0.23652086	-8.55	29.1	-46.2	-	-	-	-	-	-	-	-	-
1531156467471	-	-	0.22513184	0.60354495	10.193204	-0.0697103	0.13590385	-0.21308504	-8.700001	27.6	-47.550003	-	-	-	-	-	-	-	-	-
1531156467481	-	-	0.16765137	0.6514453	10.044712	-0.033491306	0.10714172	-0.18059447	-8.700001	27.6	-47.550003	-	-	-	-	-	-	-	-	-
1531156467492	-	-	0.14370118	0.728086	9.843531	-0.019110236	0.07731431	-0.16674604	-7.9500003	27.900002	-46.800003	-	-	-	-	-	-	-	-	-
1531156467502	-	-	0.19160157	0.728086	9.599238	-0.006327062	0.020855295	-0.14384285	-7.9500003	27.900002	-46.800003	-	-	-	-	-	-	-	-	-
1531156467513	-	-	0.1580713	0.7807764	9.532178	-0.00579443	-0.029212136	-0.13478811	-7.3500004	27.150002	-46.350002	-	-	-	-	-	-	-	-	-
1531156467523	-	-	0.30177248	0.8334668	9.608819	-0.027632352	-0.060637437	-0.124668084	-7.3500004	27.150002	-46.350002	-	-	-	-	-	-	-	-	-
1531156467533	-	-	0.2778223	0.8334668	9.493857	-0.03988289	-0.0451911	-0.12573336	-7.3500004	28.95	-47.550003	-	-	-	-	-	-	-	-	-
1531156467543	-	-	0.3161426	0.7951465	9.690249	-0.07929768	-0.041462675	-0.12147229	-7.3500004	28.95	-47.550003	-	-	-	-	-	-	-	-	-
1531156467553	-	-	0.36883304	0.7185059	9.800421	-0.10166823	-0.031342667	-0.11721123	-7.05	28.95	-47.550003	-	-	-	-	-	-	-	-	-
1531156467564	-	-	0.33530274	0.81909674	9.857901	-0.112853505	-0.024418445	-0.11614597	-7.05	28.95	-47.550003	-	-	-	-	-	-	-	-	-
1531156467574	-	-	0.4263135	0.8047266	9.929751	-0.12989773	-0.034005824	-0.1033628	-7.05	29.7	-47.100002	-	-	-	-	-	-	-	-	-
1531156467584	-	-	0.5508545	0.6993457	10.020762	-0.13628931	-0.04465847	-0.09750384	-7.05	29.7	-47.100002	-	-	-	-	-	-	-	-	-
1531156467595	-	-	0.613125	0.63707525	10.135723	-0.14055037	-0.06276797	-0.103895426	-7.05	27.900002	-48.750004	-	-	-	-	-	-	-	-	-
1531156467605	-	-	0.76161623	0.5604346	10.269844	-0.11871246	-0.11177013	-0.112950176	-7.05	27.900002	-48.750004	-	-	-	-	-	-	-	-	-
1531156467616	-	-	0.728086	0.41194338	10.370435	-0.10379876	-0.15384808	-0.11721123	-9.75	30.000002	-47.550003	-	-	-	-	-	-	-	-	-
1531156467626	-	-	0.57959473	0.28261232	10.418335	-0.09154822	-0.16876177	-0.09271015	-9.75	30.000002	-47.550003	-	-	-	-	-	-	-	-	-
1531156467636	-	-	0.5221143	0.30177248	10.490186	-0.06864503	-0.16023967	-0.060752217	-7.8	28.050001	-46.95	-	-	-	-	-	-	-	-	-
1531156467647	-	-	0.62749517	0.34488282	10.538086	-0.04574185	-0.12668383	-0.026131125	-7.8	28.050001	-46.95	-	-	-	-	-	-	-	-	-
1531156467656	-	-	0.732876	0.4742139	10.461446	-0.035089202	-0.11549856	-0.014413214	-7.5000005	29.1	-48.15	-	-	-	-	-	-	-	-	-
1531156467666	-	-	0.9484278	0.49337405	10.399176	-0.011653384	-0.112302765	-0.009619525	-7.5000005	29.1	-48.15	-	-	-	-	-	-	-	-	-
1531156467677	-	-	1.2070899	0.5460645	10.336905	0.0069887433	-0.11390066	-0.030392183	-7.65	29.7	-46.350002	-	-	-	-	-	-	-	-	-
1531156467687	-	-	1.3172607	0.4263135	10.284214	0.00858664	-0.1410649	-0.048501678	-7.65	29.7	-46.350002	-	-	-	-	-	-	-	-	-
1531156467697	-	-	1.4992822	0.31135255	10.413546	0.0043255826	-0.20018709	-0.074068025	-7.65	28.650002	-48.45	-	-	-	-	-	-	-	-	-
1531156467708	-	-	1.5376027	0.30177248	10.605147	0.01338033	-0.24386293	-0.09963437	-7.65	28.650002	-48.45	-	-	-	-	-	-	-	-	-
1531156467718	-	-	1.6765138	0.32093263	11.112891	0.07836146	-0.29393038	-0.14331022	-8.400001	27.900002	-47.100002	-	-	-	-	-	-	-	-	-
1531156467729	-	-	1.695674	0.4263135	11.127261	0.11617835	-0.31949672	-0.15609339	-7.8	28.800001	-47.4	-	-	-	-	-	-	-	-	-
1531156467740	-	-	1.331631	0.29698244	10.859019	0.18275739	-0.28540826	-0.19870397	-7.8	28.800001	-47.4	-	-	-	-	-	-	-	-	-
1531156467750	-	-	1.22625	0.25387207	10.657837	0.18542054	-0.26410297	-0.19497554	-9.75	28.2	-45.9	-	-	-	-	-	-	-	-	-
1531156467759	-	-	0.6514453	0.10538086	10.624307	0.15292998	-0.21083972	-0.1411797	-9.75	28.2	-45.9	-	-	-	-	-	-	-	-	-
1531156467769	-	-	0.5748047	0.12933107	10.95961	0.15452787	-0.18207759	-0.09057962	-8.25	28.800001	-46.2	-	-	-	-	-	-	-	-	-
1531156467780	-	-	0.97237796	0.2921924	10.643467	0.2243027	-0.13360806	-0.033055343	-8.25	28.800001	-46.2	-	-	-	-	-	-	-	-	-
1531156467790	-	-	1.22625	0.3879932	10.375225	0.23602061	-0.09845433	-0.043175355	-8.55	28.050001	-46.95	-	-	-	-	-	-	-	-	-
1531156467800	-	-	1.0873389	0.5125342	9.80521	0.16198473	0.050682697	-0.10442806	-8.55	28.050001	-46.95	-	-	-	-	-	-	-	-	-
1531156467811	-	-	0.732876	0.5748047	9.72378	0.11671098	0.14602387	-0.12573336	-9.0	27.6	-46.800003	-	-	-	-	-	-	-	-	-
1531156467821	-	-	0.45026368	0.43110353	9.699829	0.08954674	0.21739659	-0.11348281	-9.0	27.6	-46.800003	-	-	-	-	-	-	-	-	-
1531156467831	-	-	0.31135255	0.42152345	9.666299	0.10659097	0.20834184	-0.10229753	-6.7500005	28.35	-47.7	-	-	-	-	-	-	-	-	-
1531156467842	-	-	0.09580079	0.4742139	9.513018	0.14920156	0.112468034	-0.07726382	-6.7500005	28.35	-47.7	-	-	-	-	-	-	-	-	-
1531156467853	-	-	0.1820215	0.39278322	9.321417	0.17370264	0.023518454	-0.054893263	-8.400001	26.550001	-46.350002	-	-	-	-	-	-	-	-	-
1531156467863	-	-	0.40715334	0.20118165	9.239985	0.16198473	-0.13147752	-0.01814164	-8.400001	26.550001	-46.350002	-	-	-	-	-	-	-	-	-
1531156467873	-	-	0.7664063	0.12933107	9.163345	0.11458045	-0.22042711	-0.009619525	-7.8	27.000002	-47.7	-	-	-	-	-	-	-	-	-
1531156467883	-	-	1.1112891	0.1341211	9.3309965	0.06131723	-0.2795493	-0.02985955	-7.8	27.000002	-47.7	-	-	-	-	-	-	-	-	-
1531156467894	-	-	1.6190332	0.17244141	9.474698	-0.0025986366	-0.3029851	-0.06980696	-9.6	27.000002	-47.4	-	-	-	-	-	-	-	-	-
1531156467904	-	-	1.7866846	0.009580079	9.79563	-0.119777724	-0.29659352	-0.18006185	-9.6	27.000002	-47.4	-	-	-	-	-	-	-	-	-
1531156467915	-	-	1.7387843	-0.21076173	10.140513	-0.23109786	-0.22255763	-0.29297987	-8.400001	27.6	-48.45	-	-	-	-	-	-	-	-	-
1531156467925	-	-	1.4705421	-0.32572266	10.801538	-0.30193797	-0.17089231	-0.34411255	-8.400001	27.6	-48.45	-	-	-	-	-	-	-	-	-
1531156467936	-	-	1.1256592	-0.3879932	11.452984	-0.30886218	-0.09685643	-0.38405997	-7.2000003	27.750002	-47.4	-	-	-	-	-	-	-	-	-
1531156467946	-	-	0.6610254	-0.46942386	11.955938	-0.2252389	0.0112679135	-0.38991892	-7.2000003	27.750002	-47.4	-	-	-	-	-	-	-	-	-
1531156467955	-	-	0.21076173	-0.8143067	12.013418	-0.08675453	0.10927224	-0.31268725	-8.55	26.7	-48.600002	-	-	-	-	-	-	-	-	-
1531156467966	-	-	0.0047900393	-0.8813672	11.706856	0.08262252	0.22059238	-0.17899658	-8.55	26.7	-48.600002	-	-	-	-	-	-	-	-	-
1531156467976	-	-	0.009580079	-0.6993457	10.835069	0.2243027	0.28450823	-0.04903431	-8.700001	27.150002	-46.800003	-	-	-	-	-	-	-	-	-
1531156467986	-	-	0.34967285	-0.37362307	9.80521	0.27170694	0.2658661	0.035654217	-8.700001	27.150002	-46.800003	-	-	-	-	-	-	-	-	-
1531156467997	-	-	0.7807764	-0.047900394	9.086704	0.24187957	0.21473342	0.08199322	-10.950001	27.000002	-46.5	-	-	-	-	-	-	-	-	-
1531156468007	-	-	1.1927198	-0.019160157	8.8951025	0.19713846	0.1763839	0.08465638	-10.950001	27.000002	-46.5	-	-	-	-	-	-	-	-	-
1531156468018	-	-	1.456172	0.11496094	8.851993	0.119906776	0.123653315	0.032991055	-7.8	28.800001	-47.4	-	-	-	-	-	-	-	-	-
1531156468027	-	-	1.4992822	0.119750984	8.919053	0.06451302	0.09169538	-0.013347951	-7.8	28.800001	-47.4	-	-	-	-	-	-	-	-	-
1531156468037	-	-	1.336421	0.13891114	9.072334	-0.006327062	0.07358588	-0.06394801	-7.9500003	27.150002	-46.350002	-	-	-	-	-	-	-	-	-
1531156468048	-	-	1.341211	0.10538086	9.187295	-0.050535537	0.077846944	-0.08791646	-7.9500003	27.150002	-46.350002	-	-	-	-	-	-	-	-	-
1531156468058	-	-	1.0106983	0.09101075	9.383687	-0.1192451	0.11033751	-0.088981725	-8.400001	27.6	-47.100002	-	-	-	-	-	-	-	-	-
1531156468068	-	-	0.85741705	0.09580079	9.474698	-0.14960513	0.14975229	-0.074068025	-9.3	27.45	-45.300003	-	-	-	-	-	-	-	-	-
1531156468079	-	-	0.6945557	0.09101075	10.020762	-0.15972513	0.18650392	-0.025598492	-9.3	27.45	-45.300003	-	-	-	-	-	-	-	-	-
1531156468088	-	-	0.7424561	0.086220704	10.188414	-0.13469142	0.19822183	-0.010684789	-8.700001	27.6	-45.9	-	-	-	-	-	-	-	-	-
1531156468098	-	-	0.7376661	0.086220704	10.2315235	-0.034023937	0.21792921	0.03938264	-8.700001	27.6	-45.9	-	-	-	-	-	-	-	-	-
1531156468108	-	-	0.81909674	0.20118165	10.265054	0.031489827	0.20993973	0.05269845	-7.5000005	27.750002	-46.95	-	-	-	-	-	-	-	-	-
1531156468119	-	-	0.8382569	0.25866213	9.64714	0.11511309	0.15720914	0.07986269	-7.5000005	27.750002	-46.95	-	-	-	-	-	-	-	-	-
1531156468130	-	-	0.8286768	0.23950197	9.359736	0.12949416	0.14069754	0.085189015	-7.5000005	26.7	-46.5	-	-	-	-	-	-	-	-	-
1531156468140	-	-	0.86220706	0.33530274	9.158555	0.11138466	0.0970217	0.10329851	-7.5000005	26.7	-46.5	-	-	-	-	-	-	-	-	-
1531156468151	-	-	1.0298585	0.37362307	9.077125	0.08262252	0.09222801	0.10329851	-8.400001	29.250002	-48.0	-	-	-	-	-	-	-	-	-
1531156468160	-	-	1.0106983	0.52690434	9.158555	0.05865407	0.116729096	0.09477639	-8.400001	29.250002	-48.0	-	-	-	-	-	-	-	-	-
1531156468170	-	-	0.9580079	0.45984375	9.244776	0.03734878	0.13270806	0.09957008	-7.5000005	28.050001	-46.95	-	-	-	-	-	-	-	-	-
1531156468181	-	-	0.8909473	0.4263135	9.287886	0.03788141	0.1449586	0.10542904	-7.5000005	28.050001	-46.95	-	-	-	-	-	-	-	-	-
1531156468191	-	-	0.9196875	0.43589357	9.311836	0.035750885	0.1348386	0.12140801	-8.55	29.1	-46.5	-	-	-	-	-	-	-	-	-
1531156468201	-	-	0.9627979	0.44547364	9.168135	0.040544573	0.085836425	0.1363217	-8.55	29.1	-46.5	-	-	-	-	-	-	-	-	-
1531156468212	-	-	0.9580079	0.52690434	9.211246	0.03522426	0.06771851	0.12938072	-6.7500005	27.750002	-48.15	-	-	-	-	-	-	-	-	-
1531156468222	-	-	1.0777588	0.53169435	9.297466	0.029897936	0.03256479	0.14163126	-6.7500005	27.750002	-48.15	-	-	-	-	-	-	-	-	-
1531156468233	-	-	1.1927198	0.52690434	9.206455	0.0075273826	0.02404267	0.1357723	-6.6000004	27.6	-47.550003	-	-	-	-	-	-	-	-	-
1531156468244	-	-	1.1304493	0.613125	9.359736	-0.02176739	0.01924898	0.12671755	-6.6000004	27.6	-47.550003	-	-	-	-	-	-	-	-	-
1531156468254	-	-	1.1400293	0.5891748	9.422008	-0.056921117	0.012324762	0.119793326	-7.8	28.050001	-47.4	-	-	-	-	-	-	-	-	-
1531156468264	-	-	1.1639795	0.5939649	9.68067	-0.07236745	0.008063704	0.12192386	-7.8	28.050001	-47.4	-	-	-	-	-	-	-	-	-
1531156468274	-	-	1.2070899	0.6514453	9.848321	-0.07343272	0.01658582	0.11340174	-8.25	27.750002	-46.95	-	-	-	-	-	-	-	-	-
1531156468284	-	-	1.1735597	0.68976563	9.963282	-0.06544323	0.041086905	0.11073858	-8.25	27.750002	-46.95	-	-	-	-	-	-	-	-	-
1531156468295	-	-	1.1304493	0.6610254	9.891431	-0.06011691	0.06132693	0.104347	-8.400001	28.2	-46.800003	-	-	-	-	-	-	-	-	-
1531156468306	-	-	1.0442286	0.6322852	9.881851	-0.051594794	0.092752226	0.10221647	-8.400001	28.2	-46.800003	-	-	-	-	-	-	-	-	-
1531156468315	-	-	0.9436377	0.68976563	9.872271	-0.05798638	0.090621695	0.12511966	-8.85	28.050001	-46.5	-	-	-	-	-	-	-	-	-
1531156468325	-	-	0.9915381	0.64186525	9.81	-0.04307268	0.08795854	0.13843547	-8.85	28.050001	-46.5	-	-	-	-	-	-	-	-	-
1531156468336	-	-	1.096919	0.76161623	9.85311	-0.0334853	0.06452272	0.14482705	-7.9500003	26.85	-47.100002	-	-	-	-	-	-	-	-	-
1531156468346	-	-	1.1352394	0.7711963	9.671089	-0.032952666	0.052272182	0.14269653	-7.9500003	26.85	-47.100002	-	-	-	-	-	-	-	-	-
1531156468355	-	-	1.0490186	0.8813672	9.6615095	-0.034017928	0.05387008	0.12831545	-7.9500003	26.250002	-47.550003	-	-	-	-	-	-	-	-	-
1531156468365	-	-	0.9196875	0.8430469	9.690249	-0.04520321	0.062392194	0.12139123	-7.9500003	26.250002	-47.550003	-	-	-	-	-	-	-	-	-
1531156468376	-	-	0.81909674	0.852627	9.656719	-0.042540044	0.06452272	0.13683757	-6.7500005	29.400002	-46.5	-	-	-	-	-	-	-	-	-
1531156468385	-	-	0.8430469	0.8286768	9.618399	-0.048931636	0.059196398	0.14535968	-6.7500005	29.400002	-46.5	-	-	-	-	-	-	-	-	-
1531156468395	-	-	0.8382569	0.8334668	9.704619	-0.036681093	0.052804813	0.14855547	-7.9500003	28.2	-46.350002	-	-	-	-	-	-	-	-	-
1531156468406	-	-	0.79035646	0.8765772	9.829161	-0.041474782	0.038423743	0.1538818	-7.9500003	28.2	-46.350002	-	-	-	-	-	-	-	-	-
1531156468416	-	-	0.7376661	0.9053174	9.7812605	-0.027093712	0.022444773	0.16346918	-8.55	28.35	-46.95	-	-	-	-	-	-	-	-	-
1531156468426	-	-	0.7951465	0.93405765	9.77647	-0.021234758	0.010726865	0.17785025	-8.55	28.35	-46.95	-	-	-	-	-	-	-	-	-
1531156468436	-	-	0.9148975	0.9915381	9.671089	-0.030289507	0.006998439	0.18051341	-7.9500003	28.650002	-48.0	-	-	-	-	-	-	-	-	-
1531156468446	-	-	0.97237796	0.9580079	9.604029	-0.041474782	0.011259496	0.17944814	-7.2000003	28.050001	-48.600002	-	-	-	-	-	-	-	-	-
1531156468457	-	-	0.90052736	1.0538087	9.857901	-0.07929167	0.011259496	0.17092603	-7.2000003	28.050001	-48.600002	-	-	-	-	-	-	-	-	-
1531156468467	-	-	0.847837	0.9532178	10.0063925	-0.07609588	0.004335278	0.17039339	-8.55	27.000002	-48.600002	-	-	-	-	-	-	-	-	-
1531156468478	-	-	0.9196875	0.87178713	10.317744	-0.06757376	-0.0025889408	0.17678499	-8.55	27.000002	-48.600002	-	-	-	-	-	-	-	-	-
1531156468488	-	-	1.0202783	0.847837	10.308165	-0.05106216	0.006465807	0.17731762	-7.3500004	28.650002	-48.0	-	-	-	-	-	-	-	-	-
1531156468498	-	-	0.9963282	0.8861573	10.384805	-0.028691608	0.0096616	0.17092603	-7.3500004	28.650002	-48.0	-	-	-	-	-	-	-	-	-
1531156468509	-	-	0.90052736	0.8382569	10.346485	-0.0068536876	0.013390025	0.15601233	-7.5000005	29.1	-48.15	-	-	-	-	-	-	-	-	-
1531156468518	-	-	0.92926764	0.8430469	10.116563	0.005929486	0.034162685	0.15654495	-7.5000005	29.1	-48.15	-	-	-	-	-	-	-	-	-
1531156468528	-	-	0.8430469	0.8765772	10.059082	0.011788441	0.043750066	0.1522839	-7.8	29.400002	-47.4	-	-	-	-	-	-	-	-	-
1531156468539	-	-	0.728086	0.8765772	10.039923	0.008592647	0.04055427	0.16773024	-7.8	29.400002	-47.4	-	-	-	-	-	-	-	-	-
1531156468549	-	-	0.71371585	0.8813672	10.183623	0.0027336925	0.037358478	0.17891552	-8.400001	28.650002	-47.100002	-	-	-	-	-	-	-	-	-
1531156468560	-	-	0.7424561	0.8430469	10.054293	0.004331589	0.004335278	0.19649237	-8.400001	28.650002	-47.100002	-	-	-	-	-	-	-	-	-
1531156468570	-	-	0.8669971	0.8430469	10.221944	-0.0169737	-0.026024759	0.18903552	-8.400001	27.900002	-48.0	-	-	-	-	-	-	-	-	-
1531156468580	-	-	1.1591895	0.6706055	10.403965	-0.040942147	-0.05798269	0.17305656	-8.400001	27.900002	-48.0	-	-	-	-	-	-	-	-	-
1531156468590	-	-	1.2789404	0.6227051	10.619517	-0.036681093	-0.061711118	0.1570776	-7.8	28.050001	-46.5	-	-	-	-	-	-	-	-	-
1531156468601	-	-	1.2693604	0.6610254	10.653048	-0.029224241	-0.051591106	0.11819543	-7.8	28.050001	-46.5	-	-	-	-	-	-	-	-	-
1531156468611	-	-	1.0729688	0.60354495	10.710527	-0.042540044	-0.03401424	0.06546484	-8.700001	27.150002	-46.800003	-	-	-	-	-	-	-	-	-
1531156468622	-	-	0.8334668	0.53169435	10.830278	-0.042540044	-0.029753184	0.061203785	-8.700001	27.150002	-46.800003	-	-	-	-	-	-	-	-	-
1531156468632	-	-	0.6179151	0.37362307	10.95482	-0.023365287	-0.024426863	0.07665012	-8.85	28.35	-47.7	-	-	-	-	-	-	-	-	-
1531156468643	-	-	0.46463382	0.34488282	10.98356	0.01658213	-0.04093846	0.10381436	-8.85	28.35	-47.7	-	-	-	-	-	-	-	-	-
1531156468653	-	-	0.4981641	0.3161426	11.06978	0.07623694	-0.09579958	0.13364178	-9.6	28.800001	-47.7	-	-	-	-	-	-	-	-	-
1531156468664	-	-	0.613125	0.27303225	11.045831	0.13109806	-0.16291124	0.15601233	-9.6	28.800001	-47.7	-	-	-	-	-	-	-	-	-
1531156468674	-	-	0.79035646	0.1580713	10.868599	0.173176	-0.22309868	0.1522839	-9.3	28.35	-47.7	-	-	-	-	-	-	-	-	-
1531156468684	-	-	1.0154883	0.20597169	10.768008	0.18329602	-0.2763619	0.15175126	-9.3	28.35	-47.7	-	-	-	-	-	-	-	-	-
1531156468695	-	-	1.1687696	0.23950197	10.633887	0.1779697	-0.26357874	0.10914069	-8.85	26.7	-47.4	-	-	-	-	-	-	-	-	-
1531156468705	-	-	1.1735597	0.21555176	10.509346	0.1465444	-0.24014291	0.07345433	-8.85	26.7	-47.4	-	-	-	-	-	-	-	-	-
1531156468715	-	-	1.1735597	0.06706055	10.4566555	0.08475778	-0.12828836	0.03670627	-8.25	28.800001	-47.4	-	-	-	-	-	-	-	-	-
1531156468726	-	-	1.1496094	0.033530276	10.480606	0.059724063	-0.04040404	0.018596776	-8.25	28.800001	-47.4	-	-	-	-	-	-	-	-	-
1531156468735	-	-	0.9053174	-0.023950197	10.447076	0.029896658	0.08689506	-0.029340124	-9.6	28.800001	-47.4	-	-	-	-	-	-	-	-	-
1531156468745	-	-	0.68976563	-0.05269043	10.399176	0.036820877	0.14761513	-0.017089583	-9.6	28.800001	-47.4	-	-	-	-	-	-	-	-	-
1531156468755	-	-	0.5891748	-0.081430666	10.226734	0.035222977	0.16146357	-0.010697996	-8.700001	27.900002	-46.800003	-	-	-	-	-	-	-	-	-
1531156468766	-	-	0.5221143	-0.086220704	10.035132	0.043212462	0.15720251	-0.005904306	-8.700001	27.900002	-46.800003	-	-	-	-	-	-	-	-	-
1531156468775	-	-	0.3161426	-0.13891114	9.972861	0.057593532	0.13270143	-4.5351684E-5	-9.900001	27.45	-47.4	-	-	-	-	-	-	-	-	-
1531156468785	-	-	0.22513184	-0.1580713	10.035132	0.074105136	0.1023414	0.020194674	-9.900001	27.45	-47.4	-	-	-	-	-	-	-	-	-
1531156468796	-	-	0.1820215	-0.15328126	9.83874	0.117780976	0.06878557	0.048424184	-9.75	26.550001	-46.800003	-	-	-	-	-	-	-	-	-
1531156468806	-	-	0.19160157	-0.119750984	9.704619	0.13429257	0.054404497	0.0537505	-10.200001	29.85	-48.15	-	-	-	-	-	-	-	-	-
1531156468816	-	-	0.100590825	-0.22992188	9.441168	0.13269468	0.034697104	0.07558842	-10.200001	29.85	-48.15	-	-	-	-	-	-	-	-	-
1531156468826	-	-	0.09580079	-0.19160157	9.455538	0.100736745	0.039490793	0.09369792	-9.450001	27.150002	-47.100002	-	-	-	-	-	-	-	-	-
1531156468837	-	-	0.12454102	-0.23950197	9.479487	0.06664828	0.04534975	0.13204744	-9.450001	27.150002	-47.100002	-	-	-	-	-	-	-	-	-
1531156468847	-	-	0.12933107	-0.25866213	9.503438	0.057593532	0.037892897	0.14270009	-9.3	27.750002	-47.4	-	-	-	-	-	-	-	-	-
1531156468858	-	-	0.16765137	-0.26345217	9.704619	0.0405493	-0.013772427	0.15921168	-9.3	27.750002	-47.4	-	-	-	-	-	-	-	-	-
1531156468867	-	-	0.22513184	-0.2682422	9.7621	0.045342993	-0.036142983	0.17359275	-10.05	27.150002	-47.550003	-	-	-	-	-	-	-	-	-
1531156468877	-	-	0.29698244	-0.25866213	9.996812	0.039484035	-0.088873565	0.18371277	-10.05	27.150002	-47.550003	-	-	-	-	-	-	-	-	-
1531156468888	-	-	0.488584	-0.26345217	10.044712	0.05386511	-0.100058846	0.19223487	-9.6	28.050001	-46.2	-	-	-	-	-	-	-	-	-
1531156468898	-	-	0.5364844	-0.1820215	10.083033	0.07250724	-0.09633042	0.18850645	-9.6	28.050001	-46.2	-	-	-	-	-	-	-	-	-
1531156468908	-	-	0.64186525	-0.244292	9.958491	0.0751704	-0.073959865	0.1826475	-9.3	28.050001	-47.4	-	-	-	-	-	-	-	-	-
1531156468918	-	-	0.7711963	-0.11496094	9.72378	0.041614566	-0.024957703	0.15335272	-9.3	28.050001	-47.4	-	-	-	-	-	-	-	-	-
1531156468929	-	-	0.82388675	-0.17723145	9.637559	-9.960111E-4	0.010196024	0.12885165	-9.75	27.6	-47.100002	-	-	-	-	-	-	-	-	-
1531156468939	-	-	0.732876	-0.07664063	9.75252	-0.059052926	0.029903417	0.09529582	-9.75	27.6	-47.100002	-	-	-	-	-	-	-	-	-
1531156468949	-	-	0.7568262	-0.09580079	9.867481	-0.071303464	0.037892897	0.09476318	-9.0	28.95	-46.800003	-	-	-	-	-	-	-	-	-
1531156468960	-	-	0.8047266	-0.1820215	10.130933	-0.06917293	0.058665555	0.06972947	-9.0	28.95	-46.800003	-	-	-	-	-	-	-	-	-
1531156468971	-	-	0.732876	-0.10538086	10.092612	-0.039345533	0.08636244	0.04895681	-10.200001	28.800001	-46.95	-	-	-	-	-	-	-	-	-
1531156468981	-	-	0.60354495	0.019160157	9.896221	-0.018572874	0.11672247	0.049489446	-10.200001	28.800001	-46.95	-	-	-	-	-	-	-	-	-
1531156468991	-	-	0.51732427	0.0047900393	9.718989	-0.008985494	0.14441934	0.05481577	-10.5	27.6	-49.95	-	-	-	-	-	-	-	-	-
1531156469002	-	-	0.50774413	0.07185059	9.604029	-0.0036591722	0.18223622	0.06600104	-10.5	27.6	-49.95	-	-	-	-	-	-	-	-	-
1531156469012	-	-	0.4406836	0.1341211	9.378897	6.0188555E-4	0.17744254	0.06759894	-10.650001	29.1	-48.600002	-	-	-	-	-	-	-	-	-
1531156469022	-	-	0.34967285	0.20597169	9.278306	0.0053955754	0.15773514	0.0734579	-10.650001	29.1	-48.600002	-	-	-	-	-	-	-	-	-
1531156469033	-	-	0.45984375	0.28261232	9.101074	-0.006854966	0.12311406	0.08251264	-9.900001	29.1	-47.4	-	-	-	-	-	-	-	-	-
1531156469043	-	-	0.6706055	0.28740236	9.086704	-0.02017077	0.106069826	0.07505579	-9.900001	29.1	-47.4	-	-	-	-	-	-	-	-	-
1531156469054	-	-	0.6706055	0.36883304	9.244776	-0.02017077	0.069318205	0.062272616	-9.6	29.400002	-48.600002	-	-	-	-	-	-	-	-	-
1531156469064	-	-	0.76161623	0.38320315	9.359736	-0.024431828	0.058665555	0.047358915	-9.6	29.400002	-48.600002	-	-	-	-	-	-	-	-	-
1531156469074	-	-	0.6514453	0.35925296	9.287886	-0.022833932	0.037360266	0.022325201	-9.900001	29.85	-50.250004	-	-	-	-	-	-	-	-	-
1531156469085	-	-	0.56522465	0.37362307	9.350157	-0.035084475	0.03576237	0.026053628	-9.900001	29.85	-50.250004	-	-	-	-	-	-	-	-	-
1531156469095	-	-	0.6179151	0.38320315	9.398057	-0.053726602	0.038958162	0.044163123	-8.55	29.400002	-47.7	-	-	-	-	-	-	-	-	-
1531156469105	-	-	0.74724615	0.364043	9.359736	-0.06065082	0.046947647	0.026053628	-9.900001	30.150002	-47.4	-	-	-	-	-	-	-	-	-
1531156469115	-	-	0.7376661	0.45026368	9.522598	-0.06597714	0.02830552	0.012737822	-9.900001	30.150002	-47.4	-	-	-	-	-	-	-	-	-
1531156469126	-	-	0.78556645	0.488584	9.517808	-0.08142348	0.03363184	0.0047483384	-8.700001	29.250002	-49.65	-	-	-	-	-	-	-	-	-
1531156469136	-	-	0.7568262	0.47900394	9.637559	-0.08302137	0.03150131	0.0058136024	-8.700001	29.250002	-49.65	-	-	-	-	-	-	-	-	-
1531156469147	-	-	0.8095166	0.5364844	9.72378	-0.08461927	0.02564236	-0.009632732	-9.900001	29.1	-48.15	-	-	-	-	-	-	-	-	-
1531156469157	-	-	0.8430469	0.60833496	9.623189	-0.08728243	0.03096868	-0.02135064	-9.900001	29.1	-48.15	-	-	-	-	-	-	-	-	-
1531156469167	-	-	0.9436377	0.6706055	9.580078	-0.08994559	0.04055606	-0.036796972	-8.55	30.900002	-46.5	-	-	-	-	-	-	-	-	-
1531156469177	-	-	0.96758795	0.7424561	9.580078	-0.11284877	0.0528066	-0.05970016	-8.55	30.900002	-46.5	-	-	-	-	-	-	-	-	-
1531156469188	-	-	1.0154883	0.6322852	9.536968	-0.13095827	0.0709161	-0.08153808	-9.450001	28.2	-46.800003	-	-	-	-	-	-	-	-	-
1531156469198	-	-	0.8430469	0.6849756	9.848321	-0.14427409	0.07304663	-0.10976759	-9.450001	28.2	-46.800003	-	-	-	-	-	-	-	-	-
1531156469209	-	-	0.6849756	0.728086	9.929751	-0.13948038	0.06558978	-0.11136549	-9.3	28.050001	-49.050003	-	-	-	-	-	-	-	-	-
1531156469218	-	-	0.613125	0.64186525	9.963282	-0.10592073	0.054931756	-0.10871304	-9.3	28.050001	-49.050003	-	-	-	-	-	-	-	-	-
1531156469228	-	-	0.64186525	0.6514453	9.843531	-0.06544068	0.023506455	-0.1081804	-9.900001	29.85	-48.600002	-	-	-	-	-	-	-	-	-
1531156469238	-	-	0.6227051	0.7185059	9.6758795	-0.048396442	-0.0036577869	-0.10285408	-9.900001	29.85	-48.600002	-	-	-	-	-	-	-	-	-
1531156469249	-	-	0.6706055	0.68976563	9.560919	-0.06384278	-0.03774625	-0.10871304	-9.75	29.250002	-47.100002	-	-	-	-	-	-	-	-	-
1531156469259	-	-	0.728086	0.8143067	9.469908	-0.09473545	-0.05905154	-0.12096357	-9.75	29.250002	-47.100002	-	-	-	-	-	-	-	-	-
1531156469270	-	-	0.6562354	0.7568262	9.580078	-0.1203018	-0.05212732	-0.12682253	-10.05	30.6	-48.750004	-	-	-	-	-	-	-	-	-
1531156469280	-	-	0.62749517	0.78556645	9.7621	-0.14054182	-0.030289399	-0.15238887	-10.05	30.6	-48.750004	-	-	-	-	-	-	-	-	-
1531156469291	-	-	0.4023633	0.6610254	9.968072	-0.1400092	-0.02070202	-0.16144362	-9.450001	29.7	-48.45	-	-	-	-	-	-	-	-	-
1531156469301	-	-	0.28740236	0.6562354	10.092612	-0.124030225	-0.019636754	-0.14759518	-9.450001	29.7	-48.45	-	-	-	-	-	-	-	-	-
1531156469311	-	-	0.16765137	0.7232959	10.130933	-0.09686598	-0.047866262	-0.13374674	-8.700001	30.000002	-49.65	-	-	-	-	-	-	-	-	-
1531156469321	-	-	0.11496094	0.78556645	10.068663	-0.060646985	-0.0633126	-0.11244146	-8.700001	30.000002	-49.65	-	-	-	-	-	-	-	-	-
1531156469332	-	-	0.23950197	0.71371585	9.968072	-0.042537488	-0.11338002	-0.085277215	-8.85	29.400002	-49.050003	-	-	-	-	-	-	-	-	-
1531156469342	-	-	0.27303225	0.78556645	9.848321	-0.034548007	-0.14427269	-0.08261406	-8.85	29.400002	-49.050003	-	-	-	-	-	-	-	-	-
1531156469352	-	-	0.3065625	0.7664063	9.963282	-0.041472226	-0.16557798	-0.08900564	-10.5	29.7	-49.65	-	-	-	-	-	-	-	-	-
1531156469362	-	-	0.4023633	0.6610254	10.025552	-0.04466802	-0.18208958	-0.09539723	-10.5	29.7	-49.65	-	-	-	-	-	-	-	-	-
1531156469373	-	-	0.41194338	0.6610254	9.934542	-0.036678534	-0.16824114	-0.089538276	-9.75	29.250002	-47.100002	-	-	-	-	-	-	-	-	-
1531156469383	-	-	0.43110353	0.6610254	9.905801	-0.043070123	-0.16504535	-0.09965829	-9.75	29.250002	-47.100002	-	-	-	-	-	-	-	-	-
1531156469393	-	-	0.50774413	0.6466553	9.891431	-0.048396442	-0.14746849	-0.09113617	-9.75	29.7	-48.0	-	-	-	-	-	-	-	-	-
1531156469404	-	-	0.45984375	0.60354495	9.77647	-0.056918558	-0.13362005	-0.10604987	-9.75	29.7	-48.0	-	-	-	-	-	-	-	-	-
1531156469414	-	-	0.3879932	0.5221143	9.843531	-0.057451192	-0.13894637	-0.08794038	-9.6	29.85	-49.350002	-	-	-	-	-	-	-	-	-
1531156469425	-	-	0.41194338	0.60833496	9.934542	-0.057451192	-0.1543927	-0.086342484	-10.5	28.95	-47.550003	-	-	-	-	-	-	-	-	-
1531156469435	-	-	0.5412744	0.5460645	9.977652	-0.036678534	-0.17676325	-0.083146684	-10.5	28.95	-47.550003	-	-	-	-	-	-	-	-	-
1531156469446	-	-	0.6514453	0.5604346	9.877061	-0.04466802	-0.19274223	-0.07782037	-9.75	29.7	-49.2	-	-	-	-	-	-	-	-	-
1531156469457	-	-	0.7568262	0.364043	9.896221	-0.06863647	-0.25133178	-0.08101616	-9.75	29.7	-49.2	-	-	-	-	-	-	-	-	-
1531156469467	-	-	0.71371585	0.17723145	9.944121	-0.124030225	-0.2912792	-0.07622247	-10.200001	29.1	-47.7	-	-	-	-	-	-	-	-	-
1531156469477	-	-	0.74724615	0.014370117	10.485396	-0.18155451	-0.324835	-0.05438455	-10.200001	29.1	-47.7	-	-	-	-	-	-	-	-	-
1531156469487	-	-	0.81909674	0.07185059	10.825489	-0.20179453	-0.32909608	-0.038938213	-10.8	30.300001	-48.0	-	-	-	-	-	-	-	-	-
1531156469498	-	-	1.2022998	-0.014370117	11.218272	-0.18581556	-0.3216392	-0.034677155	-10.8	30.300001	-48.0	-	-	-	-	-	-	-	-	-
1531156469508	-	-	1.3172607	-0.086220704	11.280542	-0.17942397	-0.3083234	-0.06929825	-10.8	30.6	-48.0	-	-	-	-	-	-	-	-	-
1531156469519	-	-	1.2693604	-0.13891114	11.347603	-0.17409766	-0.28542024	-0.09273407	-10.8	30.6	-48.0	-	-	-	-	-	-	-	-	-
1531156469529	-	-	1.1783496	-0.23950197	11.486514	-0.15279236	-0.25079915	-0.09166881	-10.950001	30.150002	-47.7	-	-	-	-	-	-	-	-	-
1531156469539	-	-	0.97237796	-0.27303225	11.309282	-0.095268086	-0.20179698	-0.08367932	-10.950001	30.150002	-47.7	-	-	-	-	-	-	-	-	-
1531156469550	-	-	0.87178713	-0.20118165	11.02667	-0.041472226	-0.16451272	-0.06663509	-11.25	29.85	-47.4	-	-	-	-	-	-	-	-	-
1531156469560	-	-	0.74724615	-0.20118165	10.557246	0.020845743	-0.1229674	-0.022959245	-11.25	29.85	-47.4	-	-	-	-	-	-	-	-	-
1531156469571	-	-	0.82388675	-0.11496094	10.212363	0.040020507	-0.09314	-0.005915014	-11.400001	30.300001	-46.350002	-	-	-	-	-	-	-	-	-
1531156469580	-	-	1.1639795	0.100590825	9.934542	0.0251068	-0.021767283	-0.014969762	-11.400001	30.300001	-46.350002	-	-	-	-	-	-	-	-	-
1531156469590	-	-	1.3172607	0.07664063	9.77168	-0.003122706	0.04854017	-0.037872948	-10.5	29.7	-48.0	-	-	-	-	-	-	-	-	-
1531156469601	-	-	1.3795313	-0.043110352	9.508228	-0.05212487	0.11884763	-0.07728773	-10.5	29.7	-48.0	-	-	-	-	-	-	-	-	-
1531156469610	-	-	1.3220508	-0.18681154	9.383687	-0.09793124	0.114053935	-0.123094104	-11.1	30.300001	-47.550003	-	-	-	-	-	-	-	-	-
1531156469620	-	-	1.3268409	-0.21555176	9.378897	-0.16344501	0.093281284	-0.15984572	-11.1	30.300001	-47.550003	-	-	-	-	-	-	-	-	-
1531156469630	-	-	1.3028907	-0.34488282	9.77168	-0.20179453	0.0506707	-0.19393419	-12.3	30.900002	-48.600002	-	-	-	-	-	-	-	-	-
1531156469641	-	-	1.3124708	-0.5604346	10.245894	-0.23215456	0.008592755	-0.23494686	-12.3	30.900002	-48.600002	-	-	-	-	-	-	-	-	-
1531156469650	-	-	1.2310401	-0.68018556	10.696157	-0.22203456	0.0037990643	-0.26530692	-12.150001	30.6	-46.800003	-	-	-	-	-	-	-	-	-
1531156469660	-	-	1.0442286	-0.9388477	11.00272	-0.18155451	0.047474906	-0.26637217	-12.150001	30.6	-46.800003	-	-	-	-	-	-	-	-	-
1531156469671	-	-	0.7807764	-0.90052736	11.103311	-0.12988918	0.11085814	-0.25571954	-11.700001	30.45	-47.4	-	-	-	-	-	-	-	-	-
1531156469680	-	-	0.6466553	-1.0346485	10.95961	-0.08141965	0.18755719	-0.19606471	-11.700001	30.45	-47.4	-	-	-	-	-	-	-	-	-
1531156469690	-	-	0.5604346	-1.0394385	10.696157	-0.021232203	0.26106045	-0.14652991	-11.25	30.45	-48.15	-	-	-	-	-	-	-	-	-
1531156469701	-	-	0.5939649	-0.90052736	10.432706	0.013921526	0.29248574	-0.09592986	-11.25	30.45	-48.15	-	-	-	-	-	-	-	-	-
1531156469711	-	-	0.75203615	-0.8095166	10.145303	0.05706691	0.30473325	-0.054390617	-9.75	30.6	-47.550003	-	-	-	-	-	-	-	-	-
1531156469721	-	-	0.847837	-0.63707525	9.72378	0.07730693	0.29940692	-0.053857982	-9.75	30.6	-47.550003	-	-	-	-	-	-	-	-	-
1531156469732	-	-	0.8047266	-0.5125342	9.388477	0.08795958	0.2807648	-0.048531663	-10.8	31.35	-47.100002	-	-	-	-	-	-	-	-	-
1531156469742	-	-	0.76161623	-0.45026368	9.239985	0.08263326	0.26851425	-0.04107481	-10.8	31.35	-47.100002	-	-	-	-	-	-	-	-	-
1531156469752	-	-	0.79993653	-0.39278322	9.091495	0.06878482	0.20779416	-0.017638993	-10.5	30.300001	-48.0	-	-	-	-	-	-	-	-	-
1531156469763	-	-	0.8813672	-0.31135255	9.053174	0.05706691	0.17317306	-0.009116875	-10.5	30.300001	-48.0	-	-	-	-	-	-	-	-	-
1531156469772	-	-	0.8909473	-0.244292	9.134604	0.032565825	0.13162775	-0.014443197	-10.200001	30.45	-45.75	-	-	-	-	-	-	-	-	-
1531156469782	-	-	0.9388477	-0.23471193	9.302257	0.018184757	0.11138773	-0.018704254	-10.200001	30.45	-45.75	-	-	-	-	-	-	-	-	-
1531156469792	-	-	1.0585986	-0.2682422	9.383687	0.004336318	0.082092956	-0.01497583	-9.3	30.900002	-48.15	-	-	-	-	-	-	-	-	-
1531156469803	-	-	1.0394385	-0.22513184	9.398057	-0.022295292	0.059722405	-0.018704254	-9.3	30.900002	-48.15	-	-	-	-	-	-	-	-	-
1531156469813	-	-	0.9915381	-0.23471193	9.77647	-0.063840605	0.06877715	-0.018704254	-9.900001	30.45	-48.600002	-	-	-	-	-	-	-	-	-
1531156469823	-	-	0.9915381	-0.21076173	9.992022	-0.063840605	0.08795191	-0.010182139	-9.900001	30.45	-48.600002	-	-	-	-	-	-	-	-	-
1531156469833	-	-	1.0585986	-0.19639161	10.2315235	-0.07023219	0.095941395	-0.010182139	-10.650001	30.900002	-47.7	-	-	-	-	-	-	-	-	-
1531156469843	-	-	0.9915381	-0.21076173	10.202784	-0.060112182	0.12097511	-0.016573727	-11.1	30.6	-49.2	-	-	-	-	-	-	-	-	-
1531156469853	-	-	0.7185059	-0.2921924	10.202784	-0.041470055	0.17477095	-0.0080516115	-11.1	30.6	-49.2	-	-	-	-	-	-	-	-	-
1531156469863	-	-	0.5604346	-0.22992188	10.145303	-0.022295292	0.18276045	0.031895805	-11.400001	31.050001	-47.550003	-	-	-	-	-	-	-	-	-
1531156469874	-	-	0.45026368	-0.2203418	9.934542	0.02138055	0.19927204	0.07876744	-11.400001	31.050001	-47.550003	-	-	-	-	-	-	-	-	-
1531156469884	-	-	0.5029541	-0.17723145	9.81	0.036826886	0.19554362	0.121910654	-9.6	30.150002	-48.15	-	-	-	-	-	-	-	-	-
1531156469894	-	-	0.5843848	-0.07664063	9.589659	0.07198061	0.16038989	0.15812963	-9.6	30.150002	-48.15	-	-	-	-	-	-	-	-	-
1531156469904	-	-	0.7089258	-0.028740235	9.407638	0.08795958	0.14121513	0.16878228	-10.200001	29.85	-48.15	-	-	-	-	-	-	-	-	-
1531156469914	-	-	0.9244776	0.07185059	9.369317	0.10180802	0.11405089	0.18422861	-10.200001	29.85	-48.15	-	-	-	-	-	-	-	-	-
1531156469925	-	-	1.1256592	0.14370118	9.287886	0.10766697	0.11405089	0.1874244	-8.85	30.150002	-49.350002	-	-	-	-	-	-	-	-	-
1531156469935	-	-	1.4082716	0.18681154	9.062755	0.09914485	0.097006656	0.1623907	-8.85	30.150002	-49.350002	-	-	-	-	-	-	-	-	-
1531156469944	-	-	1.4034815	0.25866213	8.976534	0.08689431	0.102865614	0.14161804	-10.200001	30.45	-50.250004	-	-	-	-	-	-	-	-	-
1531156469954	-	-	1.4226416	0.3305127	8.837623	0.035228986	0.12363827	0.07077796	-10.200001	30.45	-50.250004	-	-	-	-	-	-	-	-	-
1531156469964	-	-	1.4370118	0.37362307	8.784932	0.002205789	0.122040376	0.046809506	-9.6	30.900002	-49.800003	-	-	-	-	-	-	-	-	-
1531156469974	-	-	1.1591895	0.40715334	8.828042	-0.07609115	0.13642144	-0.001127392	-9.6	30.900002	-49.800003	-	-	-	-	-	-	-	-	-
1531156469985	-	-	0.9627979	0.36883304	9.038804	-0.109646976	0.14174776	-0.017638993	-10.200001	30.45	-49.050003	-	-	-	-	-	-	-	-	-
1531156469995	-	-	0.75203615	0.32572266	9.388477	-0.12296279	0.15293303	-0.0139105655	-10.200001	30.45	-49.050003	-	-	-	-	-	-	-	-	-
1531156470005	-	-	0.67539555	0.25387207	9.522598	-0.10432065	0.15453093	-0.0027252887	-11.400001	30.000002	-48.45	-	-	-	-	-	-	-	-	-
1531156470015	-	-	0.7089258	0.20597169	9.575289	-0.072895356	0.13482355	0.024971586	-11.400001	30.000002	-48.45	-	-	-	-	-	-	-	-	-
1531156470025	-	-	0.5508545	0.30177248	9.541759	-0.06437324	0.13109511	0.02337369	-9.75	30.000002	-50.850002	-	-	-	-	-	-	-	-	-
1531156470035	-	-	0.47900394	0.29698244	9.503438	-0.05744902	0.09860456	0.06758217	-9.75	30.000002	-50.850002	-	-	-	-	-	-	-	-	-
1531156470045	-	-	0.5125342	0.23950197	9.479487	-0.053720593	0.069309786	0.08249587	-10.200001	30.45	-49.800003	-	-	-	-	-	-	-	-	-
1531156470056	-	-	0.6849756	0.32093263	9.618399	-0.04360058	0.03788448	0.12350855	-10.200001	30.45	-49.800003	-	-	-	-	-	-	-	-	-
1531156470066	-	-	0.8430469	0.37362307	9.623189	-0.06277534	0.02030762	0.12137803	-8.700001	29.7	-50.4	-	-	-	-	-	-	-	-	-
1531156470076	-	-	0.8430469	0.34967285	9.881851	-0.07236272	0.012318136	0.11978012	-8.700001	29.7	-50.4	-	-	-	-	-	-	-	-	-
1531156470087	-	-	0.847837	0.37362307	9.939331	-0.07396062	6.002266E-4	0.11072538	-9.75	31.650002	-50.850002	-	-	-	-	-	-	-	-	-
1531156470097	-	-	0.7711963	0.27303225	10.207574	-0.071830094	-0.011650315	0.117116965	-9.75	31.650002	-50.850002	-	-	-	-	-	-	-	-	-
1531156470107	-	-	0.8430469	0.34009278	10.341695	-0.059579547	-0.0345535	0.13362856	-9.6	31.500002	-48.15	-	-	-	-	-	-	-	-	-
1531156470117	-	-	0.9627979	0.2778223	10.451866	-0.059046917	-0.033488236	0.13735698	-9.6	31.500002	-48.15	-	-	-	-	-	-	-	-	-
1531156470127	-	-	0.9532178	0.35925296	10.585987	-0.060112182	-0.024433488	0.14481384	-10.200001	30.900002	-49.050003	-	-	-	-	-	-	-	-	-
1531156470138	-	-	0.86220706	0.29698244	10.705738	-0.053187963	-0.013248211	0.1506728	-10.200001	30.900002	-49.050003	-	-	-	-	-	-	-	-	-
1531156470147	-	-	0.8909473	0.33530274	10.734478	-0.04839427	-0.005258728	0.1623907	-9.3	30.45	-49.800003	-	-	-	-	-	-	-	-	-
1531156470157	-	-	1.0106983	0.36883304	10.609937	-0.0505248	0.022438148	0.16505386	-9.3	30.45	-49.800003	-	-	-	-	-	-	-	-	-
1531156470167	-	-	0.97237796	0.36883304	10.801538	-0.046796374	0.040015012	0.16505386	-10.200001	32.550003	-50.250004	-	-	-	-	-	-	-	-	-
1531156470177	-	-	0.9436377	0.34967285	10.887759	-0.024958454	0.046406597	0.17091282	-10.200001	32.550003	-50.250004	-	-	-	-	-	-	-	-	-
1531156470188	-	-	0.977168	0.33530274	10.835069	0.009662641	0.034156058	0.16611913	-9.6	29.85	-48.600002	-	-	-	-	-	-	-	-	-
1531156470198	-	-	0.977168	0.5221143	10.633887	0.031500563	0.0021981234	0.1623907	-9.6	29.85	-48.600002	-	-	-	-	-	-	-	-	-
1531156470208	-	-	1.1400293	0.53169435	10.581197	0.048544794	-0.008454521	0.14800963	-9.450001	32.100002	-49.65	-	-	-	-	-	-	-	-	-
1531156470218	-	-	1.1783496	0.5508545	10.5620365	0.053340655	-0.04307866	0.12989406	-9.450001	32.100002	-49.65	-	-	-	-	-	-	-	-	-
1531156470229	-	-	1.341211	0.5748047	10.624307	0.073048055	-0.031360753	0.094207704	-9.6	31.500002	-49.050003	-	-	-	-	-	-	-	-	-
1531156470239	-	-	1.1639795	0.51732427	10.98835	0.11299547	-0.01857758	0.06278241	-9.6	31.500002	-49.050003	-	-	-	-	-	-	-	-	-
1531156470249	-	-	0.91010743	0.41194338	10.921289	0.18063976	0.041609865	0.053195026	-10.200001	32.550003	-49.050003	-	-	-	-	-	-	-	-	-
1531156470259	-	-	0.7759864	0.3879932	10.485396	0.25307772	0.10605836	0.06331504	-10.200001	32.550003	-49.050003	-	-	-	-	-	-	-	-	-
1531156470270	-	-	0.7041358	0.3544629	10.437495	0.26586092	0.112449944	0.074500315	-9.75	31.650002	-48.750004	-	-	-	-	-	-	-	-	-
1531156470279	-	-	0.49337405	0.47900394	9.431587	0.25201246	0.14440788	0.0958056	-9.75	31.650002	-48.750004	-	-	-	-	-	-	-	-	-
1531156470289	-	-	0.64186525	0.4742139	9.412427	0.20514084	0.13375524	0.112317204	-9.3	31.800001	-49.050003	-	-	-	-	-	-	-	-	-
1531156470299	-	-	0.7376661	0.4167334	9.388477	0.16359553	0.1199068	0.11071931	-9.3	31.800001	-49.050003	-	-	-	-	-	-	-	-	-
1531156470310	-	-	0.9484278	0.39757326	9.627979	0.13962708	0.07942675	0.096338235	-11.25	30.150002	-47.7	-	-	-	-	-	-	-	-	-
1531156470319	-	-	1.0873389	0.4263135	9.766891	0.13643129	0.04533829	0.052662395	-11.25	30.150002	-47.7	-	-	-	-	-	-	-	-	-
1531156470329	-	-	0.9148975	0.41194338	9.77168	0.1433555	0.030957218	0.046270806	-10.05	30.300001	-49.95	-	-	-	-	-	-	-	-	-
1531156470340	-	-	0.71371585	0.25866213	9.584868	0.124713376	-0.015381784	-0.024569279	-10.05	30.300001	-49.95	-	-	-	-	-	-	-	-	-
1531156470349	-	-	0.364043	0.25866213	9.484278	0.0805049	-0.0052617723	-0.05279879	-8.85	32.550003	-49.350002	-	-	-	-	-	-	-	-	-
1531156470359	-	-	0.05269043	0.119750984	9.580078	0.028839573	0.011249826	-0.034156658	-8.85	32.550003	-49.350002	-	-	-	-	-	-	-	-	-
1531156470370	-	-	-0.119750984	-0.17244141	9.685459	-0.0031183604	0.011249826	-0.0091229435	-9.3	29.400002	-48.15	-	-	-	-	-	-	-	-	-
1531156470380	-	-	0.06227051	-0.35925296	9.901011	-0.061707906	-0.021773372	0.041477118	-9.3	29.400002	-48.15	-	-	-	-	-	-	-	-	-
1531156470390	-	-	0.09101075	-0.34009278	10.054293	-0.06383843	-0.029762853	0.04467291	-10.650001	31.500002	-49.800003	-	-	-	-	-	-	-	-	-
1531156470400	-	-	0.36883304	-0.34009278	10.801538	-0.11603639	-0.080362916	0.07876137	-10.650001	31.500002	-49.800003	-	-	-	-	-	-	-	-	-
1531156470411	-	-	0.3784131	-0.4981641	11.395503	-0.095263734	-0.074503966	0.07343505	-9.3	30.150002	-49.350002	-	-	-	-	-	-	-	-	-
1531156470421	-	-	0.25387207	-0.5221143	11.5823145	-0.035076294	-0.06278606	0.0808919	-9.3	30.150002	-49.350002	-	-	-	-	-	-	-	-	-
1531156470432	-	-	-0.14370118	-0.6514453	11.606265	0.04694907	-0.04733972	0.10805614	-9.75	30.6	-48.750004	-	-	-	-	-	-	-	-	-
1531156470443	-	-	-0.27303225	-0.6610254	11.539205	0.10500599	-0.037219707	0.15812357	-9.6	31.500002	-47.7	-	-	-	-	-	-	-	-	-
1531156470453	-	-	-0.37362307	-0.6610254	10.93087	0.21046716	-0.0404155	0.24707316	-9.6	31.500002	-47.7	-	-	-	-	-	-	-	-	-
1531156470464	-	-	-0.2682422	-0.5604346	10.619517	0.23550089	-0.04361129	0.2955427	-9.75	32.4	-49.65	-	-	-	-	-	-	-	-	-
1531156470474	-	-	-0.033530276	-0.45026368	10.102193	0.2525451	-0.07130817	0.32483748	-9.75	32.4	-49.65	-	-	-	-	-	-	-	-	-
1531156470484	-	-	0.1101709	-0.49337405	9.958491	0.23816404	-0.10379874	0.34081644	-9.75	32.4	-49.65	-	-	-	-	-	-	-	-	-
1531156470495	-	-	0.45505372	-0.42152345	9.73815	0.17424817	-0.14321353	0.3072606	-10.950001	30.900002	-46.95	-	-	-	-	-	-	-	-	-
1531156470504	-	-	0.5460645	-0.32572266	9.6758795	0.14921446	-0.13522404	0.28808585	-9.900001	30.45	-48.15	-	-	-	-	-	-	-	-	-
1531156470514	-	-	0.5843848	-0.37362307	9.666299	0.109799676	-0.12723455	0.26358476	-9.900001	30.45	-48.15	-	-	-	-	-	-	-	-	-
1531156470525	-	-	0.6227051	-0.4742139	9.929751	0.041090112	-0.104864	0.19753836	-11.25	30.150002	-48.15	-	-	-	-	-	-	-	-	-
1531156470536	-	-	0.35925296	-0.57959473	10.399176	0.021915354	-0.094211355	0.1602541	-11.25	30.150002	-48.15	-	-	-	-	-	-	-	-	-
1531156470545	-	-	0.4023633	-0.6322852	10.461446	0.026709044	-0.09261346	0.15759094	-12.0	30.45	-49.350002	-	-	-	-	-	-	-	-	-
1531156470555	-	-	0.1820215	-0.7041358	10.5620365	0.07038489	-0.08409134	0.1735699	-12.0	30.45	-49.350002	-	-	-	-	-	-	-	-	-
1531156470566	-	-	0.1580713	-0.732876	10.365645	0.094885975	-0.06811238	0.1735699	-12.150001	31.050001	-48.0	-	-	-	-	-	-	-	-	-
1531156470575	-	-	0.20118165	-0.7424561	10.250684	0.12205022	-0.0553292	0.19434257	-12.150001	31.050001	-48.0	-	-	-	-	-	-	-	-	-
1531156470585	-	-	0.1341211	-0.7185059	10.059082	0.12311548	-0.045209188	0.19966888	-12.150001	31.050001	-48.0	-	-	-	-	-	-	-	-	-
1531156470596	-	-	0.22513184	-0.732876	9.78605	0.107669145	-0.035089176	0.21990891	-11.25	30.45	-48.15	-	-	-	-	-	-	-	-	-
1531156470605	-	-	0.39278322	-0.57959473	9.671089	0.0970165	-0.011653359	0.20765837	-11.1	30.6	-48.0	-	-	-	-	-	-	-	-	-
1531156470616	-	-	0.2921924	-0.4742139	9.613608	0.08157016	-0.00472914	0.18901624	-11.1	30.6	-48.0	-	-	-	-	-	-	-	-	-
1531156470626	-	-	0.29698244	-0.49337405	9.575289	0.06665646	-0.014849152	0.17676571	-10.200001	31.2	-46.2	-	-	-	-	-	-	-	-	-
1531156470636	-	-	0.3065625	-0.51732427	9.484278	0.048546966	-0.032426015	0.16558042	-10.200001	31.2	-46.2	-	-	-	-	-	-	-	-	-
1531156470646	-	-	0.32572266	-0.43110353	9.560919	0.045883805	-0.031893384	0.15705831	-11.400001	32.100002	-48.0	-	-	-	-	-	-	-	-	-
1531156470657	-	-	0.1341211	-0.4406836	9.905801	0.035763793	-0.039350234	0.15865621	-11.400001	32.100002	-48.0	-	-	-	-	-	-	-	-	-
1531156470667	-	-	0.100590825	-0.3879932	9.8866415	0.06452593	-0.056394465	0.17143938	-10.8	31.35	-48.750004	-	-	-	-	-	-	-	-	-
1531156470678	-	-	0.13891114	-0.39757326	10.0063925	0.08636386	-0.06811238	0.18688571	-10.8	31.35	-48.750004	-	-	-	-	-	-	-	-	-
1531156470689	-	-	0.22513184	-0.3305127	9.857901	0.11778916	-0.07716712	0.1932773	-12.6	30.150002	-47.4	-	-	-	-	-	-	-	-	-
1531156470699	-	-	0.37362307	-0.37362307	9.77647	0.114593364	-0.086221874	0.1916794	-12.6	30.150002	-47.4	-	-	-	-	-	-	-	-	-
1531156470710	-	-	0.43589357	-0.26345217	9.848321	0.108734414	-0.090482935	0.18635309	-9.900001	31.500002	-47.7	-	-	-	-	-	-	-	-	-
1531156470720	-	-	0.5939649	-0.13891114	9.901011	0.105538614	-0.07556923	0.15812357	-9.900001	31.500002	-47.7	-	-	-	-	-	-	-	-	-
1531156470730	-	-	0.7711963	-0.19639161	9.896221	0.100744925	-0.06917764	0.11870879	-12.0	32.25	-49.350002	-	-	-	-	-	-	-	-	-
1531156470741	-	-	0.71371585	-0.1341211	9.78605	0.0970165	-0.04148076	0.088348754	-12.0	32.25	-49.350002	-	-	-	-	-	-	-	-	-
1531156470752	-	-	0.6227051	-0.05748047	9.6615095	0.0970165	0.008586666	0.048401337	-11.85	32.4	-49.2	-	-	-	-	-	-	-	-	-
1531156470762	-	-	0.5843848	-0.05269043	9.599238	0.09222281	6.454997E-5	0.038813956	-12.450001	30.300001	-48.45	-	-	-	-	-	-	-	-	-
1531156470771	-	-	0.45505372	-0.05748047	9.431587	0.0821028	0.00485824	0.016443403	-12.450001	30.300001	-48.45	-	-	-	-	-	-	-	-	-
1531156470781	-	-	0.3879932	0.081430666	9.364527	0.08742912	0.009119297	0.006856024	-11.400001	31.650002	-49.95	-	-	-	-	-	-	-	-	-
1531156470791	-	-	0.35925296	0.16286133	9.235196	0.07358068	-0.008990197	0.015910773	-11.400001	31.650002	-49.95	-	-	-	-	-	-	-	-	-
1531156470802	-	-	0.4023633	0.21555176	9.168135	0.070917524	-0.01911021	0.01537814	-11.25	28.35	-47.7	-	-	-	-	-	-	-	-	-
1531156470812	-	-	0.4981641	0.27303225	9.086704	0.04694907	-0.029230222	-0.010188207	-11.25	28.35	-47.7	-	-	-	-	-	-	-	-	-
1531156470822	-	-	0.60833496	0.3784131	9.086704	0.022447987	-0.020175476	-0.035754558	-11.85	29.7	-48.0	-	-	-	-	-	-	-	-	-
1531156470833	-	-	0.53169435	0.42152345	9.153765	-0.01483627	-0.015914418	-0.06025564	-11.85	29.7	-48.0	-	-	-	-	-	-	-	-	-
1531156470843	-	-	0.5748047	0.5460645	9.192085	-0.033478398	-0.018044945	-0.06771249	-9.450001	31.050001	-48.45	-	-	-	-	-	-	-	-	-
1531156470854	-	-	0.5412744	0.60354495	9.326206	-0.07182792	-0.00472914	-0.077832505	-9.450001	31.050001	-48.45	-	-	-	-	-	-	-	-	-
1531156470864	-	-	0.7089258	0.63707525	9.402847	-0.08407845	-0.0036638756	-0.08315882	-12.3	30.45	-48.600002	-	-	-	-	-	-	-	-	-
1531156470874	-	-	0.8382569	0.7041358	9.642349	-0.07182792	-0.0010007145	-0.12523676	-12.3	30.45	-48.600002	-	-	-	-	-	-	-	-	-
1531156470885	-	-	0.8047266	0.68018556	9.656719	-0.071295284	0.0032603433	-0.15772733	-12.0	30.900002	-47.7	-	-	-	-	-	-	-	-	-
1531156470895	-	-	0.85741705	0.68976563	9.75731	-0.0649037	-0.0127186235	-0.18382631	-12.0	30.900002	-47.7	-	-	-	-	-	-	-	-	-
1531156470907	-	-	0.9867481	0.7041358	9.944121	-0.07875213	-0.020175476	-0.21844742	-12.900001	30.6	-49.65	-	-	-	-	-	-	-	-	-
1531156470917	-	-	0.92926764	0.68976563	10.073453	-0.08407845	-0.020708106	-0.27224326	-12.900001	30.6	-49.65	-	-	-	-	-	-	-	-	-
1531156470927	-	-	0.6514453	0.60833496	10.193204	-0.079284765	-0.04148076	-0.3010054	-10.8	30.6	-47.100002	-	-	-	-	-	-	-	-	-
1531156470938	-	-	0.5508545	0.5460645	10.260264	-0.06969739	-0.036687072	-0.31006014	-10.8	30.6	-47.100002	-	-	-	-	-	-	-	-	-
1531156470947	-	-	0.37362307	0.45505372	10.336905	-0.052120525	-0.011120726	-0.28555906	-12.150001	31.650002	-47.100002	-	-	-	-	-	-	-	-	-
1531156470957	-	-	0.3305127	0.5125342	10.236314	-0.028152075	0.0107171945	-0.2674496	-12.150001	31.650002	-47.100002	-	-	-	-	-	-	-	-	-
1531156470968	-	-	0.38320315	0.57001466	10.130933	-0.013238373	0.03628354	-0.25573167	-12.0	31.2	-49.050003	-	-	-	-	-	-	-	-	-
1531156470978	-	-	0.364043	0.60354495	9.992022	0.00913218	0.038946703	-0.23549165	-12.0	31.2	-49.050003	-	-	-	-	-	-	-	-	-
1531156470988	-	-	0.39757326	0.5891748	9.920172	0.020850088	0.017641414	-0.23442638	-10.200001	31.2	-49.800003	-	-	-	-	-	-	-	-	-
1531156470999	-	-	0.51732427	0.6993457	9.877061	0.05440592	-0.024969164	-0.23069794	-10.200001	31.2	-49.800003	-	-	-	-	-	-	-	-	-
1531156471009	-	-	0.49337405	0.79035646	9.618399	0.069852255	-0.06971028	-0.24135059	-12.0	29.400002	-49.350002	-	-	-	-	-	-	-	-	-
1531156471020	-	-	0.50774413	0.7568262	9.474698	0.073048055	-0.096341886	-0.25253588	-12.0	29.400002	-49.350002	-	-	-	-	-	-	-	-	-
1531156471029	-	-	0.51732427	0.8286768	9.211246	0.045351174	-0.122973494	-0.2631885	-11.25	29.1	-48.15	-	-	-	-	-	-	-	-	-
1531156471040	-	-	0.5412744	0.87178713	9.254355	0.008599548	-0.12883244	-0.26851484	-11.25	29.1	-48.15	-	-	-	-	-	-	-	-	-
1531156471050	-	-	0.488584	0.75203615	9.484278	-0.04999	-0.11871244	-0.27011272	-11.700001	30.900002	-49.350002	-	-	-	-	-	-	-	-	-
1531156471060	-	-	0.46942386	0.79035646	9.589659	-0.08088266	-0.10965769	-0.26851484	-11.700001	30.150002	-49.350002	-	-	-	-	-	-	-	-	-
1531156471071	-	-	0.488584	0.7711963	9.857901	-0.10272058	-0.1213756	-0.29141802	-11.700001	30.150002	-49.350002	-	-	-	-	-	-	-	-	-
1531156471081	-	-	0.57959473	0.71371585	10.035132	-0.09579636	-0.13256088	-0.29408118	-12.6	31.2	-49.350002	-	-	-	-	-	-	-	-	-
1531156471092	-	-	0.49337405	0.728086	10.226734	-0.073425815	-0.16238828	-0.30366856	-12.6	31.2	-49.350002	-	-	-	-	-	-	-	-	-
1531156471102	-	-	0.48379397	0.7664063	10.250684	-0.06383843	-0.17037776	-0.3137886	-13.05	28.800001	-49.350002	-	-	-	-	-	-	-	-	-
1531156471112	-	-	0.5412744	0.7376661	10.174044	-0.04626157	-0.18103041	-0.31219068	-13.05	28.800001	-49.350002	-	-	-	-	-	-	-	-	-
1531156471123	-	-	0.42152345	0.7711963	10.083033	-0.048924733	-0.17676935	-0.31112543	-13.35	29.1	-48.15	-	-	-	-	-	-	-	-	-
1531156471134	-	-	0.29698244	0.732876	10.202784	-0.056914214	-0.16877986	-0.28609172	-13.35	29.1	-48.15	-	-	-	-	-	-	-	-	-
1531156471143	-	-	0.22992188	0.7568262	10.289004	-0.039869983	-0.16505145	-0.2679822	-13.35	30.900002	-47.7	-	-	-	-	-	-	-	-	-
1531156471153	-	-	0.2682422	0.6658155	10.159674	-0.007379418	-0.17676935	-0.23176321	-13.35	30.900002	-47.7	-	-	-	-	-	-	-	-	-
1531156471163	-	-	0.36883304	0.6227051	10.087823	0.005403755	-0.19594412	-0.22430636	-12.6	30.45	-49.050003	-	-	-	-	-	-	-	-	-
1531156471174	-	-	0.6945557	0.6993457	9.901011	-0.012705741	-0.24494627	-0.224839	-12.6	30.45	-49.050003	-	-	-	-	-	-	-	-	-
1531156471184	-	-	0.68976563	0.6658155	9.8866415	-0.04626157	-0.2886221	-0.2365569	-12.0	29.400002	-49.350002	-	-	-	-	-	-	-	-	-
1531156471195	-	-	0.8813672	0.6179151	10.111773	-0.118166916	-0.3099274	-0.2530685	-12.0	29.400002	-49.350002	-	-	-	-	-	-	-	-	-
1531156471205	-	-	1.1879297	0.5029541	10.571617	-0.16131012	-0.3051337	-0.27597168	-13.200001	30.6	-47.550003	-	-	-	-	-	-	-	-	-
1531156471215	-	-	1.2406201	0.22513184	11.03625	-0.18953964	-0.2667842	-0.30366856	-13.200001	30.6	-47.550003	-	-	-	-	-	-	-	-	-
1531156471226	-	-	1.4082716	0.09580079	11.266172	-0.20232281	-0.2220431	-0.32550648	-12.0	29.85	-47.4	-	-	-	-	-	-	-	-	-
1531156471237	-	-	1.3507911	0.0	11.467354	-0.19965965	-0.14907248	-0.35426864	-12.0	29.85	-47.4	-	-	-	-	-	-	-	-	-
1531156471246	-	-	1.1783496	-0.16286133	11.409874	-0.22469336	-0.065449215	-0.36971498	-13.200001	29.250002	-48.750004	-	-	-	-	-	-	-	-	-
1531156471257	-	-	1.0490186	-0.29698244	11.395503	-0.26730394	0.046403553	-0.36172548	-13.200001	29.250002	-48.750004	-	-	-	-	-	-	-	-	-
1531156471267	-	-	0.8286768	-0.36883304	11.591895	-0.27263027	0.14760368	-0.3388223	-13.950001	30.6	-47.550003	-	-	-	-	-	-	-	-	-
1531156471278	-	-	0.68018556	-0.37362307	11.539205	-0.23641127	0.22377008	-0.2924833	-13.950001	30.6	-47.550003	-	-	-	-	-	-	-	-	-
1531156471288	-	-	0.5939649	-0.2921924	11.294912	-0.124025874	0.27437016	-0.24188323	-13.650001	29.85	-48.15	-	-	-	-	-	-	-	-	-
1531156471298	-	-	0.5556446	-0.32572266	10.97877	-0.042000514	0.27117437	-0.21099056	-13.650001	29.85	-48.15	-	-	-	-	-	-	-	-	-
1531156471309	-	-	0.49337405	-0.32093263	10.298584	0.07571121	0.23974904	-0.1603905	-12.900001	29.250002	-49.65	-	-	-	-	-	-	-	-	-
1531156471319	-	-	0.46942386	-0.32093263	9.910591	0.14015971	0.22217219	-0.13429151	-12.900001	29.250002	-49.65	-	-	-	-	-	-	-	-	-
1531156471329	-	-	0.3879932	-0.25387207	9.2256155	0.20727137	0.16890897	-0.08049566	-13.500001	30.000002	-48.750004	-	-	-	-	-	-	-	-	-
1531156471340	-	-	0.38320315	-0.1580713	8.938213	0.22857666	0.11777627	-0.059723005	-11.1	29.250002	-48.45	-	-	-	-	-	-	-	-	-
1531156471350	-	-	0.40715334	0.023950197	8.53585	0.1843682	0.014445621	-0.027765071	-11.1	29.250002	-48.45	-	-	-	-	-	-	-	-	-
1531156471360	-	-	0.4981641	0.009580079	8.459209	0.14282288	-0.016447049	-0.007525047	-12.6	30.45	-49.350002	-	-	-	-	-	-	-	-	-
1531156471371	-	-	0.6849756	-0.11496094	8.679551	0.05387329	-0.08568924	0.016976036	-12.6	30.45	-49.350002	-	-	-	-	-	-	-	-	-
1531156471381	-	-	0.9053174	-0.16765137	8.971744	0.0128606055	-0.117114544	0.029226577	-12.0	29.85	-48.15	-	-	-	-	-	-	-	-	-
1531156471392	-	-	1.1400293	-0.16286133	9.354947	-0.059577376	-0.13149561	0.03508553	-12.0	29.85	-48.15	-	-	-	-	-	-	-	-	-
1531156471402	-	-	1.3507911	-0.16765137	9.699829	-0.08567635	-0.14747459	0.028161313	-13.950001	29.250002	-49.2	-	-	-	-	-	-	-	-	-
1531156471412	-	-	1.5567628	-0.21076173	10.145303	-0.1293522	-0.18156305	-0.003263989	-13.950001	29.250002	-49.2	-	-	-	-	-	-	-	-	-
1531156471422	-	-	1.6334034	-0.28740236	10.423125	-0.1378743	-0.1629209	-0.04587457	-13.05	28.050001	-48.600002	-	-	-	-	-	-	-	-	-
1531156471432	-	-	1.6621436	-0.39278322	10.744058	-0.15385328	-0.10007031	-0.083691455	-13.05	28.050001	-48.600002	-	-	-	-	-	-	-	-	-
1531156471442	-	-	1.4322218	-0.4167334	10.935659	-0.1490596	-0.036687072	-0.10233358	-12.900001	29.7	-49.2	-	-	-	-	-	-	-	-	-
1531156471452	-	-	0.9484278	-0.488584	10.950029	-0.09899216	0.07410043	-0.11511676	-12.900001	29.7	-49.2	-	-	-	-	-	-	-	-	-
1531156471463	-	-	0.6466553	-0.5748047	10.902129	-0.061707906	0.12842892	-0.095942	-14.250001	30.300001	-49.65	-	-	-	-	-	-	-	-	-
1531156471472	-	-	0.34488282	-0.52690434	10.667418	0.010730077	0.16305001	-0.04161351	-14.250001	30.300001	-49.65	-	-	-	-	-	-	-	-	-
1531156471482	-	-	0.12454102	-0.56522465	10.226734	0.08689649	0.14440788	0.049999233	-13.200001	31.050001	-49.2	-	-	-	-	-	-	-	-	-
1531156471492	-	-	0.28261232	-0.4742139	9.733359	0.14868183	0.0884815	0.14001408	-13.200001	31.050001	-49.2	-	-	-	-	-	-	-	-	-
1531156471502	-	-	0.49337405	-0.36883304	9.465117	0.15560605	0.051729877	0.1831573	-12.0	30.45	-48.15	-	-	-	-	-	-	-	-	-
1531156471513	-	-	0.9196875	-0.23950197	9.321417	0.1465513	0.011782459	0.19434257	-12.0	30.45	-48.15	-	-	-	-	-	-	-	-	-
1531156471523	-	-	1.0873389	-0.12454102	9.321417	0.13643129	0.014445621	0.18741834	-13.35	29.85	-47.7	-	-	-	-	-	-	-	-	-
1531156471533	-	-	1.2022998	-0.086220704	9.292676	0.13430075	0.03255512	0.16238463	-13.35	29.85	-47.7	-	-	-	-	-	-	-	-	-
1531156471543	-	-	1.2358302	-0.06706055	9.239985	0.1332355	0.04001197	0.1453404	-12.150001	28.650002	-50.4	-	-	-	-	-	-	-	-	-
1531156471553	-	-	1.0011182	0.086220704	8.943004	0.12577865	0.090612024	0.124035105	-12.150001	28.650002	-50.4	-	-	-	-	-	-	-	-	-
1531156471564	-	-	0.8909473	0.1341211	8.799302	0.11619126	0.10446046	0.12829617	-12.150001	29.7	-48.45	-	-	-	-	-	-	-	-	-
1531156471574	-	-	0.82388675	0.17723145	8.760982	0.10660388	0.09220992	0.1352204	-12.150001	29.7	-48.45	-	-	-	-	-	-	-	-	-
1531156471584	-	-	0.8382569	0.23471193	8.617281	0.10447335	0.053327773	0.1469383	-11.85	30.300001	-49.2	-	-	-	-	-	-	-	-	-
1531156471594	-	-	0.9244776	0.25387207	8.4448395	0.09808177	0.0107171945	0.14906883	-11.85	30.300001	-49.2	-	-	-	-	-	-	-	-	-
1531156471604	-	-	1.1400293	0.2921924	8.502319	0.06346067	-0.04733972	0.13894881	-13.500001	30.000002	-48.750004	-	-	-	-	-	-	-	-	-
1531156471614	-	-	1.5423926	0.36883304	8.53585	-0.006846786	-0.08675451	0.098468766	-13.500001	30.000002	-48.750004	-	-	-	-	-	-	-	-	-
1531156471625	-	-	1.705254	0.34009278	8.789722	-0.07768687	-0.07556923	0.050531864	-12.0	30.150002	-48.600002	-	-	-	-	-	-	-	-	-
1531156471634	-	-	1.7435743	0.3161426	8.938213	-0.11656902	-0.064383954	0.0047254944	-12.0	30.150002	-48.600002	-	-	-	-	-	-	-	-	-
1531156471644	-	-	1.7387843	0.21076173	9.335787	-0.1607775	-0.04307866	-0.051733524	-12.0	29.85	-46.95	-	-	-	-	-	-	-	-	-
1531156471654	-	-	1.6046631	-0.05748047	9.5561285	-0.19486596	-0.035089176	-0.09221357	-12.0	29.85	-46.95	-	-	-	-	-	-	-	-	-
1531156471664	-	-	1.3699512	-0.16765137	9.8866415	-0.22416073	-0.015914418	-0.11192097	-13.05	30.150002	-48.600002	-	-	-	-	-	-	-	-	-
1531156471674	-	-	1.3699512	-0.2682422	10.183623	-0.23215021	0.028826691	-0.11032307	-13.05	30.150002	-48.600002	-	-	-	-	-	-	-	-	-
1531156471685	-	-	1.2981006	-0.28740236	10.217154	-0.22469336	0.08422044	-0.11777992	-12.900001	30.6	-49.2	-	-	-	-	-	-	-	-	-
1531156471695	-	-	1.2454102	-0.35925296	10.217154	-0.21191019	0.11511311	-0.11511676	-12.900001	30.6	-49.2	-	-	-	-	-	-	-	-	-
1531156471705	-	-	1.1256592	-0.42152345	10.154883	-0.18953964	0.14494051	-0.10712727	-12.900001	29.250002	-48.750004	-	-	-	-	-	-	-	-	-
1531156471715	-	-	0.96758795	-0.37362307	10.039923	-0.1756912	0.1481363	-0.095942	-12.900001	29.250002	-48.750004	-	-	-	-	-	-	-	-	-
1531156471726	-	-	0.7664063	-0.38320315	9.843531	-0.16503268	0.14173648	-0.068794176	-13.35	30.45	-48.600002	-	-	-	-	-	-	-	-	-
1531156471736	-	-	0.74724615	-0.2682422	9.81	-0.15917373	0.14013858	-0.036303606	-13.35	30.45	-48.600002	-	-	-	-	-	-	-	-	-
1531156471746	-	-	0.7951465	-0.07664063	9.513018	-0.15278214	0.13800806	-0.0016825113	-13.500001	30.300001	-49.2	-	-	-	-	-	-	-	-	-
1531156471756	-	-	0.8765772	-0.023950197	9.354947	-0.1719569	0.14333437	0.022818571	-13.500001	30.300001	-49.2	-	-	-	-	-	-	-	-	-
1531156471766	-	-	1.0154883	0.22513184	9.350157	-0.19858852	0.13587752	0.04945018	-12.6	30.900002	-48.600002	-	-	-	-	-	-	-	-	-
1531156471777	-	-	1.0585986	0.2778223	9.431587	-0.21882854	0.13161647	0.062765986	-12.6	30.900002	-48.600002	-	-	-	-	-	-	-	-	-
1531156471787	-	-	1.1256592	0.40715334	9.666299	-0.21190432	0.090071164	0.07927758	-11.700001	30.150002	-49.050003	-	-	-	-	-	-	-	-	-
1531156471797	-	-	1.2310401	0.48379397	9.75731	-0.19219692	0.074092194	0.07981022	-11.700001	30.150002	-49.050003	-	-	-	-	-	-	-	-	-
1531156471807	-	-	1.3076807	0.6849756	9.718989	-0.16929375	0.041068994	0.07874495	-12.150001	32.100002	-47.550003	-	-	-	-	-	-	-	-	-
1531156471817	-	-	1.3220508	0.75203615	9.73815	-0.16290216	0.0075131636	0.072886	-12.150001	32.100002	-47.550003	-	-	-	-	-	-	-	-	-
1531156471827	-	-	1.3555812	0.86220706	9.905801	-0.16982637	-0.0047373776	0.06809231	-11.85	32.100002	-49.95	-	-	-	-	-	-	-	-	-
1531156471838	-	-	1.4178516	0.8669971	9.996812	-0.17142427	-0.00527001	0.071820736	-11.25	30.45	-49.350002	-	-	-	-	-	-	-	-	-
1531156471848	-	-	1.465752	0.9244776	10.269844	-0.16450006	0.011774221	0.05371124	-11.25	30.45	-49.350002	-	-	-	-	-	-	-	-	-
1531156471858	-	-	1.4801221	1.0442286	10.265054	-0.14905372	0.032546878	0.03453648	-12.0	30.900002	-49.050003	-	-	-	-	-	-	-	-	-
1531156471868	-	-	1.331631	1.0106983	10.226734	-0.14319476	0.044797417	0.03187332	-12.0	30.900002	-49.050003	-	-	-	-	-	-	-	-	-
1531156471878	-	-	1.3076807	0.98195803	10.389595	-0.12828106	0.038938463	0.021753307	-10.200001	30.900002	-47.7	-	-	-	-	-	-	-	-	-
1531156471888	-	-	1.1879297	1.0298585	10.293795	-0.08087678	0.02082897	0.026014365	-10.200001	30.900002	-47.7	-	-	-	-	-	-	-	-	-
1531156471899	-	-	1.1975098	1.0585986	10.255474	-0.07235467	0.006447899	0.018557513	-12.150001	31.35	-48.45	-	-	-	-	-	-	-	-	-
1531156471909	-	-	1.1975098	1.0442286	10.260264	-0.046255693	-0.022314241	0.022818571	-12.150001	31.35	-48.45	-	-	-	-	-	-	-	-	-
1531156471919	-	-	1.2837305	0.9915381	10.250684	-0.042527266	-0.031901624	0.012165926	-12.0	31.2	-50.250004	-	-	-	-	-	-	-	-	-
1531156471929	-	-	1.2789404	1.0394385	10.336905	-0.037733577	-0.0580006	-8.4614614E-5	-12.0	31.2	-50.250004	-	-	-	-	-	-	-	-	-
1531156471939	-	-	1.3986914	0.9915381	10.317744	-0.048918854	-0.06279429	-0.018726742	-12.900001	32.7	-47.550003	-	-	-	-	-	-	-	-	-
1531156471949	-	-	1.3555812	0.9388477	10.461446	-0.058506235	-0.06226166	-0.043760456	-12.900001	32.7	-47.550003	-	-	-	-	-	-	-	-	-
1531156471960	-	-	1.3795313	0.9436377	10.514136	-0.071289405	-0.05746797	-0.057608895	-13.05	31.500002	-49.800003	-	-	-	-	-	-	-	-	-
1531156471970	-	-	1.3747413	0.8669971	10.648257	-0.06276729	-0.04042374	-0.075718395	-13.05	31.500002	-49.800003	-	-	-	-	-	-	-	-	-
1531156471980	-	-	1.2597803	0.8669971	10.705738	-0.061169397	-0.043619532	-0.07944682	-13.35	31.500002	-49.050003	-	-	-	-	-	-	-	-	-
1531156471990	-	-	1.2406201	0.67539555	10.873389	-0.059038866	-0.016455287	-0.08530577	-13.35	31.500002	-49.050003	-	-	-	-	-	-	-	-	-
1531156472000	-	-	1.2310401	0.6706055	10.902129	-0.05104938	0.008578428	-0.08583841	-11.85	30.300001	-47.550003	-	-	-	-	-	-	-	-	-
1531156472011	-	-	1.092129	0.6849756	11.00272	-0.028678829	0.024557395	-0.08424051	-11.85	30.300001	-47.550003	-	-	-	-	-	-	-	-	-
1531156472021	-	-	1.0059083	0.6466553	11.084151	-0.021221979	0.04319952	-0.081577346	-14.400001	30.900002	-49.050003	-	-	-	-	-	-	-	-	-
1531156472032	-	-	0.87178713	0.52690434	10.91171	0.024051761	0.046927948	-0.06400049	-14.400001	30.900002	-49.050003	-	-	-	-	-	-	-	-	-
1531156472041	-	-	0.7807764	0.49337405	10.95482	0.056542326	0.046927948	-0.05174994	-13.35	32.25	-48.600002	-	-	-	-	-	-	-	-	-
1531156472052	-	-	0.7089258	0.40715334	10.739268	0.11353398	0.0527869	-0.006476201	-13.35	32.25	-48.600002	-	-	-	-	-	-	-	-	-
1531156472062	-	-	0.6993457	0.43589357	10.624307	0.14176348	0.06450482	0.0100353975	-12.900001	31.050001	-49.2	-	-	-	-	-	-	-	-	-
1531156472072	-	-	0.57959473	0.4167334	10.293795	0.18703721	0.06024375	0.055309135	-12.900001	31.050001	-49.2	-	-	-	-	-	-	-	-	-
1531156472083	-	-	0.46463382	0.57959473	9.963282	0.21260357	0.051721636	0.08886497	-13.05	31.2	-49.050003	-	-	-	-	-	-	-	-	-
1531156472092	-	-	0.5748047	0.63707525	9.527389	0.21047303	0.021894233	0.10697446	-13.05	31.2	-49.050003	-	-	-	-	-	-	-	-	-
1531156472103	-	-	0.62749517	0.5891748	9.321417	0.1651993	-0.032966886	0.12188816	-13.500001	32.100002	-50.850002	-	-	-	-	-	-	-	-	-
1531156472113	-	-	0.81909674	0.5364844	9.536968	0.06879287	-0.09954591	0.12561658	-13.500001	32.100002	-50.850002	-	-	-	-	-	-	-	-	-
1531156472123	-	-	0.9532178	0.4981641	10.106983	0.025649657	-0.11019856	0.12827975	-12.3	30.900002	-49.800003	-	-	-	-	-	-	-	-	-
1531156472133	-	-	0.9484278	0.364043	10.758429	0.034704406	-0.08729537	0.114431314	-12.3	30.900002	-49.800003	-	-	-	-	-	-	-	-	-
1531156472143	-	-	0.8430469	0.4406836	11.088941	0.067194976	-0.084099576	0.11709447	-12.150001	30.300001	-49.2	-	-	-	-	-	-	-	-	-
1531156472154	-	-	0.6610254	0.34967285	11.04104	0.1204582	-0.07717536	0.11389868	-12.150001	30.300001	-49.2	-	-	-	-	-	-	-	-	-
1531156472164	-	-	0.5221143	0.07664063	11.02667	0.1534814	-0.08995853	0.14692187	-13.500001	31.35	-49.2	-	-	-	-	-	-	-	-	-
1531156472174	-	-	0.42152345	-0.081430666	11.122471	0.1785151	-0.12138383	0.201783	-13.500001	31.35	-49.2	-	-	-	-	-	-	-	-	-
1531156472184	-	-	0.5460645	-0.10538086	11.247012	0.22112568	-0.17517969	0.24279568	-13.05	31.800001	-50.250004	-	-	-	-	-	-	-	-	-
1531156472194	-	-	0.87178713	-0.07185059	11.299703	0.28291103	-0.21406186	0.27315572	-13.05	31.800001	-50.250004	-	-	-	-	-	-	-	-	-
1531156472204	-	-	1.0154883	-0.081430666	11.160791	0.34469637	-0.21938817	0.2694273	-13.35	30.150002	-49.800003	-	-	-	-	-	-	-	-	-
1531156472215	-	-	1.1927198	-0.033530276	10.950029	0.38304588	-0.20607236	0.25717676	-13.35	30.150002	-49.800003	-	-	-	-	-	-	-	-	-
1531156472225	-	-	1.3699512	-0.028740235	10.791959	0.40115538	-0.19222392	0.23959988	-12.150001	31.35	-49.2	-	-	-	-	-	-	-	-	-
1531156472236	-	-	1.3843213	-0.09580079	10.547667	0.41393855	-0.14908072	0.19645667	-12.150001	31.35	-49.2	-	-	-	-	-	-	-	-	-
1531156472246	-	-	1.096919	-0.119750984	10.255474	0.43630913	-0.08729537	0.16982506	-14.1	29.85	-49.350002	-	-	-	-	-	-	-	-	-
1531156472256	-	-	1.0585986	-0.119750984	9.968072	0.44962493	-0.09049117	0.16130295	-14.1	29.85	-49.350002	-	-	-	-	-	-	-	-	-
1531156472267	-	-	1.0538087	-0.05269043	9.498648	0.44216806	-0.08995853	0.15278083	-13.35	30.45	-48.600002	-	-	-	-	-	-	-	-	-
1531156472277	-	-	1.1112891	-0.06706055	9.2256155	0.4208628	-0.081969045	0.13147554	-13.650001	30.900002	-48.15	-	-	-	-	-	-	-	-	-
1531156472287	-	-	1.1352394	-0.10538086	9.024434	0.345229	-0.067055345	0.10910499	-13.650001	30.900002	-48.15	-	-	-	-	-	-	-	-	-
1531156472298	-	-	1.2502003	-0.05748047	9.091495	0.29090053	-0.052141648	0.08034285	-14.250001	30.300001	-48.0	-	-	-	-	-	-	-	-	-
1531156472308	-	-	1.1735597	-0.17244141	9.244776	0.20940778	-0.023912137	-0.006476201	-14.250001	30.300001	-48.0	-	-	-	-	-	-	-	-	-
1531156472318	-	-	0.9627979	-0.22992188	9.335787	0.180113	-0.005802642	-0.037901502	-13.950001	29.250002	-48.750004	-	-	-	-	-	-	-	-	-
1531156472329	-	-	0.63707525	-0.28261232	9.584868	0.14549191	0.03307951	-0.03470571	-13.950001	29.250002	-48.750004	-	-	-	-	-	-	-	-	-
1531156472339	-	-	0.52690434	-0.39278322	9.79563	0.14815506	0.04266689	-0.018726742	-13.500001	29.7	-48.750004	-	-	-	-	-	-	-	-	-
1531156472350	-	-	0.2778223	-0.45026368	9.7142	0.18543932	0.04799321	0.013763823	-13.500001	29.7	-48.750004	-	-	-	-	-	-	-	-	-
1531156472360	-	-	0.2921924	-0.4742139	9.843531	0.19076565	0.04319952	0.015894353	-13.950001	29.7	-48.45	-	-	-	-	-	-	-	-	-
1531156472371	-	-	0.28740236	-0.46942386	9.79563	0.24243097	0.046395313	0.069690205	-13.950001	29.7	-48.45	-	-	-	-	-	-	-	-	-
1531156472380	-	-	0.31135255	-0.38320315	9.862691	0.25574678	0.032014243	0.071820736	-13.35	28.050001	-47.7	-	-	-	-	-	-	-	-	-
1531156472390	-	-	0.34967285	-0.3879932	9.407638	0.2754542	-0.012194229	0.09259339	-13.35	28.050001	-47.7	-	-	-	-	-	-	-	-	-
1531156472401	-	-	0.42152345	-0.40715334	9.292676	0.26213837	-0.044152163	0.09419128	-13.05	27.750002	-46.95	-	-	-	-	-	-	-	-	-
1531156472410	-	-	0.488584	-0.364043	9.134604	0.21047303	-0.07504483	0.099517606	-13.05	27.750002	-46.95	-	-	-	-	-	-	-	-	-
1531156472420	-	-	0.6179151	-0.35925296	9.196876	0.17904773	-0.06385955	0.11496394	-14.55	27.900002	-48.0	-	-	-	-	-	-	-	-	-
1531156472431	-	-	0.7807764	-0.34009278	9.249566	0.10341397	-0.0026068487	0.08673444	-14.55	27.900002	-48.0	-	-	-	-	-	-	-	-	-
1531156472441	-	-	0.89573735	-0.3161426	9.263936	0.04748758	0.026687924	0.06702704	-14.250001	28.95	-47.100002	-	-	-	-	-	-	-	-	-
1531156472451	-	-	1.0011182	-0.4023633	9.460327	-0.008971436	0.05065637	0.037732273	-14.250001	28.95	-47.100002	-	-	-	-	-	-	-	-	-
1531156472461	-	-	1.0394385	-0.4023633	9.632769	-0.041462004	0.05971112	0.023883836	-15.6	28.650002	-46.800003	-	-	-	-	-	-	-	-	-
1531156472472	-	-	0.92926764	-0.35925296	9.958491	-0.07501783	0.07302693	-0.03736887	-15.6	28.650002	-46.800003	-	-	-	-	-	-	-	-	-
1531156472482	-	-	0.74724615	-0.45984375	10.3512745	-0.07395256	0.089005895	-0.048021514	-14.1	27.45	-47.7	-	-	-	-	-	-	-	-	-
1531156472492	-	-	0.43589357	-0.4263135	10.312955	-0.027080933	0.14919333	-0.021389904	-14.1	27.45	-47.7	-	-	-	-	-	-	-	-	-
1531156472503	-	-	0.28740236	-0.32572266	10.183623	0.011801221	0.20245655	0.0015132821	-13.35	28.050001	-48.15	-	-	-	-	-	-	-	-	-
1531156472513	-	-	0.14370118	-0.33530274	9.704619	0.044824418	0.21790288	0.043591227	-13.35	28.050001	-48.15	-	-	-	-	-	-	-	-	-
1531156472524	-	-	0.17723145	-0.244292	9.297466	0.051748637	0.2013913	0.074483894	-13.650001	29.1	-48.15	-	-	-	-	-	-	-	-	-
1531156472534	-	-	0.22992188	-0.1101709	9.038804	0.058140222	0.18381442	0.111235514	-13.650001	29.1	-48.15	-	-	-	-	-	-	-	-	-
1531156472544	-	-	0.40715334	0.033530276	8.890313	0.038965464	0.14706281	0.1208229	-14.1	27.750002	-49.050003	-	-	-	-	-	-	-	-	-
1531156472555	-	-	0.5556446	0.23471193	8.770562	0.014997014	0.096995376	0.120290264	-14.1	27.750002	-49.050003	-	-	-	-	-	-	-	-	-
1531156472565	-	-	0.79993653	0.3305127	8.722662	-0.0079061715	0.06024375	0.10377867	-15.6	28.95	-48.750004	-	-	-	-	-	-	-	-	-
1531156472575	-	-	0.8382569	0.46942386	8.784932	-0.05477781	0.04533005	0.0414607	-14.400001	28.35	-47.7	-	-	-	-	-	-	-	-	-
1531156472586	-	-	0.90052736	0.40715334	8.966953	-0.09046417	0.061841648	0.011100663	-14.400001	28.35	-47.7	-	-	-	-	-	-	-	-	-
1531156472596	-	-	0.76161623	0.45505372	9.072334	-0.11549788	0.06770061	-0.003280408	-14.1	29.400002	-48.15	-	-	-	-	-	-	-	-	-
1531156472607	-	-	0.7568262	0.52690434	9.244776	-0.13414001	0.065037444	-0.024585698	-14.1	29.400002	-48.15	-	-	-	-	-	-	-	-	-
1531156472616	-	-	0.7568262	0.5029541	9.340576	-0.13094422	0.049058475	-0.028314123	-13.950001	28.2	-49.2	-	-	-	-	-	-	-	-	-
1531156472627	-	-	0.7568262	0.6514453	9.398057	-0.13094422	0.005915267	-0.04429309	-13.950001	28.2	-49.2	-	-	-	-	-	-	-	-	-
1531156472637	-	-	0.81909674	0.68976563	9.402847	-0.13786843	-0.025510034	-0.048021514	-14.1	29.400002	-49.050003	-	-	-	-	-	-	-	-	-
1531156472648	-	-	0.92926764	0.85741705	9.594449	-0.16077162	-0.052141648	-0.043760456	-14.1	29.400002	-49.050003	-	-	-	-	-	-	-	-	-
1531156472657	-	-	1.0585986	0.9053174	9.656719	-0.14958635	-0.044152163	-0.055478368	-13.650001	28.050001	-50.250004	-	-	-	-	-	-	-	-	-
1531156472667	-	-	1.1735597	0.9436377	9.73815	-0.14585793	-0.05533744	-0.102350004	-13.650001	28.050001	-50.250004	-	-	-	-	-	-	-	-	-
1531156472678	-	-	1.2597803	0.97237796	9.685459	-0.13999897	-0.025510034	-0.14975427	-13.35	28.35	-48.600002	-	-	-	-	-	-	-	-	-
1531156472687	-	-	1.2358302	0.9148975	9.685459	-0.16290216	-0.020716345	-0.1881038	-13.35	28.35	-48.600002	-	-	-	-	-	-	-	-	-
1531156472697	-	-	1.2310401	0.9148975	9.580078	-0.17248954	0.0027194736	-0.23177963	-14.700001	28.800001	-49.350002	-	-	-	-	-	-	-	-	-
1531156472707	-	-	1.1687696	0.8095166	9.546548	-0.206578	0.060776386	-0.277586	-14.700001	28.800001	-49.350002	-	-	-	-	-	-	-	-	-
1531156472718	-	-	0.847837	0.8382569	9.766891	-0.23320961	0.07355956	-0.31273973	-12.450001	28.2	-48.750004	-	-	-	-	-	-	-	-	-
1531156472728	-	-	0.5748047	0.68018556	10.111773	-0.20817462	0.07888409	-0.30209067	-12.450001	28.2	-48.750004	-	-	-	-	-	-	-	-	-
1531156472738	-	-	0.44547364	0.76161623	10.221944	-0.15065034	0.05385038	-0.281318	-14.55	28.95	-49.2	-	-	-	-	-	-	-	-	-
1531156472749	-	-	0.27303225	0.6945557	9.939331	-0.06383128	0.020294547	-0.25734955	-14.55	28.95	-49.2	-	-	-	-	-	-	-	-	-
1531156472759	-	-	0.28740236	0.6322852	9.896221	-0.049982842	0.0075113727	-0.2482948	-13.200001	28.95	-48.750004	-	-	-	-	-	-	-	-	-
1531156472770	-	-	0.42152345	0.5891748	9.575289	-0.035601772	-0.047882378	-0.20834738	-13.200001	28.95	-48.750004	-	-	-	-	-	-	-	-	-
1531156472779	-	-	0.57959473	0.6514453	9.5561285	-0.042525988	-0.06865504	-0.2019558	-13.05	28.35	-48.600002	-	-	-	-	-	-	-	-	-
1531156472789	-	-	0.6562354	0.78556645	9.589659	-0.07608182	-0.089427695	-0.20461896	-13.05	28.35	-48.600002	-	-	-	-	-	-	-	-	-
1531156472800	-	-	0.6322852	0.78556645	9.7621	-0.08779973	-0.098482445	-0.21953265	-14.700001	29.400002	-47.7	-	-	-	-	-	-	-	-	-
1531156472809	-	-	0.79035646	0.7232959	9.848321	-0.09419131	-0.104341395	-0.22965267	-14.700001	29.400002	-47.7	-	-	-	-	-	-	-	-	-
1531156472819	-	-	0.7711963	0.613125	9.977652	-0.091528155	-0.10700456	-0.23657688	-13.500001	30.000002	-48.750004	-	-	-	-	-	-	-	-	-
1531156472830	-	-	0.7089258	0.6227051	9.929751	-0.124551356	-0.12937512	-0.2514906	-13.500001	30.000002	-48.750004	-	-	-	-	-	-	-	-	-
1531156472840	-	-	0.6514453	0.6514453	9.968072	-0.14425875	-0.13629933	-0.27386117	-13.05	28.800001	-48.600002	-	-	-	-	-	-	-	-	-
1531156472850	-	-	0.6227051	0.5987549	10.073453	-0.17089036	-0.13896249	-0.27972013	-13.05	28.800001	-48.600002	-	-	-	-	-	-	-	-	-
1531156472860	-	-	0.6562354	0.5843848	10.298584	-0.19166301	-0.12138563	-0.27812222	-12.900001	29.250002	-48.750004	-	-	-	-	-	-	-	-	-
1531156472871	-	-	0.53169435	0.60833496	10.451866	-0.19752197	-0.10380877	-0.27918747	-12.900001	29.250002	-48.750004	-	-	-	-	-	-	-	-	-
1531156472881	-	-	0.26345217	0.5604346	10.609937	-0.16769457	-0.061198182	-0.26161063	-13.650001	28.800001	-49.050003	-	-	-	-	-	-	-	-	-
1531156472892	-	-	0.14849122	0.5556446	10.547667	-0.10910502	-0.06013292	-0.22912003	-13.650001	28.800001	-49.050003	-	-	-	-	-	-	-	-	-
1531156472901	-	-	0.09101075	0.56522465	10.384805	-0.068624966	-0.06865504	-0.20302106	-13.35	29.1	-49.350002	-	-	-	-	-	-	-	-	-
1531156472911	-	-	0.1341211	0.5987549	10.159674	-0.023883859	-0.090492964	-0.16786733	-13.35	29.1	-49.350002	-	-	-	-	-	-	-	-	-
1531156472922	-	-	0.2778223	0.6658155	9.843531	-0.029742815	-0.10380877	-0.15135573	-13.950001	28.95	-48.0	-	-	-	-	-	-	-	-	-
1531156472931	-	-	0.47900394	0.67539555	9.829161	-0.03134071	-0.12830985	-0.14283362	-13.950001	28.95	-48.0	-	-	-	-	-	-	-	-	-
1531156472941	-	-	0.5221143	0.74724615	9.972861	-0.038797565	-0.12564668	-0.14496414	-13.35	29.1	-49.350002	-	-	-	-	-	-	-	-	-
1531156472951	-	-	0.45505372	0.7376661	9.920172	-0.030808078	-0.115526676	-0.15188837	-13.35	29.1	-49.350002	-	-	-	-	-	-	-	-	-
1531156472962	-	-	0.34488282	0.8095166	9.74294	-0.012165952	-0.11659194	-0.14869258	-15.3	27.900002	-50.4	-	-	-	-	-	-	-	-	-
1531156472972	-	-	0.22513184	0.92926764	9.441168	-0.027612286	-0.13470143	-0.12525676	-15.3	27.900002	-50.4	-	-	-	-	-	-	-	-	-
1531156472982	-	-	0.37362307	0.87178713	9.402847	-0.0707555	-0.19009519	-0.10981043	-13.05	29.1	-50.250004	-	-	-	-	-	-	-	-	-
1531156472992	-	-	0.7089258	0.74724615	9.469908	-0.14106295	-0.22578155	-0.10395147	-13.05	29.1	-50.250004	-	-	-	-	-	-	-	-	-
1531156473003	-	-	1.0442286	0.6610254	9.690249	-0.22362095	-0.25720686	-0.1209957	-13.200001	29.7	-47.550003	-	-	-	-	-	-	-	-	-
1531156473013	-	-	1.5376027	0.5364844	10.015972	-0.31150526	-0.29342583	-0.18011788	-13.200001	29.7	-47.550003	-	-	-	-	-	-	-	-	-
1531156473023	-	-	1.9112257	0.3065625	10.859019	-0.44572857	-0.29821953	-0.27652434	-13.05	28.800001	-49.350002	-	-	-	-	-	-	-	-	-
1531156473034	-	-	1.8537452	0.14849122	11.414663	-0.495796	-0.2433584	-0.32659176	-13.05	28.800001	-49.350002	-	-	-	-	-	-	-	-	-
1531156473044	-	-	1.7435743	-0.12933107	12.2433405	-0.5202971	-0.14215828	-0.37612656	-14.250001	28.95	-48.0	-	-	-	-	-	-	-	-	-
1531156473054	-	-	1.5423926	-0.21076173	12.593013	-0.4824802	-0.054806598	-0.39317077	-14.250001	28.95	-48.0	-	-	-	-	-	-	-	-	-
1531156473065	-	-	1.1783496	-0.2778223	12.631333	-0.3354737	0.0591767	-0.3953013	-14.700001	29.85	-48.15	-	-	-	-	-	-	-	-	-
1531156473075	-	-	0.90052736	-0.35925296	12.2433405	-0.24492623	0.15132207	-0.3771918	-14.700001	30.45	-47.7	-	-	-	-	-	-	-	-	-
1531156473085	-	-	0.5364844	-0.364043	11.309282	-0.11656187	0.25997904	-0.30368856	-14.700001	30.45	-47.7	-	-	-	-	-	-	-	-	-
1531156473095	-	-	0.49337405	-0.31135255	10.768008	-0.07821235	0.28767592	-0.26906747	-14.700001	30.900002	-48.15	-	-	-	-	-	-	-	-	-
1531156473106	-	-	0.46463382	-0.21076173	9.977652	-0.006306997	0.29673067	-0.18917263	-14.700001	30.900002	-48.15	-	-	-	-	-	-	-	-	-
1531156473116	-	-	0.39757326	-0.21555176	9.436378	0.013400395	0.24826114	-0.16626944	-12.450001	29.7	-49.2	-	-	-	-	-	-	-	-	-
1531156473126	-	-	0.38320315	-0.3065625	9.144185	-0.0068396293	0.15398523	-0.123658866	-12.450001	29.7	-49.2	-	-	-	-	-	-	-	-	-
1531156473137	-	-	0.364043	-0.36883304	9.024434	-0.027612286	0.082612514	-0.076787226	-13.35	29.1	-48.15	-	-	-	-	-	-	-	-	-
1531156473147	-	-	0.7376661	-0.40715334	9.431587	-0.086734466	-0.04415395	-0.02086084	-13.35	29.1	-48.15	-	-	-	-	-	-	-	-	-
1531156473157	-	-	0.82388675	-0.43110353	9.72378	-0.09898501	-0.09102559	-0.004349242	-14.85	29.7	-48.750004	-	-	-	-	-	-	-	-	-
1531156473168	-	-	1.22625	-0.45984375	10.595567	-0.077679716	-0.09581928	0.020684473	-14.85	29.7	-48.750004	-	-	-	-	-	-	-	-	-
1531156473178	-	-	1.3891114	-0.5508545	10.839859	-0.046787046	-0.08836243	0.030271854	-13.500001	29.7	-47.550003	-	-	-	-	-	-	-	-	-
1531156473188	-	-	1.5280225	-0.6514453	10.94045	-0.0025785712	-0.08143821	0.026010796	-13.500001	29.7	-47.550003	-	-	-	-	-	-	-	-	-
1531156473199	-	-	1.5567628	-0.6993457	11.00751	0.028314099	-0.061730817	0.025478162	-12.900001	29.7	-49.2	-	-	-	-	-	-	-	-	-
1531156473209	-	-	1.5280225	-0.6562354	10.916499	0.07944679	-0.030838147	0.016423415	-12.900001	29.7	-49.2	-	-	-	-	-	-	-	-	-
1531156473219	-	-	1.5663428	-0.6849756	10.859019	0.1060784	-0.0015433752	0.013227622	-13.500001	29.7	-49.65	-	-	-	-	-	-	-	-	-
1531156473230	-	-	1.5088624	-0.6322852	10.437495	0.14655742	0.06663498	-8.532847E-5	-13.500001	29.7	-49.65	-	-	-	-	-	-	-	-	-
1531156473239	-	-	1.331631	-0.6466553	10.159674	0.16519955	0.12735505	-0.007009547	-13.200001	29.250002	-49.65	-	-	-	-	-	-	-	-	-
1531156473249	-	-	0.9915381	-0.5604346	9.671089	0.1726564	0.17635721	0.006306258	-13.200001	29.250002	-49.65	-	-	-	-	-	-	-	-	-
1531156473260	-	-	0.8765772	-0.57959473	9.369317	0.17212377	0.18221617	0.027078915	-14.250001	29.250002	-48.750004	-	-	-	-	-	-	-	-	-
1531156473270	-	-	0.8909473	-0.46463382	9.283096	0.16466692	0.16197614	0.06755897	-14.250001	29.250002	-48.750004	-	-	-	-	-	-	-	-	-
1531156473280	-	-	0.8813672	-0.31135255	9.235196	0.16839534	0.11350662	0.086201094	-14.700001	29.85	-49.050003	-	-	-	-	-	-	-	-	-
1531156473291	-	-	1.0394385	-0.28740236	9.278306	0.18437432	0.06343919	0.118159026	-14.700001	29.85	-49.050003	-	-	-	-	-	-	-	-	-
1531156473301	-	-	1.331631	-0.26345217	9.354947	0.18490694	0.013904392	0.12455062	-13.650001	29.1	-50.550003	-	-	-	-	-	-	-	-	-
1531156473311	-	-	1.4849122	-0.13891114	9.3309965	0.18810274	-0.008466162	0.11389797	-13.650001	29.1	-50.550003	-	-	-	-	-	-	-	-	-
1531156473322	-	-	1.5567628	-0.1341211	9.220825	0.16093849	-0.024445128	0.0830053	-14.400001	30.45	-49.350002	-	-	-	-	-	-	-	-	-
1531156473332	-	-	1.5663428	-0.119750984	9.278306	0.12418688	-0.021781966	0.061167378	-14.400001	30.45	-49.350002	-	-	-	-	-	-	-	-	-
1531156473342	-	-	1.6142433	-0.028740235	9.350157	0.077847876	-0.023379864	0.04305788	-13.05	29.400002	-49.800003	-	-	-	-	-	-	-	-	-
1531156473352	-	-	1.6429834	0.0	9.584868	0.03630256	0.010175967	0.022285225	-13.05	29.400002	-49.800003	-	-	-	-	-	-	-	-	-
1531156473362	-	-	1.6046631	0.086220704	9.982442	0.0075404188	0.048525486	-0.0048790183	-14.700001	29.400002	-49.800003	-	-	-	-	-	-	-	-	-
1531156473373	-	-	1.5328126	0.019160157	10.154883	0.014464637	0.07036341	-0.024586411	-14.700001	29.400002	-49.800003	-	-	-	-	-	-	-	-	-
1531156473383	-	-	1.3986914	0.028740235	10.221944	0.034172032	0.11190873	-0.04056538	-13.500001	28.2	-47.550003	-	-	-	-	-	-	-	-	-
1531156473393	-	-	1.2933106	0.023950197	10.284214	0.06719523	0.13427927	-0.039500114	-13.500001	28.2	-47.550003	-	-	-	-	-	-	-	-	-
1531156473403	-	-	1.0681788	0.047900394	10.140513	0.114599496	0.123094	-0.03577169	-12.150001	29.250002	-49.2	-	-	-	-	-	-	-	-	-
1531156473414	-	-	1.0538087	0.05748047	9.992022	0.13111109	0.12415927	-0.027249571	-13.950001	27.6	-48.0	-	-	-	-	-	-	-	-	-
1531156473424	-	-	1.0298585	0.081430666	9.72857	0.14389426	0.1364098	-0.010205341	-13.950001	27.6	-48.0	-	-	-	-	-	-	-	-	-
1531156473434	-	-	0.96758795	0.1341211	9.74294	0.15348165	0.13694243	-6.179607E-4	-12.150001	29.7	-49.2	-	-	-	-	-	-	-	-	-
1531156473445	-	-	0.92926764	0.24908204	9.465117	0.16040586	0.13427927	0.012697845	-12.150001	29.7	-49.2	-	-	-	-	-	-	-	-	-
1531156473455	-	-	0.9627979	0.25387207	9.354947	0.15721007	0.12096347	0.013763108	-12.3	29.85	-49.050003	-	-	-	-	-	-	-	-	-
1531156473466	-	-	0.9627979	0.32093263	9.307046	0.13430688	0.09060343	0.026546283	-12.3	29.85	-49.050003	-	-	-	-	-	-	-	-	-
1531156473476	-	-	1.0059083	0.34967285	9.259146	0.11886056	0.06184129	0.029209444	-12.450001	30.000002	-48.0	-	-	-	-	-	-	-	-	-
1531156473487	-	-	1.092129	0.41194338	9.235196	0.1130016	0.029350728	0.019089432	-12.450001	30.000002	-48.0	-	-	-	-	-	-	-	-	-
1531156473497	-	-	1.1639795	0.4742139	9.230406	0.119393185	0.036807578	0.0015125682	-13.650001	29.400002	-49.350002	-	-	-	-	-	-	-	-	-
1531156473507	-	-	1.0681788	0.34488282	9.254355	0.09382684	0.06343919	-0.018194823	-13.650001	29.400002	-49.350002	-	-	-	-	-	-	-	-	-
1531156473518	-	-	0.9532178	0.4263135	9.244776	0.07678261	0.08314659	-0.008074812	-11.400001	27.150002	-48.45	-	-	-	-	-	-	-	-	-
1531156473527	-	-	0.6658155	0.39278322	9.096285	0.06985839	0.101788715	-0.015531664	-11.400001	27.150002	-48.45	-	-	-	-	-	-	-	-	-
1531156473537	-	-	0.56522465	0.34967285	9.220825	0.0783805	0.102853976	0.015361006	-13.950001	28.95	-48.750004	-	-	-	-	-	-	-	-	-
1531156473548	-	-	0.5412744	0.49337405	9.158555	0.105544746	0.07409184	0.06329791	-13.950001	28.95	-48.750004	-	-	-	-	-	-	-	-	-
1531156473559	-	-	0.5412744	0.5125342	9.172925	0.119393185	0.03520968	0.081407405	-13.35	27.000002	-48.15	-	-	-	-	-	-	-	-	-
1531156473569	-	-	0.6849756	0.49337405	9.196876	0.15028585	-0.019118806	0.11656113	-13.35	27.000002	-48.15	-	-	-	-	-	-	-	-	-
1531156473579	-	-	0.9196875	0.5891748	8.923843	0.17318903	-0.037228305	0.12028956	-12.900001	27.150002	-50.850002	-	-	-	-	-	-	-	-	-
1531156473589	-	-	1.0873389	0.71371585	8.856783	0.16040586	-0.05853359	0.105375856	-12.900001	27.150002	-50.850002	-	-	-	-	-	-	-	-	-
1531156473600	-	-	1.0538087	0.6945557	8.713081	0.13803531	-0.07291466	0.08779899	-13.950001	27.150002	-49.2	-	-	-	-	-	-	-	-	-
1531156473610	-	-	1.1112891	0.6562354	8.679551	0.089565784	-0.08037151	0.049449466	-13.950001	27.150002	-49.2	-	-	-	-	-	-	-	-	-
1531156473620	-	-	1.1639795	0.6945557	8.775352	0.029910972	-0.07557782	0.029209444	-11.700001	28.050001	-49.800003	-	-	-	-	-	-	-	-	-
1531156473631	-	-	1.1687696	0.6849756	8.943004	-0.029211204	-0.06971887	0.0057736253	-11.700001	28.050001	-49.800003	-	-	-	-	-	-	-	-	-
1531156473641	-	-	1.2070899	0.56522465	9.211246	-0.06436493	-0.066523075	-0.007009547	-12.3	27.45	-48.600002	-	-	-	-	-	-	-	-	-
1531156473651	-	-	1.1735597	0.5604346	9.546548	-0.08780075	-0.06279465	-0.023521146	-12.3	27.45	-48.600002	-	-	-	-	-	-	-	-	-
1531156473662	-	-	1.1064991	0.5221143	9.814791	-0.08833338	-0.0867631	-0.026716938	-12.450001	29.7	-48.45	-	-	-	-	-	-	-	-	-
1531156473672	-	-	1.1160791	0.4742139	9.924961	-0.090463914	-0.12884104	-0.038434852	-12.450001	29.7	-48.45	-	-	-	-	-	-	-	-	-
1531156473682	-	-	1.1352394	0.44547364	10.140513	-0.090463914	-0.20767061	-0.056011714	-12.6	27.45	-48.600002	-	-	-	-	-	-	-	-	-
1531156473694	-	-	1.0298585	0.45984375	10.394385	-0.097388126	-0.25667277	-0.056011714	-12.6	27.45	-48.600002	-	-	-	-	-	-	-	-	-
1531156473703	-	-	0.82388675	0.48379397	10.796748	-0.10910604	-0.27531493	-0.029912733	-13.650001	28.050001	-49.050003	-	-	-	-	-	-	-	-	-
1531156473713	-	-	0.8430469	0.46942386	11.06978	-0.08833338	-0.28277177	-0.026716938	-14.250001	28.650002	-47.550003	-	-	-	-	-	-	-	-	-
1531156473724	-	-	0.8669971	0.5748047	11.577525	-0.014829368	-0.2673265	-8.747028E-5	-14.250001	28.650002	-47.550003	-	-	-	-	-	-	-	-	-
1531156473733	-	-	0.85741705	0.5939649	11.5823145	0.046955973	-0.23057488	9.777942E-4	-14.250001	28.650002	-47.550003	-	-	-	-	-	-	-	-	-
1531156473743	-	-	0.97237796	0.6706055	11.098521	0.1284487	-0.1517453	0.028674671	-13.950001	27.6	-49.95	-	-	-	-	-	-	-	-	-
1531156473753	-	-	0.7711963	0.62749517	10.672208	0.12205712	-0.08942734	0.03559889	-14.400001	27.45	-49.050003	-	-	-	-	-	-	-	-	-
1531156473764	-	-	0.76161623	0.8047266	9.901011	0.010736979	0.061307587	0.07075261	-14.400001	27.45	-49.050003	-	-	-	-	-	-	-	-	-
1531156473773	-	-	0.75203615	0.847837	9.77647	-0.036134657	0.11244027	0.08832948	-14.400001	28.050001	-49.350002	-	-	-	-	-	-	-	-	-
1531156473783	-	-	0.82388675	0.8669971	9.766891	-0.16236849	0.20192249	0.11922215	-14.400001	28.050001	-49.350002	-	-	-	-	-	-	-	-	-
1531156473793	-	-	0.8382569	0.8813672	9.862691	-0.21190329	0.23334779	0.13360323	-14.1	28.35	-47.7	-	-	-	-	-	-	-	-	-
1531156473804	-	-	0.7951465	0.96758795	10.466236	-0.25451386	0.21150987	0.16076747	-14.1	28.35	-47.7	-	-	-	-	-	-	-	-	-
1531156473814	-	-	0.7759864	0.9196875	10.849439	-0.22149067	0.18381299	0.1762138	-13.200001	27.900002	-50.850002	-	-	-	-	-	-	-	-	-
1531156473825	-	-	0.8813672	0.8765772	11.084151	-0.0798105	0.14706138	0.2273465	-13.200001	27.900002	-50.850002	-	-	-	-	-	-	-	-	-
1531156473836	-	-	0.9196875	0.8765772	11.103311	0.0160633	0.12149502	0.25664127	-14.1	27.45	-48.600002	-	-	-	-	-	-	-	-	-
1531156473846	-	-	1.0585986	1.0346485	10.581197	0.13856871	0.07941708	0.25664127	-14.1	27.45	-48.600002	-	-	-	-	-	-	-	-	-
1531156473856	-	-	1.1352394	1.0298585	10.121353	0.16733086	0.03627387	0.26143494	-13.500001	29.250002	-48.750004	-	-	-	-	-	-	-	-	-
1531156473867	-	-	1.4370118	0.8813672	9.560919	0.12099185	-0.05267571	0.23267283	-13.500001	29.250002	-48.750004	-	-	-	-	-	-	-	-	-
1531156473877	-	-	1.5328126	0.8095166	9.484278	0.057075985	-0.08516628	0.2108349	-14.55	28.95	-49.65	-	-	-	-	-	-	-	-	-
1531156473887	-	-	1.6717237	0.7711963	9.594449	-0.007905149	-0.09155787	0.16715905	-14.55	28.95	-49.65	-	-	-	-	-	-	-	-	-
1531156473897	-	-	1.6286134	0.6993457	9.848321	-0.06915785	-0.09954735	0.109634764	-14.250001	27.6	-49.2	-	-	-	-	-	-	-	-	-
1531156473908	-	-	1.4944923	0.5460645	10.140513	-0.10324632	-0.077176794	0.06436103	-14.250001	27.6	-49.2	-	-	-	-	-	-	-	-	-
1531156473918	-	-	1.336421	0.3784131	10.394385	-0.11389896	-0.056936767	0.048914693	-14.400001	29.1	-49.350002	-	-	-	-	-	-	-	-	-
1531156473928	-	-	1.1783496	0.3305127	10.566827	-0.1309432	-0.019652512	0.048914693	-14.400001	29.1	-49.350002	-	-	-	-	-	-	-	-	-
1531156473938	-	-	0.85741705	0.1820215	10.782378	-0.109105274	0.023490697	0.061697863	-14.1	28.35	-47.4	-	-	-	-	-	-	-	-	-
1531156473949	-	-	0.6514453	0.16286133	10.763218	-0.05637468	0.048524413	0.09312317	-14.1	28.35	-47.4	-	-	-	-	-	-	-	-	-
1531156473959	-	-	0.6466553	0.17244141	10.796748	-0.014296736	0.063970745	0.11283056	-14.400001	28.35	-51.000004	-	-	-	-	-	-	-	-	-
1531156473969	-	-	0.613125	0.13891114	10.121353	0.08743602	0.0666339	0.15437588	-14.400001	28.35	-51.000004	-	-	-	-	-	-	-	-	-
1531156473980	-	-	0.71371585	0.19639161	9.733359	0.0970234	0.037339136	0.16236536	-14.250001	28.2	-49.95	-	-	-	-	-	-	-	-	-
1531156473990	-	-	0.7568262	0.2682422	9.493857	0.09649077	0.023490697	0.16928959	-14.250001	28.2	-49.95	-	-	-	-	-	-	-	-	-
1531156474000	-	-	0.8095166	0.1101709	9.388477	0.074120216	0.0064464663	0.16502853	-14.250001	28.650002	-49.2	-	-	-	-	-	-	-	-	-
1531156474010	-	-	0.91010743	0.1820215	9.273516	0.064000204	-0.017521983	0.15384325	-14.250001	28.650002	-49.2	-	-	-	-	-	-	-	-	-
1531156474021	-	-	0.89573735	0.1820215	9.2256155	0.027781209	-0.022315674	0.13094006	-15.750001	28.800001	-49.050003	-	-	-	-	-	-	-	-	-
1531156474030	-	-	0.852627	0.20118165	9.244776	-0.019090427	-0.022848306	0.10803687	-15.750001	28.800001	-49.050003	-	-	-	-	-	-	-	-	-
1531156474040	-	-	0.7424561	0.14370118	9.302257	-0.057972576	-0.011130396	0.098982126	-13.05	28.050001	-48.600002	-	-	-	-	-	-	-	-	-
1531156474050	-	-	0.7089258	0.023950197	9.436378	-0.07661471	0.011240156	0.10430845	-13.05	28.050001	-48.600002	-	-	-	-	-	-	-	-	-
1531156474061	-	-	0.732876	0.047900394	9.604029	-0.09365894	0.006979098	0.10750424	-14.400001	29.1	-49.350002	-	-	-	-	-	-	-	-	-
1531156474071	-	-	0.7089258	-0.023950197	9.632769	-0.09206104	0.008576995	0.10217792	-14.400001	29.1	-49.350002	-	-	-	-	-	-	-	-	-
1531156474082	-	-	0.7041358	-0.038320314	9.599238	-0.10644211	-0.01698935	0.10643897	-15.3	28.650002	-48.0	-	-	-	-	-	-	-	-	-
1531156474095	-	-	0.5508545	-0.1341211	9.7621	-0.13893268	-0.051077813	0.1085695	-14.55	29.7	-49.95	-	-	-	-	-	-	-	-	-
1531156474103	-	-	0.5939649	-0.23950197	10.207574	-0.16449903	-0.081437856	0.111765295	-14.55	29.7	-49.95	-	-	-	-	-	-	-	-	-
1531156474114	-	-	0.6322852	-0.27303225	10.485396	-0.14479163	-0.08942734	0.12454847	-14.55	29.7	-49.95	-	-	-	-	-	-	-	-	-
1531156474124	-	-	0.6179151	-0.41194338	10.614727	-0.11602949	-0.10380841	0.13147269	-13.35	28.35	-50.550003	-	-	-	-	-	-	-	-	-
1531156474134	-	-	0.56522465	-0.5412744	10.873389	-0.084071554	-0.11392842	0.1431906	-16.5	27.750002	-47.4	-	-	-	-	-	-	-	-	-
1531156474145	-	-	0.488584	-0.6179151	10.897339	-0.06915785	-0.12724422	0.1581043	-16.5	27.750002	-47.4	-	-	-	-	-	-	-	-	-
1531156474158	-	-	0.7185059	-0.71371585	11.256593	-0.05371152	-0.12138527	0.20284541	-15.3	29.7	-48.750004	-	-	-	-	-	-	-	-	-
1531156474166	-	-	0.63707525	-0.7089258	11.299703	-0.040928345	-0.09262313	0.2124328	-15.3	29.7	-48.750004	-	-	-	-	-	-	-	-	-
1531156474178	-	-	0.6849756	-0.732876	11.352393	-0.029743072	-0.08090522	0.21829174	-15.3	29.7	-48.750004	-	-	-	-	-	-	-	-	-
[truncated: 3,117 more rows]
