# Supplementary material for: Gyroscope-constrained magnetometer PDR/Wi-Fi indoor positioning algorithm
Source: PLoS One. 2025 Oct 24;20(10):e0335277. doi: 10.1371/journal.pone.0335277 (PMC12551869; doi:10.1371/journal.pone.0335277)
Supplement: S1 File — (ZIP) [file pone.0335277.s001.zip › G.csv]

TimeStamp[ms]	Prox[Cm]	Lux[lux]	AccX[m/s^2]	AccY[m/s^2]	AccZ[m/s^2]	GyroX[rad/s]	GyroY[rad/s]	GyroZ[rad/s]	MagnX[uT]	MagnY[uT]	MagnZ[uT]	OrienYaw[degrees]	OrienPitch[degrees]	OrienRoll[degrees]	Press[Pa]	Temp[C°]	Batt[%]	Lat	Lng	Speed[m/s]
1531156538412	-	-	-0.5939649	0.26345217	9.7812605	-0.06661323	0.15115494	-0.04036892	14.250001	60.9	-43.050003	-	-	-	-	-	-	-	-	-
1531156538430	-	-	-1.0825489	0.15328126	10.289004	-0.08791851	-0.11143274	0.017687993	14.250001	60.15	-41.550003	-	-	-	-	-	-	-	-	-
1531156538431	-	-	-1.1160791	0.086220704	10.284214	-0.07353745	-0.13007487	0.032601696	14.250001	60.15	-41.550003	-	-	-	-	-	-	-	-	-
1531156538441	-	-	-0.977168	0.100590825	10.346485	-0.035720557	-0.19079494	0.0789407	14.250001	60.15	-41.550003	-	-	-	-	-	-	-	-	-
1531156538452	-	-	-0.7089258	0.19639161	10.2315235	0.02499952	-0.23020974	0.12581232	14.250001	59.850002	-41.550003	-	-	-	-	-	-	-	-	-
1531156538462	-	-	-0.49337405	0.3305127	10.255474	0.055892188	-0.20251286	0.13806286	14.250001	59.850002	-41.550003	-	-	-	-	-	-	-	-	-
1531156538472	-	-	-0.21555176	0.42152345	10.130933	0.086784855	-0.17055492	0.13539971	13.950001	60.15	-41.550003	-	-	-	-	-	-	-	-	-
1531156538482	-	-	-0.09580079	0.40715334	10.073453	0.08465433	-0.1652286	0.12155128	13.950001	60.15	-41.550003	-	-	-	-	-	-	-	-	-
1531156538493	-	-	0.05269043	0.43110353	10.169253	0.07932801	-0.15723912	0.08533229	15.150001	59.4	-43.65	-	-	-	-	-	-	-	-	-
1531156538503	-	-	0.07185059	0.41194338	10.217154	0.09264381	-0.14072752	0.0789407	14.1	59.4	-40.5	-	-	-	-	-	-	-	-	-
1531156538513	-	-	-0.119750984	0.33530274	10.317744	0.13046071	-0.14339069	0.058168042	14.1	59.4	-40.5	-	-	-	-	-	-	-	-	-
1531156538523	-	-	-0.24908204	0.27303225	10.178833	0.15070073	-0.15297806	0.051776458	13.35	58.95	-41.7	-	-	-	-	-	-	-	-	-
1531156538534	-	-	-0.21555176	0.4023633	9.800421	0.18052813	-0.14232542	0.0773428	13.35	58.95	-41.7	-	-	-	-	-	-	-	-	-
1531156538544	-	-	-0.15328126	0.4023633	9.570498	0.1634839	-0.11622643	0.05497225	14.250001	61.2	-41.550003	-	-	-	-	-	-	-	-	-
1531156538554	-	-	-0.047900394	0.488584	9.484278	0.076132216	-0.09012745	0.03313433	14.250001	61.2	-41.550003	-	-	-	-	-	-	-	-	-
1531156538564	-	-	-0.014370117	0.4406836	9.671089	0.04417428	-0.06882216	0.01928589	14.400001	58.65	-42.9	-	-	-	-	-	-	-	-	-
1531156538575	-	-	-0.081430666	0.43589357	9.83874	0.038847957	-0.0054389313	0.01715536	14.400001	58.65	-42.9	-	-	-	-	-	-	-	-	-
1531156538585	-	-	-0.023950197	0.34488282	9.891431	0.035652164	0.012137933	0.018753257	13.950001	59.550003	-42.75	-	-	-	-	-	-	-	-	-
1531156538596	-	-	-0.023950197	0.4263135	9.972861	0.05908798	0.04995482	1.111296E-4	13.950001	59.550003	-42.75	-	-	-	-	-	-	-	-	-
1531156538605	-	-	-0.07185059	0.52690434	10.039923	0.06547957	0.037704278	-0.0046825605	13.650001	59.7	-44.100002	-	-	-	-	-	-	-	-	-
1531156538615	-	-	0.009580079	0.56522465	9.901011	0.0841217	0.037704278	-0.04090155	13.650001	59.7	-44.100002	-	-	-	-	-	-	-	-	-
1531156538625	-	-	-0.07185059	0.4981641	9.733359	0.086784855	0.04995482	-0.074457385	13.950001	57.750004	-41.850002	-	-	-	-	-	-	-	-	-
1531156538636	-	-	-0.20118165	0.5460645	9.460327	0.06654483	0.03291059	-0.0797837	13.950001	57.750004	-41.850002	-	-	-	-	-	-	-	-	-
1531156538646	-	-	-0.2778223	0.50774413	9.244776	0.020205831	0.023323208	-0.09363214	14.250001	58.800003	-43.95	-	-	-	-	-	-	-	-	-
1531156538656	-	-	-0.3544629	0.5364844	9.249566	-0.0777985	-0.00756946	-0.095230035	14.250001	58.800003	-43.95	-	-	-	-	-	-	-	-	-
1531156538666	-	-	-0.33530274	0.4263135	9.297466	-0.13532278	-0.017689472	-0.08564266	15.150001	58.95	-42.45	-	-	-	-	-	-	-	-	-
1531156538676	-	-	-0.35925296	0.38320315	9.73815	-0.20403233	-0.032070544	-0.08777319	15.150001	58.95	-42.45	-	-	-	-	-	-	-	-	-
1531156538686	-	-	-0.29698244	0.37362307	10.059082	-0.20563023	-0.04165792	-0.08191423	13.200001	58.800003	-43.050003	-	-	-	-	-	-	-	-	-
1531156538697	-	-	-0.2203418	0.3305127	10.365645	-0.18592283	-0.015558943	-0.07712054	13.200001	58.800003	-43.050003	-	-	-	-	-	-	-	-	-
1531156538707	-	-	-0.17723145	0.32572266	10.384805	-0.14704068	-0.0065041957	-0.08084897	12.0	58.95	-43.65	-	-	-	-	-	-	-	-	-
1531156538717	-	-	-0.21555176	0.34009278	10.370435	-0.08898378	0.015866358	-0.07019632	12.0	58.95	-43.65	-	-	-	-	-	-	-	-	-
1531156538728	-	-	-0.25866213	0.32093263	10.317744	-0.04211214	0.012670564	-0.07072896	12.450001	59.100002	-42.75	-	-	-	-	-	-	-	-	-
1531156538738	-	-	-0.32572266	0.28261232	10.341695	-0.012817368	-0.0128957825	-0.07179422	12.450001	59.100002	-42.75	-	-	-	-	-	-	-	-	-
1531156538748	-	-	-0.4742139	0.3065625	10.197993	0.02233636	-0.066159	-0.055282623	13.950001	60.15	-41.850002	-	-	-	-	-	-	-	-	-
1531156538758	-	-	-0.5412744	0.2203418	10.030342	0.04151112	-0.07574638	-0.032912068	13.950001	60.15	-41.850002	-	-	-	-	-	-	-	-	-
1531156538768	-	-	-0.45026368	0.31135255	9.996812	0.047370072	-0.08586639	-0.003617296	13.200001	60.600002	-42.300003	-	-	-	-	-	-	-	-	-
1531156538778	-	-	-0.29698244	0.3065625	9.915381	0.02233636	-0.07574638	0.0049048197	13.200001	60.600002	-42.300003	-	-	-	-	-	-	-	-	-
1531156538789	-	-	-0.2682422	0.32093263	9.829161	-0.012284735	-0.03366844	1.111296E-4	13.500001	59.850002	-42.300003	-	-	-	-	-	-	-	-	-
1531156538799	-	-	-0.28261232	0.26345217	9.81	-0.0463732	0.016931623	-0.010541515	13.500001	59.850002	-42.300003	-	-	-	-	-	-	-	-	-
1531156538809	-	-	-0.28261232	0.32572266	9.814791	-0.06075427	0.025453739	-4.2150263E-4	12.450001	59.850002	-43.050003	-	-	-	-	-	-	-	-	-
1531156538820	-	-	-0.34488282	0.28740236	10.020762	-0.07513534	0.007344242	1.111296E-4	12.450001	59.850002	-43.050003	-	-	-	-	-	-	-	-	-
1531156538829	-	-	-0.20597169	0.34488282	10.207574	-0.07353745	0.014801092	6.437618E-4	13.200001	59.100002	-41.550003	-	-	-	-	-	-	-	-	-
1531156538839	-	-	-0.2778223	0.3161426	10.226734	-0.021872116	0.01852952	-0.0030846638	13.200001	59.100002	-41.550003	-	-	-	-	-	-	-	-	-
1531156538849	-	-	-0.3784131	0.25387207	10.380015	0.021271095	-0.0027757701	0.010231141	12.150001	59.100002	-41.850002	-	-	-	-	-	-	-	-	-
1531156538860	-	-	-0.34488282	0.34488282	10.284214	0.0510985	-0.023015795	0.032069065	12.150001	59.100002	-41.850002	-	-	-	-	-	-	-	-	-
1531156538869	-	-	-0.37362307	0.29698244	10.044712	0.08039327	-0.049114775	0.04112381	13.950001	59.550003	-41.850002	-	-	-	-	-	-	-	-	-
1531156538880	-	-	-0.22513184	0.3544629	9.690249	0.09051878	-0.06989513	0.055489533	13.950001	59.550003	-41.850002	-	-	-	-	-	-	-	-	-
1531156538890	-	-	-0.24908204	0.42152345	9.484278	0.06548507	-0.07575408	0.042706363	12.3	59.7	-42.15	-	-	-	-	-	-	-	-	-
1531156538900	-	-	-0.22513184	0.39278322	9.469908	-0.0101487115	-0.059775118	0.043238994	12.3	59.7	-42.15	-	-	-	-	-	-	-	-	-
1531156538910	-	-	-0.019160157	0.4263135	9.699829	-0.076195106	-0.03846983	0.025129495	12.6	59.4	-41.7	-	-	-	-	-	-	-	-	-
1531156538921	-	-	0.047900394	0.46463382	9.80521	-0.095902495	-0.0113055855	0.011813691	12.6	59.4	-41.7	-	-	-	-	-	-	-	-	-
1531156538931	-	-	-0.1580713	0.43589357	9.929751	-0.11347936	0.009467071	-0.008426335	14.250001	58.050003	-39.0	-	-	-	-	-	-	-	-	-
1531156538941	-	-	-0.28261232	0.4023633	10.135723	-0.10655514	0.0062712776	0.007020001	14.250001	58.050003	-39.0	-	-	-	-	-	-	-	-	-
1531156538952	-	-	-0.26345217	0.38320315	10.169253	-0.08471722	-0.013436114	0.012878954	13.05	58.350002	-42.9	-	-	-	-	-	-	-	-	-
1531156538961	-	-	-0.34009278	0.34009278	10.154883	-0.045302436	-0.035274036	0.020335807	13.05	58.350002	-42.9	-	-	-	-	-	-	-	-	-
1531156538971	-	-	-0.25387207	0.4023633	10.279425	-0.016007666	-0.06989513	0.0384453	15.150001	58.65	-40.95	-	-	-	-	-	-	-	-	-
1531156538981	-	-	-0.27303225	0.38320315	10.164463	-0.003224492	-0.06510144	0.04963058	15.150001	58.65	-40.95	-	-	-	-	-	-	-	-	-
1531156538991	-	-	-0.12933107	0.3784131	9.996812	0.0031670947	-0.08054777	0.049097948	13.05	61.350002	-42.15	-	-	-	-	-	-	-	-	-
1531156539002	-	-	-0.043110352	0.46463382	9.944121	0.003699727	-0.05817722	0.032586347	13.200001	60.600002	-41.850002	-	-	-	-	-	-	-	-	-
1531156539012	-	-	0.019160157	0.44547364	9.987232	-0.009616079	-0.04166562	0.022998966	13.200001	60.600002	-41.850002	-	-	-	-	-	-	-	-	-
1531156539022	-	-	0.0	0.364043	9.963282	-0.042106643	-0.0011855739	-0.0089589665	14.85	60.9	-41.550003	-	-	-	-	-	-	-	-	-
1531156539032	-	-	-0.081430666	0.3544629	9.992022	-0.07086878	0.014793392	-0.011089496	14.85	60.9	-41.550003	-	-	-	-	-	-	-	-	-
1531156539042	-	-	-0.14370118	0.3784131	9.915381	-0.06021614	0.019587083	-0.011622127	14.85	60.9	-41.550003	-	-	-	-	-	-	-	-	-
1531156539053	-	-	-0.20597169	0.34488282	10.197993	-0.056487713	0.010532335	-0.013752656	12.6	60.000004	-41.25	-	-	-	-	-	-	-	-	-
1531156539063	-	-	-0.1820215	0.3544629	10.212363	-0.042639274	0.005206013	-0.011089496	12.450001	59.850002	-43.5	-	-	-	-	-	-	-	-	-
1531156539073	-	-	-0.17723145	0.34009278	10.183623	-0.012811873	0.0115976	-4.3685082E-4	12.450001	59.850002	-43.5	-	-	-	-	-	-	-	-	-
1531156539083	-	-	-0.14849122	0.3065625	10.068663	-0.0048223888	0.022250244	0.008085264	12.450001	60.9	-43.95	-	-	-	-	-	-	-	-	-
1531156539094	-	-	-0.06227051	0.33530274	9.905801	-0.016007666	0.02118498	0.003824207	12.450001	60.9	-43.95	-	-	-	-	-	-	-	-	-
1531156539103	-	-	-0.06227051	0.3544629	9.915381	-0.013344504	0.041425005	-0.0015021153	12.6	60.300003	-42.9	-	-	-	-	-	-	-	-	-
1531156539113	-	-	-0.100590825	0.32093263	9.992022	-0.035182424	0.041957635	9.5781405E-5	12.6	60.300003	-42.9	-	-	-	-	-	-	-	-	-
1531156539123	-	-	-0.14849122	0.3784131	10.083033	-0.02612768	0.033968154	-0.0041652764	13.35	59.4	-42.45	-	-	-	-	-	-	-	-	-
1531156539134	-	-	-0.27303225	0.3305127	10.164463	-0.025595047	0.036631316	-0.005230541	13.35	59.4	-42.45	-	-	-	-	-	-	-	-	-
1531156539144	-	-	-0.2203418	0.26345217	10.154883	-0.0069529177	0.033968154	0.004356839	13.35	59.4	-42.45	-	-	-	-	-	-	-	-	-
1531156539154	-	-	-0.19639161	0.33530274	9.992022	0.011156578	0.005738645	0.0107484255	13.500001	60.9	-42.300003	-	-	-	-	-	-	-	-	-
1531156539164	-	-	-0.15328126	0.33530274	9.987232	0.022341855	-0.0011855739	0.017672645	13.650001	60.000004	-43.350002	-	-	-	-	-	-	-	-	-
1531156539175	-	-	-0.1820215	0.30177248	9.877061	0.020211326	-0.020892967	0.02140107	13.650001	60.000004	-43.350002	-	-	-	-	-	-	-	-	-
1531156539185	-	-	-0.19160157	0.2921924	9.78605	0.021809222	-0.033143505	0.027260024	13.05	60.000004	-43.350002	-	-	-	-	-	-	-	-	-
1531156539195	-	-	-0.100590825	0.3161426	9.814791	-0.008018183	-0.02888245	0.018737908	13.05	60.000004	-43.350002	-	-	-	-	-	-	-	-	-
1531156539205	-	-	-0.16286133	0.32572266	9.848321	-0.009616079	-0.023023495	0.020868437	13.05	60.000004	-43.350002	-	-	-	-	-	-	-	-	-
1531156539216	-	-	-0.07185059	0.32093263	10.0063925	-0.011746608	-0.011838218	0.02619476	11.700001	60.300003	-42.45	-	-	-	-	-	-	-	-	-
1531156539226	-	-	-0.100590825	0.34967285	9.905801	-0.018670827	-0.0070445286	0.027792657	13.05	60.000004	-42.45	-	-	-	-	-	-	-	-	-
1531156539236	-	-	-0.12933107	0.33530274	9.963282	-0.013877137	-0.011838218	0.019803174	13.05	60.000004	-42.45	-	-	-	-	-	-	-	-	-
1531156539246	-	-	0.009580079	0.3879932	9.977652	-0.023464518	-0.0022508383	0.012346322	12.0	59.4	-42.15	-	-	-	-	-	-	-	-	-
1531156539257	-	-	-0.009580079	0.31135255	9.987232	-0.02666031	4.123228E-4	-0.013220025	12.0	59.4	-42.15	-	-	-	-	-	-	-	-	-
1531156539267	-	-	-0.06227051	0.32093263	9.953702	-0.029856104	-0.012903483	-0.013220025	14.1	59.4	-44.100002	-	-	-	-	-	-	-	-	-
1531156539277	-	-	-0.09101075	0.37362307	10.126143	-0.025062414	-0.012903483	-0.03878637	14.1	59.4	-44.100002	-	-	-	-	-	-	-	-	-
1531156539287	-	-	-0.23471193	0.2682422	10.092612	-0.013344504	-0.01929507	-0.027601095	12.450001	60.9	-41.850002	-	-	-	-	-	-	-	-	-
1531156539297	-	-	-0.25866213	0.3065625	10.116563	-0.0016265954	-0.023023495	-0.020144245	12.450001	60.9	-41.850002	-	-	-	-	-	-	-	-	-
1531156539307	-	-	-0.23950197	0.29698244	9.968072	-0.0010939632	-0.037404567	-0.007893702	13.05	59.4	-41.7	-	-	-	-	-	-	-	-	-
1531156539317	-	-	-0.21555176	0.244292	10.039923	-0.008018183	-0.023556128	-0.016415818	13.05	59.4	-41.7	-	-	-	-	-	-	-	-	-
1531156539328	-	-	-0.24908204	0.22513184	9.963282	-0.021333989	-0.009175057	-0.010556864	13.950001	58.500004	-41.550003	-	-	-	-	-	-	-	-	-
1531156539338	-	-	-0.2682422	0.3161426	10.140513	-0.016540298	0.003075484	-0.0025673797	13.950001	58.500004	-41.550003	-	-	-	-	-	-	-	-	-
1531156539348	-	-	-0.22992188	0.2203418	10.265054	-0.008550815	0.005738645	0.011813691	14.400001	59.4	-42.45	-	-	-	-	-	-	-	-	-
1531156539358	-	-	-0.27303225	0.19160157	10.188414	0.012754474	0.013195496	0.0107484255	14.400001	59.4	-42.45	-	-	-	-	-	-	-	-	-
1531156539368	-	-	-0.29698244	0.2203418	10.212363	0.028733442	-0.0017182061	0.025662128	12.450001	60.9	-41.550003	-	-	-	-	-	-	-	-	-
1531156539378	-	-	-0.1580713	0.32093263	10.044712	0.042052824	-0.017702186	0.02884793	12.450001	60.9	-41.550003	-	-	-	-	-	-	-	-	-
1531156539389	-	-	-0.10538086	0.23950197	9.963282	0.03353071	-0.011843232	0.033641618	14.1	59.4	-40.050003	-	-	-	-	-	-	-	-	-
1531156539398	-	-	-0.033530276	0.3544629	9.862691	0.019682271	-0.019832715	0.020325813	14.1	59.4	-40.050003	-	-	-	-	-	-	-	-	-
1531156539408	-	-	-0.033530276	0.364043	9.915381	0.0154212145	-0.019300085	0.01286896	13.35	60.000004	-42.15	-	-	-	-	-	-	-	-	-
1531156539418	-	-	-0.023950197	0.31135255	9.862691	0.0015727766	0.0062662633	-0.004175271	13.35	60.000004	-42.15	-	-	-	-	-	-	-	-	-
1531156539428	-	-	-0.09580079	0.25866213	9.881851	-0.011743029	0.03875683	-0.0089689605	13.950001	59.550003	-42.75	-	-	-	-	-	-	-	-	-
1531156539438	-	-	-0.20118165	0.23471193	9.82437	-0.032515686	0.057398956	-0.008436329	13.950001	59.550003	-42.75	-	-	-	-	-	-	-	-	-
1531156539448	-	-	-0.2203418	0.23471193	9.814791	-0.036776744	0.050474737	-0.0020447418	14.1	58.95	-41.7	-	-	-	-	-	-	-	-	-
1531156539459	-	-	-0.22992188	0.3305127	9.848321	-0.027721997	0.021712597	0.021391077	14.1	58.95	-41.7	-	-	-	-	-	-	-	-	-
1531156539469	-	-	-0.1341211	0.32093263	9.8866415	-0.012808294	0.0030704697	0.011803696	14.400001	60.000004	-43.65	-	-	-	-	-	-	-	-	-
1531156539479	-	-	-0.009580079	0.30177248	9.843531	0.005301202	-0.03740958	0.012336328	14.400001	60.000004	-43.65	-	-	-	-	-	-	-	-	-
1531156539489	-	-	-0.038320314	0.33530274	10.054293	0.019149639	-0.07788963	0.002216316	13.500001	60.15	-41.850002	-	-	-	-	-	-	-	-	-
1531156539499	-	-	-0.1580713	0.25866213	10.087823	0.029802283	-0.079487525	-0.0047079027	13.500001	60.15	-41.850002	-	-	-	-	-	-	-	-	-
1531156539509	-	-	-0.086220704	0.19160157	10.145303	0.037259135	-0.04699696	-0.0036426384	15.3	60.9	-42.300003	-	-	-	-	-	-	-	-	-
1531156539519	-	-	-0.038320314	0.20118165	10.183623	0.029802283	-0.028354831	-0.009501593	15.3	60.9	-42.300003	-	-	-	-	-	-	-	-	-
1531156539530	-	-	-0.09580079	0.27303225	10.001602	0.0021054088	0.025441024	-0.024415296	13.950001	60.15	-41.550003	-	-	-	-	-	-	-	-	-
1531156539540	-	-	-0.12933107	0.28740236	9.872271	-0.0037535457	0.059529487	-0.024415296	13.950001	60.15	-41.550003	-	-	-	-	-	-	-	-	-
1531156539550	-	-	-0.15328126	0.2203418	9.829161	-0.03730938	0.0861611	-0.03080688	13.950001	60.15	-42.300003	-	-	-	-	-	-	-	-	-
1531156539560	-	-	-0.32572266	0.20118165	9.953702	-0.049027286	0.069649495	-0.021219501	13.35	59.4	-42.45	-	-	-	-	-	-	-	-	-
1531156539570	-	-	-0.32093263	0.20118165	10.073453	-0.03358095	0.024908392	0.0043468447	13.35	59.4	-42.45	-	-	-	-	-	-	-	-	-
1531156539581	-	-	-0.3305127	0.16765137	10.126143	-0.019199882	0.006798895	0.0064773737	13.950001	60.9	-42.300003	-	-	-	-	-	-	-	-	-
1531156539591	-	-	-0.18681154	0.20118165	10.011182	0.012758053	-0.0113106	0.014466857	13.950001	60.9	-42.300003	-	-	-	-	-	-	-	-	-
1531156539601	-	-	-0.1341211	0.18681154	9.972861	0.011160157	0.006798895	0.009673167	13.05	60.300003	-42.15	-	-	-	-	-	-	-	-	-
1531156539611	-	-	-0.11496094	0.25387207	9.905801	-0.010145132	0.02224523	0.0070100063	13.05	60.300003	-42.15	-	-	-	-	-	-	-	-	-
1531156539621	-	-	0.014370117	0.34488282	10.020762	-0.018134616	0.035561036	-0.0063058	12.900001	60.15	-40.65	-	-	-	-	-	-	-	-	-
1531156539632	-	-	-0.043110352	0.2682422	10.020762	-0.022395674	0.03928946	-0.0073710643	12.900001	60.15	-40.65	-	-	-	-	-	-	-	-	-
1531156539642	-	-	-0.1101709	0.28261232	10.073453	-0.009079868	0.032365244	-0.023882663	14.400001	61.800003	-42.45	-	-	-	-	-	-	-	-	-
1531156539652	-	-	-0.09101075	0.2682422	10.039923	0.0042359377	0.025441024	-0.01855634	14.400001	61.800003	-42.45	-	-	-	-	-	-	-	-	-
1531156539662	-	-	-0.23950197	0.25866213	10.116563	0.020747535	0.03129998	-0.020154238	13.950001	60.9	-42.300003	-	-	-	-	-	-	-	-	-
1531156539673	-	-	-0.22513184	0.27303225	10.011182	0.027139124	0.019049436	0.0032815805	13.950001	60.9	-42.300003	-	-	-	-	-	-	-	-	-
1531156539683	-	-	-0.19639161	0.28740236	10.025552	0.027671754	-0.0011905881	0.019260548	12.0	58.95	-42.45	-	-	-	-	-	-	-	-	-
1531156539694	-	-	-0.047900394	0.25387207	10.174044	0.0532381	-0.014506394	6.184194E-4	12.0	58.95	-42.45	-	-	-	-	-	-	-	-	-
1531156539704	-	-	-0.038320314	0.27303225	10.078242	0.059097055	0.00786416	0.0016836838	12.150001	60.600002	-40.2	-	-	-	-	-	-	-	-	-
1531156539714	-	-	-0.028740235	0.36883304	9.929751	0.04578125	0.04141999	-0.0052405354	12.150001	60.600002	-40.2	-	-	-	-	-	-	-	-	-
1531156539724	-	-	-0.11496094	0.22992188	9.81958	0.0154212145	0.05580106	-0.0047079027	13.650001	59.7	-42.9	-	-	-	-	-	-	-	-	-
1531156539735	-	-	-0.1580713	0.28261232	9.8866415	0.007431731	0.054203164	-0.012164754	13.650001	59.7	-42.9	-	-	-	-	-	-	-	-	-
1531156539744	-	-	-0.14849122	0.35925296	9.915381	0.0031706733	0.03928946	-0.0031100062	13.05	60.300003	-41.7	-	-	-	-	-	-	-	-	-
1531156539754	-	-	-0.16765137	0.2921924	9.896221	0.010627524	0.039822094	-0.0063058	13.05	60.300003	-41.7	-	-	-	-	-	-	-	-	-
1531156539764	-	-	-0.14370118	0.34009278	9.7621	0.0031706733	0.023843126	0.011803696	13.650001	60.750004	-41.25	-	-	-	-	-	-	-	-	-
1531156539775	-	-	-0.081430666	0.3161426	9.929751	-0.006416707	-0.007049543	0.0032815805	13.650001	60.750004	-41.25	-	-	-	-	-	-	-	-	-
1531156539784	-	-	0.12454102	0.32093263	9.968072	-0.012275661	-0.012908497	-0.011632122	12.900001	61.500004	-41.850002	-	-	-	-	-	-	-	-	-
1531156539794	-	-	0.07664063	0.364043	9.833951	-0.025058836	0.03396314	-0.02814372	12.900001	61.500004	-41.850002	-	-	-	-	-	-	-	-	-
1531156539805	-	-	0.009580079	0.3305127	9.982442	-0.03145042	0.0531379	-0.03719847	12.6	60.300003	-40.95	-	-	-	-	-	-	-	-	-
1531156539814	-	-	0.07185059	0.364043	10.174044	-0.049027286	0.07817161	-0.050514273	12.6	60.300003	-40.95	-	-	-	-	-	-	-	-	-
1531156539824	-	-	0.06706055	0.3065625	10.140513	-0.039439905	0.12877168	-0.06755851	14.55	59.100002	-42.300003	-	-	-	-	-	-	-	-	-
1531156539834	-	-	0.0	0.2682422	10.212363	-0.026124101	0.1506096	-0.07501536	14.55	59.100002	-42.300003	-	-	-	-	-	-	-	-	-
1531156539845	-	-	-0.1101709	0.3065625	10.068663	-0.012275661	0.17244752	-0.08300484	13.35	59.7	-42.15	-	-	-	-	-	-	-	-	-
1531156539854	-	-	-0.28261232	0.2682422	9.766891	-0.02346094	0.18682858	-0.056905862	13.35	59.7	-42.15	-	-	-	-	-	-	-	-	-
1531156539864	-	-	-0.17244141	0.3305127	9.74294	-0.045831494	0.1522075	-0.040926892	13.650001	60.000004	-41.7	-	-	-	-	-	-	-	-	-
1531156539874	-	-	-0.20118165	0.3544629	9.929751	-0.0591473	0.08935689	-0.040926892	13.650001	60.000004	-41.7	-	-	-	-	-	-	-	-	-
1531156539885	-	-	-0.14849122	0.32093263	10.059082	-0.037835233	0.045671556	-0.039880548	13.950001	60.600002	-41.850002	-	-	-	-	-	-	-	-	-
1531156539895	-	-	-0.23950197	0.3161426	10.015972	0.016493252	-0.014515885	-0.06438163	13.950001	60.600002	-41.850002	-	-	-	-	-	-	-	-	-
1531156539905	-	-	-0.27303225	0.3305127	10.059082	0.020221679	-0.038484335	-0.059055306	13.35	60.000004	-42.45	-	-	-	-	-	-	-	-	-
1531156539915	-	-	-0.22992188	0.244292	9.81958	0.030874323	-0.03688644	-0.048935294	13.35	60.000004	-42.45	-	-	-	-	-	-	-	-	-
1531156539926	-	-	-0.2921924	0.29698244	9.74294	0.021286942	-0.019309577	-0.04360897	13.35	60.750004	-42.9	-	-	-	-	-	-	-	-	-
1531156539936	-	-	-0.10538086	0.31135255	9.85311	-0.0074751973	-0.03688644	-0.038815282	13.35	60.750004	-42.9	-	-	-	-	-	-	-	-	-
1531156539946	-	-	-0.07664063	0.2921924	9.910591	-0.02931312	-0.015048517	-0.044674236	14.700001	60.300003	-42.15	-	-	-	-	-	-	-	-	-
1531156539957	-	-	-0.34009278	0.27303225	9.934542	-0.043161556	-0.011320091	-0.039880548	14.700001	60.300003	-42.15	-	-	-	-	-	-	-	-	-
1531156539967	-	-	-0.51732427	0.26345217	9.80521	-0.0389005	-0.037951704	-0.01644473	12.6	60.300003	-42.45	-	-	-	-	-	-	-	-	-
1531156539977	-	-	-0.45984375	0.2682422	9.733359	-0.0389005	-0.040614866	-0.010585776	12.6	60.300003	-42.45	-	-	-	-	-	-	-	-	-
1531156539988	-	-	-0.5412744	0.23471193	9.7621	-0.045292083	-0.08855177	0.026165849	15.3	60.15	-42.75	-	-	-	-	-	-	-	-	-
1531156539998	-	-	-0.45505372	0.14370118	9.81958	-0.04262892	-0.13062972	0.035220597	15.3	60.15	-42.75	-	-	-	-	-	-	-	-	-
1531156540008	-	-	-0.1820215	0.22513184	10.035132	-0.037302602	-0.14980447	0.02669848	12.6	60.750004	-41.7	-	-	-	-	-	-	-	-	-
1531156540019	-	-	0.09580079	0.244292	10.207574	-0.025052061	-0.12104233	0.010186881	13.650001	60.000004	-41.7	-	-	-	-	-	-	-	-	-
1531156540029	-	-	0.1341211	0.25866213	10.298584	-0.01546468	-0.054995935	-0.03402159	13.650001	60.000004	-41.7	-	-	-	-	-	-	-	-	-
1531156540039	-	-	-0.047900394	0.2682422	10.312955	0.0042427112	-0.0012000793	-0.05053319	13.35	60.300003	-42.45	-	-	-	-	-	-	-	-	-
1531156540050	-	-	-0.42152345	0.22513184	10.102193	-0.0016162433	0.040877867	-0.04787003	13.35	60.300003	-42.45	-	-	-	-	-	-	-	-	-
1531156540060	-	-	-0.45505372	0.18681154	10.001602	-0.0042794044	0.06431369	-0.028695272	14.400001	62.4	-40.5	-	-	-	-	-	-	-	-	-
1531156540070	-	-	-0.45505372	0.23950197	9.81	-0.02931312	0.026496796	0.0016647661	14.400001	62.4	-40.5	-	-	-	-	-	-	-	-	-
1531156540081	-	-	-0.43589357	0.31135255	9.7621	-0.041031025	0.007322036	0.013382675	14.1	60.000004	-42.9	-	-	-	-	-	-	-	-	-
1531156540091	-	-	-0.28740236	0.28740236	9.915381	-0.036237337	-0.015048517	0.025633216	14.1	60.000004	-42.9	-	-	-	-	-	-	-	-	-
1531156540101	-	-	-0.15328126	0.2682422	9.987232	-0.028780486	-0.017711679	0.02882901	13.500001	61.500004	-43.050003	-	-	-	-	-	-	-	-	-
1531156540112	-	-	-0.1341211	0.32572266	10.049502	-0.0069425656	-0.010787459	0.018176364	13.500001	61.500004	-43.050003	-	-	-	-	-	-	-	-	-
1531156540122	-	-	-0.14849122	0.28740236	10.130933	0.0010469179	-0.0012000793	0.0016647661	12.3	61.050003	-43.350002	-	-	-	-	-	-	-	-	-
1531156540132	-	-	-0.23471193	0.3305127	10.164463	0.005840608	0.012115727	-0.00952051	12.3	61.050003	-43.350002	-	-	-	-	-	-	-	-	-
1531156540142	-	-	-0.2921924	0.28740236	10.202784	0.016493252	0.008919933	6.686943E-5	14.1	61.050003	-41.7	-	-	-	-	-	-	-	-	-
1531156540152	-	-	-0.27303225	0.27303225	10.169253	0.033537485	0.026496796	-0.005792085	14.1	61.050003	-41.7	-	-	-	-	-	-	-	-	-
1531156540163	-	-	-0.22992188	0.30177248	9.920172	0.03407012	0.050465245	0.006458456	13.05	60.750004	-42.9	-	-	-	-	-	-	-	-	-
1531156540172	-	-	-0.34488282	0.28740236	9.79563	0.028211161	0.032888383	0.010186881	13.05	60.750004	-42.9	-	-	-	-	-	-	-	-	-
1531156540182	-	-	-0.37362307	0.3065625	9.72378	0.0047753435	-0.0065264017	0.0171111	13.950001	60.15	-42.300003	-	-	-	-	-	-	-	-	-
1531156540192	-	-	-0.25866213	0.34967285	9.632769	-0.019193107	-0.017711679	0.0171111	13.950001	60.15	-42.300003	-	-	-	-	-	-	-	-	-
1531156540202	-	-	-0.19160157	0.28740236	9.73815	-0.022921532	-0.024635898	0.02403532	12.6	61.800003	-43.65	-	-	-	-	-	-	-	-	-
1531156540212	-	-	-0.19639161	0.28261232	9.8866415	-0.048487876	-0.03901697	0.014447939	12.6	61.800003	-43.65	-	-	-	-	-	-	-	-	-
1531156540223	-	-	-0.21076173	0.32572266	10.020762	-0.037302602	-0.052332774	0.01924163	13.950001	59.550003	-41.550003	-	-	-	-	-	-	-	-	-
1531156540233	-	-	-0.17244141	0.34967285	10.097403	-0.0223889	-0.06298542	0.014447939	13.950001	59.550003	-41.550003	-	-	-	-	-	-	-	-	-
1531156540243	-	-	-0.033530276	0.3305127	10.130933	-0.0021488755	-0.06884437	0.009121617	13.950001	60.600002	-41.850002	-	-	-	-	-	-	-	-	-
1531156540253	-	-	-0.09101075	0.34009278	10.011182	0.0031774468	-0.055528566	0.0048605595	13.950001	60.600002	-41.850002	-	-	-	-	-	-	-	-	-
1531156540263	-	-	-0.07664063	0.35925296	9.901011	-0.005877301	-0.026233794	-0.0025962917	13.200001	61.500004	-42.300003	-	-	-	-	-	-	-	-	-
1531156540274	-	-	-0.05748047	0.3161426	10.001602	-0.020791003	-0.016113782	-0.007922614	13.200001	61.500004	-42.300003	-	-	-	-	-	-	-	-	-
1531156540284	-	-	-0.14849122	0.31135255	10.049502	-0.027715223	0.016376784	-0.0127163045	13.05	60.300003	-42.45	-	-	-	-	-	-	-	-	-
1531156540294	-	-	-0.20118165	0.2778223	9.872271	-0.026117327	0.039279968	-0.007922614	13.05	60.300003	-42.45	-	-	-	-	-	-	-	-	-
1531156540305	-	-	-0.21555176	0.34967285	9.704619	-0.04209629	0.05898736	6.686943E-5	14.400001	60.300003	-42.45	-	-	-	-	-	-	-	-	-
1531156540315	-	-	-0.29698244	0.32093263	9.651929	-0.079913184	0.033421014	0.024567952	14.400001	60.300003	-42.45	-	-	-	-	-	-	-	-	-
1531156540325	-	-	-0.28740236	0.3544629	9.800421	-0.09535952	-0.0059937695	0.039481655	13.200001	60.15	-43.050003	-	-	-	-	-	-	-	-	-
1531156540336	-	-	-0.17723145	0.3305127	10.121353	-0.080978446	-0.02996222	0.059721682	13.200001	60.15	-43.050003	-	-	-	-	-	-	-	-	-
1531156540346	-	-	0.0047900393	0.34488282	10.236314	-0.054346833	-0.04700645	0.058123782	12.6	59.4	-42.45	-	-	-	-	-	-	-	-	-
1531156540357	-	-	0.27303225	0.46463382	10.523716	-0.014932049	-0.057659097	0.036818493	12.6	59.4	-42.45	-	-	-	-	-	-	-	-	-
1531156540366	-	-	0.4263135	0.45984375	10.480606	0.03460275	-0.017179046	-0.013781568	14.55	60.600002	-41.550003	-	-	-	-	-	-	-	-	-
1531156540376	-	-	0.3544629	0.4742139	10.269844	0.0734849	0.062183157	-0.06757743	14.55	60.600002	-41.550003	-	-	-	-	-	-	-	-	-
1531156540387	-	-	0.086220704	0.45984375	9.833951	0.040469497	0.1260881	-0.11819926	14.1	61.050003	-40.95	-	-	-	-	-	-	-	-	-
1531156540397	-	-	-0.17723145	0.4263135	9.613608	-0.005869505	0.15005656	-0.112872936	14.1	61.050003	-40.95	-	-	-	-	-	-	-	-	-
1531156540407	-	-	-0.46942386	0.33530274	9.508228	-0.0868296	0.13780601	-0.07878447	14.1	60.300003	-42.9	-	-	-	-	-	-	-	-	-
1531156540418	-	-	-0.57001466	0.35925296	9.651929	-0.11718964	0.101054385	-0.053218126	13.500001	61.2	-41.100002	-	-	-	-	-	-	-	-	-
1531156540427	-	-	-0.3544629	0.3879932	10.059082	-0.11718964	0.013702699	-0.0015528004	13.500001	61.2	-41.100002	-	-	-	-	-	-	-	-	-
1531156540437	-	-	-0.23471193	0.39278322	10.236314	-0.08256854	-0.026244717	0.0059040505	13.500001	61.2	-41.100002	-	-	-	-	-	-	-	-	-
1531156540447	-	-	-0.05748047	0.4263135	10.427916	-0.017054781	-0.04062579	-0.0063464902	13.950001	60.600002	-41.550003	-	-	-	-	-	-	-	-	-
1531156540457	-	-	-0.043110352	0.39757326	10.341695	0.0239579	-0.04115842	-0.018597031	13.950001	60.9	-41.850002	-	-	-	-	-	-	-	-	-
1531156540468	-	-	0.023950197	0.42152345	10.0063925	0.04366529	-0.039560523	-0.023390722	13.950001	60.9	-41.850002	-	-	-	-	-	-	-	-	-
1531156540477	-	-	-0.019160157	0.34488282	10.068663	0.033545278	-0.028907878	-0.043098114	13.950001	60.9	-41.850002	-	-	-	-	-	-	-	-	-
1531156540488	-	-	-0.12454102	0.43589357	9.814791	0.0026526107	-0.0022762679	-0.060142346	14.250001	59.850002	-41.850002	-	-	-	-	-	-	-	-	-
1531156540498	-	-	-0.26345217	0.30177248	9.82437	-0.020250574	0.016365862	-0.05960971	14.400001	61.350002	-42.9	-	-	-	-	-	-	-	-	-
1531156540508	-	-	-0.32572266	0.37362307	9.996812	-0.048480082	0.027018506	-0.03510863	14.400001	61.350002	-42.9	-	-	-	-	-	-	-	-	-
1531156540519	-	-	-0.28740236	0.27303225	10.039923	-0.043153763	0.027018506	-0.018597031	13.05	60.000004	-41.25	-	-	-	-	-	-	-	-	-
1531156540528	-	-	-0.3161426	0.36883304	9.929751	-0.035696913	0.013170066	0.0064366832	13.05	60.000004	-41.25	-	-	-	-	-	-	-	-	-
1531156540538	-	-	-0.30177248	0.3784131	9.958491	-0.03356638	-0.0065373257	0.012295637	14.55	60.15	-42.300003	-	-	-	-	-	-	-	-	-
1531156540548	-	-	-0.25866213	0.34009278	10.049502	-0.0048042405	-0.08430163	0.044786204	14.55	60.15	-42.300003	-	-	-	-	-	-	-	-	-
1531156540560	-	-	-0.20597169	0.34488282	10.274634	0.016501049	-0.13330379	0.054906216	13.35	60.300003	-41.7	-	-	-	-	-	-	-	-	-
1531156540570	-	-	-0.12454102	0.35925296	10.466236	0.08361271	-0.16579436	0.057569377	13.35	60.300003	-41.7	-	-	-	-	-	-	-	-	-
1531156540581	-	-	-0.014370117	0.3784131	10.356065	0.13048434	-0.14928277	0.044786204	12.6	61.350002	-43.350002	-	-	-	-	-	-	-	-	-
1531156540591	-	-	-0.009580079	0.4167334	10.154883	0.15232226	-0.10507429	0.04691673	12.6	61.350002	-43.350002	-	-	-	-	-	-	-	-	-
1531156540601	-	-	-0.1101709	0.45026368	9.7812605	0.1464633	-0.061931077	0.049579892	12.150001	61.500004	-41.100002	-	-	-	-	-	-	-	-	-
1531156540612	-	-	-0.09101075	0.52690434	9.527389	0.08947167	-0.039027892	0.06396096	12.150001	61.500004	-41.100002	-	-	-	-	-	-	-	-	-
1531156540621	-	-	-0.1101709	0.60833496	9.455538	0.04632845	-0.04062579	0.07567887	12.3	62.100002	-40.95	-	-	-	-	-	-	-	-	-
1531156540631	-	-	0.12933107	0.57001466	9.613608	0.0042505073	-0.044886846	0.07461361	12.3	62.100002	-40.95	-	-	-	-	-	-	-	-	-
1531156540641	-	-	0.16765137	0.60833496	9.78605	-0.0106631955	-0.054474227	0.061297804	12.6	60.750004	-42.45	-	-	-	-	-	-	-	-	-
1531156540652	-	-	0.19160157	0.5412744	9.968072	-0.0016084472	-0.07737741	0.050112527	12.6	60.750004	-42.45	-	-	-	-	-	-	-	-	-
1531156540661	-	-	0.18681154	0.5556446	9.968072	0.00957683	-0.09761743	0.042123042	12.450001	60.15	-41.850002	-	-	-	-	-	-	-	-	-
1531156540671	-	-	0.27303225	0.5939649	9.944121	0.03194738	-0.075246885	0.02241565	12.450001	60.15	-41.850002	-	-	-	-	-	-	-	-	-
1531156540681	-	-	0.21076173	0.5556446	9.85311	0.020762106	-0.05873528	0.01282827	13.05	61.800003	-42.45	-	-	-	-	-	-	-	-	-
1531156540692	-	-	0.06706055	0.5556446	9.690249	-1.055043E-5	-0.026244717	4.509627E-5	13.05	61.800003	-42.45	-	-	-	-	-	-	-	-	-
1531156540702	-	-	0.15328126	0.5556446	9.73815	-0.03356638	0.0057132156	-0.009009652	12.450001	60.600002	-41.550003	-	-	-	-	-	-	-	-	-
1531156540712	-	-	0.081430666	0.56522465	9.862691	-0.0719159	0.045128003	-0.010074915	12.450001	60.600002	-41.550003	-	-	-	-	-	-	-	-	-
1531156540723	-	-	0.028740235	0.5508545	9.939331	-0.080970645	0.074955404	-0.018064398	12.900001	60.9	-42.75	-	-	-	-	-	-	-	-	-
1531156540733	-	-	-0.05748047	0.6227051	9.929751	-0.0554043	0.084010154	0.0027082574	12.900001	60.9	-42.75	-	-	-	-	-	-	-	-	-
1531156540743	-	-	0.038320314	0.5987549	9.800421	-0.028240057	0.0616396	-0.0058138585	13.500001	60.600002	-41.850002	-	-	-	-	-	-	-	-	-
1531156540754	-	-	-0.033530276	0.6658155	9.580078	-0.015989516	0.038203783	0.006969316	13.500001	60.600002	-41.850002	-	-	-	-	-	-	-	-	-
1531156540764	-	-	0.047900394	0.6849756	9.354947	-0.023978999	0.012104803	-0.0036833293	13.200001	61.2	-42.75	-	-	-	-	-	-	-	-	-
1531156540774	-	-	0.043110352	0.62749517	9.383687	-0.043686394	-0.030505775	-0.0063464902	13.200001	61.2	-42.75	-	-	-	-	-	-	-	-	-
1531156540785	-	-	0.10538086	0.6706055	9.508228	-0.06126326	-0.07151846	-0.030314941	13.200001	60.9	-42.75	-	-	-	-	-	-	-	-	-
1531156540795	-	-	0.20597169	0.613125	9.74294	-0.06232852	-0.10667218	-0.05960971	13.200001	60.9	-42.75	-	-	-	-	-	-	-	-	-
1531156540805	-	-	0.12454102	0.68018556	10.049502	-0.06392641	-0.13596696	-0.07452342	14.250001	60.15	-43.5	-	-	-	-	-	-	-	-	-
1531156540816	-	-	0.086220704	0.60354495	10.001602	-0.05220851	-0.16899015	-0.10168766	14.250001	60.15	-43.5	-	-	-	-	-	-	-	-	-
1531156540826	-	-	-0.07664063	0.488584	9.867481	-0.066056944	-0.1647291	-0.0974266	13.500001	60.15	-42.75	-	-	-	-	-	-	-	-	-
1531156540836	-	-	-0.14370118	0.5364844	10.068663	-0.07990538	-0.15088066	-0.0841108	13.500001	60.15	-42.75	-	-	-	-	-	-	-	-	-
1531156540847	-	-	-0.15328126	0.51732427	10.2315235	-0.092155926	-0.10720482	-0.04895707	13.950001	60.600002	-43.5	-	-	-	-	-	-	-	-	-
1531156540857	-	-	-0.1580713	0.53169435	10.274634	-0.08256854	-0.08163847	-0.0494897	13.200001	61.95	-41.550003	-	-	-	-	-	-	-	-	-
1531156540867	-	-	-0.19160157	0.64186525	10.432706	-0.05966536	-0.054474227	-0.026053883	13.200001	61.95	-41.550003	-	-	-	-	-	-	-	-	-
1531156540878	-	-	-0.2778223	0.6322852	10.528506	-0.024511632	-0.051811066	-0.0063464902	13.05	60.750004	-41.7	-	-	-	-	-	-	-	-	-
1531156540888	-	-	-0.1580713	0.6227051	10.284214	0.044732217	-0.025181782	0.01974785	13.05	60.750004	-41.7	-	-	-	-	-	-	-	-	-
1531156540898	-	-	-0.1580713	0.6322852	10.063872	0.06657014	-0.03157337	0.038922608	11.85	60.9	-41.100002	-	-	-	-	-	-	-	-	-
1531156540910	-	-	-0.12933107	0.74724615	9.68067	0.076157525	-0.02944284	0.04158577	11.85	60.9	-41.100002	-	-	-	-	-	-	-	-	-
1531156540920	-	-	-0.12933107	0.6945557	9.594449	0.06390698	-0.034769163	0.043716297	13.650001	61.350002	-41.25	-	-	-	-	-	-	-	-	-
1531156540931	-	-	-0.033530276	0.7376661	9.426797	0.026622724	-0.052878655	0.06182579	13.650001	61.350002	-41.25	-	-	-	-	-	-	-	-	-
1531156540940	-	-	0.07185059	0.7807764	9.560919	-0.0037373146	-0.06566183	0.050640516	13.35	60.300003	-42.15	-	-	-	-	-	-	-	-	-
1531156540950	-	-	0.1341211	0.7424561	9.77647	-0.04741316	-0.02944284	0.0272047	13.35	60.300003	-42.15	-	-	-	-	-	-	-	-	-
1531156540961	-	-	0.13891114	0.732876	9.934542	-0.06392475	-0.014529138	0.012290997	12.6	60.750004	-41.7	-	-	-	-	-	-	-	-	-
1531156540970	-	-	-0.12454102	0.67539555	10.207574	-0.06605528	-0.008670183	0.016019424	12.6	60.750004	-41.7	-	-	-	-	-	-	-	-	-
1531156540981	-	-	-0.3065625	0.52690434	10.265054	-0.034629986	0.017428797	0.047444724	13.35	61.050003	-42.45	-	-	-	-	-	-	-	-	-
1531156540992	-	-	-0.3879932	0.49337405	10.289004	0.0037195366	0.024353016	0.08792477	13.35	61.050003	-42.45	-	-	-	-	-	-	-	-	-
1531156541002	-	-	-0.43589357	0.56522465	10.121353	0.06017855	0.017428797	0.1262743	12.150001	60.15	-43.5	-	-	-	-	-	-	-	-	-
1531156541011	-	-	-0.23950197	0.57959473	9.910591	0.11237651	0.0035803588	0.15130801	12.150001	60.15	-43.5	-	-	-	-	-	-	-	-	-
1531156541022	-	-	-0.1101709	0.6945557	9.455538	0.12089863	-0.026247045	0.15290591	11.85	60.600002	-42.75	-	-	-	-	-	-	-	-	-
1531156541032	-	-	-0.10538086	0.6993457	9.292676	0.07775542	-0.08590186	0.141188	11.85	60.600002	-42.75	-	-	-	-	-	-	-	-	-
1531156541042	-	-	0.014370117	0.7568262	9.249566	0.025024826	-0.15301351	0.12361113	12.6	61.800003	-43.350002	-	-	-	-	-	-	-	-	-
1531156541052	-	-	0.13891114	0.75203615	9.465117	-0.03569525	-0.19296093	0.09964268	12.6	61.800003	-43.350002	-	-	-	-	-	-	-	-	-
1531156541062	-	-	0.19639161	0.71371585	9.948912	-0.06818581	-0.1892325	0.07088054	14.250001	60.9	-42.300003	-	-	-	-	-	-	-	-	-
1531156541072	-	-	0.32572266	0.5987549	10.447076	-0.091088995	-0.14555666	0.044781562	14.250001	60.9	-42.300003	-	-	-	-	-	-	-	-	-
1531156541083	-	-	0.2682422	0.6610254	10.494976	-0.084164776	-0.113598734	0.03519418	12.3	60.300003	-42.45	-	-	-	-	-	-	-	-	-
1531156541093	-	-	0.21555176	0.5604346	10.523716	-0.07031634	-0.07205342	0.0074973074	12.3	60.300003	-42.45	-	-	-	-	-	-	-	-	-
1531156541103	-	-	0.22513184	0.60833496	10.394385	-0.06285949	-0.0667271	0.0048341462	13.05	59.7	-42.45	-	-	-	-	-	-	-	-	-
1531156541113	-	-	0.20118165	0.57959473	10.274634	-0.05540264	-0.086967126	0.009095205	13.05	59.7	-42.45	-	-	-	-	-	-	-	-	-
1531156541123	-	-	0.21076173	0.51732427	10.384805	-0.037825778	-0.13437138	0.011758365	12.450001	59.850002	-41.100002	-	-	-	-	-	-	-	-	-
1531156541133	-	-	0.2778223	0.60833496	10.485396	-0.007998372	-0.18656935	0.012290997	12.450001	59.850002	-41.100002	-	-	-	-	-	-	-	-	-
1531156541144	-	-	0.32093263	0.6849756	10.557246	0.039938528	-0.19296093	-0.0015574405	12.900001	59.850002	-43.95	-	-	-	-	-	-	-	-	-
1531156541154	-	-	0.48379397	0.71371585	10.284214	0.08361437	-0.16206826	-0.017536407	12.900001	59.850002	-43.95	-	-	-	-	-	-	-	-	-
1531156541164	-	-	0.5412744	0.78556645	9.939331	0.09053859	-0.11626189	-0.045765918	12.450001	61.2	-41.850002	-	-	-	-	-	-	-	-	-
1531156541174	-	-	0.46463382	0.8047266	9.460327	0.05485223	-0.047552336	-0.07719122	12.450001	61.2	-41.850002	-	-	-	-	-	-	-	-	-
1531156541185	-	-	0.34488282	0.90052736	9.287886	-0.026640499	0.035005663	-0.11287758	13.200001	61.500004	-43.050003	-	-	-	-	-	-	-	-	-
1531156541195	-	-	0.34488282	0.852627	9.3309965	-0.074044764	0.07974676	-0.114475474	13.200001	61.500004	-43.050003	-	-	-	-	-	-	-	-	-
1531156541205	-	-	0.043110352	1.0059083	9.465117	-0.092154264	0.104247846	-0.1315197	11.85	60.600002	-43.050003	-	-	-	-	-	-	-	-	-
1531156541215	-	-	-0.13891114	1.0394385	9.359736	-0.07990372	0.06856149	-0.1315197	11.85	60.600002	-43.050003	-	-	-	-	-	-	-	-	-
1531156541225	-	-	-0.2921924	1.1400293	9.268726	-0.051674217	-0.015594401	-0.11021442	10.8	61.2	-42.300003	-	-	-	-	-	-	-	-	-
1531156541235	-	-	-0.2682422	1.1687696	9.211246	-0.03409735	-0.08217343	-0.09636598	10.8	61.2	-42.300003	-	-	-	-	-	-	-	-	-
1531156541245	-	-	-0.244292	1.2406201	9.024434	-0.04528263	-0.1908304	-0.08997439	12.3	60.300003	-42.45	-	-	-	-	-	-	-	-	-
1531156541256	-	-	-0.043110352	1.2789404	9.048384	-0.071381606	-0.23663677	-0.101692304	10.8	60.9	-43.95	-	-	-	-	-	-	-	-	-
1531156541266	-	-	0.16765137	1.3124708	9.201666	-0.14381959	-0.26060525	-0.1299218	10.8	60.9	-43.95	-	-	-	-	-	-	-	-	-
1531156541276	-	-	0.14849122	1.3076807	9.388477	-0.20081124	-0.23237571	-0.15495552	14.250001	60.600002	-43.5	-	-	-	-	-	-	-	-	-
1531156541286	-	-	0.100590825	1.336421	9.910591	-0.27537975	-0.21107042	-0.1778587	14.250001	60.600002	-43.5	-	-	-	-	-	-	-	-	-
1531156541296	-	-	0.100590825	1.1831397	10.130933	-0.29881558	-0.17165564	-0.19703346	10.950001	61.800003	-42.9	-	-	-	-	-	-	-	-	-
1531156541307	-	-	-0.043110352	1.1304493	10.475816	-0.30414188	-0.101880826	-0.21887138	10.950001	61.800003	-42.9	-	-	-	-	-	-	-	-	-
1531156541317	-	-	-0.21076173	1.1591895	10.471025	-0.29082608	-0.082706064	-0.21833876	10.950001	61.350002	-43.350002	-	-	-	-	-	-	-	-	-
1531156541327	-	-	-0.47900394	1.2310401	10.509346	-0.2695208	-0.09602187	-0.18904398	10.950001	61.350002	-43.350002	-	-	-	-	-	-	-	-	-
1531156541337	-	-	-0.46463382	1.2070899	10.542876	-0.24129128	-0.10614188	-0.16720606	12.6	62.100002	-43.350002	-	-	-	-	-	-	-	-	-
1531156541347	-	-	-0.24908204	1.3076807	10.691368	-0.17364699	-0.1775146	-0.11074705	12.6	62.100002	-43.350002	-	-	-	-	-	-	-	-	-
1531156541357	-	-	-0.038320314	1.4130616	10.729688	-0.12571009	-0.18337356	-0.09956177	9.75	60.9	-41.850002	-	-	-	-	-	-	-	-	-
1531156541367	-	-	0.16286133	1.4753321	10.676997	-0.052739482	-0.14236087	-0.10595336	9.75	60.9	-41.850002	-	-	-	-	-	-	-	-	-
1531156541378	-	-	0.14370118	1.6477735	10.365645	-0.01971628	-0.106674515	-0.1182039	11.400001	61.2	-43.5	-	-	-	-	-	-	-	-	-
1531156541388	-	-	0.06227051	1.7148341	9.915381	0.008107734	-0.066148676	-0.12590063	11.400001	61.2	-43.5	-	-	-	-	-	-	-	-	-
1531156541398	-	-	0.100590825	1.6860938	9.68067	0.002248779	-0.01661388	-0.14454275	11.1	63.000004	-43.050003	-	-	-	-	-	-	-	-	-
1531156541408	-	-	0.0	1.7627344	9.278306	-0.06539551	0.037181973	-0.15892382	11.1	63.000004	-43.050003	-	-	-	-	-	-	-	-	-
1531156541418	-	-	-0.13891114	1.7914747	9.350157	-0.11386505	0.03132302	-0.17809859	11.1	62.550003	-42.300003	-	-	-	-	-	-	-	-	-
1531156541428	-	-	-0.26345217	1.8154249	9.513018	-0.12984401	0.0014956158	-0.17437015	11.1	62.550003	-42.300003	-	-	-	-	-	-	-	-	-
1531156541438	-	-	-0.364043	1.7339942	9.81	-0.12185453	-0.02620126	-0.16265225	11.700001	62.7	-42.9	-	-	-	-	-	-	-	-	-
1531156541449	-	-	-0.39757326	1.839375	10.183623	-0.07551552	-0.09224766	-0.14827119	11.700001	62.7	-42.9	-	-	-	-	-	-	-	-	-
1531156541459	-	-	-0.28740236	1.8968556	10.322535	-0.034502845	-0.1060961	-0.13282485	10.950001	61.800003	-42.9	-	-	-	-	-	-	-	-	-
1531156541469	-	-	0.10538086	1.8776954	10.327325	0.020890906	-0.09224766	-0.15146698	10.950001	61.800003	-42.9	-	-	-	-	-	-	-	-	-
1531156541479	-	-	0.14370118	1.8920655	10.336905	0.032076184	-0.06295288	-0.17223963	9.900001	62.7	-42.45	-	-	-	-	-	-	-	-	-
1531156541489	-	-	0.1341211	1.9016455	10.538086	0.028880391	-0.029929686	-0.2063281	9.900001	62.7	-42.45	-	-	-	-	-	-	-	-	-
1531156541499	-	-	0.014370117	1.8154249	10.777588	0.042196196	-0.0080917645	-0.21857864	9.900001	62.100002	-41.25	-	-	-	-	-	-	-	-	-
1531156541510	-	-	-0.14849122	1.695674	10.94045	0.0901331	0.018539846	-0.21378495	9.900001	62.100002	-41.25	-	-	-	-	-	-	-	-	-
1531156541520	-	-	-0.3065625	1.5040723	11.223062	0.14659211	0.03824724	-0.17863122	8.85	62.7	-41.7	-	-	-	-	-	-	-	-	-
1531156541530	-	-	-0.30177248	1.4465919	11.342813	0.22435641	0.059019897	-0.1338901	8.85	62.7	-41.7	-	-	-	-	-	-	-	-	-
1531156541540	-	-	-0.2921924	1.2789404	11.486514	0.31703442	0.07180307	-0.08808374	10.950001	61.050003	-43.350002	-	-	-	-	-	-	-	-	-
1531156541550	-	-	-0.20118165	1.1735597	11.342813	0.41344085	0.036649343	-0.053462643	10.950001	61.050003	-43.350002	-	-	-	-	-	-	-	-	-
1531156541560	-	-	-0.023950197	1.0394385	11.184742	0.49067253	0.024931435	-0.017243652	11.1	62.250004	-43.5	-	-	-	-	-	-	-	-	-
1531156541571	-	-	0.20597169	0.93405765	11.1176815	0.53168523	0.0057566734	0.0035290052	11.1	62.250004	-43.5	-	-	-	-	-	-	-	-	-
1531156541581	-	-	0.30177248	0.7232959	11.280542	0.55086	-0.020874938	0.010453223	9.6	60.750004	-42.15	-	-	-	-	-	-	-	-	-
1531156541591	-	-	0.28261232	0.56522465	11.543995	0.59719896	0.0153440535	0.020040605	9.6	60.750004	-42.15	-	-	-	-	-	-	-	-	-
1531156541602	-	-	0.009580079	0.4981641	11.682906	0.6723001	0.1186747	0.06371645	9.75	61.2	-42.300003	-	-	-	-	-	-	-	-	-
1531156541612	-	-	-0.14370118	0.5125342	11.716436	0.81770873	0.24437591	0.13455653	9.75	61.2	-42.300003	-	-	-	-	-	-	-	-	-
1531156541622	-	-	-0.3784131	0.57001466	11.534414	0.9828247	0.3647508	0.20805977	11.85	61.95	-43.5	-	-	-	-	-	-	-	-	-
1531156541632	-	-	-0.5604346	0.44547364	11.122471	1.1255702	0.38339293	0.2959441	11.85	61.95	-43.5	-	-	-	-	-	-	-	-	-
1531156541643	-	-	-0.39757326	0.2921924	10.322535	1.2139871	0.3295971	0.3673168	10.650001	59.7	-44.100002	-	-	-	-	-	-	-	-	-
1531156541653	-	-	-0.26345217	0.3784131	9.637559	1.2081281	0.20549376	0.43868953	10.650001	59.7	-44.100002	-	-	-	-	-	-	-	-	-
1531156541664	-	-	0.23950197	0.64186525	9.053174	1.0499364	0.039312504	0.47703907	11.85	58.800003	-43.95	-	-	-	-	-	-	-	-	-
1531156541674	-	-	0.8430469	0.78556645	8.938213	0.91944146	-0.095976084	0.45573378	11.85	58.800003	-43.95	-	-	-	-	-	-	-	-	-
1531156541684	-	-	2.572251	0.90052736	8.847202	0.5977316	-0.38998905	0.25706196	11.1	59.100002	-45.15	-	-	-	-	-	-	-	-	-
1531156541695	-	-	3.6164796	1.1208692	9.024434	0.31064284	-0.6025093	0.012583752	12.3	57.600002	-45.75	-	-	-	-	-	-	-	-	-
1531156541705	-	-	4.3397756	1.1975098	9.79563	-0.26939365	-0.78999585	-0.5621264	12.3	57.600002	-45.75	-	-	-	-	-	-	-	-	-
1531156541715	-	-	4.0427933	0.9244776	10.542876	-0.5692656	-0.72927576	-0.8934237	11.700001	56.850002	-45.300003	-	-	-	-	-	-	-	-	-
1531156541726	-	-	2.5051906	-0.26345217	12.334352	-0.959685	-0.40277222	-1.3717275	11.700001	56.850002	-45.300003	-	-	-	-	-	-	-	-	-
1531156541736	-	-	1.22625	-0.91010743	13.028907	-1.016144	-0.23872152	-1.4755907	11.25	56.250004	-47.4	-	-	-	-	-	-	-	-	-
1531156541746	-	-	-0.49337405	-1.6429834	13.51749	-0.9160092	0.082988344	-1.3951632	11.25	56.250004	-47.4	-	-	-	-	-	-	-	-	-
1531156541756	-	-	-1.3843213	-1.8441651	13.37379	-0.8355817	0.19484112	-1.2886368	10.05	58.500004	-44.7	-	-	-	-	-	-	-	-	-
1531156541767	-	-	-2.064507	-1.9734962	12.894786	-0.5314487	0.3929803	-0.80713725	10.05	58.500004	-44.7	-	-	-	-	-	-	-	-	-
1531156541776	-	-	-2.0213966	-1.7914747	12.506792	-0.38284433	0.39564347	-0.562659	8.55	57.9	-44.100002	-	-	-	-	-	-	-	-	-
1531156541786	-	-	-1.6813037	-1.4897022	12.022999	-0.14582299	0.32586867	-0.27130923	8.55	57.9	-44.100002	-	-	-	-	-	-	-	-	-
1531156541797	-	-	-1.5136524	-1.3986914	11.730806	0.007575101	0.2917802	-0.11737851	11.1	59.550003	-45.15	-	-	-	-	-	-	-	-	-
1531156541807	-	-	-0.7759864	-1.1879297	11.280542	0.30957758	0.23212537	0.106859654	11.1	59.550003	-45.15	-	-	-	-	-	-	-	-	-
1531156541817	-	-	-0.09101075	-0.87178713	10.413546	0.56311053	0.186319	0.23202823	9.900001	59.7	-44.550003	-	-	-	-	-	-	-	-	-
1531156541828	-	-	0.47900394	-0.43110353	8.966953	0.7495318	0.15436107	0.2762367	9.900001	59.7	-44.550003	-	-	-	-	-	-	-	-	-
1531156541838	-	-	0.6658155	-0.25866213	8.061636	0.8193066	0.08991256	0.25013772	9.900001	60.750004	-43.65	-	-	-	-	-	-	-	-	-
1531156541847	-	-	0.96758795	-0.086220704	7.1132083	0.7846855	0.044106193	0.19314608	9.900001	60.750004	-43.65	-	-	-	-	-	-	-	-	-
1531156541858	-	-	1.0585986	0.07664063	6.447393	0.63501585	-0.03099495	0.11857756	9.450001	59.550003	-46.350002	-	-	-	-	-	-	-	-	-
1531156541867	-	-	0.9867481	0.19160157	6.0833497	0.4326156	-0.07467079	0.03335641	9.450001	59.550003	-46.350002	-	-	-	-	-	-	-	-	-
1531156541877	-	-	0.86220706	0.29698244	6.1935205	0.21263851	-0.102900304	-0.041744735	9.0	58.050003	-44.7	-	-	-	-	-	-	-	-	-
1531156541888	-	-	0.6466553	0.17244141	6.9790874	-0.0041368008	-0.10077819	-0.10727527	9.0	58.050003	-44.7	-	-	-	-	-	-	-	-	-
1531156541899	-	-	0.52690434	0.019160157	7.6017923	-0.08722743	-0.07414658	-0.12378687	11.25	57.600002	-45.300003	-	-	-	-	-	-	-	-	-
1531156541909	-	-	0.3161426	0.1341211	8.200547	-0.15913278	-0.06349394	-0.12858057	11.25	57.600002	-45.300003	-	-	-	-	-	-	-	-	-
1531156541919	-	-	0.20597169	0.15328126	8.684341	-0.15007803	-0.042721275	-0.10514474	9.3	57.300003	-45.75	-	-	-	-	-	-	-	-	-
1531156541930	-	-	0.14849122	0.12933107	8.952583	-0.10586956	-0.023013884	-0.065197326	9.3	57.300003	-45.75	-	-	-	-	-	-	-	-	-
1531156541940	-	-	0.34009278	0.06227051	9.019644	-0.03716	-0.040058114	-0.016195163	9.3	57.9	-45.0	-	-	-	-	-	-	-	-	-
1531156541950	-	-	0.3879932	0.07664063	9.062755	0.022494812	-0.067222364	3.164356E-4	9.3	57.9	-45.0	-	-	-	-	-	-	-	-	-
1531156541960	-	-	0.5029541	0.244292	8.938213	0.05125695	-0.10503925	-0.0018140933	8.85	57.600002	-45.75	-	-	-	-	-	-	-	-	-
1531156541971	-	-	0.4167334	0.40715334	8.770562	0.06084433	-0.13699718	-0.005009887	8.85	57.600002	-45.75	-	-	-	-	-	-	-	-	-
1531156541980	-	-	0.4406836	0.4406836	8.674761	0.030484295	-0.15297616	-0.008738312	9.900001	58.65	-46.2	-	-	-	-	-	-	-	-	-
1531156541990	-	-	0.51732427	0.488584	8.636441	-0.028637882	-0.1572372	-0.0018140933	9.900001	58.65	-46.2	-	-	-	-	-	-	-	-	-
1531156542000	-	-	0.7424561	0.6179151	8.784932	-0.1165222	-0.11942032	-0.011401474	10.200001	55.95	-48.15	-	-	-	-	-	-	-	-	-
1531156542011	-	-	0.8430469	0.7664063	8.880733	-0.19322124	-0.060298137	-0.016727796	10.200001	55.95	-48.15	-	-	-	-	-	-	-	-	-
1531156542021	-	-	0.92926764	0.78556645	9.148975	-0.26139817	0.0014871991	-0.036435187	10.05	58.500004	-48.0	-	-	-	-	-	-	-	-	-
1531156542032	-	-	0.852627	0.8430469	9.374106	-0.2837687	0.060609378	-0.061468903	10.05	58.500004	-48.0	-	-	-	-	-	-	-	-	-
1531156542042	-	-	0.7376661	0.87178713	9.460327	-0.28909504	0.09096941	-0.06626259	10.5	58.500004	-46.350002	-	-	-	-	-	-	-	-	-
1531156542052	-	-	0.613125	0.9627979	9.623189	-0.26992026	0.11333996	-0.06839312	10.5	58.500004	-46.350002	-	-	-	-	-	-	-	-	-
1531156542062	-	-	0.4981641	1.0106983	9.7621	-0.22251602	0.09842626	-0.05880574	9.3	57.9	-46.5	-	-	-	-	-	-	-	-	-
1531156542073	-	-	0.4023633	1.0490186	9.814791	-0.18310124	0.084045194	-0.050283626	9.3	57.9	-46.5	-	-	-	-	-	-	-	-	-
1531156542083	-	-	0.28740236	0.97237796	9.70941	-0.1181201	0.06753359	-0.01992359	10.05	59.100002	-45.600002	-	-	-	-	-	-	-	-	-
1531156542093	-	-	0.2778223	1.0490186	9.498648	-0.09681481	0.045163043	-0.0012814611	10.05	59.100002	-45.9	-	-	-	-	-	-	-	-	-
1531156542103	-	-	0.13891114	1.101709	9.302257	-0.06965057	-0.0054370197	0.04186175	10.05	59.100002	-45.9	-	-	-	-	-	-	-	-	-
1531156542114	-	-	0.19639161	1.1352394	9.206455	-0.08243374	-0.047514964	0.06476494	10.05	59.100002	-44.7	-	-	-	-	-	-	-	-	-
1531156542124	-	-	0.45026368	1.1591895	9.268726	-0.1181201	-0.09385397	0.07808074	10.05	59.100002	-44.7	-	-	-	-	-	-	-	-	-
1531156542135	-	-	0.5460645	1.2981006	9.479487	-0.17191595	-0.13113824	0.0855376	12.150001	58.500004	-46.800003	-	-	-	-	-	-	-	-	-
1531156542145	-	-	0.7041358	1.3220508	10.001602	-0.22038549	-0.14818247	0.07222179	12.150001	58.500004	-46.800003	-	-	-	-	-	-	-	-	-
1531156542154	-	-	0.7568262	1.3507911	10.083033	-0.22784233	-0.14978036	0.060503878	10.200001	58.65	-45.75	-	-	-	-	-	-	-	-	-
1531156542164	-	-	0.6706055	1.3843213	10.308165	-0.2107981	-0.12155085	0.057840716	10.200001	58.65	-45.75	-	-	-	-	-	-	-	-	-
1531156542176	-	-	0.6706055	1.3124708	10.408755	-0.1974823	-0.10557188	0.060503878	9.900001	58.65	-45.0	-	-	-	-	-	-	-	-	-
1531156542185	-	-	0.5508545	1.2933106	10.336905	-0.1692528	-0.04218864	0.061569143	9.900001	58.65	-45.0	-	-	-	-	-	-	-	-	-
1531156542195	-	-	0.5412744	1.331631	10.308165	-0.15753488	-0.01023071	0.07808074	9.0	59.550003	-46.350002	-	-	-	-	-	-	-	-	-
1531156542205	-	-	0.42152345	1.3268409	10.154883	-0.14475171	0.013737741	0.10684288	9.0	59.550003	-46.350002	-	-	-	-	-	-	-	-	-
1531156542216	-	-	0.28740236	1.4513819	10.178833	-0.12344642	0.016400902	0.12974606	10.200001	59.4	-46.5	-	-	-	-	-	-	-	-	-
1531156542226	-	-	0.25866213	1.5471827	10.159674	-0.08349901	0.007346154	0.1766177	10.200001	59.4	-46.5	-	-	-	-	-	-	-	-	-
1531156542237	-	-	0.33530274	1.5807129	10.178833	-0.04887791	-0.011828606	0.20378195	10.8	60.15	-45.15	-	-	-	-	-	-	-	-	-
1531156542247	-	-	0.53169435	1.695674	10.063872	-0.011593652	-0.013426503	0.21230406	10.8	60.15	-45.15	-	-	-	-	-	-	-	-	-
1531156542256	-	-	0.5412744	1.6621436	10.020762	-0.0041368008	-0.016089665	0.21549985	10.200001	58.95	-45.75	-	-	-	-	-	-	-	-	-
1531156542266	-	-	0.68018556	1.7387843	9.905801	-0.0057346974	0.013205108	0.20378195	10.200001	58.95	-45.75	-	-	-	-	-	-	-	-	-
1531156542277	-	-	0.5460645	1.8154249	9.843531	-0.030768411	0.014803004	0.18034613	10.200001	59.7	-46.2	-	-	-	-	-	-	-	-	-
1531156542287	-	-	0.52690434	1.8106349	9.939331	-0.061661083	0.018531429	0.17075874	10.200001	59.7	-46.2	-	-	-	-	-	-	-	-	-
1531156542298	-	-	0.36883304	1.7771046	10.063872	-0.08190111	0.031314604	0.1633019	10.200001	59.4	-46.2	-	-	-	-	-	-	-	-	-
1531156542308	-	-	0.41194338	1.6908839	10.308165	-0.08030321	0.023857752	0.19046614	10.200001	59.4	-46.2	-	-	-	-	-	-	-	-	-
1531156542318	-	-	0.38320315	1.7292042	10.365645	-0.05899792	0.022792486	0.21017353	11.25	58.65	-45.300003	-	-	-	-	-	-	-	-	-
1531156542329	-	-	0.36883304	1.6908839	10.4566555	-0.030768411	0.02119459	0.21976091	11.25	58.65	-45.300003	-	-	-	-	-	-	-	-	-
1531156542339	-	-	0.43589357	1.710044	10.485396	-0.009463123	0.024923017	0.20697774	10.5	59.550003	-45.9	-	-	-	-	-	-	-	-	-
1531156542349	-	-	0.5604346	1.585503	10.5620365	0.0011895214	0.0068135215	0.20537984	10.5	59.550003	-45.9	-	-	-	-	-	-	-	-	-
1531156542360	-	-	0.5939649	1.5184424	10.533297	0.0017221536	0.005748257	0.19099876	9.450001	58.500004	-44.7	-	-	-	-	-	-	-	-	-
1531156542370	-	-	0.6179151	1.4178516	10.653048	-0.007865227	0.027053544	0.16223663	9.450001	58.500004	-44.7	-	-	-	-	-	-	-	-	-
1531156542380	-	-	0.5125342	1.2693604	10.619517	-0.009463123	0.047826204	0.15957347	10.8	58.500004	-45.15	-	-	-	-	-	-	-	-	-
1531156542390	-	-	0.40715334	1.1687696	10.585987	-0.0019986038	0.10107868	0.15955205	10.8	58.500004	-45.15	-	-	-	-	-	-	-	-	-
1531156542401	-	-	0.24908204	1.096919	10.5620365	-0.013183881	0.15700506	0.17606366	10.8	59.850002	-45.600002	-	-	-	-	-	-	-	-	-
1531156542411	-	-	0.20597169	0.977168	10.442286	-0.0057270294	0.18257141	0.20855422	10.8	59.850002	-45.600002	-	-	-	-	-	-	-	-	-
1531156542421	-	-	0.22513184	0.8813672	10.447076	-0.025434421	0.19109352	0.24211004	9.6	59.7	-46.2	-	-	-	-	-	-	-	-	-
1531156542432	-	-	0.34967285	0.9196875	10.547667	-0.030228112	0.19801775	0.2527627	9.6	59.7	-46.2	-	-	-	-	-	-	-	-	-
1531156542442	-	-	0.38320315	0.81909674	10.902129	-0.043011285	0.17617983	0.25862166	9.75	59.100002	-46.350002	-	-	-	-	-	-	-	-	-
1531156542452	-	-	0.53169435	0.847837	11.045831	-0.01797757	0.13356924	0.26235008	11.25	60.000004	-46.5	-	-	-	-	-	-	-	-	-
1531156542462	-	-	0.46463382	0.67539555	11.242222	0.052329883	0.06912074	0.24317531	11.25	60.000004	-46.5	-	-	-	-	-	-	-	-	-
1531156542473	-	-	0.35925296	0.6322852	11.156001	0.1087889	0.028640699	0.23305531	12.0	60.750004	-45.75	-	-	-	-	-	-	-	-	-
1531156542482	-	-	-0.019160157	0.47900394	11.127261	0.19454269	-0.0065130293	0.24211004	12.0	60.750004	-45.75	-	-	-	-	-	-	-	-	-
1531156542492	-	-	-0.15328126	0.45026368	11.045831	0.2675133	9.43822E-4	0.28152484	12.0	60.750004	-45.75	-	-	-	-	-	-	-	-	-
1531156542503	-	-	-0.15328126	0.34488282	10.763218	0.39001873	0.038228076	0.3534302	10.200001	58.65	-44.550003	-	-	-	-	-	-	-	-	-
1531156542512	-	-	-0.18681154	0.3544629	10.523716	0.46618512	0.044619665	0.39071447	10.200001	58.65	-44.550003	-	-	-	-	-	-	-	-	-
1531156542522	-	-	0.014370117	0.2682422	10.044712	0.5450147	0.021183847	0.42906398	11.1	58.050003	-48.0	-	-	-	-	-	-	-	-	-
1531156542533	-	-	0.14849122	0.28740236	9.613608	0.550341	-0.005980397	0.44184715	11.1	58.500004	-46.800003	-	-	-	-	-	-	-	-	-
1531156542543	-	-	0.34967285	0.38320315	9.378897	0.47630513	-0.11570264	0.4274661	11.1	58.500004	-46.800003	-	-	-	-	-	-	-	-	-
1531156542553	-	-	0.6322852	0.3879932	9.335787	0.3948124	-0.20198905	0.38858393	12.450001	57.15	-47.100002	-	-	-	-	-	-	-	-	-
1531156542564	-	-	1.092129	0.40715334	9.77647	0.23662063	-0.3255597	0.26980695	12.450001	57.15	-47.100002	-	-	-	-	-	-	-	-	-
1531156542574	-	-	1.1591895	0.35925296	9.934542	0.18069425	-0.34526712	0.22346792	12.3	56.550003	-48.600002	-	-	-	-	-	-	-	-	-
1531156542585	-	-	1.4418018	0.22513184	10.653048	0.02250248	-0.33621237	0.0711351	12.3	56.550003	-48.600002	-	-	-	-	-	-	-	-	-
1531156542595	-	-	1.341211	0.11496094	10.96919	-0.04673971	-0.29679757	-0.012488154	12.6	58.350002	-47.7	-	-	-	-	-	-	-	-	-
1531156542606	-	-	1.2741505	-0.06706055	11.194322	-0.06751237	-0.23501226	-0.07533876	12.6	58.350002	-47.7	-	-	-	-	-	-	-	-	-
1531156542616	-	-	1.0490186	-0.10538086	11.156001	-0.074969225	-0.13860582	-0.12700409	11.25	56.250004	-47.7	-	-	-	-	-	-	-	-	-
1531156542627	-	-	0.5221143	-0.2778223	11.03625	-0.068045005	-0.007578294	-0.16588624	11.25	56.250004	-47.7	-	-	-	-	-	-	-	-	-
1531156542636	-	-	0.36883304	-0.2921924	10.863809	-0.06644711	0.024912274	-0.15470096	10.200001	57.300003	-48.15	-	-	-	-	-	-	-	-	-
1531156542647	-	-	0.06706055	-0.23471193	10.509346	-0.060588147	0.103209205	-0.13499357	10.200001	57.300003	-48.15	-	-	-	-	-	-	-	-	-
1531156542657	-	-	-0.033530276	-0.1820215	10.346485	-0.038217593	0.15487453	-0.11422091	10.8	58.050003	-47.100002	-	-	-	-	-	-	-	-	-
1531156542667	-	-	0.038320314	-0.15328126	10.274634	-0.023303892	0.1676577	-0.09238299	10.8	58.050003	-47.100002	-	-	-	-	-	-	-	-	-
1531156542677	-	-	-0.009580079	-0.06227051	10.025552	0.018241422	0.17990825	-0.084926136	10.5	58.500004	-48.45	-	-	-	-	-	-	-	-	-
1531156542688	-	-	-0.023950197	0.086220704	9.651929	0.075233065	0.19641985	-0.07267559	10.5	58.500004	-48.45	-	-	-	-	-	-	-	-	-
1531156542698	-	-	0.014370117	0.12933107	9.407638	0.101332046	0.18629983	-0.058827158	11.700001	58.350002	-46.2	-	-	-	-	-	-	-	-	-
1531156542708	-	-	0.23471193	0.3065625	9.153765	0.10186468	0.17404929	-0.06095769	11.700001	58.350002	-46.2	-	-	-	-	-	-	-	-	-
1531156542718	-	-	0.19160157	0.45505372	8.919053	0.07683096	0.19908302	-0.053500835	11.85	56.7	-48.0	-	-	-	-	-	-	-	-	-
1531156542729	-	-	0.1580713	0.51732427	8.818462	0.06404779	0.22518198	-0.057761893	11.85	56.7	-48.0	-	-	-	-	-	-	-	-	-
1531156542739	-	-	0.16765137	0.5556446	8.813672	0.0624499	0.23050831	-0.05935979	10.200001	56.850002	-46.95	-	-	-	-	-	-	-	-	-
1531156542749	-	-	0.13891114	0.6706055	8.56459	0.03475302	0.24542202	-0.048174515	10.200001	56.850002	-46.95	-	-	-	-	-	-	-	-	-
1531156542759	-	-	0.1101709	0.7568262	8.62207	0.012915098	0.19748512	-0.065751374	11.400001	57.15	-48.750004	-	-	-	-	-	-	-	-	-
1531156542769	-	-	0.081430666	0.7041358	8.708291	0.0081214085	0.1660598	-0.06415348	11.400001	57.15	-48.750004	-	-	-	-	-	-	-	-	-
1531156542780	-	-	0.13891114	0.8095166	8.708291	1.3192522E-4	0.092556566	-0.051370308	11.25	56.850002	-47.4	-	-	-	-	-	-	-	-	-
1531156542790	-	-	0.26345217	0.8382569	8.885523	0.028894067	-0.014502512	-0.036989238	11.25	56.850002	-47.4	-	-	-	-	-	-	-	-	-
1531156542801	-	-	0.26345217	0.8382569	8.885523	0.028894067	-0.014502512	-0.036989238	11.400001	57.15	-48.0	-	-	-	-	-	-	-	-	-
1531156542811	-	-	0.488584	0.98195803	8.837623	0.036350917	-0.05125414	-0.056163996	11.400001	57.15	-48.0	-	-	-	-	-	-	-	-	-
1531156542821	-	-	0.5556446	1.1064991	8.756192	-0.0041291327	9.43822E-4	-0.09131773	13.950001	57.15	-46.800003	-	-	-	-	-	-	-	-	-
1531156542831	-	-	0.5460645	1.0490186	8.756192	-0.028097581	0.034499653	-0.105698794	13.950001	57.15	-46.800003	-	-	-	-	-	-	-	-	-
1531156542842	-	-	0.32093263	0.98195803	8.875943	-0.07443659	0.106405005	-0.13659146	12.3	57.300003	-47.4	-	-	-	-	-	-	-	-	-
1531156542852	-	-	0.1580713	1.1112891	8.966953	-0.082958706	0.11972081	-0.13659146	12.900001	56.4	-49.2	-	-	-	-	-	-	-	-	-
1531156542863	-	-	-0.033530276	1.0346485	9.077125	-0.08508924	0.11386185	-0.11635144	12.900001	56.4	-49.2	-	-	-	-	-	-	-	-	-
1531156542873	-	-	-0.23471193	1.21188	9.129815	-0.06431658	0.08563235	-0.065751374	12.900001	56.4	-49.2	-	-	-	-	-	-	-	-	-
1531156542883	-	-	-0.081430666	1.22146	9.072334	-0.009983742	0.034493566	0.001348148	13.35	58.95	-48.15	-	-	-	-	-	-	-	-	-
1531156542894	-	-	-0.06227051	1.2502003	9.062755	0.018245766	0.013720907	0.017327115	11.25	58.350002	-48.15	-	-	-	-	-	-	-	-	-
1531156542904	-	-	0.06706055	1.3843213	8.919053	0.03848579	-0.03315073	0.012533424	11.25	58.350002	-48.15	-	-	-	-	-	-	-	-	-
1531156542914	-	-	0.14849122	1.5567628	8.751402	0.035289995	-0.060314972	-0.0023802775	11.25	57.600002	-47.7	-	-	-	-	-	-	-	-	-
1531156542925	-	-	0.1820215	1.5998731	8.851993	-0.010516374	-0.08588132	-0.011967657	11.25	57.600002	-47.7	-	-	-	-	-	-	-	-	-
1531156542935	-	-	0.21555176	1.6765138	8.933423	-0.035017457	-0.08321816	-0.021022405	12.900001	57.750004	-48.0	-	-	-	-	-	-	-	-	-
1531156542946	-	-	0.06227051	1.6046631	9.163345	-0.066975385	-0.07469604	-0.032740317	12.900001	57.750004	-48.0	-	-	-	-	-	-	-	-	-
1531156542956	-	-	-0.009580079	1.590293	9.311836	-0.06591012	-0.09227291	-0.026348727	11.400001	57.750004	-49.65	-	-	-	-	-	-	-	-	-
1531156542966	-	-	-0.086220704	1.6046631	9.575289	-0.066975385	-0.1418077	-0.0130329225	11.400001	57.750004	-49.65	-	-	-	-	-	-	-	-	-
1531156542977	-	-	0.023950197	1.6621436	9.934542	-0.041941676	-0.17216775	0.015196586	10.950001	56.550003	-47.7	-	-	-	-	-	-	-	-	-
1531156542987	-	-	0.22992188	1.7387843	10.063872	-0.022766916	-0.19027725	0.011468161	10.950001	56.550003	-47.7	-	-	-	-	-	-	-	-	-
1531156542998	-	-	0.41194338	1.7723145	10.289004	0.0065278574	-0.19666883	-0.010369761	11.1	57.750004	-49.95	-	-	-	-	-	-	-	-	-
1531156543008	-	-	0.45026368	1.7627344	10.332115	0.02410472	-0.19027725	-0.037534006	11.1	57.750004	-49.95	-	-	-	-	-	-	-	-	-
1531156543019	-	-	0.40715334	1.7771046	10.336905	0.034224734	-0.16684143	-0.059371926	12.150001	57.750004	-49.2	-	-	-	-	-	-	-	-	-
1531156543028	-	-	0.3544629	1.6669337	10.408755	0.01185418	-0.18175513	-0.07694879	12.150001	57.750004	-49.2	-	-	-	-	-	-	-	-	-
1531156543038	-	-	0.4167334	1.6142433	10.384805	-0.019038491	-0.17056985	-0.09772145	12.6	57.300003	-48.600002	-	-	-	-	-	-	-	-	-
1531156543049	-	-	0.51732427	1.7148341	10.614727	-0.056855377	-0.15618879	-0.11849411	12.6	57.300003	-48.600002	-	-	-	-	-	-	-	-	-
1531156543059	-	-	0.60354495	1.6669337	10.87818	-0.080823824	-0.13062243	-0.16430047	10.200001	57.300003	-46.5	-	-	-	-	-	-	-	-	-
1531156543069	-	-	0.5125342	1.6094532	10.935659	-0.08721541	-0.10665397	-0.1930626	10.200001	57.300003	-46.5	-	-	-	-	-	-	-	-	-
1531156543080	-	-	0.32093263	1.5232325	10.98356	-0.08828068	-0.08854448	-0.2308795	10.950001	56.850002	-48.600002	-	-	-	-	-	-	-	-	-
1531156543090	-	-	0.20597169	1.4513819	11.00272	-0.093607	-0.08268552	-0.22981423	10.950001	56.850002	-48.600002	-	-	-	-	-	-	-	-	-
1531156543100	-	-	0.18681154	1.2310401	11.031461	-0.09627016	-0.06936972	-0.20478052	10.200001	58.350002	-49.050003	-	-	-	-	-	-	-	-	-
1531156543110	-	-	0.28740236	1.1496094	11.1176815	-0.09733542	-0.060847607	-0.19252998	11.700001	58.65	-47.4	-	-	-	-	-	-	-	-	-
1531156543121	-	-	0.33530274	1.1352394	11.213482	-0.066975385	-0.02356335	-0.17122468	11.700001	58.65	-47.4	-	-	-	-	-	-	-	-	-
1531156543130	-	-	0.44547364	1.1160791	11.318863	-0.044604838	0.014786171	-0.16216993	11.700001	58.65	-47.4	-	-	-	-	-	-	-	-	-
1531156543140	-	-	0.364043	1.1496094	11.0123005	0.015582605	0.056864116	-0.1435278	10.8	57.15	-48.750004	-	-	-	-	-	-	-	-	-
1531156543150	-	-	0.2203418	1.21188	10.863809	0.05286686	0.065386236	-0.09825408	10.5	58.500004	-48.750004	-	-	-	-	-	-	-	-	-
1531156543161	-	-	0.3784131	1.22625	10.609937	0.10080376	0.048342	-0.029011888	10.5	58.500004	-48.750004	-	-	-	-	-	-	-	-	-
1531156543171	-	-	0.63707525	1.3603711	10.447076	0.09228165	0.030765139	0.010935528	10.8	59.550003	-47.550003	-	-	-	-	-	-	-	-	-
1531156543181	-	-	0.9867481	1.4322218	10.327325	0.051801596	0.024373552	0.031175552	10.8	59.550003	-47.550003	-	-	-	-	-	-	-	-	-
1531156543192	-	-	1.3986914	1.5423926	10.260264	-0.030223768	0.02650408	0.022120805	10.8	56.7	-48.45	-	-	-	-	-	-	-	-	-
1531156543202	-	-	1.465752	1.5950831	10.413546	-0.1548597	-0.00705175	-0.0071739675	10.8	56.7	-48.45	-	-	-	-	-	-	-	-	-
1531156543213	-	-	1.5998731	1.5423926	10.715318	-0.21131873	-0.025161246	-0.056176133	10.5	58.500004	-47.100002	-	-	-	-	-	-	-	-	-
1531156543223	-	-	1.7244141	1.4897022	11.218272	-0.27949563	-0.06351077	-0.16057204	10.5	58.500004	-47.100002	-	-	-	-	-	-	-	-	-
1531156543233	-	-	1.7627344	1.2645704	11.673326	-0.2736367	-0.07150025	-0.2798817	12.450001	56.4	-48.45	-	-	-	-	-	-	-	-	-
1531156543244	-	-	1.346001	0.98195803	11.759546	-0.20279661	-0.010780176	-0.3959955	12.450001	56.4	-48.45	-	-	-	-	-	-	-	-	-
1531156543254	-	-	0.86220706	0.8382569	11.572735	-0.14527233	0.048874635	-0.42315975	11.400001	58.800003	-48.45	-	-	-	-	-	-	-	-	-
1531156543265	-	-	0.34967285	0.5843848	11.175161	-0.05472485	0.13622631	-0.41783342	11.400001	58.800003	-48.45	-	-	-	-	-	-	-	-	-
1531156543275	-	-	0.0	0.47900394	10.720108	0.010256283	0.15007475	-0.38054916	11.1	58.050003	-48.45	-	-	-	-	-	-	-	-	-
1531156543285	-	-	-0.27303225	0.38320315	10.423125	0.05712792	0.09840943	-0.33421016	11.1	58.050003	-48.45	-	-	-	-	-	-	-	-	-
1531156543295	-	-	-0.51732427	0.19639161	10.092612	0.09387954	0.039287254	-0.26390272	10.05	57.750004	-47.550003	-	-	-	-	-	-	-	-	-
1531156543306	-	-	-0.34488282	0.1820215	9.977652	0.1263701	-0.054988652	-0.19199735	10.05	57.750004	-47.550003	-	-	-	-	-	-	-	-	-
1531156543316	-	-	-0.086220704	0.1820215	9.642349	0.14075117	-0.15565614	-0.1499194	10.8	57.750004	-48.0	-	-	-	-	-	-	-	-	-
1531156543326	-	-	0.22513184	0.10538086	9.541759	0.13542485	-0.24567099	-0.12914674	10.8	57.750004	-48.0	-	-	-	-	-	-	-	-	-
1531156543336	-	-	0.48379397	0.12933107	9.532178	0.110923775	-0.29467317	-0.14832151	9.6	59.7	-47.7	-	-	-	-	-	-	-	-	-
1531156543347	-	-	0.57001466	0.11496094	9.503438	0.06884583	-0.28615105	-0.17868154	9.6	59.7	-47.7	-	-	-	-	-	-	-	-	-
1531156543356	-	-	0.5748047	0.19639161	9.460327	0.03315947	-0.28561842	-0.20850894	11.85	57.45	-49.2	-	-	-	-	-	-	-	-	-
1531156543366	-	-	0.64186525	0.05748047	9.508228	-0.037147988	-0.27496576	-0.25165215	11.85	57.45	-49.2	-	-	-	-	-	-	-	-	-
1531156543376	-	-	0.5748047	0.09101075	9.522598	-0.104792275	-0.24354047	-0.285208	9.900001	59.4	-49.050003	-	-	-	-	-	-	-	-	-
1531156543387	-	-	0.44547364	0.019160157	9.642349	-0.13035339	-0.19188248	-0.29694054	9.900001	59.4	-49.050003	-	-	-	-	-	-	-	-	-
1531156543396	-	-	0.28740236	0.086220704	9.896221	-0.14366919	-0.10240026	-0.29587528	10.5	57.750004	-47.100002	-	-	-	-	-	-	-	-	-
1531156543406	-	-	0.21076173	0.1101709	9.800421	-0.11224389	-0.013450679	-0.27776578	10.5	57.750004	-47.100002	-	-	-	-	-	-	-	-	-
1531156543416	-	-	0.081430666	0.12454102	9.72857	-0.041936435	0.05579151	-0.2500689	10.05	58.800003	-49.2	-	-	-	-	-	-	-	-	-
1531156543427	-	-	0.16765137	0.34488282	9.513018	0.004935201	0.10372841	-0.22663307	10.05	58.800003	-49.2	-	-	-	-	-	-	-	-	-
1531156543437	-	-	0.15328126	0.4263135	9.158555	0.04062156	0.16657902	-0.22610044	10.200001	58.65	-49.350002	-	-	-	-	-	-	-	-	-
1531156543447	-	-	0.028740235	0.43589357	8.837623	0.038491033	0.2075917	-0.22290465	10.200001	58.65	-49.350002	-	-	-	-	-	-	-	-	-
1531156543458	-	-	-0.081430666	0.48379397	8.62207	0.02624049	0.22197276	-0.19467513	10.650001	59.4	-49.350002	-	-	-	-	-	-	-	-	-
1531156543468	-	-	-0.23471193	0.5556446	8.54543	0.010261523	0.21504855	-0.14727087	10.650001	59.4	-49.350002	-	-	-	-	-	-	-	-	-
1531156543478	-	-	-0.17244141	0.67539555	8.646021	0.015587845	0.16125269	-0.08335501	9.900001	57.9	-49.050003	-	-	-	-	-	-	-	-	-
1531156543489	-	-	0.05748047	0.7424561	8.650811	0.031566814	0.13781688	-0.034352846	9.3	58.95	-49.800003	-	-	-	-	-	-	-	-	-
1531156543499	-	-	0.24908204	0.8813672	8.636441	0.065655276	0.11757685	0.002398778	9.3	58.95	-49.800003	-	-	-	-	-	-	-	-	-
1531156543510	-	-	0.3879932	0.9388477	8.689131	0.08216687	0.09946736	0.005594571	10.5	60.600002	-48.0	-	-	-	-	-	-	-	-	-
1531156543519	-	-	0.6658155	1.0873389	8.56938	0.11305954	0.07283574	-0.009851763	10.5	60.600002	-48.0	-	-	-	-	-	-	-	-	-
1531156543529	-	-	0.6993457	1.1879297	8.396939	0.11785323	0.0802926	-0.009851763	9.900001	58.350002	-49.350002	-	-	-	-	-	-	-	-	-
1531156543540	-	-	0.90052736	1.2693604	8.123906	0.07417739	0.096804194	-0.06471288	9.900001	58.350002	-49.350002	-	-	-	-	-	-	-	-	-
1531156543549	-	-	0.8765772	1.2837305	8.037686	0.032099444	0.11810949	-0.09720345	9.900001	58.350002	-49.350002	-	-	-	-	-	-	-	-	-
1531156543559	-	-	0.82388675	1.2741505	8.066426	-0.05525224	0.14846952	-0.15312983	11.1	57.750004	-49.95	-	-	-	-	-	-	-	-	-
1531156543570	-	-	0.7041358	1.22146	8.052056	-0.11224389	0.14367583	-0.16857617	12.0	57.600002	-49.350002	-	-	-	-	-	-	-	-	-
1531156543579	-	-	0.32093263	1.2454102	8.5119	-0.18095344	0.106924206	-0.18295723	12.0	57.600002	-49.350002	-	-	-	-	-	-	-	-	-
1531156543589	-	-	0.34009278	1.2741505	8.746612	-0.19426925	0.08189049	-0.16165194	10.8	58.500004	-49.65	-	-	-	-	-	-	-	-	-
1531156543600	-	-	0.3065625	1.4034815	9.2256155	-0.18308398	0.023300944	-0.1344877	10.8	58.500004	-49.65	-	-	-	-	-	-	-	-	-
1531156543609	-	-	0.31135255	1.3843213	9.445957	-0.16177869	0.021703048	-0.1046603	11.25	58.65	-47.7	-	-	-	-	-	-	-	-	-
1531156543619	-	-	0.4981641	1.3986914	9.64714	-0.12289654	0.030757796	-0.07589816	11.25	58.65	-47.7	-	-	-	-	-	-	-	-	-
1531156543630	-	-	0.5891748	1.4992822	9.7142	-0.08721017	0.039812542	-0.06684341	9.6	59.7	-50.550003	-	-	-	-	-	-	-	-	-
1531156543640	-	-	0.7664063	1.6765138	9.848321	-0.038740642	0.048867293	-0.07749606	9.6	59.7	-50.550003	-	-	-	-	-	-	-	-	-
1531156543650	-	-	0.8047266	1.7771046	9.685459	-0.020098513	0.058987305	-0.096670814	10.8	57.750004	-48.45	-	-	-	-	-	-	-	-	-
1531156543661	-	-	0.7041358	1.7004639	9.82437	-0.045132227	-0.015581208	-0.1360856	10.8	57.750004	-48.45	-	-	-	-	-	-	-	-	-
1531156543670	-	-	0.6227051	1.6621436	9.857901	-0.04832802	-0.053398095	-0.15046667	10.5	57.750004	-51.600002	-	-	-	-	-	-	-	-	-
1531156543680	-	-	0.43589357	1.5663428	10.360855	-0.05525224	-0.15086979	-0.13022664	10.5	57.750004	-51.600002	-	-	-	-	-	-	-	-	-
1531156543691	-	-	0.31135255	1.4513819	10.595567	-0.03661011	-0.23502569	-0.11105189	11.1	60.15	-50.850002	-	-	-	-	-	-	-	-	-
1531156543701	-	-	0.3544629	1.3795313	10.830278	-0.0046521793	-0.29840893	-0.086018175	11.1	60.15	-50.850002	-	-	-	-	-	-	-	-	-
1531156543711	-	-	0.31135255	1.4370118	10.844649	-0.0019890184	-0.31332263	-0.08175711	10.8	58.800003	-49.65	-	-	-	-	-	-	-	-	-
1531156543722	-	-	0.20118165	1.2741505	10.921289	-0.030751158	-0.25206992	-0.03541811	10.8	58.800003	-49.65	-	-	-	-	-	-	-	-	-
1531156543732	-	-	0.17244141	1.2645704	11.03625	-0.06643752	-0.1295645	0.02210617	9.450001	59.550003	-51.15	-	-	-	-	-	-	-	-	-
1531156543742	-	-	0.1820215	1.2933106	11.189531	-0.08827544	0.019039886	0.08761994	9.450001	59.550003	-51.15	-	-	-	-	-	-	-	-	-
1531156543753	-	-	0.081430666	1.3076807	11.247012	-0.09306913	0.07549891	0.11584944	10.05	59.100002	-48.750004	-	-	-	-	-	-	-	-	-
1531156543762	-	-	0.028740235	1.3220508	11.443404	-0.047262758	0.18841694	0.18189585	10.05	59.100002	-48.750004	-	-	-	-	-	-	-	-	-
1531156543772	-	-	-0.07185059	1.341211	11.414663	0.030501548	0.21078749	0.22770222	10.650001	60.300003	-51.000004	-	-	-	-	-	-	-	-	-
1531156543783	-	-	-0.23950197	1.3124708	11.323653	0.17431225	0.22090751	0.29481387	10.650001	60.300003	-51.000004	-	-	-	-	-	-	-	-	-
1531156543793	-	-	-0.3065625	1.4274317	10.839859	0.28403446	0.21132013	0.34115288	8.85	58.95	-51.9	-	-	-	-	-	-	-	-	-
1531156543803	-	-	-0.29698244	1.5615528	10.442286	0.3570051	0.15006742	0.40240556	8.85	58.95	-51.9	-	-	-	-	-	-	-	-	-
1531156543813	-	-	-0.06227051	1.5711329	10.035132	0.34848297	0.03395359	0.4407551	10.05	60.15	-49.2	-	-	-	-	-	-	-	-	-
1531156543824	-	-	0.42152345	1.4034815	9.924961	0.28989342	-0.090149716	0.42211297	10.05	60.15	-49.2	-	-	-	-	-	-	-	-	-
1531156543834	-	-	0.86220706	1.2406201	9.992022	0.1668554	-0.26272255	0.359795	11.400001	60.15	-49.2	-	-	-	-	-	-	-	-	-
1531156543845	-	-	1.3603711	1.1591895	10.461446	-0.007847973	-0.4060006	0.256997	11.400001	60.15	-49.2	-	-	-	-	-	-	-	-	-
1531156543855	-	-	1.341211	0.96758795	11.697276	-0.19639978	-0.4502091	0.11371891	11.1	58.050003	-49.2	-	-	-	-	-	-	-	-	-
1531156543866	-	-	0.9196875	0.7232959	12.593013	-0.22782508	-0.33729106	0.037552506	11.1	58.050003	-49.2	-	-	-	-	-	-	-	-	-
1531156543875	-	-	0.3305127	0.5987549	13.110337	-0.17988819	-0.19827406	0.023171434	9.75	59.100002	-51.15	-	-	-	-	-	-	-	-	-
1531156543885	-	-	-0.6706055	0.30177248	12.985797	-0.020098513	0.01744199	0.08442414	9.75	59.100002	-51.15	-	-	-	-	-	-	-	-	-
1531156543896	-	-	-1.1783496	0.05269043	12.26729	0.21639274	0.2123818	0.2564572	10.8	58.500004	-49.2	-	-	-	-	-	-	-	-	-
1531156543906	-	-	-1.0059083	0.12933107	11.208692	0.3612687	0.26298186	0.4018658	10.8	58.500004	-49.2	-	-	-	-	-	-	-	-	-
1531156543916	-	-	-0.50774413	0.2921924	10.236314	0.38683507	0.19693546	0.4806954	10.5	59.100002	-51.600002	-	-	-	-	-	-	-	-	-
1531156543927	-	-	0.033530276	0.4406836	9.570498	0.30534232	0.06590794	0.49347857	10.5	59.100002	-51.600002	-	-	-	-	-	-	-	-	-
1531156543937	-	-	0.8334668	0.60833496	9.527389	0.0965505	-0.11998071	0.39440897	10.950001	58.350002	-50.250004	-	-	-	-	-	-	-	-	-
1531156543948	-	-	1.21188	0.5987549	9.958491	-0.007845417	-0.19508186	0.28521937	10.950001	58.350002	-50.250004	-	-	-	-	-	-	-	-	-
1531156543958	-	-	1.1591895	0.32572266	10.806329	-0.11863292	-0.25953034	0.10945072	12.3	58.65	-51.45	-	-	-	-	-	-	-	-	-
1531156543968	-	-	0.89573735	0.1820215	10.99314	-0.15272139	-0.23130085	0.023164297	10.5	58.800003	-52.050003	-	-	-	-	-	-	-	-	-
1531156543979	-	-	0.26345217	-0.10538086	11.04104	-0.18467933	-0.107730165	-0.058328435	10.5	58.800003	-52.050003	-	-	-	-	-	-	-	-	-
1531156543988	-	-	-0.086220704	-0.21555176	10.935659	-0.19533196	-0.002268984	-0.046610527	9.75	59.100002	-50.850002	-	-	-	-	-	-	-	-	-
1531156543999	-	-	-0.5939649	-0.42152345	10.624307	-0.20385408	0.19480494	0.058318023	9.75	59.100002	-50.850002	-	-	-	-	-	-	-	-	-
1531156544009	-	-	-0.62749517	-0.488584	10.403965	-0.19959302	0.2762977	0.1424739	10.950001	58.95	-51.45	-	-	-	-	-	-	-	-	-
1531156544019	-	-	-0.30177248	-0.2203418	10.121353	-0.18041827	0.31251666	0.2676425	10.950001	58.95	-51.45	-	-	-	-	-	-	-	-	-
1531156544030	-	-	-0.10538086	-0.10538086	10.025552	-0.1777551	0.2683082	0.27669725	12.3	58.95	-50.250004	-	-	-	-	-	-	-	-	-
1531156544040	-	-	0.19160157	-0.047900394	9.963282	-0.13461189	0.15805331	0.29960042	12.3	58.95	-50.250004	-	-	-	-	-	-	-	-	-
1531156544050	-	-	0.36883304	0.12454102	9.944121	-0.10371922	0.058983725	0.28734988	12.0	58.350002	-52.2	-	-	-	-	-	-	-	-	-
1531156544060	-	-	0.53169435	0.20597169	10.097403	-0.012639107	-0.07417434	0.25805512	12.0	58.350002	-52.2	-	-	-	-	-	-	-	-	-
1531156544071	-	-	0.46463382	0.26345217	10.001602	0.06565783	-0.1034691	0.23408665	12.450001	58.500004	-51.600002	-	-	-	-	-	-	-	-	-
1531156544081	-	-	0.39278322	0.20597169	9.862691	0.15833583	-0.09334909	0.2266298	12.450001	58.500004	-51.600002	-	-	-	-	-	-	-	-	-
1531156544091	-	-	0.364043	0.15328126	9.436378	0.20307694	-0.059793264	0.25485933	10.8	58.800003	-50.850002	-	-	-	-	-	-	-	-	-
1531156544102	-	-	0.45505372	0.16765137	9.0004835	0.22970855	0.030754214	0.29161096	10.8	58.800003	-50.850002	-	-	-	-	-	-	-	-	-
1531156544112	-	-	0.51732427	0.3065625	8.732242	0.24089383	0.054722667	0.30492675	12.150001	59.550003	-51.600002	-	-	-	-	-	-	-	-	-
1531156544122	-	-	0.6562354	0.32572266	8.305928	0.26060122	0.059516355	0.30865517	12.150001	59.550003	-51.600002	-	-	-	-	-	-	-	-	-
1531156544133	-	-	0.68976563	0.37362307	7.9897857	0.2701886	0.038211066	0.30013305	12.3	57.600002	-51.000004	-	-	-	-	-	-	-	-	-
1531156544143	-	-	0.76161623	0.47900394	7.7550735	0.253677	-0.030498492	0.26924038	12.3	57.600002	-51.000004	-	-	-	-	-	-	-	-	-
1531156544153	-	-	0.9436377	0.5221143	7.6496925	0.22118643	-0.09974068	0.23515192	12.900001	57.750004	-52.050003	-	-	-	-	-	-	-	-	-
1531156544163	-	-	0.96758795	0.613125	7.7407036	0.16685794	-0.1892229	0.17176868	12.900001	57.750004	-52.050003	-	-	-	-	-	-	-	-	-
1531156544174	-	-	0.93405765	0.5364844	8.056846	0.12797579	-0.22277874	0.107852824	12.6	56.850002	-51.000004	-	-	-	-	-	-	-	-	-
1531156544184	-	-	0.8047266	0.47900394	8.339458	0.10400735	-0.23023558	0.05512223	12.6	56.850002	-51.000004	-	-	-	-	-	-	-	-	-
1531156544195	-	-	0.7232959	0.5939649	8.52148	0.09548523	-0.21265872	0.04287169	12.0	57.9	-51.000004	-	-	-	-	-	-	-	-	-
1531156544204	-	-	0.50774413	0.6179151	8.53106	0.09921366	-0.18123342	0.032219045	12.0	57.9	-51.000004	-	-	-	-	-	-	-	-	-
1531156544215	-	-	0.5029541	0.6706055	8.626861	0.081636794	-0.13755758	0.022099033	13.35	56.850002	-51.000004	-	-	-	-	-	-	-	-	-
1531156544225	-	-	0.46463382	0.7376661	8.6077	0.05553782	-0.09761015	0.026892722	13.35	56.850002	-51.000004	-	-	-	-	-	-	-	-	-
1531156544235	-	-	0.48379397	0.8286768	8.655601	0.03423253	-0.09121857	0.024229562	11.400001	56.7	-52.500004	-	-	-	-	-	-	-	-	-
1531156544246	-	-	0.5556446	0.8765772	8.737032	0.026775679	-0.11731754	0.011979019	11.400001	56.7	-52.500004	-	-	-	-	-	-	-	-	-
1531156544255	-	-	0.4981641	0.98195803	8.794512	0.014525137	-0.14554706	-0.018913649	12.0	56.250004	-52.2	-	-	-	-	-	-	-	-	-
1531156544265	-	-	0.36883304	1.1208692	8.966953	0.029438838	-0.1892229	-0.034892615	12.0	56.250004	-52.2	-	-	-	-	-	-	-	-	-
1531156544275	-	-	0.43589357	1.1735597	9.144185	0.036895692	-0.2174524	-0.039153673	10.8	56.7	-53.7	-	-	-	-	-	-	-	-	-
1531156544286	-	-	0.4981641	1.2645704	9.235196	0.054472554	-0.23343138	-0.048741054	10.8	56.7	-53.7	-	-	-	-	-	-	-	-	-
1531156544295	-	-	0.44547364	1.3555812	9.158555	0.04595044	-0.2174524	-0.06365476	12.150001	57.45	-52.500004	-	-	-	-	-	-	-	-	-
1531156544305	-	-	0.2778223	1.336421	9.192085	0.026775679	-0.17643973	-0.071111605	12.150001	57.45	-52.500004	-	-	-	-	-	-	-	-	-
1531156544315	-	-	0.1341211	1.2981006	9.374106	-0.0057148878	-0.1695155	-0.0625895	12.3	56.550003	-52.65	-	-	-	-	-	-	-	-	-
1531156544326	-	-	0.07664063	1.1591895	10.001602	-0.016367532	-0.22703978	-0.02850103	12.3	56.550003	-52.65	-	-	-	-	-	-	-	-	-
1531156544336	-	-	0.009580079	0.852627	10.739268	0.014525137	-0.34368622	0.029023252	11.700001	57.9	-51.9	-	-	-	-	-	-	-	-	-
1531156544346	-	-	0.32572266	0.732876	11.242222	0.069918886	-0.40973264	0.071101196	11.700001	57.9	-51.9	-	-	-	-	-	-	-	-	-
1531156544357	-	-	0.852627	0.5460645	11.577525	0.17644532	-0.41985264	0.12542967	11.400001	57.15	-51.600002	-	-	-	-	-	-	-	-	-
1531156544367	-	-	1.1879297	0.6658155	11.5823145	0.21053378	-0.34528413	0.16324657	11.400001	57.15	-51.600002	-	-	-	-	-	-	-	-	-
1531156544377	-	-	1.829795	0.8813672	11.251802	0.19668534	-0.0885554	0.18721502	10.05	57.45	-52.800003	-	-	-	-	-	-	-	-	-
1531156544387	-	-	2.1124072	0.9580079	10.835069	0.13223685	0.09200692	0.17176868	9.450001	56.7	-51.15	-	-	-	-	-	-	-	-	-
1531156544398	-	-	2.059717	1.0825489	10.547667	-0.021686442	0.3774874	0.11049528	9.450001	56.7	-51.15	-	-	-	-	-	-	-	-	-
1531156544408	-	-	1.7579445	1.1591895	10.734478	-0.0872002	0.5122434	0.08705946	10.650001	54.9	-53.4	-	-	-	-	-	-	-	-	-
1531156544418	-	-	1.0585986	1.2358302	11.050621	-0.106374964	0.5532561	0.10303842	10.650001	54.9	-53.4	-	-	-	-	-	-	-	-	-
1531156544429	-	-	0.79035646	1.22625	11.184742	-0.052579112	0.49839494	0.15097533	10.05	56.100002	-53.250004	-	-	-	-	-	-	-	-	-
1531156544438	-	-	0.6562354	1.2645704	11.223062	0.101351604	0.32049575	0.21915226	10.05	56.100002	-53.250004	-	-	-	-	-	-	-	-	-
1531156544448	-	-	0.8669971	1.2358302	11.060201	0.18923593	0.16656505	0.24951228	11.85	56.7	-53.250004	-	-	-	-	-	-	-	-	-
1531156544459	-	-	1.1591895	1.1927198	10.825489	0.28937078	-0.07631525	0.21702172	11.85	56.7	-53.250004	-	-	-	-	-	-	-	-	-
1531156544469	-	-	1.3220508	1.2406201	10.6817875	0.30055606	-0.19669014	0.15949744	12.0	57.600002	-53.4	-	-	-	-	-	-	-	-	-
1531156544480	-	-	1.6094532	1.3268409	10.461446	0.25421706	-0.34529454	0.025274122	12.0	57.600002	-53.4	-	-	-	-	-	-	-	-	-
1531156544491	-	-	1.6381935	1.22146	10.399176	0.17165905	-0.41506934	-0.11693868	12.3	56.550003	-52.65	-	-	-	-	-	-	-	-	-
1531156544501	-	-	1.6573536	0.9244776	10.418335	-0.014762224	-0.46194097	-0.29164207	12.3	56.550003	-52.65	-	-	-	-	-	-	-	-	-
1531156544511	-	-	1.5328126	0.76161623	10.509346	-0.14792028	-0.43743992	-0.40189692	11.85	56.100002	-51.15	-	-	-	-	-	-	-	-	-
1531156544522	-	-	1.2933106	0.5125342	10.94524	-0.3465921	-0.31599975	-0.52600026	11.85	56.100002	-51.15	-	-	-	-	-	-	-	-	-
1531156544532	-	-	0.8334668	0.2778223	11.357183	-0.45418382	-0.16899326	-0.5718066	12.900001	56.100002	-52.050003	-	-	-	-	-	-	-	-	-
1531156544542	-	-	0.4742139	0.0047900393	11.577525	-0.49306595	0.015297493	-0.54304445	12.900001	56.100002	-52.050003	-	-	-	-	-	-	-	-	-
1531156544553	-	-	0.11496094	-0.14370118	11.821816	-0.47655436	0.136205	-0.48019385	8.55	56.550003	-52.2	-	-	-	-	-	-	-	-	-
1531156544563	-	-	-0.21076173	-0.3065625	11.754756	-0.38334373	0.22195879	-0.36621058	8.55	56.550003	-52.2	-	-	-	-	-	-	-	-	-
1531156544574	-	-	-0.2203418	-0.30177248	11.539205	-0.2475225	0.24752514	-0.24690095	10.05	57.750004	-52.500004	-	-	-	-	-	-	-	-	-
1531156544584	-	-	0.16765137	-0.19639161	11.127261	-0.09678759	0.23154618	-0.1286566	10.05	57.750004	-52.500004	-	-	-	-	-	-	-	-	-
1531156544594	-	-	0.5125342	0.09580079	10.413546	0.02891362	0.22036089	-0.06740389	11.25	56.850002	-53.850002	-	-	-	-	-	-	-	-	-
1531156544605	-	-	0.9053174	0.32572266	9.72857	0.120526366	0.19426191	-0.05675124	11.25	56.850002	-53.850002	-	-	-	-	-	-	-	-	-
1531156544616	-	-	1.0585986	0.48379397	8.875943	0.14822324	0.14579238	-0.08391549	11.25	57.300003	-53.850002	-	-	-	-	-	-	-	-	-
1531156544626	-	-	1.1304493	0.57959473	8.468789	0.13064638	0.13034604	-0.11374289	11.25	57.300003	-53.850002	-	-	-	-	-	-	-	-	-
1531156544636	-	-	1.0825489	0.79993653	8.076006	0.051816806	0.022754343	-0.1552882	9.75	57.45	-53.250004	-	-	-	-	-	-	-	-	-
1531156544646	-	-	0.977168	0.86220706	8.133487	-0.014229591	-0.025715189	-0.19736615	11.700001	56.550003	-53.4	-	-	-	-	-	-	-	-	-
1531156544657	-	-	0.81909674	0.82388675	8.58854	-0.1053097	-0.06193418	-0.21920407	11.700001	56.550003	-53.4	-	-	-	-	-	-	-	-	-
1531156544667	-	-	0.6658155	0.7185059	8.928633	-0.11170129	-0.03317204	-0.21387775	11.400001	57.15	-54.000004	-	-	-	-	-	-	-	-	-
1531156544678	-	-	0.48379397	0.8861573	9.148975	-0.04725279	0.10637761	-0.17606086	11.400001	57.15	-54.000004	-	-	-	-	-	-	-	-	-
1531156544688	-	-	0.39278322	0.86220706	9.081915	0.00973886	0.19319665	-0.15315768	11.25	57.300003	-54.300003	-	-	-	-	-	-	-	-	-
1531156544699	-	-	0.40715334	0.96758795	8.583751	0.08111158	0.2981252	-0.111612365	11.25	57.300003	-54.300003	-	-	-	-	-	-	-	-	-
1531156544708	-	-	0.4023633	1.092129	8.334668	0.10081897	0.3327463	-0.08924181	11.85	58.050003	-51.600002	-	-	-	-	-	-	-	-	-
1531156544719	-	-	0.52690434	1.2310401	7.8844047	0.11573267	0.31303892	-0.037043847	11.85	58.050003	-51.600002	-	-	-	-	-	-	-	-	-
1531156544729	-	-	0.7041358	1.3795313	7.783814	0.11520004	0.2581778	-0.022130145	13.05	56.550003	-52.2	-	-	-	-	-	-	-	-	-
1531156544740	-	-	0.9580079	1.5136524	7.7071733	0.11360215	0.19319665	-0.03544595	13.05	56.550003	-52.2	-	-	-	-	-	-	-	-	-
1531156544750	-	-	1.1208692	1.5471827	7.7646537	0.06673051	0.1394008	-0.08391549	12.0	57.300003	-54.300003	-	-	-	-	-	-	-	-	-
1531156544760	-	-	1.21188	1.590293	8.018526	-0.018490648	0.09785549	-0.15369031	12.0	57.300003	-54.300003	-	-	-	-	-	-	-	-	-
1531156544770	-	-	1.1879297	1.5807129	8.2197075	-0.06536228	0.08880074	-0.18298508	10.950001	57.300003	-52.2	-	-	-	-	-	-	-	-	-
1531156544781	-	-	1.1208692	1.5232325	8.713081	-0.121288665	0.07388704	-0.19576825	10.950001	57.300003	-52.2	-	-	-	-	-	-	-	-	-
1531156544791	-	-	1.092129	1.590293	8.971744	-0.13460447	0.09838812	-0.19097456	12.3	57.300003	-52.2	-	-	-	-	-	-	-	-	-
1531156544801	-	-	1.101709	1.5328126	9.192085	-0.14578976	0.1095734	-0.19417036	12.3	57.300003	-52.2	-	-	-	-	-	-	-	-	-
1531156544812	-	-	1.1543995	1.465752	9.283096	-0.124484465	0.114899725	-0.19630088	12.0	57.600002	-52.65	-	-	-	-	-	-	-	-	-
1531156544822	-	-	1.0873389	1.590293	9.364527	-0.11702761	0.10531234	-0.2064209	12.0	57.600002	-52.65	-	-	-	-	-	-	-	-	-
1531156544832	-	-	1.1256592	1.5328126	9.422008	-0.108505495	0.09039864	-0.22080196	11.400001	57.15	-55.2	-	-	-	-	-	-	-	-	-
1531156544843	-	-	1.1783496	1.4801221	9.407638	-0.13353921	0.07175651	-0.23518305	11.400001	57.15	-55.2	-	-	-	-	-	-	-	-	-
1531156544853	-	-	1.092129	1.4513819	9.527389	-0.15537713	0.07228915	-0.25329253	10.950001	57.600002	-53.4	-	-	-	-	-	-	-	-	-
1531156544864	-	-	0.87178713	1.2933106	9.69504	-0.17188872	0.10051865	-0.26554307	10.950001	57.600002	-53.4	-	-	-	-	-	-	-	-	-
1531156544874	-	-	0.5891748	1.3172607	9.7621	-0.18094347	0.15804292	-0.25755358	11.1	57.15	-52.050003	-	-	-	-	-	-	-	-	-
1531156544884	-	-	0.37362307	1.2502003	9.75252	-0.18733506	0.20331666	-0.22879145	11.1	57.15	-52.050003	-	-	-	-	-	-	-	-	-
1531156544895	-	-	0.24908204	1.2885206	9.80521	-0.19159433	0.2517837	-0.21121958	12.150001	57.45	-53.250004	-	-	-	-	-	-	-	-	-
1531156544905	-	-	-0.25866213	1.1543995	9.905801	-0.17827854	0.25977316	-0.094573125	12.150001	57.45	-53.250004	-	-	-	-	-	-	-	-	-
1531156544915	-	-	-0.30177248	1.2358302	10.236314	-0.118091084	0.21982576	0.046041783	11.400001	57.750004	-53.250004	-	-	-	-	-	-	-	-	-
1531156544926	-	-	-0.1101709	1.2981006	10.245894	-0.057903644	0.19852047	0.11528397	12.450001	57.750004	-52.800003	-	-	-	-	-	-	-	-	-
1531156544936	-	-	0.11496094	1.4897022	10.083033	0.028915409	0.15005094	0.19624408	12.450001	57.750004	-52.800003	-	-	-	-	-	-	-	-	-
1531156544946	-	-	0.3879932	1.5663428	10.025552	0.053949125	0.106907725	0.218082	11.85	57.45	-52.050003	-	-	-	-	-	-	-	-	-
1531156544957	-	-	0.53169435	1.7818946	10.150093	0.05075333	-0.018260844	0.2447136	11.85	57.45	-52.050003	-	-	-	-	-	-	-	-	-
1531156544967	-	-	0.7041358	1.8154249	10.327325	0.044894375	-0.04595772	0.23832202	12.900001	57.750004	-54.45	-	-	-	-	-	-	-	-	-
1531156544978	-	-	0.91010743	1.7435743	10.538086	0.024121718	-0.081111446	0.1866567	12.900001	57.750004	-54.45	-	-	-	-	-	-	-	-	-
1531156544987	-	-	0.9436377	1.8154249	10.676997	0.0070774877	-0.096025154	0.16481878	12.6	58.350002	-53.850002	-	-	-	-	-	-	-	-	-
1531156544998	-	-	0.9484278	1.6908839	10.91171	-0.021152021	-0.07471986	0.12274083	12.6	58.350002	-53.850002	-	-	-	-	-	-	-	-	-
1531156545008	-	-	0.8095166	1.4705421	10.98356	-0.04032678	-0.058208264	0.12220819	11.25	57.300003	-53.100002	-	-	-	-	-	-	-	-	-
1531156545018	-	-	0.6179151	1.3172607	11.189531	-0.05204469	-0.008140832	0.14617665	11.25	57.300003	-53.100002	-	-	-	-	-	-	-	-	-
1531156545029	-	-	0.5556446	1.2406201	11.323653	-0.028608872	0.056307666	0.17653668	14.250001	57.750004	-55.2	-	-	-	-	-	-	-	-	-
1531156545038	-	-	0.45984375	1.1352394	11.376344	0.019328028	0.14046356	0.22340831	14.250001	57.750004	-55.2	-	-	-	-	-	-	-	-	-
1531156545048	-	-	0.2682422	1.0346485	11.457774	0.0832439	0.17401938	0.2564315	12.3	57.300003	-54.600002	-	-	-	-	-	-	-	-	-
1531156545058	-	-	0.0	1.1160791	11.448194	0.1972272	0.2320763	0.30064	12.3	57.300003	-54.600002	-	-	-	-	-	-	-	-	-
1531156545069	-	-	-0.14849122	1.2645704	10.859019	0.3341137	0.28906795	0.36562112	13.35	56.550003	-53.4	-	-	-	-	-	-	-	-	-
1531156545079	-	-	0.06227051	1.2981006	10.245894	0.4299875	0.28693742	0.40716642	13.35	56.550003	-53.4	-	-	-	-	-	-	-	-	-
1531156545089	-	-	0.2921924	1.1064991	9.905801	0.40921482	0.18094361	0.403438	12.150001	57.750004	-53.7	-	-	-	-	-	-	-	-	-
1531156545100	-	-	0.96758795	0.7951465	9.436378	0.2803178	-0.010271361	0.33526108	12.150001	57.750004	-53.7	-	-	-	-	-	-	-	-	-
1531156545110	-	-	1.21188	0.7424561	9.378897	0.06566703	-0.22758532	0.20583145	13.500001	57.15	-53.250004	-	-	-	-	-	-	-	-	-
1531156545120	-	-	1.096919	0.8669971	9.814791	-0.2027796	-0.37352654	0.030595448	13.500001	57.15	-53.250004	-	-	-	-	-	-	-	-	-
1531156545131	-	-	0.57959473	0.6993457	10.571617	-0.40198407	-0.33730754	-0.0908447	13.05	56.250004	-53.4	-	-	-	-	-	-	-	-	-
1531156545141	-	-	-0.21555176	0.43589357	11.294912	-0.4669652	-0.17378946	-0.12599842	13.05	56.250004	-53.4	-	-	-	-	-	-	-	-	-
1531156545151	-	-	-1.1496094	0.028740235	11.520044	-0.39079878	0.11329931	-0.015210925	12.0	55.95	-53.4	-	-	-	-	-	-	-	-	-
1531156545161	-	-	-1.4322218	-0.13891114	10.98356	-0.2555102	0.32368904	0.15682928	12.0	55.95	-53.4	-	-	-	-	-	-	-	-	-
1531156545171	-	-	-1.4274317	0.0	10.341695	-0.13992901	0.45471656	0.31289053	13.650001	55.500004	-52.65	-	-	-	-	-	-	-	-	-
1531156545181	-	-	-1.346001	0.13891114	10.073453	-0.10264475	0.33167854	0.39970958	13.650001	55.500004	-52.65	-	-	-	-	-	-	-	-	-
1531156545192	-	-	-1.2358302	0.119750984	10.059082	-0.09998159	-0.009738728	0.43859172	12.6	56.550003	-54.600002	-	-	-	-	-	-	-	-	-
1531156545202	-	-	-0.7759864	0.119750984	10.169253	-0.0967858	-0.36180863	0.44338542	12.6	56.550003	-54.600002	-	-	-	-	-	-	-	-	-
1531156545212	-	-	-0.043110352	-0.06227051	10.614727	-0.065360494	-0.6073521	0.43273276	14.700001	56.850002	-53.4	-	-	-	-	-	-	-	-	-
1531156545222	-	-	0.49337405	-0.028740235	11.146421	-0.01635833	-0.73039013	0.39970958	14.700001	56.850002	-53.4	-	-	-	-	-	-	-	-	-
1531156545233	-	-	0.82388675	-0.09580079	10.997931	0.02944804	-0.71760696	0.33313054	15.3	56.7	-51.600002	-	-	-	-	-	-	-	-	-
1531156545243	-	-	0.97237796	-0.07185059	10.835069	0.037970155	-0.623331	0.23938729	15.3	56.7	-51.600002	-	-	-	-	-	-	-	-	-
1531156545253	-	-	0.79035646	-0.14370118	10.557246	0.012403809	-0.52266353	0.18612406	13.650001	56.850002	-54.300003	-	-	-	-	-	-	-	-	-
1531156545263	-	-	0.728086	-0.13891114	10.188414	-0.020619389	-0.37991813	0.17387351	13.650001	56.850002	-54.300003	-	-	-	-	-	-	-	-	-
1531156545274	-	-	0.79035646	-0.17244141	9.83874	-0.084535256	-0.21320423	0.1866567	11.85	57.750004	-53.7	-	-	-	-	-	-	-	-	-
1531156545284	-	-	0.87178713	-0.05748047	9.7621	-0.14099427	-0.18231158	0.17121036	11.85	57.750004	-53.7	-	-	-	-	-	-	-	-	-
1531156545294	-	-	0.7807764	0.05748047	10.015972	-0.23207438	-0.16526735	0.088652365	11.700001	56.550003	-53.850002	-	-	-	-	-	-	-	-	-
1531156545305	-	-	0.5604346	0.0	10.126143	-0.2768155	-0.11733044	0.051368106	12.6	56.550003	-53.4	-	-	-	-	-	-	-	-	-
1531156545314	-	-	0.25866213	-0.1341211	10.518927	-0.28054392	0.009968664	0.054031264	12.6	56.550003	-53.4	-	-	-	-	-	-	-	-	-
1531156545324	-	-	0.1580713	-0.15328126	10.710527	-0.26030388	0.061101355	0.08013025	11.85	56.4	-54.45	-	-	-	-	-	-	-	-	-
1531156545335	-	-	-0.028740235	-0.11496094	10.801538	-0.17348483	0.1692257	0.11581661	11.85	56.4	-54.45	-	-	-	-	-	-	-	-	-
1531156545345	-	-	-0.038320314	-0.09101075	10.768008	-0.091459475	0.22834787	0.15469876	12.450001	58.050003	-56.100002	-	-	-	-	-	-	-	-	-
1531156545355	-	-	-0.0047900393	-0.13891114	10.226734	0.075787045	0.26723003	0.2266041	12.450001	58.050003	-56.100002	-	-	-	-	-	-	-	-	-
1531156545366	-	-	0.06227051	-0.014370117	9.901011	0.17698717	0.2682953	0.26601887	11.85	57.45	-53.7	-	-	-	-	-	-	-	-	-
1531156545376	-	-	0.30177248	0.17723145	9.177715	0.29895994	0.16975833	0.28838944	11.85	57.45	-53.7	-	-	-	-	-	-	-	-	-
1531156545386	-	-	0.41194338	0.3544629	8.899893	0.33890736	0.09572245	0.30543366	12.3	57.600002	-53.850002	-	-	-	-	-	-	-	-	-
1531156545396	-	-	0.613125	0.46942386	8.636441	0.36074695	-0.052351635	0.28092796	12.3	57.600002	-53.850002	-	-	-	-	-	-	-	-	-
1531156545407	-	-	0.71371585	0.62749517	8.5502205	0.35914907	-0.16953072	0.2404479	12.450001	57.750004	-51.15	-	-	-	-	-	-	-	-	-
1531156545416	-	-	0.74724615	0.71371585	8.502319	0.3415722	-0.31280878	0.16321623	12.450001	57.750004	-51.15	-	-	-	-	-	-	-	-	-
1531156545427	-	-	0.8430469	0.79993653	8.440049	0.30801636	-0.33358145	0.1280625	12.900001	57.15	-53.250004	-	-	-	-	-	-	-	-	-
1531156545437	-	-	0.9580079	0.8286768	8.57896	0.23611102	-0.27073085	0.09610457	12.900001	57.15	-53.250004	-	-	-	-	-	-	-	-	-
1531156545447	-	-	1.0346485	0.9627979	8.665181	0.15355302	-0.22013079	0.082788765	13.500001	57.45	-53.250004	-	-	-	-	-	-	-	-	-
1531156545457	-	-	1.1496094	1.0873389	8.808882	0.089637145	-0.13704015	0.04763504	13.500001	57.45	-53.250004	-	-	-	-	-	-	-	-	-
1531156545468	-	-	1.22146	1.1879297	8.909473	0.029449701	-0.05821059	-0.006160816	13.35	55.95	-53.850002	-	-	-	-	-	-	-	-	-
1531156545478	-	-	1.2022998	1.21188	9.010064	-0.02381352	0.0035747485	-0.070609316	13.35	55.95	-53.850002	-	-	-	-	-	-	-	-	-
1531156545488	-	-	1.1064991	1.2406201	9.158555	-0.032335635	0.0094337035	-0.09457777	12.0	55.95	-53.850002	-	-	-	-	-	-	-	-	-
1531156545499	-	-	0.9388477	1.2454102	9.508228	-0.0334009	-0.0038821027	-0.15636311	12.0	55.95	-53.850002	-	-	-	-	-	-	-	-	-
1531156545509	-	-	0.8095166	1.1927198	9.77168	-0.018487198	-0.0060126316	-0.18352735	13.05	55.2	-54.300003	-	-	-	-	-	-	-	-	-
1531156545520	-	-	0.5604346	1.1160791	9.901011	0.03371076	0.014227392	-0.17340735	13.05	55.2	-54.300003	-	-	-	-	-	-	-	-	-
1531156545529	-	-	0.45026368	1.096919	9.848321	0.09336557	0.031271625	-0.15263468	12.450001	56.100002	-53.7	-	-	-	-	-	-	-	-	-
1531156545539	-	-	0.3784131	1.1735597	9.685459	0.14290038	0.06322956	-0.13186203	12.450001	56.100002	-53.7	-	-	-	-	-	-	-	-	-
1531156545550	-	-	0.3065625	1.3555812	9.378897	0.19509833	0.08719801	-0.09830619	13.05	55.500004	-54.300003	-	-	-	-	-	-	-	-	-
1531156545559	-	-	0.4742139	1.4034815	9.196876	0.20308782	0.099448554	-0.08072933	13.05	55.500004	-54.300003	-	-	-	-	-	-	-	-	-
1531156545569	-	-	0.6658155	1.4130616	9.153765	0.20468572	0.120221205	-0.07487037	12.150001	55.65	-54.9	-	-	-	-	-	-	-	-	-
1531156545579	-	-	0.8669971	1.3891114	9.019644	0.1466288	0.13353701	-0.11801358	12.150001	55.65	-54.9	-	-	-	-	-	-	-	-	-
1531156545590	-	-	0.8382569	1.3843213	9.153765	0.096561365	0.09572013	-0.15796101	13.05	56.550003	-52.65	-	-	-	-	-	-	-	-	-
1531156545600	-	-	0.7041358	1.2981006	9.455538	0.027851805	0.024880039	-0.21282212	13.05	56.550003	-52.65	-	-	-	-	-	-	-	-	-
1531156545611	-	-	0.5939649	1.22146	9.833951	0.0017528267	-0.029981082	-0.23998637	12.150001	54.300003	-53.250004	-	-	-	-	-	-	-	-	-
1531156545621	-	-	0.5556446	1.0873389	10.135723	-0.008367186	-0.07632008	-0.24637796	12.150001	54.300003	-53.250004	-	-	-	-	-	-	-	-	-
1531156545631	-	-	0.6466553	1.0059083	10.485396	-0.015291404	-0.09336431	-0.23625794	11.400001	56.7	-53.250004	-	-	-	-	-	-	-	-	-
1531156545641	-	-	0.74724615	0.8765772	10.7871685	-0.017421935	-0.090701155	-0.22720319	11.400001	56.7	-53.250004	-	-	-	-	-	-	-	-	-
1531156545651	-	-	0.76161623	0.7232959	11.141631	-0.01635667	-0.09602748	-0.21442002	11.85	56.100002	-54.45	-	-	-	-	-	-	-	-	-
1531156545662	-	-	0.78556645	0.7376661	11.361973	0.010274942	-0.08004851	-0.1925821	11.85	56.100002	-54.45	-	-	-	-	-	-	-	-	-
1531156545673	-	-	0.68018556	0.7089258	11.318863	0.044896036	-0.045960046	-0.15689574	10.950001	54.45	-53.850002	-	-	-	-	-	-	-	-	-
1531156545683	-	-	0.5412744	0.6849756	11.429033	0.06886449	-0.01773054	-0.1329273	10.950001	54.45	-53.850002	-	-	-	-	-	-	-	-	-
1531156545692	-	-	0.3161426	0.7759864	11.390714	0.11733402	-0.025187392	-0.070609316	12.450001	53.250004	-52.500004	-	-	-	-	-	-	-	-	-
1531156545702	-	-	0.28261232	0.8095166	11.208692	0.20362045	-0.06939586	0.00715499	12.450001	53.250004	-52.500004	-	-	-	-	-	-	-	-	-
1531156545713	-	-	0.63707525	0.6993457	10.830278	0.29043952	-0.21107604	0.06734243	12.150001	55.050003	-54.000004	-	-	-	-	-	-	-	-	-
1531156545724	-	-	0.86220706	0.5843848	10.624307	0.3133427	-0.29949299	0.05242873	12.450001	56.4	-53.250004	-	-	-	-	-	-	-	-	-
1531156545733	-	-	1.2597803	0.6562354	10.542876	0.32239744	-0.39483416	0.046569776	12.450001	56.4	-53.250004	-	-	-	-	-	-	-	-	-
1531156545743	-	-	1.4897022	0.74724615	10.447076	0.31227744	-0.40974787	7.634029E-4	12.0	54.15	-53.100002	-	-	-	-	-	-	-	-	-
1531156545753	-	-	1.9399658	0.8669971	10.317744	0.25688368	-0.38524678	-0.10363251	12.0	54.15	-53.100002	-	-	-	-	-	-	-	-	-
1531156545764	-	-	1.9447559	0.8095166	10.178833	0.20095728	-0.34157094	-0.20003895	11.400001	55.65	-54.45	-	-	-	-	-	-	-	-	-
1531156545773	-	-	1.7531544	0.5891748	9.77647	0.044363406	-0.22598974	-0.323077	11.400001	55.65	-54.45	-	-	-	-	-	-	-	-	-
1531156545783	-	-	1.4705421	0.4263135	9.656719	-0.063760936	-0.12212645	-0.37367705	10.950001	55.500004	-55.050003	-	-	-	-	-	-	-	-	-
1531156545793	-	-	1.0681788	0.35925296	9.69504	-0.20757163	0.04192427	-0.39658022	10.950001	55.500004	-55.050003	-	-	-	-	-	-	-	-	-
1531156545804	-	-	0.9580079	0.3305127	9.81	-0.28107488	0.08613274	-0.39924338	10.950001	53.850002	-54.300003	-	-	-	-	-	-	-	-	-
1531156545814	-	-	0.96758795	0.23950197	9.881851	-0.35777393	0.084534846	-0.41735289	10.950001	53.850002	-54.300003	-	-	-	-	-	-	-	-	-
1531156545825	-	-	1.0873389	0.05269043	9.963282	-0.38227502	0.059501134	-0.43333185	10.950001	54.45	-53.850002	-	-	-	-	-	-	-	-	-
1531156545835	-	-	1.1304493	0.009580079	10.322535	-0.4515172	-0.010273689	-0.49778035	10.950001	54.45	-53.850002	-	-	-	-	-	-	-	-	-
1531156545845	-	-	1.0154883	-0.100590825	10.542876	-0.474953	-0.004414735	-0.5073678	10.950001	54.9	-52.65	-	-	-	-	-	-	-	-	-
1531156545856	-	-	0.6514453	-0.1101709	10.95961	-0.49572566	0.016890554	-0.5079004	10.950001	54.9	-52.65	-	-	-	-	-	-	-	-	-
1531156545866	-	-	0.44547364	-0.15328126	11.232642	-0.4813446	0.038195845	-0.472214	10.200001	54.45	-53.4	-	-	-	-	-	-	-	-	-
1531156545877	-	-	0.19160157	-0.014370117	11.352393	-0.3705571	0.096252754	-0.34757808	10.200001	54.45	-53.4	-	-	-	-	-	-	-	-	-
1531156545887	-	-	0.119750984	-0.0047900393	11.270963	-0.28586856	0.1431244	-0.2687485	11.1	55.65	-52.800003	-	-	-	-	-	-	-	-	-
1531156545897	-	-	0.4263135	0.17723145	10.854229	-0.14737846	0.1889227	-0.13400862	11.1	55.65	-52.800003	-	-	-	-	-	-	-	-	-
1531156545907	-	-	0.90052736	0.45026368	10.332115	-0.07121204	0.1772048	-0.09352856	9.6	57.9	-53.100002	-	-	-	-	-	-	-	-	-
1531156545918	-	-	1.1831397	0.68018556	9.915381	-0.04298253	0.16016056	-0.114833854	9.6	57.9	-53.100002	-	-	-	-	-	-	-	-	-
1531156545929	-	-	1.2693604	0.8095166	9.522598	-0.055765703	0.15536687	-0.14519389	10.950001	56.550003	-51.9	-	-	-	-	-	-	-	-	-
1531156545939	-	-	1.0585986	0.8669971	9.398057	-0.07121204	0.16548689	-0.19419606	10.950001	56.550003	-51.9	-	-	-	-	-	-	-	-	-
1531156545949	-	-	0.7041358	0.79993653	9.273516	-0.05097201	0.16815005	-0.20058765	10.200001	56.550003	-53.850002	-	-	-	-	-	-	-	-	-
1531156545960	-	-	0.4981641	0.7664063	9.081915	-0.003035112	0.17560689	-0.17076024	10.200001	56.550003	-53.850002	-	-	-	-	-	-	-	-	-
1531156545970	-	-	0.3879932	0.7664063	8.823253	0.056619696	0.20490167	-0.122823335	10.8	56.7	-53.7	-	-	-	-	-	-	-	-	-
1531156545980	-	-	0.3065625	0.9244776	8.641231	0.088045	0.22620696	-0.08181065	10.8	56.7	-53.7	-	-	-	-	-	-	-	-	-
1531156545990	-	-	0.32572266	1.0585986	8.291558	0.10508923	0.24804488	-0.036536913	11.1	55.65	-54.45	-	-	-	-	-	-	-	-	-
1531156546001	-	-	0.4981641	1.1496094	8.004155	0.114143975	0.27201334	-0.0029810849	11.1	55.65	-54.45	-	-	-	-	-	-	-	-	-
1531156546011	-	-	0.5987549	1.2549903	7.798184	0.101360805	0.2746765	0.025781056	11.25	57.300003	-54.300003	-	-	-	-	-	-	-	-	-
1531156546021	-	-	0.74724615	1.3507911	7.8029737	0.094436586	0.24964277	0.033237908	11.25	57.300003	-54.300003	-	-	-	-	-	-	-	-	-
1531156546032	-	-	0.9388477	1.5040723	7.678433	0.05448917	0.1590953	-0.0045789815	10.05	57.45	-53.250004	-	-	-	-	-	-	-	-	-
1531156546041	-	-	0.9963282	1.4753321	7.774234	0.017737545	0.109560505	-0.043993767	10.05	57.45	-53.250004	-	-	-	-	-	-	-	-	-
1531156546052	-	-	0.8382569	1.5471827	7.9802055	-0.017948814	0.036057256	-0.08820224	11.400001	56.4	-53.250004	-	-	-	-	-	-	-	-	-
1531156546062	-	-	0.728086	1.6238233	8.095166	-0.032862518	0.008893012	-0.09725699	11.400001	56.4	-53.250004	-	-	-	-	-	-	-	-	-
1531156546072	-	-	0.63707525	1.5711329	8.238868	-0.037656207	-0.006553322	-0.089800134	12.150001	55.65	-54.000004	-	-	-	-	-	-	-	-	-
1531156546083	-	-	0.67539555	1.7339942	8.281978	-0.047243588	-0.008151219	-0.099920146	12.150001	55.65	-54.000004	-	-	-	-	-	-	-	-	-
1531156546093	-	-	0.68976563	1.6573536	8.454419	-0.0738752	-0.016140701	-0.09352856	11.85	57.45	-52.500004	-	-	-	-	-	-	-	-	-
1531156546104	-	-	0.75203615	1.8058448	8.641231	-0.1053005	-0.02306492	-0.098854885	11.700001	55.95	-54.300003	-	-	-	-	-	-	-	-	-
1531156546114	-	-	0.8669971	1.7675245	9.043594	-0.12394263	-0.04170705	-0.107377	11.700001	55.95	-54.300003	-	-	-	-	-	-	-	-	-
1531156546124	-	-	0.8430469	1.7531544	9.378897	-0.13512792	-0.051827062	-0.1238886	10.05	56.4	-51.600002	-	-	-	-	-	-	-	-	-
1531156546134	-	-	0.91010743	1.8058448	9.79084	-0.110626824	-0.0076185865	-0.12016018	10.05	56.4	-51.600002	-	-	-	-	-	-	-	-	-
1531156546145	-	-	0.76161623	1.8585353	9.958491	-0.09731101	0.008360379	-0.11802965	9.75	58.050003	-52.800003	-	-	-	-	-	-	-	-	-
1531156546155	-	-	0.82388675	1.8872755	10.001602	-0.05043938	0.052036222	-0.12175807	9.75	58.050003	-52.800003	-	-	-	-	-	-	-	-	-
1531156546165	-	-	0.8334668	1.8633252	9.83874	-0.016350918	0.06694993	-0.13241072	11.25	56.850002	-52.2	-	-	-	-	-	-	-	-	-
1531156546176	-	-	0.8669971	1.7483643	9.75252	-0.004633009	0.05629728	-0.1404002	11.25	56.850002	-52.2	-	-	-	-	-	-	-	-	-
1531156546185	-	-	0.732876	1.7627344	9.79563	-0.01954671	0.021143554	-0.15957497	11.85	57.45	-52.500004	-	-	-	-	-	-	-	-	-
1531156546195	-	-	0.6322852	1.575923	9.953702	-0.06854887	-0.038511258	-0.17768446	11.85	57.45	-52.500004	-	-	-	-	-	-	-	-	-
1531156546205	-	-	0.64186525	1.5376027	10.097403	-0.088788904	-0.04383758	-0.18567395	10.05	57.45	-53.250004	-	-	-	-	-	-	-	-	-
1531156546216	-	-	0.5221143	1.4705421	10.533297	-0.12713842	-0.051827062	-0.18247816	10.05	57.45	-53.250004	-	-	-	-	-	-	-	-	-
1531156546227	-	-	0.49337405	1.3795313	10.815908	-0.12980159	-0.0054880576	-0.18940237	11.85	57.45	-52.800003	-	-	-	-	-	-	-	-	-
1531156546237	-	-	0.38320315	1.3507911	10.94045	-0.11968157	0.052568853	-0.17555393	11.85	57.45	-52.800003	-	-	-	-	-	-	-	-	-
1531156546247	-	-	0.24908204	1.2310401	11.141631	-0.09944154	0.13885528	-0.14572653	11.25	58.65	-53.850002	-	-	-	-	-	-	-	-	-
1531156546257	-	-	0.05748047	1.2310401	11.304493	-0.058428865	0.16868268	-0.08340855	11.25	58.65	-53.850002	-	-	-	-	-	-	-	-	-
1531156546268	-	-	-0.019160157	1.1735597	11.395503	-0.047243588	0.16601951	-0.06742959	10.8	58.050003	-54.45	-	-	-	-	-	-	-	-	-
1531156546278	-	-	0.009580079	1.1304493	11.625425	0.088045	0.14631213	0.015661044	10.8	58.050003	-54.45	-	-	-	-	-	-	-	-	-
1531156546288	-	-	0.18681154	1.1879297	11.606265	0.20309356	0.14737739	0.0694569	10.200001	58.350002	-51.45	-	-	-	-	-	-	-	-	-
1531156546298	-	-	0.19160157	1.1208692	11.5823145	0.24091044	0.16335636	0.07957691	10.200001	58.350002	-51.45	-	-	-	-	-	-	-	-	-
1531156546308	-	-	0.05269043	1.1160791	11.400293	0.3213379	0.23313119	0.11792643	10.200001	58.95	-52.65	-	-	-	-	-	-	-	-	-
1531156546319	-	-	-0.37362307	1.2358302	10.782378	0.42094016	0.34338605	0.18716861	10.200001	58.95	-52.65	-	-	-	-	-	-	-	-	-
1531156546329	-	-	-0.40715334	1.3795313	10.672208	0.42786437	0.33965763	0.19941916	11.700001	57.9	-51.45	-	-	-	-	-	-	-	-	-
1531156546339	-	-	-0.5891748	1.0106983	10.025552	0.43798438	0.18199849	0.3091414	11.700001	57.9	-51.45	-	-	-	-	-	-	-	-	-
1531156546350	-	-	-0.23471193	0.7711963	9.968072	0.37247062	-0.015075439	0.361872	11.85	56.7	-53.250004	-	-	-	-	-	-	-	-	-
1531156546360	-	-	0.16765137	0.57001466	10.111773	0.3122832	-0.16900615	0.39063415	11.85	56.7	-53.250004	-	-	-	-	-	-	-	-	-
1531156546370	-	-	0.728086	0.5987549	10.600357	0.2483673	-0.3101537	0.3916994	11.1	56.4	-53.250004	-	-	-	-	-	-	-	-	-
1531156546381	-	-	1.3747413	0.5987549	11.553575	0.1658093	-0.43851805	0.28730348	11.1	56.4	-53.250004	-	-	-	-	-	-	-	-	-
1531156546390	-	-	1.1448194	0.63707525	11.879297	0.15249349	-0.3634169	0.18397282	12.150001	56.100002	-51.600002	-	-	-	-	-	-	-	-	-
1531156546400	-	-	0.56522465	0.50774413	11.884088	0.1615531	-0.19191615	0.12590234	12.150001	56.100002	-51.600002	-	-	-	-	-	-	-	-	-
1531156546410	-	-	-0.2682422	0.3784131	11.452984	0.18924998	0.053627316	0.17490451	11.1	55.350002	-53.250004	-	-	-	-	-	-	-	-	-
1531156546421	-	-	-0.47900394	0.15328126	11.170372	0.20203315	0.13245688	0.24361406	11.1	55.350002	-53.250004	-	-	-	-	-	-	-	-	-
1531156546430	-	-	-0.488584	0.1820215	11.132051	0.20629421	0.15109901	0.25799516	12.150001	55.65	-52.800003	-	-	-	-	-	-	-	-	-
1531156546440	-	-	-0.6658155	0.36883304	10.356065	0.16900995	0.040844142	0.36239108	12.150001	55.65	-52.800003	-	-	-	-	-	-	-	-	-
1531156546451	-	-	-0.038320314	0.38320315	10.284214	0.0837888	-0.16954559	0.3906206	11.700001	55.95	-53.850002	-	-	-	-	-	-	-	-	-
1531156546461	-	-	0.6945557	0.34009278	10.514136	-0.023802912	-0.3250742	0.3544016	11.700001	55.95	-53.850002	-	-	-	-	-	-	-	-	-
1531156546472	-	-	1.1783496	0.2921924	11.031461	-0.101567216	-0.40230587	0.24627723	12.3	54.9	-53.4	-	-	-	-	-	-	-	-	-
1531156546482	-	-	1.2549903	0.19160157	11.500884	-0.13831885	-0.41136062	0.15200132	13.950001	54.300003	-53.250004	-	-	-	-	-	-	-	-	-
1531156546492	-	-	1.1543995	0.16765137	11.850557	-0.14311254	-0.40869746	0.093944415	13.950001	54.300003	-53.250004	-	-	-	-	-	-	-	-	-
1531156546503	-	-	0.57959473	-0.1101709	12.056529	-0.11275249	-0.21801513	-0.026963098	11.400001	55.050003	-52.800003	-	-	-	-	-	-	-	-	-
1531156546514	-	-	0.023950197	-0.41194338	11.668535	-0.048836626	-0.018278036	0.019375905	11.400001	55.050003	-52.800003	-	-	-	-	-	-	-	-	-
1531156546524	-	-	-0.12933107	-0.39278322	11.611055	-0.03125976	0.012614632	0.04227909	11.400001	55.050003	-52.800003	-	-	-	-	-	-	-	-	-
1531156546533	-	-	-0.39757326	-0.4263135	11.02188	0.056091923	0.17613272	0.18608978	10.8	56.100002	-52.800003	-	-	-	-	-	-	-	-	-
1531156546543	-	-	-0.34488282	-0.32572266	10.442286	0.11308357	0.23791806	0.31072575	10.950001	55.95	-53.100002	-	-	-	-	-	-	-	-	-
1531156546553	-	-	0.019160157	-0.043110352	10.039923	0.15675941	0.22087383	0.38849005	10.950001	55.95	-53.100002	-	-	-	-	-	-	-	-	-
1531156546563	-	-	0.23950197	0.12933107	9.522598	0.20522894	0.16814324	0.41512167	10.950001	55.95	-53.100002	-	-	-	-	-	-	-	-	-
1531156546573	-	-	0.5891748	0.31135255	9.101074	0.25316584	0.08931368	0.37837005	11.85	54.000004	-53.250004	-	-	-	-	-	-	-	-	-
1531156546584	-	-	0.7041358	0.45026368	8.871153	0.25955746	0.017408323	0.34907526	11.85	54.750004	-51.600002	-	-	-	-	-	-	-	-	-
1531156546593	-	-	0.5748047	0.52690434	8.6077	0.26754692	-0.0837918	0.27983308	11.85	54.750004	-51.600002	-	-	-	-	-	-	-	-	-
1531156546603	-	-	0.44547364	0.51732427	8.4304695	0.28086272	-0.11734763	0.24680987	11.85	55.350002	-52.500004	-	-	-	-	-	-	-	-	-
1531156546613	-	-	0.25866213	0.57001466	8.329878	0.28778696	-0.12267395	0.24041827	11.85	55.350002	-52.500004	-	-	-	-	-	-	-	-	-
1531156546624	-	-	0.14849122	0.5604346	8.334668	0.281928	-0.118945524	0.23988564	10.8	54.000004	-52.800003	-	-	-	-	-	-	-	-	-
1531156546634	-	-	0.11496094	0.6322852	8.052056	0.281928	-0.094444446	0.27290887	10.8	54.000004	-52.800003	-	-	-	-	-	-	-	-	-
1531156546644	-	-	0.16286133	0.6706055	7.8556643	0.2590248	-0.07420442	0.2883552	12.0	55.2	-51.45	-	-	-	-	-	-	-	-	-
1531156546655	-	-	0.3879932	0.852627	7.7167535	0.1929784	-0.05982335	0.27876782	12.0	55.2	-51.45	-	-	-	-	-	-	-	-	-
1531156546664	-	-	0.5029541	0.93405765	7.664063	0.13864991	-0.02893068	0.25746253	11.1	53.7	-53.7	-	-	-	-	-	-	-	-	-
1531156546675	-	-	0.60833496	0.9627979	7.702383	0.060885612	0.005690414	0.22230878	11.1	53.7	-53.7	-	-	-	-	-	-	-	-	-
1531156546685	-	-	0.7041358	1.0873389	7.9802055	0.015079239	0.032854658	0.16371924	11.1	54.000004	-53.7	-	-	-	-	-	-	-	-	-
1531156546696	-	-	0.68976563	1.1783496	8.171807	-0.007291313	0.053627316	0.09128125	11.1	54.000004	-53.7	-	-	-	-	-	-	-	-	-
1531156546705	-	-	0.6466553	1.0633887	8.258028	-0.015280796	0.06268206	0.0657149	10.5	55.050003	-53.7	-	-	-	-	-	-	-	-	-
1531156546715	-	-	0.4742139	1.1352394	8.143066	-0.024868177	0.08505262	0.028430654	10.5	55.050003	-53.7	-	-	-	-	-	-	-	-	-
1531156546725	-	-	0.45026368	1.1639795	8.119117	-0.031792395	0.096770525	0.01085379	11.400001	54.750004	-53.250004	-	-	-	-	-	-	-	-	-
1531156546736	-	-	0.57001466	1.2837305	8.167017	-0.07493561	0.13139161	-0.025365202	11.400001	54.750004	-53.250004	-	-	-	-	-	-	-	-	-
1531156546746	-	-	0.3784131	1.2933106	8.248447	-0.10369775	0.1708064	-0.059986297	12.0	55.2	-52.2	-	-	-	-	-	-	-	-	-
1531156546756	-	-	0.22992188	1.3747413	8.377779	-0.1276662	0.16867587	-0.06691052	12.0	55.2	-52.2	-	-	-	-	-	-	-	-	-
1531156546767	-	-	0.09580079	1.3268409	8.57417	-0.13672096	0.14470743	-0.062116824	11.25	54.15	-53.850002	-	-	-	-	-	-	-	-	-
1531156546776	-	-	0.1820215	1.4178516	8.770562	-0.11488302	0.10316211	-0.03921364	11.25	54.15	-53.850002	-	-	-	-	-	-	-	-	-
1531156546786	-	-	0.22513184	1.5950831	9.072334	-0.09677353	0.0285936	-0.021104144	12.150001	55.350002	-52.800003	-	-	-	-	-	-	-	-	-
1531156546796	-	-	0.364043	1.7675245	9.153765	-0.07280508	-0.019343302	-0.028560996	12.150001	55.350002	-52.800003	-	-	-	-	-	-	-	-	-
1531156546807	-	-	0.57001466	1.8920655	9.216036	-0.04457557	-0.07260652	-0.073302105	10.8	54.300003	-51.15	-	-	-	-	-	-	-	-	-
1531156546817	-	-	0.6849756	1.9255958	9.254355	-0.04723873	-0.09604234	-0.12336954	10.8	54.300003	-51.15	-	-	-	-	-	-	-	-	-
1531156546827	-	-	0.6993457	1.8441651	9.263936	-0.08825141	-0.13545713	-0.17450222	12.150001	54.750004	-51.15	-	-	-	-	-	-	-	-	-
1531156546837	-	-	0.62749517	1.7244141	9.249566	-0.16388519	-0.14664242	-0.22243913	12.150001	54.750004	-51.15	-	-	-	-	-	-	-	-	-
1531156546848	-	-	0.5843848	1.7962648	9.522598	-0.26188952	-0.16208874	-0.26611495	13.35	54.9	-54.300003	-	-	-	-	-	-	-	-	-
1531156546858	-	-	0.6322852	1.5998731	9.872271	-0.34657803	-0.15729505	-0.31618237	13.35	54.9	-54.300003	-	-	-	-	-	-	-	-	-
1531156546868	-	-	0.5939649	1.5423926	10.437495	-0.42487496	-0.13172871	-0.35719508	12.3	55.500004	-53.4	-	-	-	-	-	-	-	-	-
1531156546878	-	-	0.60354495	1.3651612	10.93087	-0.44937605	-0.08592233	-0.379033	12.3	55.500004	-53.4	-	-	-	-	-	-	-	-	-
1531156546889	-	-	0.5939649	1.2837305	11.328443	-0.43872342	-0.040648587	-0.3843593	11.1	56.4	-53.250004	-	-	-	-	-	-	-	-	-
1531156546898	-	-	0.48379397	1.1304493	11.539205	-0.40846464	-0.0025801659	-0.37021083	11.1	56.4	-53.250004	-	-	-	-	-	-	-	-	-
1531156546908	-	-	0.4167334	1.0059083	11.4625635	-0.37064776	0.033106193	-0.34411183	12.6	56.250004	-51.9	-	-	-	-	-	-	-	-	-
1531156546918	-	-	0.28740236	0.86220706	11.476934	-0.3567993	0.05813991	-0.3121539	12.6	56.250004	-51.9	-	-	-	-	-	-	-	-	-
1531156546929	-	-	0.25866213	0.8909473	11.390714	-0.33496138	0.102881014	-0.25090122	12.450001	55.65	-53.250004	-	-	-	-	-	-	-	-	-
1531156546938	-	-	0.14370118	0.8430469	11.385923	-0.3003403	0.16200319	-0.17952849	12.450001	55.65	-53.250004	-	-	-	-	-	-	-	-	-
1531156546948	-	-	0.22992188	0.9484278	11.208692	-0.2422834	0.21899484	-0.10123155	11.25	57.9	-52.2	-	-	-	-	-	-	-	-	-
1531156546959	-	-	0.19160157	1.1256592	10.777588	-0.19860756	0.24882224	-0.032521997	11.25	57.9	-52.2	-	-	-	-	-	-	-	-	-
1531156546968	-	-	0.1820215	1.3507911	10.332115	-0.14747487	0.2743886	0.025534917	11.400001	58.500004	-52.500004	-	-	-	-	-	-	-	-	-
1531156546978	-	-	0.44547364	1.4178516	10.164463	-0.129898	0.21792957	0.08838552	11.400001	58.500004	-52.500004	-	-	-	-	-	-	-	-	-
1531156546988	-	-	0.8334668	1.3028907	9.958491	-0.15226856	0.11406629	0.10489712	11.700001	58.65	-51.45	-	-	-	-	-	-	-	-	-
1531156546999	-	-	1.3986914	1.2741505	10.111773	-0.17517173	-0.028679146	0.06388444	11.700001	58.65	-51.45	-	-	-	-	-	-	-	-	-
1531156547010	-	-	1.8824854	1.3124708	10.317744	-0.18529175	-0.23161203	-0.027728306	11.400001	58.500004	-51.600002	-	-	-	-	-	-	-	-	-
1531156547020	-	-	2.0070264	1.2406201	10.389595	-0.18848754	-0.37648797	-0.11081893	11.400001	58.500004	-51.600002	-	-	-	-	-	-	-	-	-
1531156547030	-	-	1.9687061	1.0154883	10.638678	-0.24814236	-0.54586506	-0.24557489	10.950001	58.350002	-52.65	-	-	-	-	-	-	-	-	-
1531156547040	-	-	1.8058448	0.7951465	10.835069	-0.2987424	-0.56876826	-0.2988381	11.1	58.800003	-51.15	-	-	-	-	-	-	-	-	-
1531156547050	-	-	1.5040723	0.42152345	11.476934	-0.36106038	-0.535745	-0.346775	11.1	58.800003	-51.15	-	-	-	-	-	-	-	-	-
1531156547061	-	-	1.2166699	0.28740236	11.654165	-0.37011513	-0.48514494	-0.34943816	11.400001	58.500004	-52.050003	-	-	-	-	-	-	-	-	-
1531156547071	-	-	0.8813672	-0.13891114	12.013418	-0.2721108	-0.31470263	-0.29777282	11.400001	58.500004	-52.050003	-	-	-	-	-	-	-	-	-
1531156547081	-	-	0.7089258	-0.2203418	11.965518	-0.20233598	-0.25504783	-0.26102123	10.8	58.500004	-52.800003	-	-	-	-	-	-	-	-	-
1531156547092	-	-	0.60354495	-0.30177248	11.505674	-0.10326638	-0.15331508	-0.1843222	10.8	58.500004	-52.800003	-	-	-	-	-	-	-	-	-
1531156547102	-	-	0.5460645	-0.34009278	11.232642	-0.088885315	-0.093127646	-0.13585265	8.55	59.4	-51.9	-	-	-	-	-	-	-	-	-
1531156547112	-	-	0.42152345	-0.2921924	10.777588	-0.10486428	-0.012700178	-0.058088344	8.55	59.4	-51.9	-	-	-	-	-	-	-	-	-
1531156547123	-	-	0.4263135	-0.29698244	10.633887	-0.12244114	0.050683055	-0.013879869	8.700001	59.850002	-52.500004	-	-	-	-	-	-	-	-	-
1531156547132	-	-	0.44547364	-0.2778223	10.394385	-0.15919277	0.1375021	0.07293919	8.700001	59.850002	-52.500004	-	-	-	-	-	-	-	-	-
1531156547143	-	-	0.4981641	-0.24908204	10.308165	-0.1597254	0.18597165	0.12194135	9.75	60.600002	-52.050003	-	-	-	-	-	-	-	-	-
1531156547153	-	-	0.6945557	-0.06706055	10.039923	-0.14427908	0.23550645	0.1757372	9.75	60.600002	-52.050003	-	-	-	-	-	-	-	-	-
1531156547163	-	-	1.0250684	0.16765137	9.862691	-0.13256116	0.22219063	0.20236881	9.450001	60.600002	-52.050003	-	-	-	-	-	-	-	-	-
1531156547174	-	-	1.5567628	0.28740236	9.77647	-0.13415906	0.09542416	0.16881298	9.450001	60.600002	-52.050003	-	-	-	-	-	-	-	-	-
1531156547184	-	-	1.7004639	0.4742139	9.857901	-0.10806007	6.156275E-4	0.099570796	8.700001	60.15	-50.850002	-	-	-	-	-	-	-	-	-
1531156547195	-	-	1.7675245	0.60354495	10.030342	-0.06172107	-0.12774874	0.0319265	8.700001	60.15	-50.850002	-	-	-	-	-	-	-	-	-
1531156547205	-	-	1.7866846	0.6179151	10.121353	-0.008457847	-0.24546047	-0.05862098	10.5	62.550003	-51.600002	-	-	-	-	-	-	-	-	-
1531156547215	-	-	1.9064356	0.6179151	10.030342	0.053860124	-0.26676574	-0.15183163	10.5	62.550003	-51.600002	-	-	-	-	-	-	-	-	-
1531156547226	-	-	1.5998731	0.5604346	9.881851	0.1145802	-0.17089196	-0.26048857	8.700001	60.600002	-49.65	-	-	-	-	-	-	-	-	-
1531156547237	-	-	1.1591895	0.5029541	9.546548	0.14973392	-0.055310756	-0.30469707	8.700001	60.600002	-49.65	-	-	-	-	-	-	-	-	-
1531156547247	-	-	0.79035646	0.5125342	9.081915	0.14653812	0.08477152	-0.29777282	9.6	63.15	-50.550003	-	-	-	-	-	-	-	-	-
1531156547257	-	-	0.4981641	0.57001466	8.708291	0.12256968	0.221658	-0.2546296	9.6	63.15	-50.550003	-	-	-	-	-	-	-	-	-
1531156547267	-	-	0.34967285	0.6945557	8.363408	0.099133864	0.34682658	-0.20775801	8.85	62.4	-53.100002	-	-	-	-	-	-	-	-	-
1531156547278	-	-	0.37362307	0.7711963	8.018526	0.057588547	0.4496246	-0.15556005	8.85	62.4	-53.100002	-	-	-	-	-	-	-	-	-
1531156547288	-	-	0.43110353	0.79993653	7.7550735	0.0320222	0.48477834	-0.10282945	9.0	61.95	-52.050003	-	-	-	-	-	-	-	-	-
1531156547298	-	-	0.57001466	0.9196875	7.6113725	0.022434823	0.45548356	-0.08578522	9.0	61.95	-52.050003	-	-	-	-	-	-	-	-	-
1531156547309	-	-	0.5939649	1.1160791	7.5155716	-0.018045226	0.3420329	-0.091644175	9.3	60.750004	-51.9	-	-	-	-	-	-	-	-	-
1531156547318	-	-	0.5556446	1.092129	7.726333	-0.03721999	0.2525507	-0.11454736	9.3	60.750004	-51.9	-	-	-	-	-	-	-	-	-
1531156547328	-	-	0.5891748	1.1064991	8.018526	-0.03508946	0.09755469	-0.13425475	9.6	61.050003	-51.45	-	-	-	-	-	-	-	-	-
1531156547338	-	-	0.5604346	1.096919	8.277188	-0.017512595	0.020855652	-0.12892844	9.6	61.050003	-51.45	-	-	-	-	-	-	-	-	-
1531156547349	-	-	0.53169435	1.0777588	8.49753	-0.0015336277	-0.052114964	-0.11880842	10.5	61.95	-51.600002	-	-	-	-	-	-	-	-	-
1531156547359	-	-	0.49337405	1.092129	8.636441	0.011782179	-0.05850655	-0.09324207	10.5	61.95	-51.600002	-	-	-	-	-	-	-	-	-
1531156547369	-	-	0.49337405	1.0538087	8.660391	0.011249546	-0.036135998	-0.049033597	9.6	60.300003	-51.000004	-	-	-	-	-	-	-	-	-
1531156547379	-	-	0.63707525	1.1783496	8.650811	-0.010588376	-0.029211778	-0.041044112	10.05	59.850002	-52.050003	-	-	-	-	-	-	-	-	-
1531156547390	-	-	0.9196875	1.2358302	8.5598	-0.07024318	-0.005243327	-0.057023082	10.05	59.850002	-52.050003	-	-	-	-	-	-	-	-	-
1531156547400	-	-	0.85741705	1.2022998	8.703502	-0.11498429	0.0027461564	-0.07246941	10.8	60.600002	-52.050003	-	-	-	-	-	-	-	-	-
1531156547410	-	-	0.8765772	1.2645704	9.096285	-0.19115071	-0.0015149014	-0.0937747	10.8	60.600002	-52.050003	-	-	-	-	-	-	-	-	-
1531156547421	-	-	0.8430469	1.1975098	9.273516	-0.22097811	-0.029744409	-0.096437864	9.900001	61.350002	-50.550003	-	-	-	-	-	-	-	-	-
1531156547431	-	-	0.8143067	1.1496094	9.580078	-0.26465395	-0.09525818	-0.10336208	9.900001	61.350002	-50.550003	-	-	-	-	-	-	-	-	-
1531156547441	-	-	0.7568262	1.0585986	9.901011	-0.28276342	-0.11869399	-0.09430733	10.950001	60.300003	-52.65	-	-	-	-	-	-	-	-	-
1531156547451	-	-	0.75203615	0.9867481	10.384805	-0.29927504	-0.15597825	-0.08898101	10.950001	60.300003	-52.65	-	-	-	-	-	-	-	-	-
1531156547462	-	-	0.852627	0.89573735	10.643467	-0.30140555	-0.14585824	-0.080458894	9.0	63.300003	-52.050003	-	-	-	-	-	-	-	-	-
1531156547471	-	-	0.6610254	0.82388675	11.199112	-0.29767713	-0.07501815	-0.067675725	9.0	63.300003	-52.050003	-	-	-	-	-	-	-	-	-
1531156547481	-	-	0.41194338	0.6993457	11.515254	-0.26039287	-0.009504385	-0.032521997	10.5	62.250004	-52.500004	-	-	-	-	-	-	-	-	-
1531156547491	-	-	0.119750984	0.60354495	11.783497	-0.16505173	0.11672945	0.05802548	10.5	62.250004	-52.500004	-	-	-	-	-	-	-	-	-
1531156547501	-	-	0.1101709	0.6706055	11.8074465	-0.06864528	0.19928744	0.16828035	9.900001	62.7	-51.000004	-	-	-	-	-	-	-	-	-
1531156547512	-	-	0.21555176	0.6179151	11.567945	0.0032600623	0.25361595	0.25403416	9.900001	62.7	-51.000004	-	-	-	-	-	-	-	-	-
1531156547522	-	-	0.56522465	0.7951465	11.251802	0.02935904	0.26906228	0.28918788	10.650001	63.15	-51.45	-	-	-	-	-	-	-	-	-
1531156547533	-	-	0.7664063	0.87178713	11.03625	0.005390591	0.28717178	0.2961121	10.650001	63.15	-51.45	-	-	-	-	-	-	-	-	-
1531156547542	-	-	0.67539555	0.9053174	11.088941	-0.008457847	0.27811703	0.28705734	10.200001	63.15	-51.9	-	-	-	-	-	-	-	-	-
1531156547552	-	-	0.39278322	0.8286768	11.543995	-0.02390418	0.24988751	0.29877526	10.200001	63.15	-51.9	-	-	-	-	-	-	-	-	-
1531156547563	-	-	0.119750984	0.86220706	11.946358	0.05545802	0.22698432	0.35470164	12.0	62.7	-51.000004	-	-	-	-	-	-	-	-	-
1531156547573	-	-	-0.014370117	1.0873389	11.831397	0.23921613	0.21686432	0.45856494	12.0	62.7	-51.000004	-	-	-	-	-	-	-	-	-
1531156547583	-	-	0.1101709	1.1352394	11.266172	0.35000366	0.15241581	0.5160892	11.400001	62.550003	-52.500004	-	-	-	-	-	-	-	-	-
1531156547594	-	-	0.364043	1.101709	10.99314	0.3867553	0.009137742	0.5427208	11.400001	62.550003	-52.500004	-	-	-	-	-	-	-	-	-
1531156547604	-	-	0.9627979	1.0825489	10.729688	0.35586262	-0.1336077	0.53526396	9.900001	62.4	-49.800003	-	-	-	-	-	-	-	-	-
1531156547614	-	-	1.6573536	0.9627979	10.768008	0.27436987	-0.30458263	0.46495652	9.900001	62.4	-49.800003	-	-	-	-	-	-	-	-	-
1531156547625	-	-	2.088457	0.79993653	11.400293	0.17157184	-0.5304187	0.2998405	11.700001	63.15	-51.45	-	-	-	-	-	-	-	-	-
1531156547635	-	-	1.9255958	0.6466553	12.051739	0.14920129	-0.61297673	0.1608235	11.700001	63.15	-51.45	-	-	-	-	-	-	-	-	-
1531156547646	-	-	1.4849122	0.60833496	12.545113	0.2040624	-0.62362933	0.059090745	11.85	62.250004	-52.500004	-	-	-	-	-	-	-	-	-
1531156547657	-	-	0.7664063	0.43110353	12.569063	0.29940358	-0.521364	0.009555949	11.85	62.250004	-52.500004	-	-	-	-	-	-	-	-	-
1531156547666	-	-	0.244292	0.35925296	11.994258	0.39154896	-0.37648797	0.044177044	10.05	62.250004	-52.500004	-	-	-	-	-	-	-	-	-
1531156547676	-	-	-0.18681154	0.21076173	11.333233	0.44694272	-0.25717837	0.1293982	10.05	62.250004	-52.500004	-	-	-	-	-	-	-	-	-
1531156547687	-	-	-0.2921924	0.24908204	10.595567	0.4400185	-0.20391515	0.20130354	11.400001	62.250004	-52.050003	-	-	-	-	-	-	-	-	-
1531156547697	-	-	-0.09101075	0.3161426	10.126143	0.40593004	-0.19965409	0.25563204	11.400001	62.250004	-52.050003	-	-	-	-	-	-	-	-	-
1531156547707	-	-	0.45984375	0.27303225	9.627979	0.31325203	-0.2790163	0.26575205	11.85	62.250004	-52.800003	-	-	-	-	-	-	-	-	-
1531156547718	-	-	0.8286768	0.24908204	9.73815	0.2237698	-0.33654055	0.23432675	11.85	62.250004	-52.800003	-	-	-	-	-	-	-	-	-
1531156547728	-	-	1.2789404	0.17244141	10.140513	0.10232966	-0.38074905	0.10969081	11.85	60.15	-52.800003	-	-	-	-	-	-	-	-	-
1531156547739	-	-	1.1975098	0.038320314	10.413546	0.072502255	-0.35092163	0.061221275	11.85	60.15	-52.800003	-	-	-	-	-	-	-	-	-
1531156547748	-	-	1.1256592	-0.2203418	10.509346	0.04533801	-0.23960151	-0.025597777	10.200001	61.050003	-52.2	-	-	-	-	-	-	-	-	-
1531156547758	-	-	0.9196875	-0.27303225	10.298584	0.04533801	-0.15065193	-0.049033597	10.200001	61.050003	-52.2	-	-	-	-	-	-	-	-	-
1531156547768	-	-	0.5508545	-0.32093263	9.877061	0.019239029	-0.0111022815	-0.05169676	11.1	60.15	-53.250004	-	-	-	-	-	-	-	-	-
1531156547778	-	-	0.43110353	-0.2682422	9.407638	-0.022306284	0.019257754	-0.036783054	10.650001	58.350002	-53.4	-	-	-	-	-	-	-	-	-
1531156547788	-	-	0.45505372	-0.24908204	9.235196	-0.14268117	0.067194656	-0.002694592	10.650001	58.350002	-53.4	-	-	-	-	-	-	-	-	-
1531156547799	-	-	0.57001466	-0.28740236	9.192085	-0.19487913	0.08264099	-0.0016293277	9.450001	61.2	-52.800003	-	-	-	-	-	-	-	-	-
1531156547809	-	-	0.71371585	-0.2778223	9.292676	-0.25932762	0.12205578	0.0010338335	9.450001	61.2	-52.800003	-	-	-	-	-	-	-	-	-
1531156547820	-	-	0.7424561	-0.3544629	9.369317	-0.28116554	0.15081792	-0.010684076	10.950001	60.750004	-52.2	-	-	-	-	-	-	-	-	-
1531156547830	-	-	0.33530274	-0.35925296	9.83874	-0.2555992	0.119925246	-0.048500966	10.950001	60.750004	-52.2	-	-	-	-	-	-	-	-	-
1531156547840	-	-	0.07185059	-0.5412744	9.968072	-0.21831495	0.09489153	-0.038913585	10.8	61.2	-53.250004	-	-	-	-	-	-	-	-	-
1531156547850	-	-	-0.43589357	-0.6945557	9.992022	-0.05959054	0.055476747	0.07453708	10.8	61.2	-53.250004	-	-	-	-	-	-	-	-	-
1531156547860	-	-	-0.50774413	-0.732876	9.944121	0.033620097	0.06346623	0.1757372	9.900001	62.4	-51.000004	-	-	-	-	-	-	-	-	-
1531156547870	-	-	-0.29698244	-0.6945557	9.80521	0.20512767	0.07731467	0.33286372	9.900001	62.4	-51.000004	-	-	-	-	-	-	-	-	-
1531156547881	-	-	-0.06706055	-0.4406836	9.316627	0.32177415	0.082108356	0.41435644	12.0	61.050003	-51.9	-	-	-	-	-	-	-	-	-
1531156547891	-	-	0.3065625	-0.244292	8.880733	0.40273425	0.071988344	0.45749965	12.0	61.050003	-51.9	-	-	-	-	-	-	-	-	-
1531156547901	-	-	0.4263135	-0.19160157	8.52148	0.44108516	0.06772532	0.46761575	11.1	61.2	-53.7	-	-	-	-	-	-	-	-	-
1531156547912	-	-	0.8334668	0.20597169	7.7454934	0.46398836	0.036300015	0.45802835	11.1	61.2	-53.7	-	-	-	-	-	-	-	-	-
1531156547921	-	-	1.0346485	0.3161426	7.4580913	0.42936724	0.031506326	0.42500517	11.400001	60.15	-53.250004	-	-	-	-	-	-	-	-	-
1531156547932	-	-	1.21188	0.53169435	7.28565	0.3372219	0.025114741	0.35256717	11.400001	60.15	-53.250004	-	-	-	-	-	-	-	-	-
1531156547942	-	-	1.2070899	0.6849756	7.199429	0.26531652	0.011266301	0.28971657	12.900001	60.9	-53.250004	-	-	-	-	-	-	-	-	-
1531156547952	-	-	1.3028907	0.76161623	7.185059	0.15719219	0.016592626	0.19171225	12.900001	60.9	-53.250004	-	-	-	-	-	-	-	-	-
1531156547963	-	-	1.2454102	0.7759864	7.3814507	0.097004734	0.019255785	0.12247006	10.950001	61.350002	-53.4	-	-	-	-	-	-	-	-	-
1531156547973	-	-	1.0633887	0.9148975	7.462881	-0.011652234	0.047485292	0.029792046	10.950001	61.350002	-53.4	-	-	-	-	-	-	-	-	-
1531156547984	-	-	0.8286768	0.9484278	7.6017923	-0.09154707	0.07411691	-0.048504893	11.85	60.600002	-54.000004	-	-	-	-	-	-	-	-	-
1531156547994	-	-	0.64186525	0.93405765	7.7694435	-0.1400166	0.08956324	-0.08046282	11.85	60.600002	-54.000004	-	-	-	-	-	-	-	-	-
1531156548004	-	-	0.5508545	0.8813672	7.9083548	-0.1911493	0.07305165	-0.10230074	11.25	60.300003	-53.100002	-	-	-	-	-	-	-	-	-
1531156548014	-	-	0.43589357	0.9196875	7.9562554	-0.21298721	0.054942142	-0.11508392	11.25	60.300003	-53.100002	-	-	-	-	-	-	-	-	-
1531156548025	-	-	0.2203418	0.92926764	7.937095	-0.2374883	0.00593998	-0.1214755	12.0	60.300003	-54.300003	-	-	-	-	-	-	-	-	-
1531156548036	-	-	0.0047900393	0.90052736	7.5299416	-0.25719568	-0.07555275	-0.08898494	12.0	60.300003	-54.300003	-	-	-	-	-	-	-	-	-
1531156548046	-	-	-0.100590825	0.9053174	7.462881	-0.33495998	-0.27635512	-0.03572172	12.900001	60.600002	-52.050003	-	-	-	-	-	-	-	-	-
1531156548057	-	-	0.3305127	1.1208692	7.6353226	-0.40580007	-0.370631	-0.0602228	12.900001	60.600002	-52.050003	-	-	-	-	-	-	-	-	-
1531156548067	-	-	1.2885206	1.3939015	8.210127	-0.5693182	-0.3061825	-0.22320826	11.1	61.500004	-53.7	-	-	-	-	-	-	-	-	-
1531156548077	-	-	1.6286134	1.21188	8.751402	-0.66146356	-0.20444974	-0.3595621	11.25	61.350002	-51.9	-	-	-	-	-	-	-	-	-
1531156548088	-	-	1.2502003	1.0394385	9.891431	-0.78077316	-0.12881596	-0.54864657	11.25	61.350002	-51.9	-	-	-	-	-	-	-	-	-
1531156548098	-	-	0.9484278	0.75203615	10.437495	-0.7914258	-0.07129169	-0.61575824	12.0	60.750004	-52.65	-	-	-	-	-	-	-	-	-
1531156548109	-	-	0.39757326	0.047900394	11.079361	-0.7051394	0.119390644	-0.6301393	12.0	60.750004	-52.65	-	-	-	-	-	-	-	-	-
1531156548119	-	-	0.10538086	-0.119750984	11.218272	-0.62684244	0.21260129	-0.57314765	11.400001	61.2	-53.7	-	-	-	-	-	-	-	-	-
1531156548130	-	-	-0.05748047	-0.14370118	11.084151	-0.57570976	0.24455921	-0.4703496	11.400001	61.2	-53.7	-	-	-	-	-	-	-	-	-
1531156548140	-	-	-0.033530276	-0.1580713	11.112891	-0.58050346	0.25361395	-0.41761902	10.05	62.250004	-52.050003	-	-	-	-	-	-	-	-	-
1531156548150	-	-	0.13891114	-0.19639161	11.505674	-0.6082003	0.273854	-0.3078968	10.05	62.250004	-52.050003	-	-	-	-	-	-	-	-	-
1531156548161	-	-	0.20597169	-0.14849122	12.27208	-0.5560024	0.2791803	-0.2487746	12.6	63.750004	-53.4	-	-	-	-	-	-	-	-	-
1531156548171	-	-	0.2203418	0.0047900393	13.028907	-0.31258944	0.30740982	-0.16248818	12.6	63.750004	-53.4	-	-	-	-	-	-	-	-	-
1531156548182	-	-	0.29698244	0.14849122	12.755875	-0.052664917	0.30155087	-0.08632178	11.1	64.950005	-53.250004	-	-	-	-	-	-	-	-	-
1531156548192	-	-	0.34488282	0.31135255	12.25771	0.13641953	0.21473181	-0.035189085	11.1	64.950005	-53.250004	-	-	-	-	-	-	-	-	-
1531156548203	-	-	0.5987549	0.3161426	11.620635	0.23069543	0.07305165	-0.0021658863	11.85	63.9	-52.800003	-	-	-	-	-	-	-	-	-
1531156548213	-	-	1.1256592	0.27303225	11.395503	0.216847	-0.11869596	0.007954125	11.85	63.9	-52.800003	-	-	-	-	-	-	-	-	-
1531156548223	-	-	1.949546	0.38320315	11.601475	0.114048965	-0.33707517	-0.07247334	12.0	64.5	-52.2	-	-	-	-	-	-	-	-	-
1531156548233	-	-	2.5243506	0.48379397	12.09485	0.031490978	-0.38980576	-0.20509876	12.0	64.5	-52.2	-	-	-	-	-	-	-	-	-
1531156548244	-	-	2.7351124	0.488584	12.717554	-0.013250131	-0.370631	-0.3462463	12.450001	64.65	-52.500004	-	-	-	-	-	-	-	-	-
1531156548254	-	-	2.7015822	0.3544629	13.033697	-0.043610167	-0.1623718	-0.55503815	12.450001	64.65	-52.500004	-	-	-	-	-	-	-	-	-
1531156548264	-	-	2.4045997	0.07664063	13.139078	-0.057458606	0.08263902	-0.70204467	12.150001	64.350006	-54.000004	-	-	-	-	-	-	-	-	-
1531156548274	-	-	1.4992822	-0.09101075	12.760665	-0.052664917	0.33617195	-0.7814069	12.150001	64.350006	-54.000004	-	-	-	-	-	-	-	-	-
1531156548284	-	-	0.92926764	-0.31135255	12.099639	-0.037751213	0.56946486	-0.7856679	11.400001	65.4	-52.050003	-	-	-	-	-	-	-	-	-
1531156548294	-	-	0.38320315	-0.43110353	11.481724	-0.045208063	0.753223	-0.72015417	11.400001	65.4	-52.050003	-	-	-	-	-	-	-	-	-
1531156548305	-	-	0.3544629	-0.46942386	11.098521	-0.050001755	0.8746631	-0.6535751	9.450001	64.950005	-53.250004	-	-	-	-	-	-	-	-	-
1531156548314	-	-	0.34967285	-0.51732427	10.653048	-0.04893649	0.9018274	-0.5880614	9.450001	64.950005	-53.250004	-	-	-	-	-	-	-	-	-
1531156548324	-	-	0.34009278	-0.45026368	10.188414	-0.06757862	0.8427052	-0.55290765	12.0	63.45	-53.850002	-	-	-	-	-	-	-	-	-
1531156548334	-	-	0.1341211	-0.32572266	9.987232	-0.10326498	0.6946334	-0.53692865	12.0	63.45	-53.850002	-	-	-	-	-	-	-	-	-
1531156548344	-	-	-0.19160157	-0.2778223	9.963282	-0.13362502	0.47998264	-0.5316023	12.900001	66.3	-52.800003	-	-	-	-	-	-	-	-	-
1531156548355	-	-	-0.45026368	-0.34009278	10.221944	-0.13202712	0.30687717	-0.46449065	12.900001	66.3	-52.800003	-	-	-	-	-	-	-	-	-
1531156548365	-	-	-0.5364844	-0.51732427	10.504556	-0.09314497	0.16786018	-0.34997472	12.450001	63.9	-52.500004	-	-	-	-	-	-	-	-	-
1531156548375	-	-	-0.32572266	-0.6227051	10.830278	-0.030294362	0.10394431	-0.21628404	12.450001	63.9	-52.500004	-	-	-	-	-	-	-	-	-
1531156548385	-	-	0.0	-0.5748047	10.94045	0.06451417	0.12791276	-0.062353328	12.150001	64.65	-52.500004	-	-	-	-	-	-	-	-	-
1531156548395	-	-	0.21076173	-0.46463382	10.772799	0.11884266	0.18437178	0.006356229	12.150001	64.65	-52.500004	-	-	-	-	-	-	-	-	-
1531156548405	-	-	0.46942386	-0.25387207	10.595567	0.20513509	0.26851925	0.11872485	13.35	66.15	-53.4	-	-	-	-	-	-	-	-	-
1531156548416	-	-	0.6706055	-0.15328126	10.341695	0.2653225	0.27810663	0.14322594	13.35	66.15	-53.4	-	-	-	-	-	-	-	-	-
1531156548426	-	-	0.93405765	0.043110352	9.929751	0.34308684	0.25094238	0.15015015	10.950001	66.15	-51.9	-	-	-	-	-	-	-	-	-
1531156548436	-	-	0.9532178	0.244292	9.412427	0.41925323	0.18649389	0.12032275	10.950001	66.15	-51.9	-	-	-	-	-	-	-	-	-
1531156548446	-	-	0.9867481	0.3879932	8.919053	0.4613312	0.06718427	0.07185322	12.450001	66.0	-53.250004	-	-	-	-	-	-	-	-	-
1531156548457	-	-	0.9627979	0.4406836	8.650811	0.4634617	0.019247368	0.04628687	14.400001	65.55	-54.300003	-	-	-	-	-	-	-	-	-
1531156548467	-	-	0.8286768	0.5460645	8.272398	0.45760274	-0.007916875	0.026046846	14.400001	65.55	-54.300003	-	-	-	-	-	-	-	-	-
1531156548477	-	-	0.63707525	0.6179151	8.123906	0.44268906	-0.0068516103	0.0095352465	14.55	61.95	-51.600002	-	-	-	-	-	-	-	-	-
1531156548487	-	-	0.4742139	0.6945557	8.004155	0.38463214	-0.01856952	0.010067878	14.55	61.95	-51.600002	-	-	-	-	-	-	-	-	-
1531156548497	-	-	0.2682422	0.68976563	7.9562554	0.3473479	-0.03721165	0.02977527	13.200001	63.600002	-52.500004	-	-	-	-	-	-	-	-	-
1531156548507	-	-	0.48379397	0.76161623	7.941885	0.2717141	0.010725253	0.07771217	13.200001	63.600002	-52.500004	-	-	-	-	-	-	-	-	-
1531156548518	-	-	0.49337405	0.71371585	7.9945755	0.23602776	0.035226338	0.08090796	13.650001	62.4	-54.600002	-	-	-	-	-	-	-	-	-
1531156548527	-	-	0.56522465	0.89573735	8.0999565	0.16518767	0.066651635	0.109137475	13.650001	62.4	-54.600002	-	-	-	-	-	-	-	-	-
1531156548537	-	-	0.6514453	0.9053174	8.167017	0.14761081	0.061857946	0.11339853	13.950001	63.300003	-52.500004	-	-	-	-	-	-	-	-	-
1531156548547	-	-	0.74724615	0.9867481	8.49274	0.16518767	-0.06171273	0.10327852	13.950001	63.300003	-52.500004	-	-	-	-	-	-	-	-	-
1531156548557	-	-	0.8909473	1.0442286	8.732242	0.21472247	-0.15971705	0.085169025	12.0	63.750004	-54.600002	-	-	-	-	-	-	-	-	-
1531156548567	-	-	0.8334668	1.1496094	8.904683	0.33882576	-0.26038456	0.03456896	12.0	63.750004	-54.600002	-	-	-	-	-	-	-	-	-
1531156548578	-	-	0.852627	1.092129	8.813672	0.40007848	-0.25079718	0.0074047176	14.700001	61.800003	-54.600002	-	-	-	-	-	-	-	-	-
1531156548588	-	-	1.0106983	1.096919	8.200547	0.41339427	-0.16131495	-0.030412171	14.700001	61.800003	-54.600002	-	-	-	-	-	-	-	-	-
1531156548598	-	-	0.92926764	1.1256592	7.7359133	0.35373947	-0.09580119	-0.07781644	12.3	62.100002	-53.850002	-	-	-	-	-	-	-	-	-
1531156548608	-	-	0.8143067	1.1975098	7.189849	0.1556003	-0.01643899	-0.11243753	12.3	62.100002	-53.850002	-	-	-	-	-	-	-	-	-
1531156548618	-	-	0.67539555	1.3268409	7.165899	0.009659062	0.001137873	-0.13853651	14.250001	61.500004	-52.500004	-	-	-	-	-	-	-	-	-
1531156548628	-	-	0.5556446	1.4753321	7.7502837	-0.226297	-0.012710565	-0.1715597	14.250001	61.500004	-52.500004	-	-	-	-	-	-	-	-	-
1531156548639	-	-	0.43110353	1.5567628	8.51669	-0.3333561	-0.039342176	-0.19819131	12.900001	63.600002	-53.7	-	-	-	-	-	-	-	-	-
1531156548649	-	-	0.043110352	1.5567628	9.479487	-0.36211824	-0.10698647	-0.20191975	12.900001	63.600002	-53.7	-	-	-	-	-	-	-	-	-
1531156548660	-	-	-0.19160157	1.336421	10.221944	-0.31311607	-0.11923701	-0.16410285	14.1	63.45	-55.95	-	-	-	-	-	-	-	-	-
1531156548670	-	-	-0.26345217	1.2406201	10.629097	-0.21511173	-0.09207277	-0.073022746	14.1	63.45	-55.95	-	-	-	-	-	-	-	-	-
1531156548680	-	-	-0.25387207	1.2645704	10.715318	-0.15918535	-0.053723246	0.006339453	13.950001	63.000004	-54.45	-	-	-	-	-	-	-	-	-
1531156548690	-	-	-0.12933107	1.3986914	10.638678	-0.09473685	0.068782166	0.13204066	13.950001	63.000004	-54.45	-	-	-	-	-	-	-	-	-
1531156548700	-	-	0.15328126	1.5807129	10.605147	-0.064376816	0.12524118	0.21353339	11.700001	63.45	-53.4	-	-	-	-	-	-	-	-	-
1531156548711	-	-	0.34967285	1.710044	10.475816	-0.05106101	0.13429593	0.25454608	11.700001	63.45	-53.4	-	-	-	-	-	-	-	-	-
1531156548721	-	-	0.53169435	1.7244141	10.375225	-0.048930485	0.10819695	0.27265558	12.900001	64.350006	-52.800003	-	-	-	-	-	-	-	-	-
1531156548732	-	-	0.81909674	1.8441651	10.437495	-0.06331155	0.06026005	0.26360083	12.900001	64.350006	-52.800003	-	-	-	-	-	-	-	-	-
1531156548742	-	-	1.0346485	1.8106349	10.921289	-0.10858529	-0.017504254	0.21513128	14.85	63.600002	-53.250004	-	-	-	-	-	-	-	-	-
1531156548752	-	-	1.1352394	1.7675245	11.400293	-0.13148847	-0.043603234	0.16825965	14.85	63.600002	-53.250004	-	-	-	-	-	-	-	-	-
1531156548763	-	-	1.1735597	1.575923	11.812237	-0.10965055	-0.018036887	0.13736698	14.1	63.15	-55.050003	-	-	-	-	-	-	-	-	-
1531156548772	-	-	0.81909674	1.5471827	12.090059	-0.0574526	0.005931563	0.111268	14.1	63.15	-55.050003	-	-	-	-	-	-	-	-	-
1531156548782	-	-	0.4167334	1.4418018	12.17149	0.0235075	0.07304323	0.113931164	13.950001	63.300003	-53.7	-	-	-	-	-	-	-	-	-
1531156548793	-	-	0.119750984	1.4274317	12.12838	0.14654554	0.17371072	0.15174805	13.950001	63.300003	-53.7	-	-	-	-	-	-	-	-	-
1531156548802	-	-	0.023950197	1.4130616	11.611055	0.2568004	0.20939708	0.18583651	12.6	63.45	-53.850002	-	-	-	-	-	-	-	-	-
1531156548812	-	-	0.009580079	1.3795313	10.99314	0.2685183	0.17424335	0.20660917	12.6	63.45	-53.850002	-	-	-	-	-	-	-	-	-
1531156548823	-	-	0.05748047	1.092129	10.595567	0.20992878	0.12417592	0.22738183	14.85	63.9	-55.2	-	-	-	-	-	-	-	-	-
1531156548833	-	-	0.1820215	0.7951465	10.447076	0.10819603	7.2608585E-5	0.2353713	14.85	63.9	-55.2	-	-	-	-	-	-	-	-	-
1531156548843	-	-	0.23950197	0.5748047	10.758429	-9.935829E-4	-0.12882438	0.19329336	15.450001	61.800003	-53.850002	-	-	-	-	-	-	-	-	-
1531156548854	-	-	0.24908204	0.364043	11.385923	-0.056919966	-0.20179501	0.18530388	15.450001	61.800003	-53.850002	-	-	-	-	-	-	-	-	-
1531156548864	-	-	-0.019160157	0.1820215	11.888878	-0.06490945	-0.20552343	0.20341338	13.950001	62.250004	-56.100002	-	-	-	-	-	-	-	-	-
1531156548875	-	-	-0.20597169	0.06706055	11.898458	-0.013776756	-0.16557601	0.22312076	13.950001	62.250004	-56.100002	-	-	-	-	-	-	-	-	-
1531156548886	-	-	-0.7232959	-0.09101075	11.711646	0.10872866	-0.06703905	0.3094072	14.85	61.95	-54.9	-	-	-	-	-	-	-	-	-
1531156548896	-	-	-0.98195803	-0.22992188	11.2374325	0.17264453	-0.04040744	0.38291043	15.450001	62.100002	-53.850002	-	-	-	-	-	-	-	-	-
1531156548906	-	-	-1.0250684	-0.244292	10.466236	0.25147742	-0.089946896	0.52032024	15.450001	62.100002	-53.850002	-	-	-	-	-	-	-	-	-
1531156548917	-	-	-0.90052736	-0.12933107	9.977652	0.2908922	-0.19381016	0.6140635	14.700001	63.45	-52.65	-	-	-	-	-	-	-	-	-
1531156548927	-	-	-0.20597169	-0.047900394	9.6758795	0.2775764	-0.38662302	0.6667941	14.700001	63.45	-52.65	-	-	-	-	-	-	-	-	-
1531156548937	-	-	0.33530274	-0.019160157	9.77647	0.24828163	-0.50273687	0.6465541	14.400001	62.100002	-55.500004	-	-	-	-	-	-	-	-	-
1531156548947	-	-	0.81909674	0.16765137	10.154883	0.15933204	-0.6257749	0.53203815	14.400001	62.100002	-55.500004	-	-	-	-	-	-	-	-	-
1531156548957	-	-	0.9053174	0.09101075	10.442286	0.13429832	-0.6460149	0.4761118	13.650001	62.100002	-54.600002	-	-	-	-	-	-	-	-	-
1531156548968	-	-	0.8047266	-0.028740235	10.696157	0.12204779	-0.57517487	0.40473908	13.650001	62.100002	-54.600002	-	-	-	-	-	-	-	-	-
1531156548978	-	-	0.79035646	-0.17723145	10.504556	0.11618883	-0.50273687	0.3999454	14.400001	61.350002	-54.300003	-	-	-	-	-	-	-	-	-
1531156548988	-	-	0.71371585	-0.22992188	10.116563	0.08955722	-0.34667563	0.36958537	14.400001	61.350002	-54.300003	-	-	-	-	-	-	-	-	-
1531156548999	-	-	0.68018556	-0.20597169	9.584868	0.028837144	-0.22683337	0.37065062	14.55	59.850002	-54.45	-	-	-	-	-	-	-	-	-
1531156549009	-	-	1.0346485	-0.17723145	9.239985	-0.08301562	-0.10645849	0.37065062	14.55	59.850002	-54.45	-	-	-	-	-	-	-	-	-
1531156549020	-	-	1.4130616	-0.19639161	9.048384	-0.16344309	-0.056391064	0.30780002	14.400001	59.7	-55.500004	-	-	-	-	-	-	-	-	-
1531156549029	-	-	1.3555812	-0.038320314	9.0004835	-0.23162001	-0.060652122	0.21618727	14.400001	59.7	-55.500004	-	-	-	-	-	-	-	-	-
1531156549040	-	-	1.1496094	-0.019160157	9.139395	-0.27529585	-0.0553258	0.11072609	13.500001	59.550003	-54.9	-	-	-	-	-	-	-	-	-
1531156549050	-	-	0.7951465	-0.09101075	9.263936	-0.28861165	-0.07716372	0.055332337	13.500001	59.550003	-54.9	-	-	-	-	-	-	-	-	-
1531156549060	-	-	0.5412744	-0.1101709	9.498648	-0.2561211	-0.055858433	0.021243876	13.200001	60.15	-55.2	-	-	-	-	-	-	-	-	-
1531156549071	-	-	0.27303225	-0.086220704	9.580078	-0.20924945	-0.028161556	0.018580714	13.200001	60.15	-55.2	-	-	-	-	-	-	-	-	-
1531156549080	-	-	-0.009580079	-0.081430666	9.479487	-0.15438834	0.018177448	0.026570197	13.950001	60.9	-55.65	-	-	-	-	-	-	-	-	-
1531156549090	-	-	-0.18681154	-0.019160157	9.307046	-0.12083251	0.06771225	0.06012603	13.950001	60.9	-55.65	-	-	-	-	-	-	-	-	-
1531156549101	-	-	-0.27303225	0.009580079	9.139395	-0.09526616	0.13588917	0.12457453	13.35	62.100002	-53.4	-	-	-	-	-	-	-	-	-
1531156549111	-	-	-0.21555176	-0.0047900393	9.125025	-0.0760914	0.11085545	0.1852946	13.35	62.100002	-53.4	-	-	-	-	-	-	-	-	-
1531156549122	-	-	0.05269043	0.100590825	9.101074	-0.054786116	0.04747222	0.21991569	14.700001	61.350002	-56.250004	-	-	-	-	-	-	-	-	-
1531156549132	-	-	0.35925296	0.2778223	9.249566	-0.013773433	-0.016443647	0.21938306	14.700001	61.350002	-56.250004	-	-	-	-	-	-	-	-	-
1531156549143	-	-	0.57959473	0.34488282	9.350157	0.048011903	-0.062250018	0.19967566	13.650001	62.4	-54.600002	-	-	-	-	-	-	-	-	-
1531156549153	-	-	0.6466553	0.5125342	9.3453665	0.123645686	-0.12882903	0.17730512	13.650001	62.4	-54.600002	-	-	-	-	-	-	-	-	-
1531156549163	-	-	0.7041358	0.57959473	9.259146	0.1998121	-0.17143962	0.15120614	15.3	61.2	-55.65	-	-	-	-	-	-	-	-	-
1531156549173	-	-	0.7711963	0.5508545	8.962164	0.24561846	-0.1762333	0.11551978	15.3	61.2	-55.65	-	-	-	-	-	-	-	-	-
1531156549183	-	-	0.9053174	0.62749517	8.57417	0.24348794	-0.11711114	0.06438708	14.700001	60.750004	-55.500004	-	-	-	-	-	-	-	-	-
1531156549194	-	-	0.82388675	0.71371585	8.377779	0.21419317	-0.06757634	0.03402705	14.700001	60.750004	-55.500004	-	-	-	-	-	-	-	-	-
1531156549204	-	-	0.5556446	0.7041358	8.162227	0.10979725	0.008590069	-0.012311954	14.700001	60.300003	-55.500004	-	-	-	-	-	-	-	-	-
1531156549214	-	-	0.53169435	0.7568262	8.210127	0.04428348	0.037352208	-0.02562776	14.250001	61.2	-56.100002	-	-	-	-	-	-	-	-	-
1531156549224	-	-	0.45505372	0.86220706	8.598121	-0.029219769	0.038950104	-0.051194105	14.250001	61.2	-56.100002	-	-	-	-	-	-	-	-	-
1531156549236	-	-	0.31135255	0.9196875	8.904683	-0.05105769	0.025101667	-0.047998313	14.250001	60.600002	-55.65	-	-	-	-	-	-	-	-	-
1531156549246	-	-	0.23471193	0.96758795	9.216036	-0.007381846	-0.024965763	-0.053857267	14.250001	60.600002	-55.65	-	-	-	-	-	-	-	-	-
1531156549256	-	-	0.2682422	0.98195803	9.321417	0.054936122	-0.09261005	-0.06344465	13.650001	61.350002	-56.250004	-	-	-	-	-	-	-	-	-
1531156549266	-	-	0.39757326	1.1064991	9.402847	0.1337657	-0.18848385	-0.066640444	13.650001	61.350002	-56.250004	-	-	-	-	-	-	-	-	-
1531156549277	-	-	0.53169435	1.1208692	9.383687	0.15826678	-0.21138704	-0.10285944	14.250001	61.500004	-55.2	-	-	-	-	-	-	-	-	-
1531156549287	-	-	0.613125	1.0873389	9.297466	0.14068991	-0.19966912	-0.13588263	14.250001	61.500004	-55.2	-	-	-	-	-	-	-	-	-
1531156549297	-	-	0.6322852	1.0011182	9.307046	0.10234039	-0.20020176	-0.18115638	13.650001	60.300003	-56.250004	-	-	-	-	-	-	-	-	-
1531156549307	-	-	0.7089258	0.92926764	9.412427	0.019249763	-0.20126702	-0.22429958	13.650001	60.300003	-56.250004	-	-	-	-	-	-	-	-	-
1531156549318	-	-	0.728086	0.71371585	9.532178	-0.061710335	-0.20339756	-0.24880067	13.200001	59.850002	-55.65	-	-	-	-	-	-	-	-	-
1531156549328	-	-	0.78556645	0.5460645	9.867481	-0.16610625	-0.19221227	-0.26211646	13.200001	59.850002	-55.65	-	-	-	-	-	-	-	-	-
1531156549339	-	-	0.9053174	0.5891748	10.327325	-0.22203264	-0.15439539	-0.27223647	14.55	59.100002	-55.65	-	-	-	-	-	-	-	-	-
1531156549349	-	-	1.0633887	0.50774413	10.686578	-0.24280529	-0.09154479	-0.28821543	14.55	59.100002	-55.65	-	-	-	-	-	-	-	-	-
1531156549359	-	-	0.9532178	0.6706055	10.902129	-0.24919687	0.001133217	-0.32443443	13.35	61.050003	-55.95	-	-	-	-	-	-	-	-	-
1531156549370	-	-	0.732876	0.5843848	10.897339	-0.24600108	0.06185329	-0.33615234	13.35	61.050003	-55.95	-	-	-	-	-	-	-	-	-
1531156549380	-	-	0.46463382	0.40715334	11.03625	-0.22576106	0.1065944	-0.2807586	13.500001	60.15	-54.9	-	-	-	-	-	-	-	-	-
1531156549391	-	-	0.44547364	0.45505372	11.256593	-0.16131255	0.13695444	-0.21524484	13.500001	60.15	-54.9	-	-	-	-	-	-	-	-	-
1531156549400	-	-	0.34009278	0.6227051	11.304493	-0.094730206	0.15239611	-0.16998038	13.950001	61.2	-55.2	-	-	-	-	-	-	-	-	-
1531156549410	-	-	0.10538086	1.0490186	11.179952	0.08157106	0.15346138	-0.09487923	13.950001	61.2	-55.2	-	-	-	-	-	-	-	-	-
1531156549421	-	-	0.2778223	1.2837305	10.763218	0.20301121	0.065044425	-0.048007593	14.250001	61.95	-55.2	-	-	-	-	-	-	-	-	-
1531156549432	-	-	0.68018556	1.2741505	10.308165	0.2674597	-0.01591567	-0.023506513	14.250001	61.95	-55.2	-	-	-	-	-	-	-	-	-
1531156549442	-	-	1.0059083	1.0777588	9.68067	0.24029547	-0.13682319	-0.014451764	13.200001	60.600002	-55.65	-	-	-	-	-	-	-	-	-
1531156549453	-	-	1.6286134	1.0059083	9.445957	0.12791006	-0.30779812	-0.04534443	13.200001	60.600002	-55.65	-	-	-	-	-	-	-	-	-
1531156549463	-	-	2.43813	0.90052736	9.268726	-0.12562287	-0.55600476	-0.16145827	12.6	61.050003	-55.050003	-	-	-	-	-	-	-	-	-
1531156549473	-	-	2.9458742	0.87178713	9.575289	-0.35465476	-0.6630638	-0.28396368	12.6	61.050003	-55.050003	-	-	-	-	-	-	-	-	-
1531156549484	-	-	3.1470559	0.6466553	10.868599	-0.7258994	-0.66998804	-0.53483343	14.1	60.300003	-54.600002	-	-	-	-	-	-	-	-	-
1531156549493	-	-	2.9410841	0.5364844	11.572735	-0.87397116	-0.5581353	-0.6615999	14.1	60.300003	-54.600002	-	-	-	-	-	-	-	-	-
1531156549503	-	-	1.8776954	0.07664063	12.875626	-0.9570618	-0.35893083	-0.79156214	13.35	60.750004	-55.95	-	-	-	-	-	-	-	-	-
1531156549513	-	-	1.0873389	-0.119750984	13.4169	-0.8745038	-0.14747584	-0.8054106	12.3	60.750004	-54.600002	-	-	-	-	-	-	-	-	-
1531156549524	-	-	0.1820215	-0.5891748	13.756992	-0.6081877	0.07356654	-0.6765136	12.3	60.750004	-54.600002	-	-	-	-	-	-	-	-	-
1531156549534	-	-	-0.1820215	-0.728086	13.50312	-0.40205902	0.13641715	-0.5289745	12.150001	63.300003	-54.45	-	-	-	-	-	-	-	-	-
1531156549544	-	-	-0.20597169	-0.6849756	12.626543	-0.028683811	0.1784951	-0.29994264	12.150001	63.300003	-54.45	-	-	-	-	-	-	-	-	-
1531156549554	-	-	0.1101709	-0.7376661	11.984678	0.1582701	0.15239611	-0.18489408	12.3	63.45	-54.300003	-	-	-	-	-	-	-	-	-
1531156549565	-	-	0.847837	-0.6179151	10.633887	0.37771457	0.016042262	-0.0027338553	12.3	63.45	-54.300003	-	-	-	-	-	-	-	-	-
1531156549575	-	-	1.2454102	-0.44547364	10.044712	0.3931609	-0.06864626	0.013777743	10.950001	62.100002	-54.600002	-	-	-	-	-	-	-	-	-
1531156549586	-	-	1.9399658	-0.18681154	9.287886	0.29089552	-0.18902114	-0.007527545	10.950001	62.100002	-54.600002	-	-	-	-	-	-	-	-	-
1531156549596	-	-	2.0453467	0.0047900393	9.134604	0.11299636	-0.23482752	-0.09381396	11.400001	63.000004	-54.45	-	-	-	-	-	-	-	-	-
1531156549607	-	-	1.954336	-0.047900394	9.575289	-0.060109116	-0.1751727	-0.15772983	11.400001	63.000004	-54.45	-	-	-	-	-	-	-	-	-
1531156549617	-	-	1.839375	-0.1101709	10.197993	-0.15651554	-0.06385257	-0.15666458	10.200001	62.7	-55.500004	-	-	-	-	-	-	-	-	-
1531156549628	-	-	1.6381935	-0.119750984	10.518927	-0.16557029	0.10712238	-0.15826248	10.200001	62.7	-55.500004	-	-	-	-	-	-	-	-	-
1531156549637	-	-	1.5232325	-0.119750984	10.657837	-0.11869866	0.20992039	-0.14601193	10.8	63.000004	-53.7	-	-	-	-	-	-	-	-	-
1531156549648	-	-	1.2022998	0.043110352	10.418335	0.0043393853	0.28875	-0.13003296	10.8	63.000004	-53.7	-	-	-	-	-	-	-	-	-
1531156549658	-	-	1.1400293	0.1101709	10.020762	0.120453216	0.29993525	-0.11032557	10.5	62.250004	-54.000004	-	-	-	-	-	-	-	-	-
1531156549668	-	-	1.1208692	0.119750984	9.417217	0.22751229	0.2972721	-0.08475922	10.5	62.250004	-54.000004	-	-	-	-	-	-	-	-	-
1531156549679	-	-	1.0154883	0.20118165	8.861572	0.27704707	0.23335621	-0.074106574	10.950001	61.800003	-54.300003	-	-	-	-	-	-	-	-	-
1531156549689	-	-	0.8669971	0.37362307	8.406519	0.30847237	0.19553933	-0.067182355	10.950001	61.800003	-54.300003	-	-	-	-	-	-	-	-	-
1531156549699	-	-	0.6706055	0.4981641	7.9849954	0.30474395	0.1752993	-0.055997077	12.3	61.800003	-54.300003	-	-	-	-	-	-	-	-	-
1531156549710	-	-	0.6658155	0.6658155	7.807764	0.27065548	0.16411403	-0.053866547	12.3	61.800003	-54.300003	-	-	-	-	-	-	-	-	-
1531156549720	-	-	0.68976563	0.6562354	7.7598634	0.23550178	0.16784245	-0.036289684	11.85	62.250004	-56.100002	-	-	-	-	-	-	-	-	-
1531156549730	-	-	0.8813672	0.67539555	7.7359133	0.20354384	0.18328878	-0.030430732	11.85	62.250004	-56.100002	-	-	-	-	-	-	-	-	-
1531156549741	-	-	0.9196875	0.847837	7.774234	0.14974798	0.18914774	-0.043213904	11.1	61.500004	-56.550003	-	-	-	-	-	-	-	-	-
1531156549751	-	-	0.8909473	0.852627	7.7454934	0.11086583	0.17636456	-0.050138123	11.1	61.500004	-56.550003	-	-	-	-	-	-	-	-	-
1531156549761	-	-	0.9963282	0.9867481	7.913145	0.06932052	0.1390803	-0.06878025	12.150001	60.9	-56.100002	-	-	-	-	-	-	-	-	-
1531156549771	-	-	1.092129	1.0346485	7.9562554	0.033101525	0.11404659	-0.08635712	12.150001	60.9	-56.100002	-	-	-	-	-	-	-	-	-
1531156549782	-	-	1.096919	0.9915381	8.229287	0.0022088564	0.07676233	-0.10180345	12.6	61.050003	-55.050003	-	-	-	-	-	-	-	-	-
1531156549792	-	-	1.1591895	1.0681788	8.459209	-0.017498538	0.061316002	-0.12097821	12.6	61.050003	-55.050003	-	-	-	-	-	-	-	-	-
1531156549802	-	-	1.0059083	1.1304493	8.837623	-0.04466278	0.07143602	-0.14920773	11.700001	61.050003	-55.500004	-	-	-	-	-	-	-	-	-
1531156549812	-	-	0.8095166	1.096919	8.995694	-0.05211963	0.09540446	-0.14814246	11.700001	61.050003	-55.500004	-	-	-	-	-	-	-	-	-
1531156549823	-	-	0.6322852	1.0538087	9.139395	-0.046793308	0.14973295	-0.09860765	13.05	60.750004	-56.250004	-	-	-	-	-	-	-	-	-
1531156549833	-	-	0.6610254	1.0394385	9.1202345	-0.03773856	0.18009299	-0.07570447	12.6	62.7	-55.500004	-	-	-	-	-	-	-	-	-
1531156549844	-	-	0.5556446	1.2070899	9.158555	-0.025488019	0.21098566	-0.039485477	12.6	62.7	-55.500004	-	-	-	-	-	-	-	-	-
1531156549854	-	-	0.47900394	1.2549903	9.105865	-0.016965903	0.19394143	-0.011788603	12.900001	62.250004	-54.9	-	-	-	-	-	-	-	-	-
1531156549864	-	-	0.4742139	1.341211	9.182506	0.02511204	0.11830765	0.028691446	12.900001	62.250004	-54.9	-	-	-	-	-	-	-	-	-
1531156549874	-	-	0.5221143	1.3555812	9.283096	0.03842785	0.05172862	0.05585569	11.1	61.500004	-54.9	-	-	-	-	-	-	-	-	-
1531156549884	-	-	0.68018556	1.3795313	9.623189	0.078375265	-0.029231478	0.06544307	11.1	61.500004	-54.9	-	-	-	-	-	-	-	-	-
1531156549895	-	-	0.67539555	1.5088624	9.69504	0.08103843	-0.036688328	0.087280996	12.900001	61.95	-54.45	-	-	-	-	-	-	-	-	-
1531156549906	-	-	0.7424561	1.456172	9.72857	0.08956144	-0.02443904	0.09313744	12.900001	61.95	-54.45	-	-	-	-	-	-	-	-	-
1531156549916	-	-	0.728086	1.4801221	9.800421	0.08370248	0.043205254	0.12296486	12.450001	61.500004	-56.100002	-	-	-	-	-	-	-	-	-
1531156549926	-	-	0.7041358	1.456172	9.637559	0.06985404	0.055455796	0.13894382	12.450001	61.500004	-56.100002	-	-	-	-	-	-	-	-	-
1531156549937	-	-	0.7568262	1.5232325	9.72378	0.03576558	0.052260004	0.16397753	10.950001	61.350002	-55.95	-	-	-	-	-	-	-	-	-
1531156549947	-	-	1.1448194	1.456172	9.920172	-0.025487125	0.0059209974	0.17196701	10.950001	61.350002	-55.95	-	-	-	-	-	-	-	-	-
1531156549957	-	-	1.2454102	1.4944923	10.078242	-0.041466095	-0.008992705	0.15492278	12.0	61.350002	-55.95	-	-	-	-	-	-	-	-	-
1531156549967	-	-	1.2837305	1.3891114	10.389595	-0.07768508	-0.09954018	0.13947645	12.0	61.350002	-55.95	-	-	-	-	-	-	-	-	-
1531156549978	-	-	1.2933106	1.3603711	11.031461	-0.06863033	-0.15546657	0.1005943	13.650001	60.750004	-55.500004	-	-	-	-	-	-	-	-	-
1531156549988	-	-	1.2885206	1.3603711	11.280542	-0.056379795	-0.11711705	0.06703846	13.650001	60.750004	-55.500004	-	-	-	-	-	-	-	-	-
1531156549998	-	-	1.2645704	1.1879297	11.481724	-0.028682917	-0.048407488	0.06331004	12.6	60.750004	-55.500004	-	-	-	-	-	-	-	-	-
1531156550009	-	-	1.2837305	1.0346485	11.443404	0.05494034	0.20832124	0.09580061	12.6	60.750004	-55.500004	-	-	-	-	-	-	-	-	-
1531156550020	-	-	1.2022998	1.0202783	11.189531	0.10234461	0.3862204	0.12296486	13.500001	61.500004	-56.100002	-	-	-	-	-	-	-	-	-
1531156550030	-	-	1.1064991	1.1400293	10.188414	0.1300415	0.5582606	0.13574803	13.500001	61.500004	-56.100002	-	-	-	-	-	-	-	-	-
1531156550041	-	-	0.92926764	1.1735597	9.623189	0.07358247	0.5364227	0.11657326	13.500001	62.250004	-56.100002	-	-	-	-	-	-	-	-	-
1531156550051	-	-	0.6514453	0.9963282	9.354947	-0.045194518	0.38249198	0.115508005	13.500001	62.250004	-56.100002	-	-	-	-	-	-	-	-	-
1531156550062	-	-	0.68018556	0.81909674	10.054293	-0.16130833	0.12256746	0.115508005	13.200001	61.95	-54.9	-	-	-	-	-	-	-	-	-
1531156550071	-	-	0.8334668	0.7711963	10.739268	-0.20977788	-0.081963316	0.11337747	13.200001	61.95	-54.9	-	-	-	-	-	-	-	-	-
1531156550081	-	-	1.2549903	0.6322852	11.711646	-0.15491675	-0.2598625	0.08781113	15.3	60.15	-55.65	-	-	-	-	-	-	-	-	-
1531156550092	-	-	1.2693604	0.5843848	11.970308	-0.121893555	-0.3211152	0.051059503	15.3	60.15	-55.65	-	-	-	-	-	-	-	-	-
1531156550102	-	-	0.9532178	0.46942386	12.080479	0.026178202	-0.37011737	-0.0022037216	14.250001	60.600002	-54.9	-	-	-	-	-	-	-	-	-
1531156550112	-	-	0.5939649	0.21555176	11.9128275	0.08530038	-0.35467103	0.011644716	13.650001	61.350002	-55.95	-	-	-	-	-	-	-	-	-
1531156550123	-	-	0.32093263	0.06227051	11.6876955	0.14335729	-0.30407098	0.054255296	13.650001	61.350002	-55.95	-	-	-	-	-	-	-	-	-
1531156550133	-	-	0.14849122	-0.12933107	11.079361	0.19342472	-0.2252414	0.17729335	13.200001	61.95	-54.45	-	-	-	-	-	-	-	-	-
1531156550143	-	-	0.4167334	-0.07664063	10.375225	0.20194684	-0.2614604	0.27529767	13.200001	61.95	-54.45	-	-	-	-	-	-	-	-	-
1531156550154	-	-	0.6849756	-0.009580079	10.054293	0.16466258	-0.3179194	0.27529767	13.200001	61.95	-54.45	-	-	-	-	-	-	-	-	-
1531156550164	-	-	1.4370118	0.0	9.992022	0.04055927	-0.4681217	0.20925127	13.200001	61.2	-54.9	-	-	-	-	-	-	-	-	-
1531156550174	-	-	1.8345851	0.038320314	10.025552	-0.06490191	-0.5235154	0.11497536	13.500001	61.95	-55.2	-	-	-	-	-	-	-	-	-
1531156550185	-	-	1.8968556	-0.05269043	10.255474	-0.14745991	-0.54908174	0.039874226	13.500001	61.95	-55.2	-	-	-	-	-	-	-	-	-
1531156550195	-	-	1.8920655	-0.244292	11.328443	-0.31843486	-0.46758908	-0.18116815	13.200001	60.9	-54.9	-	-	-	-	-	-	-	-	-
1531156550206	-	-	1.1160791	-0.68976563	11.716436	-0.33334857	-0.28809202	-0.29355356	13.200001	60.9	-54.9	-	-	-	-	-	-	-	-	-
1531156550216	-	-	1.0346485	-0.6849756	11.649376	-0.32642436	-0.25932986	-0.30047777	13.05	61.350002	-57.45	-	-	-	-	-	-	-	-	-
1531156550227	-	-	-0.1101709	-1.0346485	11.318863	-0.2417358	-0.0750391	-0.23709454	13.05	61.350002	-57.45	-	-	-	-	-	-	-	-	-
1531156550237	-	-	-0.34488282	-1.096919	10.950029	-0.18314627	-0.0026011183	-0.08955541	12.3	60.000004	-56.250004	-	-	-	-	-	-	-	-	-
1531156550247	-	-	-0.33530274	-1.0154883	10.6817875	-0.14532937	0.045335785	0.02709105	12.3	60.000004	-56.250004	-	-	-	-	-	-	-	-	-
1531156550257	-	-	-0.17723145	-0.8909473	10.480606	-0.12828514	0.069304235	0.12030169	10.5	62.250004	-56.850002	-	-	-	-	-	-	-	-	-
1531156550268	-	-	-0.043110352	-0.7089258	10.341695	-0.09739247	0.08475057	0.20019653	10.5	62.250004	-56.850002	-	-	-	-	-	-	-	-	-
1531156550278	-	-	0.21076173	-0.40715334	10.341695	-0.01483448	0.09859901	0.2577208	11.85	62.250004	-55.65	-	-	-	-	-	-	-	-	-
1531156550288	-	-	0.3784131	-0.38320315	10.183623	0.09328987	0.103925325	0.3024619	11.85	62.250004	-55.65	-	-	-	-	-	-	-	-	-
1531156550299	-	-	0.45505372	-0.22513184	9.79563	0.16785838	0.110849544	0.3253651	11.700001	61.050003	-56.250004	-	-	-	-	-	-	-	-	-
1531156550309	-	-	0.5029541	-0.12933107	9.297466	0.29142904	0.1481338	0.34081143	11.700001	61.050003	-56.250004	-	-	-	-	-	-	-	-	-
1531156550319	-	-	0.5604346	0.038320314	8.717872	0.3420291	0.17263488	0.34294194	13.650001	61.050003	-56.250004	-	-	-	-	-	-	-	-	-
1531156550330	-	-	0.57001466	0.17244141	8.258028	0.35268176	0.20565808	0.3434746	13.650001	61.050003	-56.250004	-	-	-	-	-	-	-	-	-
1531156550339	-	-	0.6658155	0.20597169	7.702383	0.3404312	0.21098441	0.32962614	13.35	61.800003	-55.500004	-	-	-	-	-	-	-	-	-
1531156550349	-	-	0.6227051	0.32572266	7.3766603	0.2940922	0.20459282	0.3072556	13.35	61.800003	-55.500004	-	-	-	-	-	-	-	-	-
1531156550360	-	-	0.5221143	0.3879932	7.209009	0.23390478	0.15825382	0.2891461	13.500001	60.15	-56.550003	-	-	-	-	-	-	-	-	-
1531156550370	-	-	0.5412744	0.5125342	7.2760696	0.18117419	0.091142155	0.25878605	13.500001	60.15	-56.550003	-	-	-	-	-	-	-	-	-
1531156550381	-	-	0.60833496	0.5987549	7.3814507	0.11352989	-4.7058938E-4	0.23215446	12.900001	59.100002	-56.100002	-	-	-	-	-	-	-	-	-
1531156550391	-	-	0.64186525	0.5987549	7.563472	0.09435513	-0.035624314	0.20925127	12.900001	59.100002	-56.100002	-	-	-	-	-	-	-	-	-
1531156550401	-	-	0.852627	0.63707525	7.903565	0.062932	-0.079303205	0.1676999	14.85	59.850002	-56.100002	-	-	-	-	-	-	-	-	-
1531156550412	-	-	1.0825489	0.6945557	8.210127	0.052811988	-0.08462953	0.13893776	14.400001	60.000004	-55.500004	-	-	-	-	-	-	-	-	-
1531156550422	-	-	1.0873389	0.79993653	8.54064	0.03523512	-0.06971583	0.07182609	14.400001	60.000004	-55.500004	-	-	-	-	-	-	-	-	-
1531156550433	-	-	1.0394385	0.7568262	8.713081	0.028843535	-0.030301038	0.039335523	14.85	60.15	-56.550003	-	-	-	-	-	-	-	-	-
1531156550443	-	-	0.9484278	0.81909674	8.823253	0.02564774	0.049061164	0.013236545	14.85	60.15	-56.550003	-	-	-	-	-	-	-	-	-
1531156550453	-	-	0.8861573	0.852627	8.880733	0.0315067	0.08847595	-0.013927698	13.950001	59.850002	-55.2	-	-	-	-	-	-	-	-	-
1531156550464	-	-	0.7424561	0.92926764	8.732242	0.04855093	0.14014128	-0.035232987	13.950001	59.850002	-55.2	-	-	-	-	-	-	-	-	-
1531156550474	-	-	0.488584	1.0059083	8.741821	0.03416986	0.11617282	-0.05014669	12.900001	60.600002	-56.550003	-	-	-	-	-	-	-	-	-
1531156550484	-	-	0.28261232	1.0729688	8.880733	0.017658258	0.06717066	-0.043755103	12.900001	60.600002	-56.550003	-	-	-	-	-	-	-	-	-
1531156550495	-	-	0.15328126	0.9867481	9.024434	-4.5123743E-4	0.01710323	-0.024580345	13.200001	60.600002	-56.550003	-	-	-	-	-	-	-	-	-
1531156550505	-	-	-0.11496094	1.0873389	9.508228	0.011266671	-0.13096853	0.017497603	13.200001	60.600002	-56.550003	-	-	-	-	-	-	-	-	-
1531156550516	-	-	-0.047900394	1.1400293	9.82437	0.040028814	-0.221516	0.060640812	12.3	60.000004	-56.7	-	-	-	-	-	-	-	-	-
1531156550526	-	-	0.27303225	1.0202783	10.197993	0.10074888	-0.31632456	0.09046822	12.3	60.000004	-56.7	-	-	-	-	-	-	-	-	-
1531156550536	-	-	0.57959473	1.1591895	10.375225	0.14442474	-0.34615195	0.102718756	13.500001	59.850002	-55.65	-	-	-	-	-	-	-	-	-
1531156550547	-	-	0.9963282	1.2166699	10.504556	0.15987107	-0.39036044	0.098990336	13.500001	59.850002	-55.65	-	-	-	-	-	-	-	-	-
1531156550557	-	-	1.6046631	1.2885206	10.672208	0.14975105	-0.41539416	0.029748142	13.500001	61.2	-56.550003	-	-	-	-	-	-	-	-	-
1531156550567	-	-	1.8010547	1.2981006	10.873389	0.108205736	-0.41912258	-0.045885634	13.500001	61.2	-56.550003	-	-	-	-	-	-	-	-	-
1531156550578	-	-	2.0453467	1.1160791	10.782378	0.06506252	-0.42178574	-0.12524784	12.6	59.7	-55.050003	-	-	-	-	-	-	-	-	-
1531156550588	-	-	2.064507	1.0250684	10.801538	0.016060362	-0.41539416	-0.1891637	12.6	59.7	-55.050003	-	-	-	-	-	-	-	-	-
1531156550598	-	-	1.8345851	0.8909473	10.882969	-0.043594446	-0.38183832	-0.22644795	13.200001	57.45	-55.65	-	-	-	-	-	-	-	-	-
1531156550609	-	-	1.7723145	0.8334668	10.94045	-0.09153135	-0.32910773	-0.22431742	13.200001	57.45	-55.65	-	-	-	-	-	-	-	-	-
1531156550618	-	-	1.7148341	0.8382569	11.103311	-0.12988086	-0.23589708	-0.21153425	11.85	59.550003	-57.750004	-	-	-	-	-	-	-	-	-
1531156550628	-	-	1.6669337	0.8861573	11.103311	-0.1320114	-0.12138115	-0.17744578	11.85	59.550003	-57.750004	-	-	-	-	-	-	-	-	-
1531156550639	-	-	1.4226416	1.0442286	11.02188	-0.1154998	0.016037965	-0.12205204	12.0	58.95	-57.15	-	-	-	-	-	-	-	-	-
1531156550649	-	-	1.5519727	1.2166699	10.724898	-0.09632504	0.08634542	-0.07358251	12.0	58.95	-57.15	-	-	-	-	-	-	-	-	-
1531156550660	-	-	1.9303858	1.2837305	10.336905	-0.16450197	0.049061164	-0.06452776	12.3	59.7	-56.250004	-	-	-	-	-	-	-	-	-
1531156550669	-	-	2.4764502	1.1496094	10.011182	-0.2726263	0.028288506	-0.10287728	12.3	59.7	-56.250004	-	-	-	-	-	-	-	-	-
1531156550680	-	-	2.9027638	1.0011182	10.150093	-0.545334	0.013374804	-0.24562271	12.0	59.7	-58.350002	-	-	-	-	-	-	-	-	-
1531156550690	-	-	2.8931837	0.8334668	10.389595	-0.7168416	0.018701127	-0.34895337	12.0	59.7	-58.350002	-	-	-	-	-	-	-	-	-
1531156550700	-	-	2.7782228	0.5412744	11.304493	-0.9197744	0.06663802	-0.4837093	12.450001	60.9	-56.550003	-	-	-	-	-	-	-	-	-
1531156550711	-	-	2.7159522	0.4406836	11.726016	-0.9916798	0.13268442	-0.54229885	12.0	60.300003	-56.250004	-	-	-	-	-	-	-	-	-
1531156550720	-	-	2.3758595	0.2778223	12.147539	-1.0135177	0.32656255	-0.6488253	12.0	60.300003	-56.250004	-	-	-	-	-	-	-	-	-
1531156550730	-	-	1.8250049	0.14370118	12.319981	-0.9970061	0.48049325	-0.69090325	13.200001	60.15	-55.2	-	-	-	-	-	-	-	-	-
1531156550741	-	-	0.81909674	0.05748047	12.26729	-0.8904797	0.7388199	-0.663739	13.200001	60.15	-55.2	-	-	-	-	-	-	-	-	-
1531156550751	-	-	0.25866213	-0.09580079	12.066109	-0.77489847	0.8362916	-0.58703995	12.150001	62.550003	-57.750004	-	-	-	-	-	-	-	-	-
1531156550761	-	-	-0.46942386	-0.34488282	11.692486	-0.6033909	0.87304324	-0.39475974	12.150001	62.550003	-57.750004	-	-	-	-	-	-	-	-	-
1531156550772	-	-	-0.7376661	-0.39278322	11.663746	-0.4771571	0.78728944	-0.27491748	12.6	62.100002	-55.95	-	-	-	-	-	-	-	-	-
1531156550782	-	-	-1.1639795	-0.53169435	11.577525	-0.16290407	0.50446177	0.034541834	12.6	62.100002	-55.95	-	-	-	-	-	-	-	-	-
1531156550792	-	-	-1.0106983	-0.613125	11.759546	0.10660784	0.22269927	0.24599683	13.35	63.15	-54.300003	-	-	-	-	-	-	-	-	-
1531156550803	-	-	-0.5987549	-0.5891748	11.649376	0.40434924	-0.08676006	0.42496127	13.35	63.15	-54.300003	-	-	-	-	-	-	-	-	-
1531156550813	-	-	-0.18681154	-0.5843848	11.443404	0.63018537	-0.27850768	0.5384119	13.35	63.750004	-53.850002	-	-	-	-	-	-	-	-	-
1531156550823	-	-	0.4981641	-0.43589357	10.490186	0.93378574	-0.46013525	0.6598521	13.35	63.750004	-53.850002	-	-	-	-	-	-	-	-	-
1531156550834	-	-	1.2070899	-0.2921924	9.72378	1.0190068	-0.5671943	0.7131153	13.650001	63.45	-56.250004	-	-	-	-	-	-	-	-	-
1531156550843	-	-	1.8729054	-0.100590825	9.062755	0.99876684	-0.644426	0.69447315	13.650001	63.45	-56.250004	-	-	-	-	-	-	-	-	-
1531156550853	-	-	2.2944288	0.081430666	8.636441	0.87146777	-0.68171024	0.6177741	11.700001	62.4	-54.600002	-	-	-	-	-	-	-	-	-
1531156550863	-	-	2.5147705	0.29698244	8.406519	0.723396	-0.6529481	0.51018244	11.700001	62.4	-54.600002	-	-	-	-	-	-	-	-	-
1531156550874	-	-	2.567461	0.3784131	8.51669	0.5897053	-0.61246806	0.38661173	12.150001	60.600002	-54.9	-	-	-	-	-	-	-	-	-
1531156550884	-	-	2.2177882	0.2921924	8.8951025	0.52632207	-0.587967	0.28860742	12.150001	60.600002	-54.9	-	-	-	-	-	-	-	-	-
1531156550894	-	-	2.0501368	0.244292	9.105865	0.522061	-0.57571644	0.18314624	12.6	58.95	-55.050003	-	-	-	-	-	-	-	-	-
1531156550905	-	-	1.9734962	0.19160157	9.091495	0.53538185	-0.5496247	0.13253188	12.6	58.95	-55.050003	-	-	-	-	-	-	-	-	-
1531156550915	-	-	1.7579445	0.19160157	9.034014	0.5375124	-0.48411086	0.08193183	12.6	60.000004	-56.250004	-	-	-	-	-	-	-	-	-
1531156550925	-	-	1.3507911	0.14849122	8.842413	0.5071524	-0.3493549	0.03719072	12.6	60.000004	-56.250004	-	-	-	-	-	-	-	-	-
1531156550936	-	-	1.3699512	0.19160157	8.602911	0.45655233	-0.1576073	0.05423495	11.400001	59.100002	-57.300003	-	-	-	-	-	-	-	-	-
1531156550945	-	-	1.4274317	0.25866213	8.435259	0.4064849	-0.03243873	0.05157179	11.400001	59.100002	-57.300003	-	-	-	-	-	-	-	-	-
1531156550955	-	-	1.4849122	0.4263135	7.999366	0.32659006	0.13054673	0.03452756	12.6	59.7	-57.15	-	-	-	-	-	-	-	-	-
1531156550966	-	-	1.5423926	0.5556446	7.7454934	0.22805311	0.24133423	0.013222268	12.6	59.7	-57.15	-	-	-	-	-	-	-	-	-
1531156550976	-	-	1.6477735	0.7376661	7.673643	0.12685297	0.30578274	-0.013941976	10.5	57.15	-57.750004	-	-	-	-	-	-	-	-	-
1531156550987	-	-	1.590293	0.7807764	7.5970025	0.07944871	0.296728	-0.03844306	10.5	57.15	-57.750004	-	-	-	-	-	-	-	-	-
1531156550997	-	-	1.3268409	0.8430469	7.726333	0.06879606	0.2423995	-0.06454204	10.8	58.800003	-56.850002	-	-	-	-	-	-	-	-	-
1531156551007	-	-	1.101709	0.8382569	7.711963	0.076252915	0.1731573	-0.076792575	10.8	58.800003	-56.850002	-	-	-	-	-	-	-	-	-
1531156551018	-	-	0.98195803	0.9196875	7.692803	0.08637293	0.11829619	-0.04589991	11.400001	57.45	-57.300003	-	-	-	-	-	-	-	-	-
1531156551028	-	-	1.0346485	0.977168	7.668853	0.086905554	0.049586635	-0.011278816	11.400001	57.45	-57.300003	-	-	-	-	-	-	-	-	-
1531156551039	-	-	1.3268409	1.092129	7.807764	0.044294983	0.004845525	0.005232784	12.900001	58.500004	-57.300003	-	-	-	-	-	-	-	-	-
1531156551049	-	-	1.5376027	1.2022998	7.8844047	0.0043475647	-0.019655557	-0.010746183	12.6	57.600002	-57.15	-	-	-	-	-	-	-	-	-
1531156551059	-	-	1.4897022	1.2454102	8.176597	-0.08034096	-0.02977557	-0.029920943	12.6	57.600002	-57.15	-	-	-	-	-	-	-	-	-
1531156551070	-	-	1.4944923	1.4034815	8.464	-0.13253891	-0.022851352	-0.029920943	14.400001	56.850002	-56.7	-	-	-	-	-	-	-	-	-
1531156551080	-	-	1.4705421	1.3843213	8.751402	-0.18580213	0.028281342	-0.027257781	14.400001	56.850002	-56.7	-	-	-	-	-	-	-	-	-
1531156551091	-	-	1.4274317	1.3843213	9.005274	-0.19379161	0.07834877	-0.025659885	13.500001	56.7	-55.2	-	-	-	-	-	-	-	-	-
1531156551101	-	-	1.3076807	1.4897022	9.249566	-0.20764005	0.09219721	4.3909415E-4	13.500001	56.7	-55.2	-	-	-	-	-	-	-	-	-
1531156551111	-	-	1.22146	1.4418018	9.6615095	-0.21349901	0.08314247	0.017483326	10.8	58.050003	-57.300003	-	-	-	-	-	-	-	-	-
1531156551122	-	-	1.1304493	1.4801221	9.891431	-0.2065748	0.01816133	0.06435496	10.8	58.050003	-57.300003	-	-	-	-	-	-	-	-	-
1531156551131	-	-	1.1687696	1.4753321	10.2315235	-0.18580213	-0.022851352	0.103237115	11.85	57.750004	-56.550003	-	-	-	-	-	-	-	-	-
1531156551141	-	-	1.4609619	1.585503	10.710527	-0.100048356	-0.053211387	0.15170664	11.85	57.750004	-56.550003	-	-	-	-	-	-	-	-	-
1531156551152	-	-	1.6813037	1.6429834	10.935659	-0.043056704	-0.079310365	0.16129403	14.250001	59.100002	-57.300003	-	-	-	-	-	-	-	-	-
1531156551161	-	-	1.7771046	1.7675245	10.868599	0.059208684	-0.018590294	0.14851084	14.250001	59.100002	-57.300003	-	-	-	-	-	-	-	-	-
1531156551171	-	-	1.7531544	1.7292042	10.777588	0.07891607	0.0011170997	0.14105399	11.85	57.15	-57.750004	-	-	-	-	-	-	-	-	-
1531156551182	-	-	1.7627344	1.6142433	10.686578	0.08157923	-0.011666073	0.14851084	11.85	57.15	-57.750004	-	-	-	-	-	-	-	-	-
1531156551191	-	-	1.8681153	1.4992822	10.753638	0.06080658	0.004845525	0.13572767	11.85	57.45	-56.100002	-	-	-	-	-	-	-	-	-
1531156551201	-	-	1.9351759	1.4418018	10.882969	0.019261267	0.018693963	0.12241188	11.85	57.45	-56.100002	-	-	-	-	-	-	-	-	-
1531156551212	-	-	1.9255958	1.465752	10.97398	0.008075991	0.043195046	0.1080308	11.85	57.45	-58.050003	-	-	-	-	-	-	-	-	-
1531156551221	-	-	1.8250049	1.2358302	11.285333	-0.028143	0.13534042	0.07021392	11.85	57.45	-58.050003	-	-	-	-	-	-	-	-	-
1531156551231	-	-	1.6334034	1.1448194	11.357183	-0.0446546	0.21789841	0.053702317	10.8	58.500004	-57.300003	-	-	-	-	-	-	-	-	-
1531156551242	-	-	1.2454102	0.9388477	11.347603	-0.039860908	0.40538496	0.07074655	10.8	58.500004	-57.300003	-	-	-	-	-	-	-	-	-
1531156551251	-	-	0.9053174	0.89573735	11.165582	-0.020153517	0.50338924	0.10004132	11.700001	57.300003	-57.45	-	-	-	-	-	-	-	-	-
1531156551261	-	-	0.48379397	1.1064991	10.844649	0.025652854	0.62749255	0.17514245	11.700001	57.300003	-57.45	-	-	-	-	-	-	-	-	-
1531156551271	-	-	0.5364844	1.22146	10.547667	0.0528171	0.6045894	0.20923091	12.0	57.600002	-56.7	-	-	-	-	-	-	-	-	-
1531156551282	-	-	0.92926764	1.1064991	10.729688	0.049621303	0.32921857	0.26089627	12.0	57.600002	-56.7	-	-	-	-	-	-	-	-	-
1531156551292	-	-	1.3795313	1.1064991	11.1176815	0.049621303	0.054380324	0.2534394	12.6	55.500004	-58.65	-	-	-	-	-	-	-	-	-
1531156551302	-	-	1.8920655	1.0346485	12.25292	0.11034138	-0.6124753	0.14531505	12.6	55.500004	-58.65	-	-	-	-	-	-	-	-	-
1531156551313	-	-	1.8154249	1.1448194	12.808565	0.1801162	-0.80102706	0.098443426	14.250001	57.45	-58.050003	-	-	-	-	-	-	-	-	-
1531156551322	-	-	1.8681153	1.3268409	13.37379	0.39370173	-1.0247326	0.015352797	14.250001	57.45	-58.050003	-	-	-	-	-	-	-	-	-
1531156551332	-	-	1.9255958	1.096919	13.177398	0.54709977	-1.0055578	-0.01713777	12.450001	55.050003	-57.300003	-	-	-	-	-	-	-	-	-
1531156551343	-	-	1.9351759	0.8909473	12.14275	0.590243	-0.8020923	-0.04163885	12.450001	55.050003	-57.300003	-	-	-	-	-	-	-	-	-
1531156551353	-	-	1.7962648	0.92926764	11.1176815	0.46880287	-0.5251236	-0.03844306	12.3	57.600002	-57.15	-	-	-	-	-	-	-	-	-
1531156551363	-	-	1.6142433	0.852627	10.389595	0.29463214	-0.23963267	-0.024594622	12.3	57.600002	-57.15	-	-	-	-	-	-	-	-	-
1531156551373	-	-	1.2885206	0.8430469	10.154883	0.091166615	-0.012731338	-0.004354596	11.700001	56.250004	-58.350002	-	-	-	-	-	-	-	-	-
1531156551384	-	-	1.0154883	0.75203615	10.083033	-0.097917825	0.11137197	0.00896121	11.700001	56.250004	-58.350002	-	-	-	-	-	-	-	-	-
1531156551394	-	-	0.8095166	0.45505372	10.332115	-0.22202113	0.16783099	0.03506019	12.6	54.9	-57.9	-	-	-	-	-	-	-	-	-
1531156551404	-	-	0.732876	0.23950197	10.916499	-0.23746645	0.15664428	0.11388691	12.6	54.9	-57.9	-	-	-	-	-	-	-	-	-
1531156551414	-	-	0.8861573	-0.0047900393	11.232642	-0.1804748	0.12628424	0.1634217	12.0	56.250004	-55.95	-	-	-	-	-	-	-	-	-
1531156551425	-	-	1.2981006	-0.086220704	11.194322	0.025121244	0.10338106	0.2459797	12.0	56.250004	-55.95	-	-	-	-	-	-	-	-	-
1531156551435	-	-	1.4034815	-0.09101075	10.724898	0.16520351	0.11829476	0.24651234	10.950001	55.500004	-57.9	-	-	-	-	-	-	-	-	-
1531156551446	-	-	1.3795313	0.1341211	9.963282	0.25042468	0.17315587	0.23639232	10.950001	55.500004	-57.9	-	-	-	-	-	-	-	-	-
1531156551455	-	-	1.1975098	0.12454102	9.3453665	0.26853415	0.2131033	0.22360915	12.6	55.95	-57.45	-	-	-	-	-	-	-	-	-
1531156551465	-	-	1.1496094	0.15328126	8.804092	0.25362048	0.25358334	0.21881546	12.6	55.95	-57.45	-	-	-	-	-	-	-	-	-
1531156551476	-	-	1.0873389	0.16286133	8.50711	0.22379306	0.30737922	0.22414178	12.900001	56.7	-56.850002	-	-	-	-	-	-	-	-	-
1531156551487	-	-	0.9484278	0.25866213	8.1143265	0.1913025	0.37236032	0.23532705	12.900001	56.7	-56.850002	-	-	-	-	-	-	-	-	-
1531156551496	-	-	0.9244776	0.32093263	7.7694435	0.15455087	0.40751407	0.24651234	13.05	55.2	-56.7	-	-	-	-	-	-	-	-	-
1531156551506	-	-	0.8334668	0.4023633	7.4820414	0.079449736	0.4160362	0.2475776	13.05	55.2	-56.7	-	-	-	-	-	-	-	-	-
1531156551517	-	-	0.9484278	0.5125342	7.31918	-0.015891436	0.38248035	0.2529039	13.35	54.45	-58.65	-	-	-	-	-	-	-	-	-
1531156551527	-	-	0.9532178	0.6514453	7.3622904	-0.1112326	0.3553161	0.24331653	13.35	54.45	-58.65	-	-	-	-	-	-	-	-	-
1531156551537	-	-	1.0346485	0.7376661	7.7215433	-0.19272535	0.35638136	0.2113586	12.900001	54.000004	-57.300003	-	-	-	-	-	-	-	-	-
1531156551547	-	-	1.0011182	0.8143067	7.9706254	-0.20923693	0.3270866	0.20390175	12.900001	54.000004	-57.300003	-	-	-	-	-	-	-	-	-
1531156551558	-	-	0.8430469	0.8047266	8.53585	-0.15650634	0.23014753	0.18046594	13.650001	54.15	-57.9	-	-	-	-	-	-	-	-	-
1531156551568	-	-	0.7711963	0.7807764	8.684341	-0.07714414	0.15078533	0.19378173	13.650001	54.15	-57.9	-	-	-	-	-	-	-	-	-
1531156551578	-	-	0.7664063	0.8909473	8.928633	0.07092762	-0.048951764	0.17833541	15.450001	54.15	-57.45	-	-	-	-	-	-	-	-	-
1531156551588	-	-	0.847837	0.9148975	8.842413	0.17106247	-0.16613086	0.17620488	14.250001	54.300003	-55.65	-	-	-	-	-	-	-	-	-
1531156551599	-	-	0.90052736	0.977168	8.56938	0.3100795	-0.2960931	0.16448697	14.250001	54.300003	-55.65	-	-	-	-	-	-	-	-	-
1531156551609	-	-	0.9867481	1.0346485	8.344249	0.32286265	-0.33124685	0.15170379	14.400001	53.850002	-58.350002	-	-	-	-	-	-	-	-	-
1531156551619	-	-	1.2693604	1.1256592	7.8269243	0.22379306	-0.35841107	0.12400691	14.400001	53.850002	-58.350002	-	-	-	-	-	-	-	-	-
1531156551630	-	-	1.346001	1.2981006	7.6017923	0.12845188	-0.33976895	0.09737531	14.85	55.050003	-56.850002	-	-	-	-	-	-	-	-	-
1531156551640	-	-	1.7435743	1.4370118	7.7646537	-0.078742035	-0.28970152	0.020676263	14.85	55.050003	-56.850002	-	-	-	-	-	-	-	-	-
1531156551650	-	-	1.9160157	1.5711329	8.167017	-0.19166008	-0.2747878	-0.031521693	12.6	53.550003	-57.15	-	-	-	-	-	-	-	-	-
1531156551661	-	-	2.0932472	1.6477735	8.971744	-0.28380546	-0.25348252	-0.13005865	12.6	53.550003	-57.15	-	-	-	-	-	-	-	-	-
1531156551670	-	-	1.8585353	1.590293	9.297466	-0.27528334	-0.2396341	-0.1721366	12.900001	54.750004	-56.550003	-	-	-	-	-	-	-	-	-
1531156551680	-	-	1.6334034	1.6813037	9.541759	-0.20391062	-0.21193722	-0.24883564	12.900001	54.750004	-56.550003	-	-	-	-	-	-	-	-	-
1531156551691	-	-	1.3939015	1.7148341	9.565708	-0.1341358	-0.17305507	-0.25362933	13.200001	53.7	-57.300003	-	-	-	-	-	-	-	-	-
1531156551701	-	-	0.8909473	1.6765138	9.632769	-0.024413552	-0.19595826	-0.26481462	13.200001	53.7	-57.300003	-	-	-	-	-	-	-	-	-
1531156551711	-	-	0.46942386	1.5567628	9.479487	0.0458939	-0.19915405	-0.23765036	12.0	54.45	-57.9	-	-	-	-	-	-	-	-	-
1531156551722	-	-	0.07664063	1.4226416	9.436378	0.13058242	-0.18796878	-0.14337446	12.0	54.45	-57.9	-	-	-	-	-	-	-	-	-
1531156551731	-	-	-0.086220704	1.3507911	9.422008	0.18118249	-0.21939407	-0.05921857	13.950001	53.250004	-57.750004	-	-	-	-	-	-	-	-	-
1531156551742	-	-	0.100590825	1.4897022	9.570498	0.25362048	-0.26413518	0.09897321	13.950001	53.250004	-57.750004	-	-	-	-	-	-	-	-	-
1531156551752	-	-	0.53169435	1.575923	9.623189	0.2925026	-0.28650573	0.15276906	12.900001	54.750004	-56.850002	-	-	-	-	-	-	-	-	-
1531156551761	-	-	1.0681788	1.7675245	9.618399	0.32233003	-0.3189963	0.1751396	12.900001	54.750004	-56.850002	-	-	-	-	-	-	-	-	-
1531156551771	-	-	1.5376027	1.695674	9.637559	0.31221002	-0.3221921	0.15117116	12.150001	54.300003	-57.300003	-	-	-	-	-	-	-	-	-
1531156551781	-	-	1.949546	1.7866846	9.455538	0.25148994	-0.2742552	0.085657395	12.150001	54.300003	-57.300003	-	-	-	-	-	-	-	-	-
1531156551792	-	-	2.2465284	1.7818946	9.608819	0.173193	-0.24496041	0.04624261	11.400001	53.7	-57.300003	-	-	-	-	-	-	-	-	-
1531156551802	-	-	2.2225783	1.7866846	9.872271	0.018729659	-0.18530561	-0.053359617	11.400001	53.7	-57.300003	-	-	-	-	-	-	-	-	-
1531156551813	-	-	2.2704787	1.5807129	10.202784	-0.046251476	-0.1437603	-0.102361776	12.3	52.500004	-57.9	-	-	-	-	-	-	-	-	-
1531156551823	-	-	2.2704787	1.2789404	10.882969	-0.102710485	-0.06013704	-0.15455973	12.3	52.500004	-57.9	-	-	-	-	-	-	-	-	-
1531156551833	-	-	2.1028273	1.1208692	11.141631	-0.10057996	-0.0052759196	-0.17266923	10.650001	53.100002	-58.65	-	-	-	-	-	-	-	-	-
1531156551843	-	-	1.9351759	1.0729688	11.203902	-0.06116518	0.05917258	-0.18332188	10.650001	53.100002	-58.65	-	-	-	-	-	-	-	-	-
1531156551854	-	-	1.3555812	1.2981006	11.103311	0.017664393	0.16569903	-0.15296184	11.25	52.800003	-57.9	-	-	-	-	-	-	-	-	-
1531156551863	-	-	1.1448194	1.4992822	10.830278	0.06773183	0.18274327	-0.13059129	11.25	52.800003	-57.9	-	-	-	-	-	-	-	-	-
1531156551873	-	-	0.9867481	1.5711329	10.466236	0.11939715	0.13267583	-0.07573017	11.1	53.7	-56.100002	-	-	-	-	-	-	-	-	-
1531156551884	-	-	1.346001	1.4082716	10.279425	0.09968976	0.019225162	-0.010749038	11.1	53.7	-56.100002	-	-	-	-	-	-	-	-	-
1531156551894	-	-	1.949546	1.3028907	10.154883	0.034175992	-0.117128685	-0.023532212	11.700001	52.800003	-57.45	-	-	-	-	-	-	-	-	-
1531156551904	-	-	2.5051906	1.331631	10.312955	-0.05211043	-0.1799793	-0.07413227	11.700001	52.800003	-57.45	-	-	-	-	-	-	-	-	-
1531156551914	-	-	3.295547	1.5136524	10.494976	-0.269956	-0.21673234	-0.23765323	10.5	53.250004	-57.750004	-	-	-	-	-	-	-	-	-
1531156551924	-	-	3.539839	1.5376027	10.98835	-0.46543202	-0.1714586	-0.4288682	10.5	53.250004	-57.750004	-	-	-	-	-	-	-	-	-
1531156551935	-	-	3.439248	1.331631	11.591895	-0.62202585	-0.013799468	-0.6211484	12.150001	53.250004	-58.500004	-	-	-	-	-	-	-	-	-
1531156551945	-	-	2.9410841	1.1304493	11.994258	-0.71736705	0.21097134	-0.766557	12.150001	53.250004	-58.500004	-	-	-	-	-	-	-	-	-
1531156551955	-	-	2.2417383	0.79035646	12.291241	-0.73068285	0.4155021	-0.82994026	11.85	53.7	-57.300003	-	-	-	-	-	-	-	-	-
1531156551966	-	-	1.4034815	0.5125342	12.319981	-0.671028	0.51244116	-0.82674444	11.85	53.7	-57.300003	-	-	-	-	-	-	-	-	-
1531156551975	-	-	0.92926764	0.2921924	11.979888	-0.58367634	0.5646391	-0.77720964	12.3	53.100002	-57.45	-	-	-	-	-	-	-	-	-
1531156551986	-	-	0.5460645	0.06706055	11.500884	-0.5048468	0.59819496	-0.69198847	12.3	53.100002	-57.45	-	-	-	-	-	-	-	-	-
1531156551995	-	-	0.3544629	0.009580079	11.275752	-0.44093093	0.57529175	-0.58759254	11.85	54.750004	-58.95	-	-	-	-	-	-	-	-	-
1531156552006	-	-	0.41194338	-0.12454102	11.2374325	-0.37701508	0.53907275	-0.47307667	11.85	54.750004	-58.95	-	-	-	-	-	-	-	-	-
1531156552016	-	-	0.6322852	-0.17244141	10.98835	-0.2566402	0.48580956	-0.3180807	11.700001	55.500004	-57.9	-	-	-	-	-	-	-	-	-
1531156552026	-	-	0.852627	-0.21076173	10.715318	-0.18846326	0.44106847	-0.23978375	11.700001	55.500004	-57.9	-	-	-	-	-	-	-	-	-
1531156552036	-	-	1.1831397	-0.22513184	10.145303	-0.12614529	0.35531467	-0.15030155	12.3	56.250004	-55.500004	-	-	-	-	-	-	-	-	-
1531156552047	-	-	1.3843213	-0.24908204	9.915381	-0.13040635	0.3260199	-0.11781097	12.6	56.250004	-55.500004	-	-	-	-	-	-	-	-	-
1531156552057	-	-	1.341211	-0.21076173	9.924961	-0.21616013	0.23707032	-0.07999408	12.6	56.250004	-55.500004	-	-	-	-	-	-	-	-	-
1531156552067	-	-	1.331631	-0.19160157	9.996812	-0.259836	0.2072429	-0.058688797	13.500001	56.4	-56.100002	-	-	-	-	-	-	-	-	-
1531156552077	-	-	1.2070899	-0.19639161	10.365645	-0.316295	0.1806113	-0.002229778	13.500001	56.4	-56.100002	-	-	-	-	-	-	-	-	-
1531156552088	-	-	1.2070899	-0.1101709	10.629097	-0.30244657	0.1774155	0.04357659	14.250001	55.65	-55.65	-	-	-	-	-	-	-	-	-
1531156552099	-	-	1.4082716	0.20597169	10.902129	-0.20337696	0.25624508	0.12719986	14.250001	55.65	-55.65	-	-	-	-	-	-	-	-	-
1531156552109	-	-	1.5471827	0.32093263	10.849439	-0.102709465	0.31803042	0.13998303	12.900001	57.15	-56.100002	-	-	-	-	-	-	-	-	-
1531156552118	-	-	1.8010547	0.51732427	10.269844	0.09862551	0.37981576	0.1362546	12.900001	57.15	-56.100002	-	-	-	-	-	-	-	-	-
1531156552129	-	-	1.8345851	0.5556446	9.78605	0.21527198	0.41923055	0.110688254	13.500001	56.4	-55.65	-	-	-	-	-	-	-	-	-
1531156552139	-	-	1.6381935	0.732876	8.56938	0.31114575	0.43574214	0.054229237	13.500001	56.4	-55.65	-	-	-	-	-	-	-	-	-
1531156552150	-	-	1.4226416	0.75203615	7.774234	0.31061313	0.43254635	0.031326056	14.700001	59.7	-56.250004	-	-	-	-	-	-	-	-	-
1531156552160	-	-	0.8095166	0.8430469	7.0174074	0.2174025	0.38141364	0.018542878	14.700001	59.7	-56.250004	-	-	-	-	-	-	-	-	-
1531156552170	-	-	0.52690434	0.8909473	6.782696	0.106615	0.3276178	0.045174487	14.700001	56.850002	-56.250004	-	-	-	-	-	-	-	-	-
1531156552180	-	-	0.35925296	0.87178713	7.089258	-0.0015093449	0.22322188	0.10749246	14.700001	56.850002	-56.250004	-	-	-	-	-	-	-	-	-
1531156552191	-	-	0.19160157	0.91010743	7.3958206	-0.058500994	0.14385968	0.16395147	14.85	56.4	-54.000004	-	-	-	-	-	-	-	-	-
1531156552201	-	-	0.30177248	0.90052736	7.927515	-0.068088375	0.0815417	0.23266104	14.85	56.4	-54.000004	-	-	-	-	-	-	-	-	-
1531156552211	-	-	0.5460645	1.0298585	8.487949	-0.04358729	0.06289957	0.27420634	14.250001	57.45	-56.100002	-	-	-	-	-	-	-	-	-
1531156552222	-	-	0.75203615	1.0825489	8.746612	0.011806461	0.060769048	0.3061643	14.250001	57.45	-56.100002	-	-	-	-	-	-	-	-	-
1531156552231	-	-	0.852627	1.1352394	8.799302	0.09489709	0.09325961	0.3264043	14.55	56.7	-55.65	-	-	-	-	-	-	-	-	-
1531156552242	-	-	1.1831397	1.2502003	8.674761	0.13005082	0.09379224	0.34557906	14.55	56.7	-55.65	-	-	-	-	-	-	-	-	-
1531156552252	-	-	1.1735597	1.1543995	8.58854	0.13164872	0.068758525	0.32693693	14.700001	57.600002	-55.050003	-	-	-	-	-	-	-	-	-
1531156552263	-	-	1.1975098	1.2837305	8.487949	0.10768026	0.002712131	0.2981748	14.700001	57.600002	-55.050003	-	-	-	-	-	-	-	-	-
1531156552273	-	-	1.21188	1.4130616	8.660391	0.07572233	-0.037767917	0.284859	14.85	55.350002	-54.45	-	-	-	-	-	-	-	-	-
1531156552283	-	-	1.4992822	1.5136524	9.0004835	0.021393841	-0.06866059	0.25876	14.85	55.350002	-54.45	-	-	-	-	-	-	-	-	-
1531156552294	-	-	1.5184424	1.6046631	9.565708	0.009143299	-0.06439953	0.20709468	16.050001	55.95	-55.050003	-	-	-	-	-	-	-	-	-
1531156552304	-	-	1.2933106	1.5088624	9.843531	0.049090717	-0.013799468	0.16981043	16.050001	55.95	-55.050003	-	-	-	-	-	-	-	-	-
1531156552314	-	-	1.0538087	1.4034815	9.72857	0.11620238	0.042126916	0.1841915	14.85	57.15	-55.2	-	-	-	-	-	-	-	-	-
1531156552324	-	-	0.93405765	1.331631	9.551338	0.16999823	0.06396484	0.21295364	14.85	57.15	-55.2	-	-	-	-	-	-	-	-	-
1531156552335	-	-	0.9436377	1.3699512	9.364527	0.18278141	0.04265955	0.23266104	15.900001	55.050003	-55.65	-	-	-	-	-	-	-	-	-
1531156552345	-	-	1.0729688	1.575923	9.350157	0.15561716	0.04319218	0.24118315	15.900001	55.050003	-55.65	-	-	-	-	-	-	-	-	-
1531156552355	-	-	1.1831397	1.7148341	9.378897	0.106615	0.070889056	0.22467154	14.700001	54.15	-56.7	-	-	-	-	-	-	-	-	-
1531156552366	-	-	1.1927198	1.719624	9.551338	0.08530971	0.08100907	0.21614943	14.700001	54.15	-56.7	-	-	-	-	-	-	-	-	-
1531156552376	-	-	1.22146	1.710044	9.82437	0.07146127	0.084737495	0.19058308	14.85	55.350002	-56.100002	-	-	-	-	-	-	-	-	-
1531156552386	-	-	1.1543995	1.6094532	10.202784	0.07891812	0.058638517	0.18632203	15.6	55.65	-55.2	-	-	-	-	-	-	-	-	-
1531156552397	-	-	1.1304493	1.5567628	10.418335	0.12046344	0.009103717	0.17300622	15.6	55.65	-55.2	-	-	-	-	-	-	-	-	-
1531156552407	-	-	1.2070899	1.4322218	10.5764065	0.13910556	-0.014332101	0.18951783	16.35	54.300003	-57.300003	-	-	-	-	-	-	-	-	-
1531156552417	-	-	1.5567628	1.4465919	10.935659	0.16520454	-0.022854216	0.17673466	16.35	54.300003	-57.300003	-	-	-	-	-	-	-	-	-
1531156552427	-	-	1.5136524	1.4753321	11.170372	0.17372666	-0.0031468235	0.15010303	16.800001	55.95	-55.500004	-	-	-	-	-	-	-	-	-
1531156552438	-	-	1.3699512	1.3603711	11.4625635	0.21314144	0.07621538	0.12240616	16.800001	55.95	-55.500004	-	-	-	-	-	-	-	-	-
1531156552447	-	-	1.1927198	1.4370118	11.438614	0.2472299	0.11882596	0.10909036	17.1	54.9	-55.95	-	-	-	-	-	-	-	-	-
1531156552457	-	-	0.43110353	1.6046631	11.247012	0.35855004	0.26743037	0.12666722	17.1	54.9	-55.95	-	-	-	-	-	-	-	-	-
1531156552467	-	-	0.17244141	1.5711329	10.758429	0.41713956	0.27328932	0.17353885	16.050001	54.15	-55.050003	-	-	-	-	-	-	-	-	-
1531156552478	-	-	0.09580079	1.2837305	10.365645	0.45122802	0.20457976	0.2566295	16.050001	54.15	-55.050003	-	-	-	-	-	-	-	-	-
1531156552488	-	-	0.23950197	1.1208692	9.944121	0.41500905	0.113499634	0.30403376	16.650002	53.250004	-56.850002	-	-	-	-	-	-	-	-	-
1531156552498	-	-	1.0250684	1.0250684	9.867481	0.27918783	-0.10274905	0.34344855	16.650002	53.250004	-56.850002	-	-	-	-	-	-	-	-	-
1531156552509	-	-	1.6046631	1.1543995	10.097403	0.13537714	-0.25508186	0.2912506	15.900001	53.250004	-54.9	-	-	-	-	-	-	-	-	-
1531156552518	-	-	1.8058448	1.1687696	11.00272	-0.119753696	-0.37918517	0.13945039	15.900001	53.250004	-54.9	-	-	-	-	-	-	-	-	-
1531156552528	-	-	1.6669337	1.0538087	11.884088	-0.21030118	-0.35734725	0.061686084	18.0	52.65	-54.000004	-	-	-	-	-	-	-	-	-
1531156552538	-	-	1.1831397	0.7711963	12.818145	-0.20497486	-0.22472182	-0.010219261	18.0	52.65	-54.000004	-	-	-	-	-	-	-	-	-
1531156552549	-	-	0.6514453	0.6658155	13.091177	-0.08246944	-0.07185638	-0.007023468	15.3	54.300003	-56.100002	-	-	-	-	-	-	-	-	-
1531156552560	-	-	0.038320314	0.3784131	12.315191	0.07998338	0.159306	0.06328399	15.3	54.300003	-56.100002	-	-	-	-	-	-	-	-	-
1531156552570	-	-	-0.081430666	0.44547364	11.740386	0.12632239	0.21789555	0.1346567	16.5	52.800003	-56.250004	-	-	-	-	-	-	-	-	-
1531156552580	-	-	-0.21076173	0.36883304	10.92608	0.12525712	0.21097134	0.21774733	16.5	52.800003	-56.250004	-	-	-	-	-	-	-	-	-
1531156552591	-	-	-0.033530276	0.42152345	10.547667	0.08957077	0.13640283	0.27101055	15.750001	53.100002	-55.050003	-	-	-	-	-	-	-	-	-
1531156552601	-	-	0.2682422	0.47900394	10.380015	0.02299174	-0.022321584	0.27101055	15.750001	53.100002	-55.050003	-	-	-	-	-	-	-	-	-
1531156552611	-	-	0.5125342	0.5460645	10.595567	-0.051576775	-0.16080596	0.2188126	16.800001	53.100002	-54.600002	-	-	-	-	-	-	-	-	-
1531156552622	-	-	0.613125	0.364043	11.098521	-0.06489258	-0.19542705	0.16128832	16.800001	53.100002	-54.600002	-	-	-	-	-	-	-	-	-
1531156552633	-	-	0.42152345	0.2778223	11.342813	-0.008433565	-0.15974069	0.16714726	16.35	51.600002	-52.800003	-	-	-	-	-	-	-	-	-
1531156552643	-	-	0.25866213	0.12933107	11.227852	0.07305917	-0.05108372	0.18578939	16.35	51.600002	-52.800003	-	-	-	-	-	-	-	-	-
1531156552653	-	-	0.047900394	0.244292	10.585987	0.13750766	0.077813275	0.21668206	16.5	54.15	-55.500004	-	-	-	-	-	-	-	-	-
1531156552664	-	-	-0.22513184	0.24908204	9.944121	0.16254137	0.13533756	0.26888	16.5	54.15	-55.500004	-	-	-	-	-	-	-	-	-
1531156552674	-	-	-0.21555176	0.3065625	9.359736	0.14336662	0.1278807	0.34238327	14.85	51.9	-55.65	-	-	-	-	-	-	-	-	-
1531156552684	-	-	0.023950197	0.28740236	8.971744	0.11087605	0.09112908	0.39830965	14.85	51.9	-55.65	-	-	-	-	-	-	-	-	-
1531156552694	-	-	0.3305127	0.41194338	8.957374	0.07092864	0.04265955	0.42813706	18.150002	52.800003	-55.500004	-	-	-	-	-	-	-	-	-
1531156552705	-	-	0.49337405	0.4263135	9.0148535	0.032579117	-0.007940513	0.4302676	18.150002	52.800003	-55.500004	-	-	-	-	-	-	-	-	-
1531156552715	-	-	0.8382569	0.53169435	9.091495	0.027785428	0.0021794988	0.3924507	17.25	51.9	-54.9	-	-	-	-	-	-	-	-	-
1531156552725	-	-	0.8382569	0.5987549	9.077125	0.029915957	0.034137435	0.3647538	16.5	53.550003	-55.050003	-	-	-	-	-	-	-	-	-
1531156552736	-	-	0.8286768	0.6706055	8.832832	0.07092864	0.1310765	0.3264043	16.5	53.550003	-55.050003	-	-	-	-	-	-	-	-	-
1531156552746	-	-	0.7568262	0.6945557	8.679551	0.08158128	0.18966605	0.30350113	16.050001	51.45	-56.7	-	-	-	-	-	-	-	-	-
1531156552756	-	-	0.5748047	0.7376661	8.032896	0.0570802	0.29885566	0.26142317	16.050001	51.45	-56.7	-	-	-	-	-	-	-	-	-
1531156552766	-	-	0.51732427	0.732876	7.7646537	0.017132783	0.33028096	0.24864	16.35	52.350002	-55.65	-	-	-	-	-	-	-	-	-
1531156552777	-	-	0.5029541	0.8286768	7.592212	-0.06063152	0.3526515	0.25077054	16.35	52.350002	-55.65	-	-	-	-	-	-	-	-	-
1531156552787	-	-	0.45505372	0.847837	7.4772515	-0.10004631	0.37022838	0.24118315	17.85	51.15	-54.600002	-	-	-	-	-	-	-	-	-
1531156552797	-	-	0.5891748	0.9963282	7.443721	-0.18473484	0.33827043	0.20869258	17.85	51.15	-54.600002	-	-	-	-	-	-	-	-	-
1531156552807	-	-	0.6562354	1.0538087	7.443721	-0.23480226	0.26849562	0.15809251	18.6	51.15	-55.500004	-	-	-	-	-	-	-	-	-
1531156552818	-	-	0.71371585	1.0011182	7.683223	-0.29445708	0.22322188	0.10056824	18.6	51.15	-55.500004	-	-	-	-	-	-	-	-	-
1531156552828	-	-	0.6945557	0.977168	7.913145	-0.32588238	0.2104387	0.06967557	19.2	51.45	-55.050003	-	-	-	-	-	-	-	-	-
1531156552838	-	-	0.79993653	1.0011182	8.339458	-0.35357925	0.2168303	0.005227073	19.2	51.45	-55.050003	-	-	-	-	-	-	-	-	-
1531156552848	-	-	0.75203615	1.0394385	8.866363	-0.33014345	0.25517982	-0.06934144	17.85	52.050003	-55.500004	-	-	-	-	-	-	-	-	-
1531156552859	-	-	0.4981641	0.96758795	9.187295	-0.24811807	0.26529983	-0.12260466	17.85	52.050003	-55.500004	-	-	-	-	-	-	-	-	-
1531156552870	-	-	0.2921924	0.97237796	9.283096	-0.2172254	0.24719033	-0.13378994	18.0	53.250004	-54.45	-	-	-	-	-	-	-	-	-
1531156552879	-	-	0.038320314	1.0011182	9.297466	-0.095785245	0.16356707	-0.12739836	18.0	53.250004	-54.45	-	-	-	-	-	-	-	-	-
1531156552889	-	-	-0.009580079	1.0442286	9.216036	-0.02920622	0.10071646	-0.09757095	18.900002	53.550003	-55.500004	-	-	-	-	-	-	-	-	-
1531156552899	-	-	-0.014370117	1.0011182	9.2256155	0.03737281	0.04958377	-0.07306986	18.900002	53.550003	-55.500004	-	-	-	-	-	-	-	-	-
1531156552910	-	-	-0.019160157	1.0490186	9.187295	0.07039971	-0.0047499137	-0.060297042	18.0	51.9	-54.9	-	-	-	-	-	-	-	-	-
1531156552920	-	-	0.1341211	1.1064991	9.048384	0.11407555	-0.07239421	-0.0480465	18.0	51.9	-54.9	-	-	-	-	-	-	-	-	-
1531156552930	-	-	0.3784131	1.2933106	8.928633	0.10555343	-0.10115635	-0.053905454	18.300001	52.95	-54.45	-	-	-	-	-	-	-	-	-
1531156552941	-	-	0.4406836	1.4274317	8.986114	0.071997605	-0.13897324	-0.07094969	18.300001	52.95	-54.45	-	-	-	-	-	-	-	-	-
1531156552950	-	-	0.7568262	1.3891114	9.125025	0.020864913	-0.16826801	-0.11675606	19.050001	53.7	-54.45	-	-	-	-	-	-	-	-	-
1531156552960	-	-	0.9627979	1.4609619	9.465117	-0.018017238	-0.16560484	-0.1785414	19.050001	53.7	-54.45	-	-	-	-	-	-	-	-	-
1531156552971	-	-	1.0825489	1.4465919	9.7812605	-0.04837727	-0.14749536	-0.27015412	20.25	52.500004	-53.850002	-	-	-	-	-	-	-	-	-
1531156552981	-	-	1.0059083	1.2645704	9.81	-0.088324696	-0.14429955	-0.3207542	20.25	52.500004	-53.850002	-	-	-	-	-	-	-	-	-
1531156552991	-	-	0.9244776	1.101709	9.891431	-0.12560894	-0.13098375	-0.35377738	18.75	53.250004	-56.100002	-	-	-	-	-	-	-	-	-
1531156553001	-	-	0.8382569	1.0490186	9.944121	-0.2241459	-0.11553742	-0.39106163	18.75	53.250004	-56.100002	-	-	-	-	-	-	-	-	-
1531156553012	-	-	0.7424561	0.9388477	10.212363	-0.29605126	-0.05854577	-0.4049101	17.550001	52.800003	-54.600002	-	-	-	-	-	-	-	-	-
1531156553022	-	-	0.47900394	0.8143067	10.499766	-0.34878185	-0.0052825455	-0.38999638	17.550001	52.800003	-54.600002	-	-	-	-	-	-	-	-	-
1531156553032	-	-	0.35925296	0.852627	10.95961	-0.34665132	0.0367954	-0.34632054	19.35	52.65	-53.250004	-	-	-	-	-	-	-	-	-
1531156553043	-	-	0.24908204	1.0490186	11.352393	-0.27101755	0.098048106	-0.29412258	19.35	52.65	-53.250004	-	-	-	-	-	-	-	-	-
1531156553052	-	-	0.12454102	1.1639795	11.620635	-0.17514373	0.18326926	-0.23073936	18.150002	53.100002	-55.500004	-	-	-	-	-	-	-	-	-
1531156553062	-	-	-0.19639161	1.3651612	11.481724	-0.049442537	0.25410935	-0.15244243	18.150002	53.100002	-55.500004	-	-	-	-	-	-	-	-	-
1531156553073	-	-	-0.51732427	1.1208692	11.160791	0.07998709	0.29725257	-0.05070966	17.25	54.750004	-54.000004	-	-	-	-	-	-	-	-	-
1531156553082	-	-	-0.62749517	0.8047266	10.997931	0.19769882	0.21309666	0.08777472	17.25	54.750004	-54.000004	-	-	-	-	-	-	-	-	-
1531156553092	-	-	-0.14849122	0.5029541	10.705738	0.2504294	0.013892215	0.21773697	18.75	55.050003	-54.45	-	-	-	-	-	-	-	-	-
1531156553102	-	-	0.45026368	0.613125	10.710527	0.21474305	-0.16773538	0.25555387	18.75	55.050003	-54.45	-	-	-	-	-	-	-	-	-
1531156553113	-	-	1.3268409	0.9053174	11.127261	0.14709876	-0.26946813	0.19589905	19.050001	54.300003	-52.800003	-	-	-	-	-	-	-	-	-
1531156553123	-	-	1.949546	0.9484278	11.275752	0.10928186	-0.23058598	0.11121053	19.050001	54.300003	-52.800003	-	-	-	-	-	-	-	-	-
1531156553133	-	-	2.0501368	0.79993653	11.112891	-0.03293094	-0.078253165	-0.11302763	19.35	53.250004	-54.9	-	-	-	-	-	-	-	-	-
1531156553144	-	-	2.0022364	0.7089258	11.074571	-0.13626158	0.04212172	-0.23073936	19.35	53.250004	-54.9	-	-	-	-	-	-	-	-	-
1531156553154	-	-	1.2358302	0.52690434	10.897339	-0.3216176	0.2599683	-0.37508267	18.300001	52.95	-53.250004	-	-	-	-	-	-	-	-	-
1531156553164	-	-	0.8047266	0.40715334	10.887759	-0.40896928	0.35637474	-0.41023642	18.6	53.550003	-54.600002	-	-	-	-	-	-	-	-	-
1531156553174	-	-	0.3305127	0.13891114	10.887759	-0.55917156	0.4085727	-0.44698805	18.6	53.550003	-54.600002	-	-	-	-	-	-	-	-	-
1531156553185	-	-	-0.014370117	-0.033530276	11.031461	-0.63374007	0.42082325	-0.44219434	19.35	55.050003	-54.000004	-	-	-	-	-	-	-	-	-
1531156553195	-	-	-0.4981641	-0.2203418	11.682906	-0.6891338	0.3920611	-0.36815846	19.35	55.050003	-54.000004	-	-	-	-	-	-	-	-	-
1531156553205	-	-	-0.5029541	-0.364043	11.812237	-0.6641001	0.37661478	-0.30157945	18.300001	55.050003	-53.7	-	-	-	-	-	-	-	-	-
1531156553215	-	-	-0.37362307	-0.46463382	11.888878	-0.5937927	0.3489179	-0.21742356	18.300001	55.050003	-53.7	-	-	-	-	-	-	-	-	-
1531156553226	-	-	-0.3161426	-0.4742139	11.8074465	-0.5282789	0.3228189	-0.18280247	19.35	56.100002	-53.7	-	-	-	-	-	-	-	-	-
1531156553236	-	-	-0.22513184	-0.47900394	11.635005	-0.40683874	0.2892631	-0.11728869	19.35	56.100002	-53.7	-	-	-	-	-	-	-	-	-
1531156553246	-	-	-0.10538086	-0.44547364	11.543995	-0.32055235	0.2780778	-0.0975813	19.5	56.550003	-53.4	-	-	-	-	-	-	-	-	-
1531156553257	-	-	-0.25866213	-0.41194338	11.05541	-0.15490371	0.20510718	-0.028871741	19.5	56.550003	-53.4	-	-	-	-	-	-	-	-	-
1531156553267	-	-	-0.46463382	-0.3784131	10.801538	-0.046246745	0.15717028	0.015336735	19.050001	57.750004	-54.000004	-	-	-	-	-	-	-	-	-
1531156553277	-	-	-0.48379397	-0.34967285	10.140513	0.15508825	0.041056458	0.10801474	19.050001	57.750004	-54.000004	-	-	-	-	-	-	-	-	-
1531156553287	-	-	-0.42152345	-0.10538086	9.637559	0.29037684	-0.009010971	0.16660428	20.550001	56.250004	-53.100002	-	-	-	-	-	-	-	-	-
1531156553297	-	-	-0.39757326	-0.023950197	8.828042	0.4139475	-0.03670785	0.23691173	20.550001	56.250004	-53.100002	-	-	-	-	-	-	-	-	-
1531156553308	-	-	-0.24908204	0.12933107	8.406519	0.47573283	-0.058013137	0.27685916	20.7	57.15	-53.250004	-	-	-	-	-	-	-	-	-
1531156553318	-	-	-0.1341211	0.24908204	7.951465	0.5369856	-0.12565742	0.3269266	20.7	57.15	-53.250004	-	-	-	-	-	-	-	-	-
1531156553328	-	-	0.06227051	0.3161426	7.654483	0.56521505	-0.18584487	0.35409084	20.400002	56.100002	-52.800003	-	-	-	-	-	-	-	-	-
1531156553338	-	-	0.13891114	0.4023633	7.33355	0.555095	-0.24336915	0.36261296	20.400002	56.100002	-52.800003	-	-	-	-	-	-	-	-	-
1531156553348	-	-	0.2921924	0.5939649	7.32397	0.53805083	-0.3056871	0.38285297	20.550001	56.250004	-54.300003	-	-	-	-	-	-	-	-	-
1531156553358	-	-	0.67539555	0.8143067	7.429351	0.5007666	-0.36054823	0.35409084	20.550001	56.250004	-54.300003	-	-	-	-	-	-	-	-	-
1531156553368	-	-	0.9627979	0.9196875	7.4820414	0.44111174	-0.37066823	0.2821855	20.400002	55.65	-54.000004	-	-	-	-	-	-	-	-	-
1531156553379	-	-	1.1496094	1.0394385	7.5155716	0.35003164	-0.36054823	0.20761696	20.400002	55.65	-54.000004	-	-	-	-	-	-	-	-	-
1531156553388	-	-	1.1591895	0.9915381	7.6257424	0.25735363	-0.343504	0.15115795	21.150002	53.7	-53.250004	-	-	-	-	-	-	-	-	-
1531156553398	-	-	1.341211	0.9388477	7.812554	0.105020806	-0.2992955	0.07605681	21.150002	53.7	-53.250004	-	-	-	-	-	-	-	-	-
1531156553408	-	-	1.465752	1.0490186	7.893985	0.0059512127	-0.2572176	0.023326218	19.2	54.15	-53.100002	-	-	-	-	-	-	-	-	-
1531156553418	-	-	1.3843213	1.1160791	8.315508	-0.1788677	-0.18638378	-0.074157976	19.2	54.15	-53.100002	-	-	-	-	-	-	-	-	-
1531156553429	-	-	1.4034815	1.1543995	8.851993	-0.30669942	-0.11021736	-0.14766122	17.7	54.750004	-53.250004	-	-	-	-	-	-	-	-	-
1531156553439	-	-	1.22146	1.0490186	8.981323	-0.3908553	-0.04257307	-0.18015179	17.7	54.750004	-53.250004	-	-	-	-	-	-	-	-	-
1531156553449	-	-	0.8143067	1.0106983	9.498648	-0.48246807	0.044245984	-0.21477288	18.75	54.300003	-53.7	-	-	-	-	-	-	-	-	-
1531156553460	-	-	0.50774413	1.0011182	10.269844	-0.50909966	0.11029238	-0.18174969	18.75	54.300003	-53.7	-	-	-	-	-	-	-	-	-
1531156553470	-	-	0.45984375	0.9627979	10.336905	-0.50217545	0.12680396	-0.16949914	19.050001	55.350002	-55.65	-	-	-	-	-	-	-	-	-
1531156553480	-	-	0.3879932	1.0059083	10.854229	-0.27953517	0.2413199	-0.04912426	19.050001	55.350002	-55.65	-	-	-	-	-	-	-	-	-
1531156553490	-	-	0.2778223	1.1591895	10.710527	-0.14531186	0.26582098	-0.0033178865	18.150002	56.850002	-54.600002	-	-	-	-	-	-	-	-	-
1531156553500	-	-	0.33530274	1.2933106	10.4566555	0.0011619958	0.2663536	0.04834744	18.150002	56.850002	-54.600002	-	-	-	-	-	-	-	-	-
1531156553511	-	-	0.45505372	1.5376027	9.891431	0.12899373	0.22107987	0.09362118	18.6	55.95	-53.850002	-	-	-	-	-	-	-	-	-
1531156553521	-	-	0.49337405	1.5998731	9.374106	0.16095166	0.17527351	0.114926465	18.6	55.95	-53.850002	-	-	-	-	-	-	-	-	-
1531156553531	-	-	0.7232959	1.7962648	9.196876	0.13112426	0.10869449	0.12611175	17.85	54.9	-53.4	-	-	-	-	-	-	-	-	-
1531156553541	-	-	0.8430469	1.8537452	9.340576	0.0805242	0.029864915	0.108002245	17.85	54.9	-53.4	-	-	-	-	-	-	-	-	-
1531156553551	-	-	0.7807764	1.9112257	9.642349	0.032587297	-0.046834126	0.09149065	20.550001	54.9	-54.600002	-	-	-	-	-	-	-	-	-
1531156553561	-	-	0.85741705	1.9878663	10.078242	0.012347273	-0.08837944	0.06645694	20.550001	54.9	-54.600002	-	-	-	-	-	-	-	-	-
1531156553572	-	-	0.78556645	1.9351759	10.629097	0.0075535825	-0.15389322	0.04888007	19.95	55.2	-53.850002	-	-	-	-	-	-	-	-	-
1531156553582	-	-	0.8430469	1.9782863	10.791959	0.024597814	-0.17413324	0.028107416	19.95	55.2	-53.850002	-	-	-	-	-	-	-	-	-
1531156553592	-	-	0.8334668	1.9303858	10.844649	0.030989401	-0.1704048	0.028107416	19.800001	55.65	-54.45	-	-	-	-	-	-	-	-	-
1531156553602	-	-	0.90052736	1.8633252	11.136841	0.050164163	-0.1586869	0.016922139	19.800001	55.65	-54.45	-	-	-	-	-	-	-	-	-
1531156553612	-	-	1.0490186	1.7866846	11.251802	0.045370474	-0.08784681	0.011063185	19.35	55.65	-53.250004	-	-	-	-	-	-	-	-	-
1531156553622	-	-	1.1400293	1.7339942	11.333233	0.044305205	-0.04257307	0.011063185	19.35	55.65	-53.250004	-	-	-	-	-	-	-	-	-
1531156553633	-	-	1.1639795	1.719624	11.419454	0.050164163	0.066616535	-0.0075789443	19.95	54.9	-53.850002	-	-	-	-	-	-	-	-	-
1531156553643	-	-	1.0585986	1.6142433	11.520044	0.08585052	0.18486089	-0.026753703	19.95	54.45	-54.600002	-	-	-	-	-	-	-	-	-
1531156553653	-	-	0.7951465	1.5615528	11.376344	0.1252653	0.2977789	-0.040069513	19.95	54.45	-54.600002	-	-	-	-	-	-	-	-	-
1531156553664	-	-	0.20597169	1.575923	10.935659	0.22220437	0.451177	-0.03740635	19.35	55.350002	-53.7	-	-	-	-	-	-	-	-	-
1531156553674	-	-	-0.36883304	1.5280225	9.939331	0.28345707	0.497516	-0.021960014	19.35	55.350002	-53.7	-	-	-	-	-	-	-	-	-
1531156553684	-	-	-0.6610254	1.4609619	9.594449	0.27333707	0.46662334	-0.0027852543	19.35	55.350002	-53.7	-	-	-	-	-	-	-	-	-
1531156553694	-	-	-0.8334668	1.1256592	9.350157	0.16254956	0.2280041	0.06379377	19.95	54.9	-54.300003	-	-	-	-	-	-	-	-	-
1531156553704	-	-	-0.2203418	0.8095166	9.75731	-0.032393835	-0.11980474	0.1005454	21.150002	54.300003	-53.7	-	-	-	-	-	-	-	-	-
1531156553715	-	-	0.24908204	0.5843848	10.791959	-0.15330134	-0.2971713	0.07604431	21.150002	54.300003	-53.7	-	-	-	-	-	-	-	-	-
1531156553724	-	-	0.7951465	0.30177248	12.18586	-0.2550341	-0.47720098	0.023846358	21.300001	54.45	-55.050003	-	-	-	-	-	-	-	-	-
1531156553734	-	-	0.5987549	0.20597169	13.771363	-0.17194347	-0.42873144	-0.0778864	21.300001	54.45	-55.050003	-	-	-	-	-	-	-	-	-
1531156553744	-	-	0.3544629	0.15328126	13.943805	-0.089918114	-0.33125976	-0.07149481	18.75	53.250004	-52.800003	-	-	-	-	-	-	-	-	-
1531156553754	-	-	-0.34967285	0.043110352	13.646822	0.17586537	0.03146281	0.03236847	18.75	53.250004	-52.800003	-	-	-	-	-	-	-	-	-
1531156553764	-	-	-0.7664063	-0.16286133	12.511582	0.37506983	0.27540836	0.18044023	19.800001	54.000004	-53.250004	-	-	-	-	-	-	-	-	-
1531156553775	-	-	-0.7951465	0.05269043	11.064991	0.5039668	0.3403895	0.3056088	19.800001	54.000004	-53.250004	-	-	-	-	-	-	-	-	-
1531156553785	-	-	-0.68976563	0.014370117	10.260264	0.48798785	0.28552836	0.34289306	19.800001	54.000004	-53.250004	-	-	-	-	-	-	-	-	-
1531156553795	-	-	-0.39757326	0.1820215	9.383687	0.34098136	0.05063757	0.36792678	20.7	54.300003	-53.250004	-	-	-	-	-	-	-	-	-
1531156553805	-	-	-0.12454102	0.39278322	9.283096	0.18545274	-0.16987218	0.32425094	19.2	53.550003	-53.850002	-	-	-	-	-	-	-	-	-
1531156553815	-	-	0.3879932	0.3784131	9.833951	0.082122095	-0.32912922	0.2986846	19.2	53.550003	-53.850002	-	-	-	-	-	-	-	-	-
1531156553826	-	-	0.78556645	0.20597169	10.9644	-0.13359396	-0.6439149	0.14635177	19.5	54.45	-53.4	-	-	-	-	-	-	-	-	-
1531156553836	-	-	0.87178713	-0.1580713	11.759546	-0.20177089	-0.68332964	-0.033677924	19.5	54.45	-53.4	-	-	-	-	-	-	-	-	-
1531156553846	-	-	0.847837	-0.28261232	11.908037	-0.2054993	-0.6646875	-0.062440064	19.5	54.45	-53.4	-	-	-	-	-	-	-	-	-
1531156553856	-	-	0.11496094	-0.37362307	12.008629	-0.1096255	-0.39411035	-0.100789584	20.1	54.000004	-54.9	-	-	-	-	-	-	-	-	-
1531156553866	-	-	-0.18681154	-0.5412744	11.682906	-0.017480133	-0.1256637	-0.045395833	18.300001	53.7	-55.65	-	-	-	-	-	-	-	-	-
1531156553877	-	-	-0.43589357	-0.46942386	11.472144	0.027793607	0.0053638313	-0.004383151	18.300001	53.7	-55.65	-	-	-	-	-	-	-	-	-
1531156553887	-	-	-0.613125	-0.4167334	10.241104	0.1433748	0.22906935	0.16712442	20.1	53.250004	-54.000004	-	-	-	-	-	-	-	-	-
1531156553897	-	-	-0.60833496	-0.28261232	9.484278	0.17586537	0.27327785	0.2592698	20.1	53.250004	-54.000004	-	-	-	-	-	-	-	-	-
1531156553907	-	-	-0.34488282	-0.12454102	9.010064	0.19610539	0.26475573	0.328512	19.2	54.45	-53.100002	-	-	-	-	-	-	-	-	-
1531156553917	-	-	0.05748047	0.086220704	8.665181	0.20728952	0.19658042	0.35408154	19.2	54.45	-53.100002	-	-	-	-	-	-	-	-	-
1531156553928	-	-	0.32572266	0.33530274	8.58854	0.2184748	0.11029399	0.31573203	19.050001	54.000004	-54.000004	-	-	-	-	-	-	-	-	-
1531156553938	-	-	0.49337405	0.45026368	8.349038	0.22060533	0.055965506	0.23210877	19.050001	54.000004	-54.000004	-	-	-	-	-	-	-	-	-
1531156553948	-	-	0.5748047	0.4981641	8.052056	0.20409372	0.060226563	0.14582236	21.45	53.250004	-54.000004	-	-	-	-	-	-	-	-	-
1531156553958	-	-	0.40715334	0.5221143	7.9562554	0.1375147	0.062357094	0.07977595	21.45	53.250004	-54.000004	-	-	-	-	-	-	-	-	-
1531156553968	-	-	0.12933107	0.4981641	8.018526	0.07892515	0.075672895	0.032371685	19.2	51.750004	-54.600002	-	-	-	-	-	-	-	-	-
1531156553978	-	-	-0.16765137	0.4981641	8.080796	0.043238793	0.11721821	0.03823064	19.2	51.750004	-54.600002	-	-	-	-	-	-	-	-	-
1531156553989	-	-	-0.32572266	0.488584	8.171807	0.05442407	0.14491509	0.0723191	21.6	52.500004	-54.600002	-	-	-	-	-	-	-	-	-
1531156553998	-	-	-0.35925296	0.5460645	8.186177	0.07093567	0.1598288	0.10108124	21.6	52.500004	-54.600002	-	-	-	-	-	-	-	-	-
1531156554009	-	-	-0.30177248	0.5460645	8.018526	0.11407887	0.13159929	0.13516971	20.25	53.100002	-53.850002	-	-	-	-	-	-	-	-	-
1531156554018	-	-	-0.086220704	0.7041358	7.913145	0.13964523	0.12520769	0.14688762	20.25	53.100002	-53.850002	-	-	-	-	-	-	-	-	-
1531156554028	-	-	0.081430666	0.81909674	7.8700347	0.14177576	0.059161298	0.1532792	19.050001	52.65	-54.000004	-	-	-	-	-	-	-	-	-
1531156554039	-	-	0.32572266	0.9532178	7.831714	0.11514414	0.01921388	0.10747283	19.050001	52.65	-54.000004	-	-	-	-	-	-	-	-	-
1531156554049	-	-	0.4263135	1.1687696	7.774234	0.06401145	-0.00954826	0.048883285	20.400002	51.600002	-53.250004	-	-	-	-	-	-	-	-	-
1531156554059	-	-	0.47900394	1.2166699	7.8700347	0.008617696	0.010159133	-0.01449995	20.400002	51.600002	-53.250004	-	-	-	-	-	-	-	-	-
1531156554070	-	-	0.5556446	1.3028907	8.071217	-0.0409171	0.041051805	-0.0698937	21.300001	53.850002	-54.600002	-	-	-	-	-	-	-	-	-
1531156554080	-	-	0.44547364	1.3651612	8.349038	-0.076603465	0.08099922	-0.1327443	21.300001	53.850002	-54.600002	-	-	-	-	-	-	-	-	-
1531156554091	-	-	0.25866213	1.5040723	8.459209	-0.122409835	0.13479508	-0.21476966	20.25	52.800003	-52.2	-	-	-	-	-	-	-	-	-
1531156554101	-	-	0.1101709	1.4753321	8.602911	-0.14584565	0.17048144	-0.25205392	20.25	52.800003	-52.2	-	-	-	-	-	-	-	-	-
1531156554111	-	-	-0.2682422	1.5328126	8.49274	-0.16928147	0.21895097	-0.2712287	21.300001	51.45	-53.850002	-	-	-	-	-	-	-	-	-
1531156554121	-	-	-0.45026368	1.5136524	8.56459	-0.19910887	0.19977622	-0.26856554	21.300001	51.45	-53.850002	-	-	-	-	-	-	-	-	-
1531156554131	-	-	-0.8334668	1.5136524	8.871153	-0.22414258	0.1401214	-0.25365183	22.5	51.9	-55.2	-	-	-	-	-	-	-	-	-
1531156554142	-	-	-0.93405765	1.585503	9.148975	-0.22094679	0.07194447	-0.20678018	21.300001	52.800003	-54.600002	-	-	-	-	-	-	-	-	-
1531156554151	-	-	-0.9484278	1.5088624	9.503438	-0.19271728	-0.050028306	-0.16470224	21.300001	52.800003	-54.600002	-	-	-	-	-	-	-	-	-
1531156554161	-	-	-0.81909674	1.6142433	9.867481	-0.14531301	-0.11287891	-0.14339694	21.300001	52.800003	-54.600002	-	-	-	-	-	-	-	-	-
1531156554171	-	-	-0.57001466	1.705254	10.298584	-0.071809776	-0.22366641	-0.119961135	20.400002	51.9	-52.800003	-	-	-	-	-	-	-	-	-
1531156554182	-	-	-0.27303225	1.5423926	10.461446	-0.03346025	-0.26894015	-0.13380957	20.400002	52.350002	-54.9	-	-	-	-	-	-	-	-	-
1531156554192	-	-	0.086220704	1.4034815	10.724898	-0.015883386	-0.2929086	-0.1806812	20.400002	52.350002	-54.9	-	-	-	-	-	-	-	-	-
1531156554202	-	-	0.081430666	1.2933106	10.763218	-0.032927617	-0.26201594	-0.22009599	18.75	54.000004	-52.800003	-	-	-	-	-	-	-	-	-
1531156554213	-	-	0.28740236	0.9627979	10.935659	-0.082462415	-0.12992314	-0.30744767	18.75	54.000004	-52.800003	-	-	-	-	-	-	-	-	-
1531156554223	-	-	0.07664063	0.75203615	10.93087	-0.120279305	-0.04044093	-0.33780771	20.7	52.95	-54.9	-	-	-	-	-	-	-	-	-
1531156554234	-	-	-0.15328126	0.42152345	10.95961	-0.18206464	0.038921274	-0.33194876	20.7	52.95	-54.9	-	-	-	-	-	-	-	-	-
1531156554244	-	-	-0.46463382	0.25866213	11.064991	-0.20976152	0.06821604	-0.3010561	21.0	54.15	-53.850002	-	-	-	-	-	-	-	-	-
1531156554254	-	-	-0.6849756	0.30177248	11.381133	-0.21562047	0.08526027	-0.18121384	21.0	54.15	-53.850002	-	-	-	-	-	-	-	-	-
1531156554264	-	-	-0.62749517	0.28740236	11.668535	-0.17460778	0.10496767	-0.10185164	19.95	54.15	-53.100002	-	-	-	-	-	-	-	-	-
1531156554274	-	-	-0.4263135	0.34967285	11.955938	0.0038240068	0.18752567	0.07658016	19.95	54.15	-53.100002	-	-	-	-	-	-	-	-	-
1531156554284	-	-	-0.2203418	0.5125342	11.812237	0.077859886	0.22907098	0.12398442	21.0	54.15	-52.2	-	-	-	-	-	-	-	-	-
1531156554295	-	-	0.009580079	0.3065625	11.05541	0.24617167	0.4016438	0.22944562	21.0	54.15	-52.2	-	-	-	-	-	-	-	-	-
1531156554305	-	-	0.2778223	0.1101709	10.327325	0.25416115	0.49325657	0.29176357	19.35	55.65	-54.000004	-	-	-	-	-	-	-	-	-
1531156554315	-	-	0.2778223	0.16286133	10.169253	0.1178073	0.53746504	0.36260366	19.35	55.65	-54.000004	-	-	-	-	-	-	-	-	-
1531156554326	-	-	0.48379397	0.46942386	10.250684	-0.08991927	0.38619748	0.41906267	19.95	53.550003	-53.100002	-	-	-	-	-	-	-	-	-
1531156554336	-	-	1.1256592	0.5891748	10.873389	-0.29285216	0.12680559	0.40521422	19.95	53.550003	-53.100002	-	-	-	-	-	-	-	-	-
1531156554345	-	-	1.7531544	0.60833496	11.821816	-0.42121652	-0.10595469	0.32744992	21.150002	53.250004	-52.500004	-	-	-	-	-	-	-	-	-
1531156554355	-	-	2.318379	0.3544629	13.852794	-0.5075029	-0.395174	0.12664759	21.150002	53.250004	-52.500004	-	-	-	-	-	-	-	-	-
1531156554366	-	-	2.078877	0.12454102	15.002403	-0.4094986	-0.41967508	-0.0022494097	20.25	54.15	-52.65	-	-	-	-	-	-	-	-	-
1531156554376	-	-	1.3076807	-0.16765137	15.308966	-0.19910887	-0.39304346	-0.021956803	20.25	54.15	-52.65	-	-	-	-	-	-	-	-	-
1531156554386	-	-	0.6849756	-0.3784131	15.217955	0.012878754	-0.37440133	0.0408938	21.75	54.750004	-54.000004	-	-	-	-	-	-	-	-	-
1531156554396	-	-	0.23471193	-0.43110353	14.408438	0.4139508	-0.38824978	0.21612981	21.75	54.750004	-54.000004	-	-	-	-	-	-	-	-	-
1531156554406	-	-	0.51732427	-0.34967285	12.957056	0.6243406	-0.42766458	0.31413412	21.45	52.95	-52.050003	-	-	-	-	-	-	-	-	-
1531156554417	-	-	0.8382569	-0.12454102	11.563155	0.8262111	-0.5224772	0.41319552	21.45	52.95	-52.050003	-	-	-	-	-	-	-	-	-
1531156554427	-	-	1.6094532	0.10538086	10.4566555	0.8443206	-0.6172857	0.40680394	20.25	54.15	-54.300003	-	-	-	-	-	-	-	-	-
1531156554437	-	-	2.3375392	0.3544629	9.321417	0.7340657	-0.60024154	0.3087996	20.25	54.15	-54.300003	-	-	-	-	-	-	-	-	-
1531156554447	-	-	2.7782228	0.47900394	8.248447	0.44165063	-0.44418028	0.123976216	21.0	53.100002	-53.100002	-	-	-	-	-	-	-	-	-
1531156554457	-	-	2.7111623	0.57959473	7.7502837	0.15136607	-0.24923688	-0.04753136	21.0	53.100002	-53.100002	-	-	-	-	-	-	-	-	-
1531156554467	-	-	2.2321582	0.6179151	7.6449027	-0.13519007	-0.04151031	-0.20465787	19.800001	54.000004	-54.45	-	-	-	-	-	-	-	-	-
1531156554478	-	-	1.7148341	0.42152345	7.9897857	-0.35996085	0.08632142	-0.31544536	19.800001	54.000004	-54.45	-	-	-	-	-	-	-	-	-
1531156554488	-	-	1.0729688	0.46463382	8.353828	-0.45956308	0.15822677	-0.36498016	18.75	52.350002	-53.7	-	-	-	-	-	-	-	-	-
1531156554498	-	-	0.5556446	0.32093263	8.5502205	-0.48459682	0.18485838	-0.39161178	18.75	52.350002	-53.7	-	-	-	-	-	-	-	-	-
1531156554508	-	-	-0.06227051	0.364043	8.473579	-0.42440936	0.16515099	-0.35699067	19.5	50.7	-53.850002	-	-	-	-	-	-	-	-	-
1531156554518	-	-	-0.2778223	0.40715334	8.5502205	-0.33492714	0.121475145	-0.2733674	19.5	50.7	-53.850002	-	-	-	-	-	-	-	-	-
1531156554528	-	-	-0.45026368	0.5125342	8.387359	-0.22893333	0.07300562	-0.16630834	19.35	53.250004	-53.7	-	-	-	-	-	-	-	-	-
1531156554539	-	-	-0.34967285	0.613125	8.296348	-0.118678465	0.036786627	-0.065108225	19.35	53.250004	-53.7	-	-	-	-	-	-	-	-	-
1531156554549	-	-	-0.26345217	0.7807764	8.143066	-0.005760434	0.021872923	0.028635051	19.050001	53.250004	-54.45	-	-	-	-	-	-	-	-	-
1531156554559	-	-	-0.22992188	0.89573735	7.951465	0.10449444	0.0048286915	0.10373619	19.050001	53.250004	-54.45	-	-	-	-	-	-	-	-	-
1531156554570	-	-	0.009580079	1.1543995	7.5395217	0.2046293	-0.03352083	0.16924997	19.35	52.350002	-52.500004	-	-	-	-	-	-	-	-	-
1531156554579	-	-	0.1101709	1.2981006	7.2616997	0.26215357	-0.055891383	0.19162051	19.35	52.350002	-52.500004	-	-	-	-	-	-	-	-	-
1531156554590	-	-	0.364043	1.5088624	6.6916847	0.2706757	-0.09530617	0.19428368	19.050001	52.95	-53.250004	-	-	-	-	-	-	-	-	-
1531156554599	-	-	0.44547364	1.590293	6.5240335	0.21847774	-0.08465353	0.19002262	19.050001	52.95	-53.250004	-	-	-	-	-	-	-	-	-
1531156554609	-	-	0.67539555	1.7148341	6.2989016	0.09810285	-0.061750337	0.16871732	19.2	52.050003	-55.500004	-	-	-	-	-	-	-	-	-
1531156554619	-	-	0.92926764	1.8345851	6.4090724	-0.06221945	-0.06867456	0.112258315	19.2	52.050003	-55.500004	-	-	-	-	-	-	-	-	-
1531156554629	-	-	1.4897022	1.8968556	7.0988383	-0.26675022	-0.080392465	-0.017703954	19.2	52.800003	-53.4	-	-	-	-	-	-	-	-	-
1531156554640	-	-	1.719624	1.9782863	7.688013	-0.3620914	-0.08997985	-0.11943671	19.2	52.800003	-53.4	-	-	-	-	-	-	-	-	-
1531156554650	-	-	1.9351759	1.8106349	8.703502	-0.45636728	-0.08678406	-0.2893464	19.35	51.300003	-54.45	-	-	-	-	-	-	-	-	-
1531156554660	-	-	1.9926564	1.7483643	9.072334	-0.47021574	-0.04577137	-0.4017318	21.150002	53.7	-52.800003	-	-	-	-	-	-	-	-	-
1531156554670	-	-	1.5807129	1.4897022	9.374106	-0.46329153	0.03785189	-0.5450099	21.150002	53.7	-52.800003	-	-	-	-	-	-	-	-	-
1531156554680	-	-	1.2454102	1.4705421	9.565708	-0.44624728	0.08419089	-0.609991	19.95	51.45	-54.300003	-	-	-	-	-	-	-	-	-
1531156554690	-	-	0.6706055	1.3555812	9.78605	-0.4217462	0.13212779	-0.66964585	19.95	51.45	-54.300003	-	-	-	-	-	-	-	-	-
1531156554701	-	-	0.32572266	1.1879297	9.857901	-0.39458197	0.15343308	-0.65633005	20.1	53.250004	-52.800003	-	-	-	-	-	-	-	-	-
1531156554711	-	-	-0.26345217	0.98195803	9.929751	-0.3509061	0.15662888	-0.5833594	20.1	53.250004	-52.800003	-	-	-	-	-	-	-	-	-
1531156554721	-	-	-0.64186525	0.9867481	10.054293	-0.31788293	0.12786673	-0.4661803	19.35	54.750004	-53.250004	-	-	-	-	-	-	-	-	-
1531156554731	-	-	-0.57959473	1.096919	10.427916	-0.27846813	0.08206036	-0.34953383	19.35	54.750004	-53.250004	-	-	-	-	-	-	-	-	-
1531156554741	-	-	-0.34488282	1.1927198	10.696157	-0.203367	0.06182034	-0.23555054	19.5	54.45	-53.4	-	-	-	-	-	-	-	-	-
1531156554751	-	-	-0.19160157	1.3603711	10.8925495	-0.10003634	0.04690664	-0.121567234	19.5	54.45	-53.4	-	-	-	-	-	-	-	-	-
1531156554761	-	-	-0.06706055	1.4897022	11.060201	-0.061154187	0.044243477	-0.08641352	19.050001	56.100002	-52.800003	-	-	-	-	-	-	-	-	-
1531156554772	-	-	0.10538086	1.585503	10.997931	0.08052599	0.07300562	0.038755063	19.050001	56.100002	-52.800003	-	-	-	-	-	-	-	-	-
1531156554781	-	-	0.15328126	1.6669337	10.87818	0.123136565	0.0644835	0.066984564	19.35	55.050003	-53.250004	-	-	-	-	-	-	-	-	-
1531156554791	-	-	0.51732427	1.8729054	10.5620365	0.23392408	0.04051505	0.15753205	19.35	55.050003	-53.250004	-	-	-	-	-	-	-	-	-
1531156554801	-	-	0.7951465	1.9687061	10.408755	0.2376525	3.5001663E-5	0.15593415	19.5	52.500004	-54.300003	-	-	-	-	-	-	-	-	-
1531156554812	-	-	1.2454102	1.9830762	10.437495	0.1966398	-0.055891383	0.12504148	19.5	52.500004	-54.300003	-	-	-	-	-	-	-	-	-
1531156554821	-	-	1.341211	2.083667	10.413546	0.16361661	-0.08305563	0.09681198	19.95	54.15	-53.100002	-	-	-	-	-	-	-	-	-
1531156554832	-	-	1.3172607	2.0213966	10.854229	0.094374426	-0.0974367	0.016917141	19.95	54.15	-53.100002	-	-	-	-	-	-	-	-	-
1531156554841	-	-	1.2693604	1.8824854	11.256593	0.0757323	-0.09477354	-0.006518677	17.7	54.300003	-54.000004	-	-	-	-	-	-	-	-	-
1531156554852	-	-	1.1639795	1.7771046	11.534414	0.08585231	-0.10702408	-0.03368292	17.7	54.300003	-54.000004	-	-	-	-	-	-	-	-	-
1531156554861	-	-	1.0777588	1.6860938	11.658956	0.101298645	-0.07826194	-0.045933463	19.800001	53.7	-54.45	-	-	-	-	-	-	-	-	-
1531156554871	-	-	0.90052736	1.5232325	11.764337	0.14124607	0.019742394	-0.03368292	19.800001	53.7	-54.45	-	-	-	-	-	-	-	-	-
1531156554881	-	-	0.87178713	1.5519727	11.802657	0.15402924	0.06128771	-0.025160804	20.25	54.15	-53.850002	-	-	-	-	-	-	-	-	-
1531156554892	-	-	0.5460645	1.341211	11.931988	0.23498933	0.2642206	0.02650452	20.25	54.15	-53.850002	-	-	-	-	-	-	-	-	-
1531156554902	-	-	0.31135255	1.3507911	11.558365	0.30476415	0.38139966	0.08456144	19.050001	53.250004	-53.250004	-	-	-	-	-	-	-	-	-
1531156554912	-	-	-0.019160157	1.5040723	10.9069195	0.41288772	0.511363	0.1777742	19.050001	53.250004	-53.250004	-	-	-	-	-	-	-	-	-
1531156554922	-	-	-0.019160157	1.5040723	10.9069195	0.41288772	0.511363	0.1777742	19.050001	53.250004	-53.250004	-	-	-	-	-	-	-	-	-
1531156554932	-	-	-0.30177248	1.3076807	10.442286	0.38678876	0.31056067	0.33490074	19.050001	54.300003	-53.250004	-	-	-	-	-	-	-	-	-
1531156554943	-	-	0.19160157	1.2358302	10.830278	0.3234055	0.089518294	0.3972187	20.25	53.100002	-53.100002	-	-	-	-	-	-	-	-	-
1531156554953	-	-	0.93405765	1.1543995	11.745176	0.22859697	-0.39038336	0.35940182	20.25	53.100002	-53.100002	-	-	-	-	-	-	-	-	-
1531156554963	-	-	1.3220508	1.0298585	12.4541025	0.22273801	-0.47507188	0.28696382	19.2	53.850002	-53.4	-	-	-	-	-	-	-	-	-
1531156554973	-	-	1.4944923	0.85741705	12.827725	0.2738707	-0.42553708	0.19268791	19.2	53.850002	-53.4	-	-	-	-	-	-	-	-	-
1531156554983	-	-	1.3795313	0.7759864	12.851675	0.34684134	-0.2870527	0.14847943	20.1	51.9	-54.9	-	-	-	-	-	-	-	-	-
1531156554993	-	-	0.9627979	0.6322852	12.061319	0.46721622	0.08152881	0.13356574	20.1	51.9	-54.9	-	-	-	-	-	-	-	-	-
1531156555004	-	-	0.6322852	0.488584	10.97398	0.5050331	0.26901534	0.16232787	20.400002	52.65	-54.000004	-	-	-	-	-	-	-	-	-
1531156555014	-	-	0.45984375	0.53169435	10.087823	0.4799994	0.31002802	0.17883947	20.400002	52.65	-54.000004	-	-	-	-	-	-	-	-	-
1531156555024	-	-	0.2203418	0.48379397	9.139395	0.39531085	0.30843014	0.18895948	19.050001	51.9	-54.45	-	-	-	-	-	-	-	-	-
1531156555034	-	-	0.23471193	0.43589357	8.837623	0.24297804	0.16941312	0.19854687	19.050001	51.9	-54.45	-	-	-	-	-	-	-	-	-
1531156555044	-	-	0.4167334	0.44547364	9.072334	0.06401362	-0.076662965	0.15167522	20.550001	51.45	-53.4	-	-	-	-	-	-	-	-	-
1531156555054	-	-	0.5508545	0.46942386	9.79563	-0.08778656	-0.31634748	0.07817199	20.550001	51.45	-53.4	-	-	-	-	-	-	-	-	-
1531156555065	-	-	0.8765772	0.20118165	10.720108	-0.13359295	-0.45376658	-0.024093399	21.45	50.250004	-52.500004	-	-	-	-	-	-	-	-	-
1531156555075	-	-	0.977168	0.009580079	11.247012	-0.14477822	-0.49424663	-0.13168512	21.45	50.250004	-52.500004	-	-	-	-	-	-	-	-	-
1531156555085	-	-	0.6849756	-0.10538086	11.371553	-0.12560345	-0.4585603	-0.22276522	20.400002	50.850002	-53.7	-	-	-	-	-	-	-	-	-
1531156555096	-	-	0.16765137	-0.2203418	11.266172	-0.09737394	-0.25616002	-0.26803896	20.400002	50.850002	-53.7	-	-	-	-	-	-	-	-	-
1531156555106	-	-	-0.34967285	-0.364043	10.9069195	-0.07234023	-0.062814526	-0.21211258	20.7	51.300003	-54.000004	-	-	-	-	-	-	-	-	-
1531156555116	-	-	-0.6514453	-0.45026368	10.408755	-0.04624125	0.11987833	-0.1183693	20.7	51.300003	-54.000004	-	-	-	-	-	-	-	-	-
1531156555126	-	-	-0.78556645	-0.29698244	9.915381	0.003293547	0.20296896	-0.010777593	19.95	51.750004	-53.4	-	-	-	-	-	-	-	-	-
1531156555137	-	-	-0.79993653	-0.06706055	9.412427	0.05389361	0.19231631	0.09308569	19.95	51.750004	-53.4	-	-	-	-	-	-	-	-	-
1531156555147	-	-	-0.6849756	0.1820215	9.101074	0.11621158	0.10070357	0.16392577	19.5	51.15	-53.850002	-	-	-	-	-	-	-	-	-
1531156555157	-	-	-0.4023633	0.28261232	8.875943	0.1859864	-0.020203948	0.217189	19.5	51.15	-53.850002	-	-	-	-	-	-	-	-	-
1531156555168	-	-	0.15328126	0.48379397	8.57417	0.23285803	-0.15069886	0.23689638	19.2	51.45	-55.050003	-	-	-	-	-	-	-	-	-
1531156555178	-	-	0.4023633	0.5412744	8.468789	0.24830437	-0.19490732	0.21079741	19.2	51.45	-55.050003	-	-	-	-	-	-	-	-	-
1531156555188	-	-	0.64186525	0.7089258	8.186177	0.23978224	-0.18691784	0.15433839	20.550001	50.7	-54.300003	-	-	-	-	-	-	-	-	-
1531156555199	-	-	0.7424561	0.6993457	7.999366	0.19983484	-0.15922096	0.114390984	18.75	50.850002	-53.7	-	-	-	-	-	-	-	-	-
1531156555209	-	-	0.8047266	0.75203615	7.7215433	0.11834211	-0.07293454	0.04408353	18.75	50.850002	-53.7	-	-	-	-	-	-	-	-	-
1531156555219	-	-	0.7424561	0.728086	7.683223	0.05123045	-0.017540786	0.0025382126	19.5	51.15	-54.600002	-	-	-	-	-	-	-	-	-
1531156555231	-	-	0.50774413	0.5843848	7.688013	-0.028664386	0.07726775	-0.014506018	19.5	51.15	-54.600002	-	-	-	-	-	-	-	-	-
1531156555240	-	-	0.36883304	0.7424561	7.8269243	-0.03665387	0.05116877	0.012125593	19.95	51.45	-53.850002	-	-	-	-	-	-	-	-	-
1531156555251	-	-	0.49337405	0.9053174	7.8556643	-0.015881212	-0.07027137	0.041420367	19.95	51.45	-53.850002	-	-	-	-	-	-	-	-	-
1531156555261	-	-	0.6227051	1.0298585	7.8700347	-0.006826465	-0.16774309	0.022778237	19.050001	50.850002	-54.000004	-	-	-	-	-	-	-	-	-
1531156555271	-	-	0.7185059	1.0298585	8.205338	-0.023338065	-0.36907807	-0.06031239	19.050001	50.850002	-54.000004	-	-	-	-	-	-	-	-	-
1531156555281	-	-	0.8430469	1.0681788	8.344249	-0.036121238	-0.42393917	-0.12263036	19.050001	49.95	-54.9	-	-	-	-	-	-	-	-	-
1531156555292	-	-	0.86220706	0.7711963	8.717872	-0.029729651	-0.34990332	-0.15991463	19.050001	49.95	-54.9	-	-	-	-	-	-	-	-	-
1531156555302	-	-	0.87178713	0.7807764	8.808882	-0.04570862	-0.27107373	-0.16204515	18.75	50.850002	-54.000004	-	-	-	-	-	-	-	-	-
1531156555312	-	-	0.9580079	0.93405765	8.804092	-0.09258025	-0.17413467	-0.19400309	18.75	50.850002	-54.000004	-	-	-	-	-	-	-	-	-
1531156555323	-	-	0.9053174	1.0059083	8.890313	-0.12933189	-0.09690299	-0.23608103	19.5	50.4	-54.600002	-	-	-	-	-	-	-	-	-
1531156555332	-	-	0.728086	0.9196875	8.943004	-0.14584349	-0.03245449	-0.25791892	19.5	50.4	-54.600002	-	-	-	-	-	-	-	-	-
1531156555343	-	-	0.57001466	0.9388477	9.043594	-0.17886668	0.02240663	-0.25845158	18.75	51.600002	-54.45	-	-	-	-	-	-	-	-	-
1531156555353	-	-	0.5508545	1.0250684	9.239985	-0.18206248	0.1028341	-0.2403421	18.75	51.600002	-54.45	-	-	-	-	-	-	-	-	-
1531156555363	-	-	0.57001466	1.1448194	9.235196	-0.16342035	0.13745518	-0.2291568	19.2	51.15	-53.100002	-	-	-	-	-	-	-	-	-
1531156555373	-	-	0.5221143	1.2693604	9.268726	-0.13572347	0.16674995	-0.2371463	19.2	51.15	-53.100002	-	-	-	-	-	-	-	-	-
1531156555384	-	-	0.48379397	1.2166699	9.158555	-0.13199505	0.11881307	-0.23501576	18.150002	52.050003	-54.300003	-	-	-	-	-	-	-	-	-
1531156555394	-	-	0.45505372	1.3603711	9.292676	-0.12240766	0.055429827	-0.24353789	18.150002	52.050003	-54.300003	-	-	-	-	-	-	-	-	-
1531156555405	-	-	0.45984375	1.4178516	9.465117	-0.09630868	0.012286618	-0.24566841	18.300001	51.300003	-54.45	-	-	-	-	-	-	-	-	-
1531156555414	-	-	0.4406836	1.4226416	9.671089	-0.07925818	-0.04098538	-0.26059958	18.300001	51.300003	-54.45	-	-	-	-	-	-	-	-	-
1531156555424	-	-	0.45984375	1.456172	9.829161	-0.03718024	-0.09531387	-0.28616595	17.25	50.850002	-54.000004	-	-	-	-	-	-	-	-	-
1531156555435	-	-	0.30177248	1.4944923	9.642349	-0.02066864	-0.1469792	-0.3037428	17.25	50.850002	-54.000004	-	-	-	-	-	-	-	-	-
1531156555447	-	-	0.29698244	1.4322218	9.656719	-0.062213954	-0.19811189	-0.31918913	18.6	50.7	-53.4	-	-	-	-	-	-	-	-	-
1531156555456	-	-	0.24908204	1.4082716	9.939331	-0.13891299	-0.21515612	-0.31759125	18.6	50.7	-53.4	-	-	-	-	-	-	-	-	-
1531156555466	-	-	0.3784131	1.3124708	10.327325	-0.21880783	-0.20929717	-0.30960175	19.2	52.500004	-55.500004	-	-	-	-	-	-	-	-	-
1531156555476	-	-	0.45505372	1.1687696	10.815908	-0.2773974	-0.1800024	-0.3053407	19.2	52.500004	-55.500004	-	-	-	-	-	-	-	-	-
1531156555487	-	-	0.26345217	0.96758795	11.481724	-0.29390898	-0.10862967	-0.27338275	17.25	51.300003	-54.000004	-	-	-	-	-	-	-	-	-
1531156555497	-	-	0.19639161	0.8430469	11.644586	-0.25822264	-0.07347595	-0.22491324	17.25	51.300003	-54.000004	-	-	-	-	-	-	-	-	-
1531156555507	-	-	0.21076173	0.96758795	11.869718	-0.14850037	0.0069515198	-0.12264785	18.6	52.050003	-55.500004	-	-	-	-	-	-	-	-	-
1531156555518	-	-	0.12454102	1.1208692	11.735597	-0.07339923	0.014408372	-0.049144603	17.7	52.350002	-53.250004	-	-	-	-	-	-	-	-	-
1531156555528	-	-	0.1820215	1.3268409	11.472144	0.03685564	-0.018082194	0.049924992	17.7	52.350002	-53.250004	-	-	-	-	-	-	-	-	-
1531156555538	-	-	0.2203418	1.4370118	11.232642	0.080531485	-0.10223809	0.11011243	17.550001	52.500004	-54.300003	-	-	-	-	-	-	-	-	-
1531156555549	-	-	0.39757326	1.341211	11.280542	0.1220768	-0.31795412	0.19586623	17.550001	52.500004	-54.300003	-	-	-	-	-	-	-	-	-
1531156555560	-	-	0.67539555	1.1783496	11.8074465	0.14178419	-0.526746	0.24699892	18.150002	52.500004	-53.4	-	-	-	-	-	-	-	-	-
1531156555570	-	-	1.1975098	1.2406201	11.960728	0.18918847	-0.7387336	0.28694633	18.150002	52.500004	-53.4	-	-	-	-	-	-	-	-	-
1531156555580	-	-	1.8441651	1.4082716	11.893667	0.18226424	-0.81596524	0.26138	18.0	52.65	-55.2	-	-	-	-	-	-	-	-	-
1531156555591	-	-	2.816543	1.4753321	12.056529	0.10982626	-0.89532745	0.11064506	18.0	52.65	-55.2	-	-	-	-	-	-	-	-	-
1531156555601	-	-	2.8740237	1.2022998	12.228971	0.013419822	-0.8202263	-0.049144603	16.95	51.300003	-53.250004	-	-	-	-	-	-	-	-	-
1531156555611	-	-	2.6536818	1.1400293	12.281661	-0.06540974	-0.58693343	-0.1764437	16.95	51.300003	-53.250004	-	-	-	-	-	-	-	-	-
1531156555621	-	-	1.8729054	0.97237796	12.396622	-0.08831293	-0.26522353	-0.22651114	17.25	50.850002	-55.2	-	-	-	-	-	-	-	-	-
1531156555632	-	-	1.0729688	0.6610254	12.133169	-0.059550792	0.08950952	-0.16046473	17.25	50.850002	-55.2	-	-	-	-	-	-	-	-	-
1531156555642	-	-	0.74724615	0.5556446	11.903248	0.0017019128	0.25409287	-0.07098253	14.55	51.300003	-54.45	-	-	-	-	-	-	-	-	-
1531156555652	-	-	0.35925296	0.5029541	11.02188	0.094379924	0.39097935	0.052588154	14.55	51.300003	-54.45	-	-	-	-	-	-	-	-	-
1531156555662	-	-	0.3065625	0.5364844	10.413546	0.15723053	0.36115196	0.14633143	15.3	52.350002	-54.45	-	-	-	-	-	-	-	-	-
1531156555673	-	-	0.51732427	0.60354495	9.939331	0.23712537	0.27486554	0.235281	15.3	52.350002	-54.45	-	-	-	-	-	-	-	-	-
1531156555683	-	-	0.8286768	0.6706055	9.407638	0.30530226	0.1571538	0.29813161	15.750001	52.500004	-53.850002	-	-	-	-	-	-	-	-	-
1531156555694	-	-	1.1831397	0.81909674	8.966953	0.32927072	0.02079996	0.30345795	15.750001	52.500004	-53.850002	-	-	-	-	-	-	-	-	-
1531156555703	-	-	1.6046631	0.96758795	8.57417	0.28026855	-0.085726485	0.2533905	16.35	52.350002	-55.2	-	-	-	-	-	-	-	-	-
1531156555713	-	-	1.9160157	0.9148975	8.224498	0.17853582	-0.13313076	0.17669147	16.35	52.350002	-55.2	-	-	-	-	-	-	-	-	-
1531156555724	-	-	2.3135889	1.0202783	8.186177	-0.011613892	-0.12407601	0.057381842	14.700001	51.750004	-54.600002	-	-	-	-	-	-	-	-	-
1531156555734	-	-	2.5770411	1.0442286	8.435259	-0.16767514	-0.03406116	-0.056601454	14.700001	51.750004	-54.600002	-	-	-	-	-	-	-	-	-
1531156555745	-	-	2.5387208	1.0059083	8.904683	-0.2875174	0.07459582	-0.1732479	15.450001	51.15	-54.600002	-	-	-	-	-	-	-	-	-
1531156555755	-	-	2.318379	0.847837	9.153765	-0.35622695	0.1869812	-0.29095963	15.450001	51.15	-54.600002	-	-	-	-	-	-	-	-	-
1531156555765	-	-	1.9926564	0.7951465	9.340576	-0.3684775	0.3057582	-0.39002922	16.5	50.7	-54.300003	-	-	-	-	-	-	-	-	-
1531156555776	-	-	1.7483643	0.6706055	9.163345	-0.35303116	0.42027414	-0.46353248	16.5	50.7	-54.300003	-	-	-	-	-	-	-	-	-
1531156555786	-	-	1.5519727	0.6706055	8.818462	-0.36368382	0.5630196	-0.5327747	15.750001	50.7	-55.500004	-	-	-	-	-	-	-	-	-
1531156555796	-	-	1.2837305	0.57959473	8.617281	-0.40043542	0.67274183	-0.59029895	15.750001	50.7	-55.500004	-	-	-	-	-	-	-	-	-
1531156555806	-	-	0.68976563	0.4263135	8.396939	-0.4611555	0.8096283	-0.61320215	15.900001	51.300003	-54.9	-	-	-	-	-	-	-	-	-
1531156555816	-	-	0.35925296	0.4981641	8.416099	-0.479265	0.8730115	-0.5929621	15.900001	51.300003	-54.9	-	-	-	-	-	-	-	-	-
1531156555826	-	-	-0.14370118	0.51732427	8.416099	-0.4675471	0.9598306	-0.5082736	17.1	52.800003	-53.850002	-	-	-	-	-	-	-	-	-
1531156555837	-	-	-0.2682422	0.45026368	8.52627	-0.43026283	0.9486453	-0.4342377	17.1	52.800003	-53.850002	-	-	-	-	-	-	-	-	-
1531156555847	-	-	-0.3784131	0.5460645	8.5119	-0.3306606	0.854902	-0.31812388	17.25	52.350002	-52.500004	-	-	-	-	-	-	-	-	-
1531156555857	-	-	-0.20597169	0.6514453	8.679551	-0.24650471	0.7584956	-0.23556589	17.25	52.350002	-52.500004	-	-	-	-	-	-	-	-	-
1531156555867	-	-	0.038320314	0.728086	8.851993	-0.047832884	0.53745323	-0.12477838	17.550001	53.550003	-55.500004	-	-	-	-	-	-	-	-	-
1531156555877	-	-	0.25387207	0.8430469	8.856783	0.07893359	0.3435751	-0.0672541	19.35	52.95	-52.800003	-	-	-	-	-	-	-	-	-
1531156555888	-	-	0.63707525	1.1256592	8.957374	0.2925191	-0.04311591	-0.04115512	19.35	52.95	-52.800003	-	-	-	-	-	-	-	-	-
1531156555898	-	-	0.9053174	1.4370118	8.914263	0.39425185	-0.27161512	-0.06405831	18.150002	53.550003	-54.300003	-	-	-	-	-	-	-	-	-
1531156555908	-	-	1.0346485	1.5088624	8.871153	0.53273624	-0.6098366	-0.15407315	18.150002	53.550003	-54.300003	-	-	-	-	-	-	-	-	-
1531156555918	-	-	1.0202783	1.5567628	8.808882	0.54924417	-0.67214936	-0.18815127	19.800001	53.7	-52.500004	-	-	-	-	-	-	-	-	-
1531156555928	-	-	0.8861573	1.4274317	8.717872	0.53912413	-0.708901	-0.20785867	19.800001	53.7	-52.500004	-	-	-	-	-	-	-	-	-
1531156555938	-	-	0.852627	1.5184424	8.832832	0.51195985	-0.682802	-0.20040181	18.900002	52.800003	-51.9	-	-	-	-	-	-	-	-	-
1531156555949	-	-	0.8334668	1.4992822	8.851993	0.41608608	-0.50490284	-0.16631335	18.900002	52.800003	-51.9	-	-	-	-	-	-	-	-	-
1531156555959	-	-	0.79993653	1.575923	8.957374	0.35270286	-0.40796378	-0.13701858	18.150002	51.15	-53.850002	-	-	-	-	-	-	-	-	-
1531156555969	-	-	0.8382569	1.5950831	8.914263	0.25363326	-0.21941198	-0.10239747	18.150002	51.15	-53.850002	-	-	-	-	-	-	-	-	-
1531156555979	-	-	0.8669971	1.7148341	8.981323	0.18385842	-0.097971834	-0.09440799	17.7	52.350002	-53.250004	-	-	-	-	-	-	-	-	-
1531156555990	-	-	0.9196875	1.7435743	8.923843	0.05815722	0.0793947	-0.07842902	17.7	52.350002	-53.250004	-	-	-	-	-	-	-	-	-
1531156556000	-	-	0.89573735	1.7675245	8.966953	-0.04517343	0.17420323	-0.07576586	16.650002	51.9	-55.2	-	-	-	-	-	-	-	-	-
1531156556010	-	-	0.79035646	1.839375	9.096285	-0.17300516	0.24238016	-0.069906905	16.650002	51.9	-55.2	-	-	-	-	-	-	-	-	-
1531156556021	-	-	0.6706055	1.8345851	9.441168	-0.22200733	0.26208755	-0.051264778	17.1	50.100002	-54.600002	-	-	-	-	-	-	-	-	-
1531156556030	-	-	0.57001466	1.6908839	9.982442	-0.26142213	0.24451068	-0.023567906	17.1	50.100002	-54.600002	-	-	-	-	-	-	-	-	-
1531156556040	-	-	0.67539555	1.6765138	10.193204	-0.26035684	0.22107486	-0.003860513	15.6	52.65	-54.000004	-	-	-	-	-	-	-	-	-
1531156556050	-	-	0.71371585	1.6429834	10.748848	-0.24064946	0.13691898	0.033423744	15.6	52.65	-54.000004	-	-	-	-	-	-	-	-	-
1531156556060	-	-	0.8382569	1.5376027	11.112891	-0.19217992	0.0793947	0.056859564	17.1	52.800003	-53.4	-	-	-	-	-	-	-	-	-
1531156556070	-	-	0.852627	1.5184424	11.323653	-0.13359039	0.021870416	0.07976275	17.1	52.800003	-53.4	-	-	-	-	-	-	-	-	-
1531156556080	-	-	0.847837	1.4465919	11.457774	-0.10109981	0.019207254	0.09680698	18.150002	51.750004	-53.4	-	-	-	-	-	-	-	-	-
1531156556091	-	-	0.8047266	1.4322218	11.658956	-0.036651313	0.059687305	0.13622175	18.150002	51.750004	-53.4	-	-	-	-	-	-	-	-	-
1531156556101	-	-	0.78556645	1.4609619	11.821816	0.0038287356	0.07832943	0.16019021	18.150002	51.45	-54.600002	-	-	-	-	-	-	-	-	-
1531156556111	-	-	0.74724615	1.4322218	11.879297	0.1007678	0.1603548	0.1932134	18.150002	51.45	-54.600002	-	-	-	-	-	-	-	-	-
1531156556121	-	-	0.60833496	1.4370118	11.726016	0.1998374	0.27540335	0.23529135	16.650002	53.250004	-54.000004	-	-	-	-	-	-	-	-	-
1531156556132	-	-	0.29698244	1.5998731	11.127261	0.2791996	0.39577824	0.2773693	16.650002	53.250004	-54.000004	-	-	-	-	-	-	-	-	-
1531156556142	-	-	0.11496094	1.8345851	10.629097	0.30636385	0.42613828	0.30293563	18.0	50.550003	-54.9	-	-	-	-	-	-	-	-	-
1531156556152	-	-	-0.20118165	1.9160157	9.881851	0.25949222	0.34144977	0.34075254	18.0	50.550003	-54.9	-	-	-	-	-	-	-	-	-
1531156556162	-	-	-0.038320314	1.7723145	9.6615095	0.15083523	0.15822427	0.36631888	17.550001	50.7	-53.100002	-	-	-	-	-	-	-	-	-
1531156556172	-	-	0.5364844	1.341211	9.848321	0.008622425	-0.052165464	0.37217784	17.550001	50.7	-53.100002	-	-	-	-	-	-	-	-	-
1531156556183	-	-	1.4801221	1.1543995	10.619517	-0.1373188	-0.275871	0.31997988	17.85	50.100002	-53.850002	-	-	-	-	-	-	-	-	-
1531156556194	-	-	2.4908204	1.101709	11.979888	-0.27846634	-0.54378504	0.13941754	17.85	50.100002	-53.850002	-	-	-	-	-	-	-	-	-
1531156556205	-	-	2.7255323	1.0250684	12.856465	-0.3450454	-0.6492462	-0.08162481	18.150002	51.750004	-54.300003	-	-	-	-	-	-	-	-	-
1531156556215	-	-	2.1650977	0.8095166	13.37858	-0.3450454	-0.5837324	-0.27923137	18.150002	51.750004	-54.300003	-	-	-	-	-	-	-	-	-
1531156556225	-	-	0.977168	0.42152345	13.651612	-0.28059688	-0.30836156	-0.36658308	19.2	51.15	-54.300003	-	-	-	-	-	-	-	-	-
1531156556236	-	-	0.45984375	0.18681154	13.493541	-0.20762625	-0.11821186	-0.32663566	19.2	51.15	-54.300003	-	-	-	-	-	-	-	-	-
1531156556245	-	-	-0.1820215	-0.06706055	12.861256	-0.08884928	0.1076242	-0.21531552	15.900001	51.600002	-54.000004	-	-	-	-	-	-	-	-	-
1531156556255	-	-	-0.37362307	-0.06227051	12.075689	0.0054266322	0.23545595	-0.08748377	15.900001	51.600002	-54.000004	-	-	-	-	-	-	-	-	-
1531156556266	-	-	-0.25387207	0.11496094	11.170372	0.034188773	0.24131489	0.008390028	15.900001	52.65	-53.250004	-	-	-	-	-	-	-	-	-
1531156556275	-	-	-0.18681154	0.19160157	10.868599	0.011285586	0.20296538	0.049935345	15.900001	52.65	-53.250004	-	-	-	-	-	-	-	-	-
1531156556285	-	-	0.14370118	0.20118165	10.542876	-0.019074451	0.093775764	0.07283853	18.900002	52.050003	-53.850002	-	-	-	-	-	-	-	-	-
1531156556297	-	-	0.3065625	0.21076173	10.581197	-0.030259728	0.052763086	0.066446945	17.25	51.300003	-54.000004	-	-	-	-	-	-	-	-	-
1531156556306	-	-	0.6227051	0.20597169	10.581197	-0.035053417	0.0069567133	0.006259499	17.25	51.300003	-54.000004	-	-	-	-	-	-	-	-	-
1531156556316	-	-	0.63707525	0.19639161	10.547667	-0.03292289	0.0133483	-0.01983948	18.6	52.050003	-53.850002	-	-	-	-	-	-	-	-	-
1531156556327	-	-	0.24908204	0.11496094	10.226734	-0.0057586445	0.08951471	-0.05552584	18.6	52.050003	-53.850002	-	-	-	-	-	-	-	-	-
1531156556337	-	-	0.038320314	0.1341211	9.929751	0.012350851	0.13585371	-0.043275297	17.25	51.300003	-52.500004	-	-	-	-	-	-	-	-	-
1531156556347	-	-	-0.24908204	0.18681154	9.412427	0.037917197	0.21202013	0.016912144	17.25	51.300003	-52.500004	-	-	-	-	-	-	-	-	-
1531156556357	-	-	-0.34967285	0.21555176	9.254355	0.06827723	0.23226015	0.055261664	17.25	50.850002	-54.000004	-	-	-	-	-	-	-	-	-
1531156556368	-	-	-0.25387207	0.3065625	8.837623	0.111420445	0.22267276	0.12503648	17.25	50.850002	-54.000004	-	-	-	-	-	-	-	-	-
1531156556378	-	-	-0.15328126	0.3784131	8.631651	0.14231311	0.2050959	0.14421125	18.300001	51.600002	-54.000004	-	-	-	-	-	-	-	-	-
1531156556388	-	-	0.16286133	0.50774413	8.176597	0.17693421	0.1965738	0.163386	18.300001	51.600002	-54.000004	-	-	-	-	-	-	-	-	-
1531156556399	-	-	0.27303225	0.5748047	7.9227247	0.15562892	0.1438432	0.16445127	17.85	52.050003	-55.050003	-	-	-	-	-	-	-	-	-
1531156556409	-	-	0.31135255	0.6945557	7.7407036	0.11248571	0.107091576	0.118112266	17.85	52.050003	-55.050003	-	-	-	-	-	-	-	-	-
1531156556420	-	-	0.364043	0.62749517	7.7359133	0.09598024	0.08950611	0.089865625	18.150002	51.750004	-52.65	-	-	-	-	-	-	-	-	-
1531156556430	-	-	0.22513184	0.62749517	7.678433	0.048043344	0.08258189	0.056309797	18.150002	51.750004	-52.65	-	-	-	-	-	-	-	-	-
1531156556440	-	-	0.11496094	0.6514453	7.6113725	0.033129644	0.08311453	0.055244528	18.0	52.350002	-55.2	-	-	-	-	-	-	-	-	-
1531156556451	-	-	0.081430666	0.60833496	7.7359133	0.010759088	0.087908216	0.056309797	18.0	52.350002	-55.2	-	-	-	-	-	-	-	-	-
1531156556461	-	-	0.081430666	0.6945557	7.8365045	-0.0014914522	0.07725557	0.076017186	18.0	51.300003	-55.65	-	-	-	-	-	-	-	-	-
1531156556472	-	-	0.13891114	0.728086	7.8987746	-0.02972096	0.066070296	0.08666983	18.0	51.300003	-55.65	-	-	-	-	-	-	-	-	-
1531156556481	-	-	0.19160157	0.7232959	8.008945	-0.024394637	0.069798715	0.10211617	18.75	50.850002	-55.2	-	-	-	-	-	-	-	-	-
1531156556491	-	-	0.36883304	0.8047266	8.200547	-0.021731477	0.052221857	0.099453	18.75	50.850002	-55.2	-	-	-	-	-	-	-	-	-
1531156556501	-	-	0.4406836	0.97237796	8.238868	-0.008948304	0.025590247	0.08400667	19.800001	50.850002	-54.45	-	-	-	-	-	-	-	-	-
1531156556512	-	-	0.488584	1.0394385	8.286768	0.012356985	0.0016217954	0.056309797	19.800001	50.850002	-54.45	-	-	-	-	-	-	-	-	-
1531156556522	-	-	0.60354495	1.101709	8.349038	0.016618043	-0.027140345	0.032341346	19.800001	51.600002	-53.7	-	-	-	-	-	-	-	-	-
1531156556532	-	-	0.56522465	1.1735597	8.459209	0.02034647	-0.04205405	0.0062423665	19.800001	51.600002	-53.7	-	-	-	-	-	-	-	-	-
1531156556542	-	-	0.50774413	1.3220508	8.5119	0.011291721	-0.06282671	-0.0060081747	17.7	50.850002	-53.7	-	-	-	-	-	-	-	-	-
1531156556553	-	-	0.4167334	1.3939015	8.650811	0.017150676	-0.09212148	-0.012932394	17.7	50.850002	-53.7	-	-	-	-	-	-	-	-	-
1531156556563	-	-	0.23471193	1.4609619	8.919053	0.04484755	-0.12993836	-1.4922023E-4	19.800001	49.2	-54.9	-	-	-	-	-	-	-	-	-
1531156556574	-	-	0.22513184	1.3891114	9.129815	0.06402231	-0.19385423	0.0041118376	19.800001	49.2	-54.9	-	-	-	-	-	-	-	-	-
1531156556584	-	-	0.23950197	1.585503	9.393267	0.12154659	-0.25084588	0.029678183	18.6	49.050003	-54.600002	-	-	-	-	-	-	-	-	-
1531156556594	-	-	0.29698244	1.6525636	9.340576	0.15989612	-0.27694485	0.039265566	18.6	49.050003	-54.600002	-	-	-	-	-	-	-	-	-
1531156556604	-	-	0.62749517	1.7531544	9.254355	0.18013614	-0.33020806	0.02648239	19.2	50.4	-53.100002	-	-	-	-	-	-	-	-	-
1531156556615	-	-	0.79993653	1.7579445	9.2256155	0.14871085	-0.3935913	-0.013997658	19.2	50.4	-53.100002	-	-	-	-	-	-	-	-	-
1531156556624	-	-	1.0585986	1.6765138	9.412427	0.053369667	-0.4596377	-0.10987146	18.150002	51.750004	-52.2	-	-	-	-	-	-	-	-	-
1531156556634	-	-	1.1927198	1.575923	9.690249	-0.010013568	-0.48733458	-0.16047151	18.150002	51.750004	-52.2	-	-	-	-	-	-	-	-	-
1531156556645	-	-	1.1783496	1.5136524	10.380015	-0.07925576	-0.51236826	-0.23717056	18.900002	50.7	-53.4	-	-	-	-	-	-	-	-	-
1531156556654	-	-	1.2645704	1.6046631	11.031461	-0.092571564	-0.5320757	-0.27818325	18.900002	50.7	-53.4	-	-	-	-	-	-	-	-	-
1531156556664	-	-	1.1879297	1.5711329	11.548784	-0.036112547	-0.49319354	-0.33943596	16.5	51.15	-53.4	-	-	-	-	-	-	-	-	-
1531156556675	-	-	1.1064991	1.5950831	11.658956	0.008095928	-0.4202229	-0.3831118	18.150002	50.7	-55.050003	-	-	-	-	-	-	-	-	-
1531156556685	-	-	0.89573735	1.4609619	11.294912	0.05177177	-0.33500177	-0.43317923	18.150002	50.7	-55.050003	-	-	-	-	-	-	-	-	-
1531156556695	-	-	0.67539555	1.465752	10.95482	0.06562021	-0.28067327	-0.4257224	15.750001	50.7	-55.95	-	-	-	-	-	-	-	-	-
1531156556706	-	-	0.46942386	1.5376027	10.471025	-0.008948304	-0.26043326	-0.3847097	15.750001	50.7	-55.95	-	-	-	-	-	-	-	-	-
1531156556715	-	-	0.4023633	1.456172	10.289004	-0.07925576	-0.24818273	-0.3532844	16.650002	50.550003	-52.500004	-	-	-	-	-	-	-	-	-
1531156556725	-	-	0.244292	1.4274317	10.499766	-0.18738009	-0.20876794	-0.29149905	16.650002	50.550003	-52.500004	-	-	-	-	-	-	-	-	-
1531156556736	-	-	0.12933107	1.4944923	10.9069195	-0.2022938	-0.18053843	-0.23344213	16.35	50.250004	-53.7	-	-	-	-	-	-	-	-	-
1531156556746	-	-	0.033530276	1.7292042	11.213482	-0.114409484	-0.1469826	-0.13224201	16.35	50.250004	-53.7	-	-	-	-	-	-	-	-	-
1531156556757	-	-	0.1580713	1.705254	11.06978	-0.05581994	-0.17414685	-0.07258721	16.050001	51.45	-54.600002	-	-	-	-	-	-	-	-	-
1531156556766	-	-	0.488584	1.6142433	10.538086	-0.018535683	-0.21622479	-0.032639787	16.050001	51.45	-54.600002	-	-	-	-	-	-	-	-	-
1531156556776	-	-	0.60833496	1.4274317	10.269844	-0.015872521	-0.24605219	-0.0113344975	15.150001	49.65	-55.050003	-	-	-	-	-	-	-	-	-
1531156556787	-	-	1.0538087	1.2549903	10.020762	-0.06327679	-0.31635964	-0.0076060714	15.150001	49.65	-55.050003	-	-	-	-	-	-	-	-	-
1531156556797	-	-	1.6525636	1.1879297	10.135723	-0.08458208	-0.3669597	-0.038498744	15.450001	51.15	-55.500004	-	-	-	-	-	-	-	-	-
1531156556807	-	-	2.5387208	1.2454102	10.332115	-0.15329163	-0.45590928	-0.20095156	15.450001	51.15	-55.500004	-	-	-	-	-	-	-	-	-
1531156556817	-	-	2.7734327	1.1735597	10.6817875	-0.2172075	-0.4745514	-0.3964276	13.950001	50.250004	-54.45	-	-	-	-	-	-	-	-	-
1531156556828	-	-	2.4333398	1.0442286	11.160791	-0.28591704	-0.408505	-0.5849794	13.950001	50.250004	-54.45	-	-	-	-	-	-	-	-	-
1531156556838	-	-	1.5998731	0.8430469	11.390714	-0.3109508	-0.24658482	-0.6989627	15.150001	51.45	-53.100002	-	-	-	-	-	-	-	-	-
1531156556848	-	-	0.5221143	0.3879932	11.6876955	-0.30189604	-0.03992352	-0.70961535	15.150001	51.45	-53.100002	-	-	-	-	-	-	-	-	-
1531156556859	-	-	-0.014370117	0.014370117	11.543995	-0.26088333	0.11613772	-0.6414384	14.55	53.250004	-56.850002	-	-	-	-	-	-	-	-	-
1531156556868	-	-	-0.60354495	-0.3879932	11.079361	-0.17193376	0.33132115	-0.44170135	14.55	53.250004	-56.850002	-	-	-	-	-	-	-	-	-
1531156556878	-	-	-0.68976563	-0.45984375	10.691368	-0.101626314	0.41760758	-0.29682538	14.1	52.050003	-54.300003	-	-	-	-	-	-	-	-	-
1531156556889	-	-	-0.4167334	-0.48379397	10.145303	-0.011611464	0.38511702	-0.049684018	14.1	52.050003	-54.300003	-	-	-	-	-	-	-	-	-
1531156556899	-	-	0.22513184	-0.32093263	9.968072	0.043249656	0.22426206	0.11489934	12.450001	52.95	-52.800003	-	-	-	-	-	-	-	-	-
1531156556909	-	-	0.91010743	-0.15328126	9.881851	0.05123914	0.006948117	0.16496678	12.450001	52.95	-52.800003	-	-	-	-	-	-	-	-	-
1531156556920	-	-	1.5519727	0.20118165	10.169253	0.04484755	-0.18746264	0.13673727	14.55	52.350002	-54.000004	-	-	-	-	-	-	-	-	-
1531156556930	-	-	1.9687061	0.488584	10.403965	0.057630725	-0.29505435	0.050983474	14.55	52.350002	-54.000004	-	-	-	-	-	-	-	-	-
1531156556940	-	-	2.069297	0.6706055	10.528506	0.05177177	-0.30943543	-0.08963144	11.85	51.9	-53.7	-	-	-	-	-	-	-	-	-
1531156556950	-	-	2.083667	0.7041358	10.514136	0.04964124	-0.25191113	-0.18124418	11.85	51.9	-53.7	-	-	-	-	-	-	-	-	-
1531156556961	-	-	1.6142433	0.4263135	10.092612	0.040586494	-0.044717208	-0.26060638	14.400001	50.100002	-56.7	-	-	-	-	-	-	-	-	-
1531156556971	-	-	0.9867481	0.44547364	9.69504	0.0017043411	0.1438346	-0.24569267	14.400001	50.100002	-56.7	-	-	-	-	-	-	-	-	-
1531156556981	-	-	0.52690434	0.5460645	9.268726	-0.040906236	0.25728527	-0.18870102	13.200001	51.9	-54.000004	-	-	-	-	-	-	-	-	-
1531156556992	-	-	0.35925296	0.5412744	9.206455	-0.033982016	0.31427693	-0.10667567	13.200001	51.9	-54.000004	-	-	-	-	-	-	-	-	-
1531156557002	-	-	0.5125342	0.488584	9.172925	-0.01533989	0.2876453	-0.037433475	13.500001	50.850002	-54.45	-	-	-	-	-	-	-	-	-
1531156557012	-	-	0.6945557	0.6993457	9.096285	-0.00575251	0.20455468	-0.010269232	13.500001	50.850002	-54.45	-	-	-	-	-	-	-	-	-
1531156557023	-	-	0.8430469	1.0011182	9.220825	0.025140159	0.16407463	0.0041118376	13.35	52.050003	-53.4	-	-	-	-	-	-	-	-	-
1531156557033	-	-	0.85741705	1.0250684	9.216036	0.07147916	0.17419463	0.024351863	13.35	52.050003	-53.4	-	-	-	-	-	-	-	-	-
1531156557044	-	-	0.9915381	1.1543995	9.235196	0.15190664	0.17792307	0.035004504	14.250001	52.350002	-54.45	-	-	-	-	-	-	-	-	-
1531156557053	-	-	1.1879297	1.2022998	8.943004	0.20463723	0.18324938	0.0366024	14.250001	52.350002	-54.45	-	-	-	-	-	-	-	-	-
1531156557063	-	-	1.3172607	1.2549903	8.487949	0.23766042	0.15928093	0.022221332	14.400001	52.050003	-52.2	-	-	-	-	-	-	-	-	-
1531156557074	-	-	1.3986914	1.3268409	8.052056	0.21049617	0.14489986	-0.013997658	14.400001	52.050003	-52.2	-	-	-	-	-	-	-	-	-
1531156557083	-	-	1.3986914	1.5184424	7.5251517	0.092251815	0.14649776	-0.08270722	14.55	52.350002	-52.800003	-	-	-	-	-	-	-	-	-
1531156557093	-	-	1.336421	1.5711329	7.7215433	-0.0068177744	0.13850828	-0.106143035	14.55	52.350002	-52.800003	-	-	-	-	-	-	-	-	-
1531156557104	-	-	1.21188	1.6860938	8.095166	-0.14423689	0.10655034	-0.1551452	13.650001	51.45	-53.850002	-	-	-	-	-	-	-	-	-
1531156557114	-	-	1.0202783	1.6381935	8.55501	-0.17939061	0.068733454	-0.17804837	14.1	51.15	-53.4	-	-	-	-	-	-	-	-	-
1531156557124	-	-	0.847837	1.465752	8.986114	-0.1559548	0.060743973	-0.19136418	14.1	51.15	-53.4	-	-	-	-	-	-	-	-	-
1531156557135	-	-	0.8047266	1.465752	9.1202345	-0.12772529	0.036775522	-0.17858101	14.1	51.15	-53.4	-	-	-	-	-	-	-	-	-
1531156557144	-	-	0.71371585	1.5471827	9.201666	-0.09044104	0.029851304	-0.14395991	13.950001	51.600002	-54.45	-	-	-	-	-	-	-	-	-
1531156557154	-	-	0.5987549	1.5663428	9.134604	-0.05581994	0.011741808	-0.11573041	15.6	52.350002	-53.7	-	-	-	-	-	-	-	-	-
1531156557165	-	-	0.5748047	1.590293	8.976534	-0.030253593	-0.037792988	-0.073119834	15.6	52.350002	-53.7	-	-	-	-	-	-	-	-	-
1531156557175	-	-	0.43589357	1.6142433	8.995694	-0.02492727	-0.07774041	-0.03903137	13.05	50.4	-53.4	-	-	-	-	-	-	-	-	-
1531156557185	-	-	0.48379397	1.7004639	9.005274	-0.025459902	-0.1336668	0.032341346	13.05	50.4	-53.4	-	-	-	-	-	-	-	-	-
1531156557195	-	-	0.43589357	1.7339942	9.053174	-0.01800305	-0.17894053	0.081876144	14.700001	51.15	-54.300003	-	-	-	-	-	-	-	-	-
1531156557206	-	-	0.7807764	1.9351759	9.536968	0.0139548825	-0.22847533	0.14738992	14.700001	51.15	-54.300003	-	-	-	-	-	-	-	-	-
1531156557216	-	-	0.8813672	2.0070264	9.651929	0.028335953	-0.2215511	0.15591203	13.500001	52.350002	-52.800003	-	-	-	-	-	-	-	-	-
1531156557226	-	-	1.101709	1.9830762	10.245894	0.12847081	-0.22208375	0.20757735	13.500001	52.350002	-52.800003	-	-	-	-	-	-	-	-	-
1531156557239	-	-	1.22146	2.0501368	10.303374	0.25044358	-0.17894053	0.23953529	12.6	52.050003	-54.300003	-	-	-	-	-	-	-	-	-
1531156557249	-	-	1.2454102	2.0261867	10.150093	0.28293416	-0.15870051	0.26669952	12.6	52.050003	-54.300003	-	-	-	-	-	-	-	-	-
1531156557259	-	-	1.2454102	2.0405567	10.015972	0.34578475	-0.1421889	0.30824482	14.1	52.800003	-54.600002	-	-	-	-	-	-	-	-	-
1531156557270	-	-	1.2502003	2.2177882	10.039923	0.4155596	-0.14272153	0.35458383	14.1	52.800003	-54.600002	-	-	-	-	-	-	-	-	-
1531156557280	-	-	1.2549903	2.179468	10.011182	0.4304733	-0.13899311	0.36363858	12.450001	51.300003	-54.9	-	-	-	-	-	-	-	-	-
1531156557290	-	-	1.5663428	2.3327491	9.618399	0.372949	-0.1618963	0.39293337	12.450001	51.300003	-54.9	-	-	-	-	-	-	-	-	-
1531156557300	-	-	1.6621436	2.5099807	9.599238	0.26961836	-0.16242893	0.38068283	11.85	50.550003	-55.65	-	-	-	-	-	-	-	-	-
1531156557310	-	-	1.7244141	2.4812403	9.704619	0.22434461	-0.1352647	0.38068283	11.85	50.550003	-55.65	-	-	-	-	-	-	-	-	-
1531156557320	-	-	1.8872755	2.5243506	10.212363	0.10769815	-0.09265411	0.3588449	12.450001	50.850002	-54.9	-	-	-	-	-	-	-	-	-
1531156557331	-	-	1.9447559	2.4668703	10.768008	0.06402231	-0.049510896	0.32315853	12.450001	50.850002	-54.9	-	-	-	-	-	-	-	-	-
1531156557341	-	-	1.954336	2.3950195	11.045831	0.06775074	-0.022879288	0.30558166	12.900001	49.95	-54.45	-	-	-	-	-	-	-	-	-
1531156557351	-	-	1.7914747	2.1219873	11.00751	0.12793818	0.06500503	0.2533837	12.900001	49.95	-54.45	-	-	-	-	-	-	-	-	-
1531156557362	-	-	1.4944923	2.2225783	10.609937	0.14498241	0.16513988	0.24805741	11.85	50.250004	-55.2	-	-	-	-	-	-	-	-	-
1531156557372	-	-	1.1112891	2.203418	10.538086	0.141254	0.20615257	0.25444898	11.85	50.250004	-55.2	-	-	-	-	-	-	-	-	-
1531156557382	-	-	0.9580079	2.074087	10.360855	0.10290446	0.19549993	0.28534165	12.150001	50.250004	-55.65	-	-	-	-	-	-	-	-	-
1531156557392	-	-	1.0298585	1.7723145	10.332115	0.05177177	0.05967871	0.34659436	12.150001	50.250004	-55.65	-	-	-	-	-	-	-	-	-
1531156557403	-	-	1.4609619	1.4753321	10.538086	-0.007883039	-0.10916571	0.37429124	13.35	49.65	-56.7	-	-	-	-	-	-	-	-	-
1531156557412	-	-	2.3135889	1.456172	11.290123	-0.15755269	-0.34299123	0.33381116	13.35	49.65	-56.7	-	-	-	-	-	-	-	-	-
1531156557422	-	-	2.5770411	1.5184424	12.1379595	-0.22616473	-0.39228374	0.26982695	13.500001	49.95	-54.9	-	-	-	-	-	-	-	-	-
1531156557432	-	-	2.5004005	1.2406201	13.134288	-0.20539208	-0.30972576	0.15424573	13.500001	49.95	-54.9	-	-	-	-	-	-	-	-	-
1531156557443	-	-	1.7818946	0.97237796	13.464801	-0.07756034	-0.13662028	0.08340566	13.200001	48.45	-54.9	-	-	-	-	-	-	-	-	-
1531156557452	-	-	0.8813672	0.68976563	12.966637	0.10779567	0.06897576	0.1073741	13.200001	48.45	-54.9	-	-	-	-	-	-	-	-	-
1531156557462	-	-	0.16286133	0.5843848	11.864927	0.24841058	0.20106855	0.2165637	13.35	49.050003	-54.300003	-	-	-	-	-	-	-	-	-
1531156557473	-	-	-0.20597169	0.45984375	10.902129	0.29794538	0.24634229	0.32948175	13.35	49.050003	-54.300003	-	-	-	-	-	-	-	-	-
1531156557482	-	-	-0.20597169	0.5939649	9.944121	0.28462958	0.19414432	0.4972609	12.150001	47.550003	-55.2	-	-	-	-	-	-	-	-	-
1531156557492	-	-	0.0047900393	0.613125	9.469908	0.23616004	0.066312596	0.61017895	12.150001	47.550003	-55.2	-	-	-	-	-	-	-	-	-
1531156557503	-	-	0.26345217	0.7089258	9.532178	0.19834316	-0.031691734	0.6495937	12.900001	48.9	-54.000004	-	-	-	-	-	-	-	-	-
1531156557513	-	-	1.4992822	0.89573735	10.174044	0.1461452	-0.36139107	0.6277558	12.900001	48.9	-54.000004	-	-	-	-	-	-	-	-	-
1531156557524	-	-	2.3854396	0.9244776	10.782378	0.11951358	-0.5201155	0.44985664	13.950001	47.550003	-54.45	-	-	-	-	-	-	-	-	-
1531156557534	-	-	2.5387208	0.8095166	10.9069195	0.10726304	-0.5201155	0.3832776	12.900001	48.9	-54.45	-	-	-	-	-	-	-	-	-
1531156557544	-	-	2.7063723	0.68018556	10.854229	0.056130346	-0.39281636	0.2197595	12.900001	48.9	-54.45	-	-	-	-	-	-	-	-	-
1531156557554	-	-	2.4764502	0.5748047	10.5620365	-0.028558178	-0.20426458	0.105776206	12.450001	47.550003	-53.250004	-	-	-	-	-	-	-	-	-
1531156557565	-	-	1.7962648	0.4406836	10.207574	-0.144672	0.108923174	0.014163462	12.450001	47.550003	-53.250004	-	-	-	-	-	-	-	-	-
1531156557576	-	-	1.3028907	0.3065625	9.948912	-0.21497945	0.25113598	0.002445554	11.25	48.750004	-55.500004	-	-	-	-	-	-	-	-	-
1531156557586	-	-	0.78556645	0.19160157	9.671089	-0.3183101	0.47058046	0.016826624	11.25	48.750004	-55.500004	-	-	-	-	-	-	-	-	-
1531156557598	-	-	0.57001466	0.15328126	9.64714	-0.33375645	0.5275721	0.040795073	13.200001	49.2	-54.000004	-	-	-	-	-	-	-	-	-
1531156557608	-	-	0.41194338	0.1820215	9.445957	-0.29700482	0.51798475	0.09459093	13.200001	49.2	-54.000004	-	-	-	-	-	-	-	-	-
1531156557618	-	-	0.2921924	0.21555176	9.369317	-0.25812268	0.46099308	0.1286794	10.650001	48.300003	-53.850002	-	-	-	-	-	-	-	-	-
1531156557628	-	-	0.19639161	0.2203418	9.201666	-0.20805524	0.35979298	0.16010469	10.650001	48.300003	-53.850002	-	-	-	-	-	-	-	-	-
1531156557638	-	-	0.23950197	0.23950197	9.144185	-0.15745518	0.29161605	0.19685632	12.900001	49.500004	-52.800003	-	-	-	-	-	-	-	-	-
1531156557649	-	-	0.29698244	0.22513184	9.043594	-0.09247404	0.24953808	0.24159741	12.900001	49.500004	-52.800003	-	-	-	-	-	-	-	-	-
1531156557659	-	-	0.3161426	0.2778223	9.010064	-0.034949765	0.22237383	0.27994695	13.35	48.750004	-54.600002	-	-	-	-	-	-	-	-	-
1531156557670	-	-	0.4742139	0.36883304	8.928633	0.0470756	0.18295905	0.30071962	13.35	48.750004	-54.600002	-	-	-	-	-	-	-	-	-
1531156557681	-	-	0.5412744	0.45026368	8.693921	0.14188413	0.12703267	0.31616595	13.500001	50.250004	-54.9	-	-	-	-	-	-	-	-	-
1531156557691	-	-	0.5508545	0.5412744	8.49753	0.19141893	0.09560737	0.32894912	13.500001	50.250004	-54.9	-	-	-	-	-	-	-	-	-
1531156557701	-	-	0.62749517	0.7807764	8.181387	0.25054112	0.047137834	0.33747125	13.950001	48.15	-55.65	-	-	-	-	-	-	-	-	-
1531156557712	-	-	0.60833496	0.7951465	8.037686	0.2814338	0.0013314643	0.33267754	13.950001	48.15	-55.65	-	-	-	-	-	-	-	-	-
1531156557721	-	-	0.8095166	0.87178713	7.7502837	0.32244647	-0.07057388	0.3252207	14.1	48.300003	-54.300003	-	-	-	-	-	-	-	-	-
1531156557731	-	-	0.8095166	1.0538087	7.549102	0.31552225	-0.10945604	0.31989437	14.1	48.300003	-54.300003	-	-	-	-	-	-	-	-	-
1531156557742	-	-	0.93405765	1.2358302	7.472461	0.2734443	-0.1765677	0.28633854	14.400001	48.0	-53.4	-	-	-	-	-	-	-	-	-
1531156557752	-	-	1.1256592	1.3124708	7.549102	0.22976846	-0.19520983	0.2772838	14.400001	48.0	-53.4	-	-	-	-	-	-	-	-	-
1531156557762	-	-	1.5184424	1.5519727	7.7598634	0.17330943	-0.19307931	0.20963949	14.700001	47.25	-55.050003	-	-	-	-	-	-	-	-	-
1531156557773	-	-	1.5232325	1.6717237	7.9083548	0.13123149	-0.1664477	0.155311	14.55	47.550003	-54.45	-	-	-	-	-	-	-	-	-
1531156557783	-	-	1.6908839	1.829795	7.8556643	0.04121664	-0.06950862	0.025881372	14.55	47.550003	-54.45	-	-	-	-	-	-	-	-	-
1531156557793	-	-	1.5998731	1.8441651	7.8844047	-0.004057095	-0.051399127	-0.010337619	14.250001	47.550003	-53.250004	-	-	-	-	-	-	-	-	-
1531156557803	-	-	1.1591895	1.7627344	8.229287	-0.12123618	-0.0013316969	-0.0992872	14.250001	47.550003	-53.250004	-	-	-	-	-	-	-	-	-
1531156557814	-	-	0.97237796	1.8776954	8.52148	-0.15212886	-7.9906464E-4	-0.12059249	13.500001	46.800003	-55.2	-	-	-	-	-	-	-	-	-
1531156557824	-	-	0.67539555	1.7435743	8.885523	-0.15266149	-0.003994858	-0.12698407	13.500001	46.800003	-55.2	-	-	-	-	-	-	-	-	-
1531156557834	-	-	0.5891748	1.7723145	9.134604	-0.1297583	0.002929361	-0.12272301	13.05	46.65	-54.300003	-	-	-	-	-	-	-	-	-
1531156557845	-	-	0.6322852	1.8154249	9.297466	-0.07969087	-0.018375928	-0.09555878	13.05	46.65	-54.300003	-	-	-	-	-	-	-	-	-
1531156557855	-	-	0.6706055	1.9351759	9.354947	-0.039743453	-0.039148588	-0.10088509	12.900001	46.5	-54.45	-	-	-	-	-	-	-	-	-
1531156557866	-	-	0.7807764	1.9639161	9.278306	0.009258711	-0.08921601	-0.093428254	12.900001	46.5	-54.45	-	-	-	-	-	-	-	-	-
1531156557875	-	-	0.85741705	2.0549269	9.244776	0.0018018596	-0.123837106	-0.11952722	13.500001	47.850002	-53.7	-	-	-	-	-	-	-	-	-
1531156557886	-	-	0.8669971	1.949546	9.493857	-0.007252888	-0.18029614	-0.13017987	13.500001	47.850002	-53.7	-	-	-	-	-	-	-	-	-
1531156557896	-	-	1.1112891	1.9016455	9.584868	-0.006187624	-0.20373195	-0.15095253	13.35	47.25	-55.95	-	-	-	-	-	-	-	-	-
1531156557907	-	-	1.3220508	1.9160157	9.72378	-0.017905533	-0.20053616	-0.19036731	13.35	47.25	-55.95	-	-	-	-	-	-	-	-	-
1531156557917	-	-	1.5328126	1.829795	9.77647	-0.01684027	-0.18349193	-0.21912946	13.950001	47.550003	-52.050003	-	-	-	-	-	-	-	-	-
1531156557928	-	-	1.8537452	1.6860938	9.848321	-0.055191066	-0.20106699	-0.289966	13.950001	47.550003	-52.050003	-	-	-	-	-	-	-	-	-
1531156557938	-	-	2.44771	1.7148341	10.030342	-0.09886691	-0.20053436	-0.37891558	13.500001	48.45	-55.2	-	-	-	-	-	-	-	-	-
1531156557948	-	-	2.5914114	1.7292042	10.676997	-0.09939954	-0.14407533	-0.515802	13.500001	48.45	-55.2	-	-	-	-	-	-	-	-	-
1531156557959	-	-	2.44292	1.7483643	11.03625	-0.03175525	-0.10732372	-0.61327374	11.85	47.100002	-54.000004	-	-	-	-	-	-	-	-	-
1531156557970	-	-	1.8824854	1.7004639	10.95961	0.08755437	-0.05512576	-0.6665369	11.85	47.100002	-54.000004	-	-	-	-	-	-	-	-	-
1531156557980	-	-	1.0873389	1.7244141	10.518927	0.22124505	0.001333255	-0.6750591	12.900001	47.550003	-53.7	-	-	-	-	-	-	-	-	-
1531156557990	-	-	0.5221143	1.705254	9.958491	0.33576098	0.033291187	-0.5930337	12.900001	47.550003	-53.7	-	-	-	-	-	-	-	-	-
1531156558001	-	-	0.6945557	1.6621436	9.354947	0.4103295	-0.05512576	-0.4604083	13.05	48.0	-55.050003	-	-	-	-	-	-	-	-	-
1531156558011	-	-	1.2022998	1.4801221	8.957374	0.37837157	-0.15472798	-0.4172651	13.05	48.0	-55.050003	-	-	-	-	-	-	-	-	-
1531156558022	-	-	1.9399658	1.4465919	8.760982	0.17650394	-0.42317462	-0.46094093	11.85	48.9	-53.7	-	-	-	-	-	-	-	-	-
1531156558032	-	-	2.2225783	1.5232325	8.947793	0.02044271	-0.55047375	-0.5482926	13.200001	47.100002	-53.250004	-	-	-	-	-	-	-	-	-
1531156558043	-	-	2.0549269	1.2789404	9.939331	-0.18462071	-0.6117264	-0.7006254	13.200001	47.100002	-53.250004	-	-	-	-	-	-	-	-	-
1531156558052	-	-	1.9112257	1.1352394	10.408755	-0.2176439	-0.60213906	-0.7384423	11.400001	47.550003	-54.9	-	-	-	-	-	-	-	-	-
1531156558062	-	-	1.101709	0.76161623	11.261382	-0.19261019	-0.5563327	-0.7389749	11.400001	47.550003	-54.9	-	-	-	-	-	-	-	-	-
1531156558072	-	-	0.86220706	0.6227051	11.347603	-0.15479329	-0.51585263	-0.69210327	10.950001	47.25	-53.4	-	-	-	-	-	-	-	-	-
1531156558083	-	-	0.8143067	0.27303225	11.251802	-0.043473158	-0.41039145	-0.5189978	10.950001	47.25	-53.4	-	-	-	-	-	-	-	-	-
1531156558093	-	-	1.0442286	0.12933107	11.074571	-0.03175525	-0.40506512	-0.43324405	10.200001	47.7	-55.050003	-	-	-	-	-	-	-	-	-
1531156558103	-	-	1.5328126	0.1341211	10.902129	-0.09886691	-0.4082609	-0.32458708	10.200001	47.7	-55.050003	-	-	-	-	-	-	-	-	-
1531156558114	-	-	1.8729054	0.17244141	10.806329	-0.18142492	-0.3581935	-0.29316178	8.400001	47.550003	-55.2	-	-	-	-	-	-	-	-	-
1531156558124	-	-	2.1603076	0.3065625	11.1176815	-0.3960757	-0.27190706	-0.26759544	8.400001	47.550003	-55.2	-	-	-	-	-	-	-	-	-
1531156558134	-	-	2.203418	0.2921924	11.740386	-0.53562534	-0.23355755	-0.263867	8.700001	48.15	-54.45	-	-	-	-	-	-	-	-	-
1531156558144	-	-	2.0501368	0.07664063	12.894786	-0.57770324	-0.0854858	-0.21060376	8.700001	48.15	-54.45	-	-	-	-	-	-	-	-	-
1531156558154	-	-	1.8489552	0.0047900393	13.39295	-0.5223095	-0.005058332	-0.15254685	8.400001	48.9	-53.7	-	-	-	-	-	-	-	-	-
1531156558164	-	-	1.8872755	0.1341211	13.747413	-0.32097456	0.056194372	-0.05134673	8.400001	48.9	-53.7	-	-	-	-	-	-	-	-	-
1531156558175	-	-	1.8202149	0.21076173	13.349839	-0.12177009	0.08975021	0.029613364	8.55	48.750004	-54.300003	-	-	-	-	-	-	-	-	-
1531156558185	-	-	1.8968556	0.30177248	12.382252	0.07210804	0.040215407	0.1143019	8.55	48.750004	-54.300003	-	-	-	-	-	-	-	-	-
1531156558195	-	-	2.0022364	0.488584	11.716436	0.14774181	0.0071922094	0.15851037	9.3	49.65	-55.050003	-	-	-	-	-	-	-	-	-
1531156558205	-	-	2.3902297	0.7185059	10.882969	0.19248292	-0.029559415	0.21070834	9.3	49.65	-55.050003	-	-	-	-	-	-	-	-	-
1531156558215	-	-	2.6345215	0.7951465	10.461446	0.18822186	-0.022102563	0.20058832	8.25	49.350002	-53.4	-	-	-	-	-	-	-	-	-
1531156558225	-	-	3.0752053	1.0011182	10.126143	0.16691656	0.03808488	0.14679246	8.25	49.350002	-53.4	-	-	-	-	-	-	-	-	-
1531156558238	-	-	3.0752053	1.1543995	9.484278	0.10513124	0.18722191	0.005644916	8.700001	48.9	-54.000004	-	-	-	-	-	-	-	-	-
1531156558249	-	-	2.7159522	1.22625	9.101074	0.053465907	0.36831686	-0.09981626	8.700001	48.9	-54.000004	-	-	-	-	-	-	-	-	-
1531156558258	-	-	2.2273684	1.1448194	8.52627	-0.008852063	0.53822654	-0.15414475	9.0	49.500004	-54.45	-	-	-	-	-	-	-	-	-
1531156558268	-	-	1.7148341	1.1304493	7.9227247	-0.076496355	0.6767109	-0.15840581	9.0	49.500004	-54.45	-	-	-	-	-	-	-	-	-
1531156558278	-	-	1.1735597	1.0681788	7.534732	-0.13721643	0.75447524	-0.12644787	8.700001	47.850002	-55.2	-	-	-	-	-	-	-	-	-
1531156558288	-	-	0.67539555	1.0202783	7.31918	-0.15798908	0.73210466	-0.04602041	8.700001	47.850002	-55.2	-	-	-	-	-	-	-	-	-
1531156558298	-	-	0.4023633	0.82388675	7.0126176	-0.14520591	0.618654	0.10258398	9.3	49.65	-54.600002	-	-	-	-	-	-	-	-	-
1531156558309	-	-	0.36883304	0.8861573	6.581514	-0.13934696	0.3821653	0.27249366	9.3	49.65	-54.600002	-	-	-	-	-	-	-	-	-
1531156558319	-	-	0.732876	1.2022998	5.9540186	-0.20379546	0.10572917	0.3593127	10.05	48.45	-53.7	-	-	-	-	-	-	-	-	-
1531156558329	-	-	0.977168	1.719624	5.848638	-0.3497367	-0.16857642	0.3657043	10.05	48.45	-53.7	-	-	-	-	-	-	-	-	-
1531156558339	-	-	1.7723145	2.0022364	7.079678	-0.52816844	-0.36351982	0.21550202	9.900001	48.750004	-54.300003	-	-	-	-	-	-	-	-	-
1531156558349	-	-	2.088457	1.9351759	8.047266	-0.5585285	-0.3486061	0.09565976	9.900001	48.750004	-54.300003	-	-	-	-	-	-	-	-	-
1531156558359	-	-	1.9878663	1.4082716	8.799302	-0.5393537	-0.21331753	-0.008736154	10.5	49.2	-53.250004	-	-	-	-	-	-	-	-	-
1531156558370	-	-	1.7866846	1.2933106	8.990904	-0.49301475	-0.10412793	-0.038030926	10.5	49.2	-53.250004	-	-	-	-	-	-	-	-	-
1531156558380	-	-	1.5328126	1.3795313	8.904683	-0.4706442	0.11265339	-0.014062475	10.200001	50.100002	-53.850002	-	-	-	-	-	-	-	-	-
1531156558390	-	-	1.2837305	1.341211	8.780142	-0.48289475	0.25273567	0.020558618	10.200001	50.100002	-53.850002	-	-	-	-	-	-	-	-	-
1531156558400	-	-	1.1400293	1.4370118	8.775352	-0.5484085	0.39335057	0.11962821	10.200001	48.750004	-54.300003	-	-	-	-	-	-	-	-	-
1531156558410	-	-	1.101709	1.456172	8.904683	-0.58516014	0.4087969	0.16490196	10.200001	48.750004	-54.300003	-	-	-	-	-	-	-	-	-
1531156558421	-	-	1.346001	1.5807129	9.498648	-0.5958087	0.3629848	0.21975164	10.5	48.9	-52.800003	-	-	-	-	-	-	-	-	-
1531156558431	-	-	1.6142433	1.7004639	9.996812	-0.5713076	0.3230374	0.21176216	10.200001	49.350002	-52.65	-	-	-	-	-	-	-	-	-
1531156558441	-	-	1.8585353	1.6573536	10.9644	-0.43814957	0.22982675	0.16915159	10.200001	49.350002	-52.65	-	-	-	-	-	-	-	-	-
1531156558452	-	-	1.8920655	1.5711329	11.448194	-0.3049915	0.17230247	0.14518313	11.1	52.350002	-53.7	-	-	-	-	-	-	-	-	-
1531156558462	-	-	1.8537452	1.5711329	11.611055	0.018848903	0.120104514	0.13985682	11.1	52.350002	-53.7	-	-	-	-	-	-	-	-	-
1531156558472	-	-	1.8058448	1.4609619	11.553575	0.12537535	0.1099845	0.1494442	11.1	50.250004	-52.800003	-	-	-	-	-	-	-	-	-
1531156558483	-	-	1.5807129	1.5376027	11.00751	0.34322193	0.0785592	0.17873897	11.1	50.250004	-52.800003	-	-	-	-	-	-	-	-	-
1531156558494	-	-	1.5232325	1.6094532	10.485396	0.3927567	0.07216761	0.209099	11.85	50.850002	-53.7	-	-	-	-	-	-	-	-	-
1531156558504	-	-	1.7244141	1.6717237	10.073453	0.37411457	0.07270025	0.24318746	11.85	50.850002	-53.7	-	-	-	-	-	-	-	-	-
1531156558514	-	-	1.9064356	1.7675245	10.154883	0.30753556	0.06258023	0.23253483	10.650001	52.050003	-53.4	-	-	-	-	-	-	-	-	-
1531156558525	-	-	2.0501368	1.710044	10.399176	0.25107655	0.043405473	0.2256106	10.650001	52.050003	-53.4	-	-	-	-	-	-	-	-	-
1531156558535	-	-	2.318379	1.6813037	10.863809	0.2105965	0.0061212145	0.19791372	11.400001	50.850002	-51.15	-	-	-	-	-	-	-	-	-
1531156558545	-	-	2.4860303	1.6860938	11.424244	0.20420492	-0.053533595	0.13985682	11.400001	50.850002	-51.15	-	-	-	-	-	-	-	-	-
1531156558555	-	-	2.6153615	1.6334034	11.644586	0.21965125	-0.06738203	0.076473586	10.5	50.550003	-52.050003	-	-	-	-	-	-	-	-	-
1531156558566	-	-	2.3710694	1.4705421	11.797867	0.26599026	-0.041815683	-0.013541266	10.5	50.550003	-52.050003	-	-	-	-	-	-	-	-	-
1531156558576	-	-	2.0118165	1.4322218	11.716436	0.32031873	0.05725391	-0.05029289	11.1	50.850002	-53.250004	-	-	-	-	-	-	-	-	-
1531156558586	-	-	1.21188	1.22625	11.304493	0.38210407	0.22450043	-0.02685707	11.1	50.850002	-53.250004	-	-	-	-	-	-	-	-	-
1531156558596	-	-	0.62749517	1.2933106	10.801538	0.40926832	0.31078684	0.051439866	10.200001	50.100002	-53.4	-	-	-	-	-	-	-	-	-
1531156558606	-	-	0.488584	1.3220508	10.269844	0.41033357	0.30226472	0.12334522	10.200001	50.100002	-53.4	-	-	-	-	-	-	-	-	-
1531156558617	-	-	0.57959473	1.1639795	9.877061	0.3592009	0.18828143	0.17714107	10.200001	49.65	-53.100002	-	-	-	-	-	-	-	-	-
1531156558626	-	-	0.93405765	1.0681788	9.78605	0.25800076	0.06417813	0.2122948	10.200001	49.65	-53.100002	-	-	-	-	-	-	-	-	-
1531156558636	-	-	1.3891114	0.977168	10.121353	0.14508274	-0.041283052	0.21708849	11.25	49.350002	-53.4	-	-	-	-	-	-	-	-	-
1531156558646	-	-	1.8202149	0.8669971	10.724898	0.042817354	-0.14514634	0.20217478	11.25	49.350002	-53.4	-	-	-	-	-	-	-	-	-
1531156558656	-	-	2.1459377	0.8382569	11.338023	0.012457316	-0.20426852	0.14518313	10.200001	48.750004	-52.2	-	-	-	-	-	-	-	-	-
1531156558667	-	-	1.9351759	0.8669971	11.534414	0.041219454	-0.1297	0.058896717	10.200001	48.750004	-52.2	-	-	-	-	-	-	-	-	-
1531156558677	-	-	1.2693604	0.847837	11.491304	0.10034163	0.03168756	0.020014565	11.85	49.500004	-52.050003	-	-	-	-	-	-	-	-	-
1531156558687	-	-	0.62749517	0.78556645	10.916499	0.17704068	0.1808246	0.06369041	11.85	49.500004	-52.050003	-	-	-	-	-	-	-	-	-
1531156558697	-	-	0.22992188	0.6658155	10.241104	0.22923863	0.23408781	0.13346523	11.85	48.45	-52.800003	-	-	-	-	-	-	-	-	-
1531156558707	-	-	0.11496094	0.6945557	9.575289	0.23722813	0.21704358	0.20057689	11.85	48.45	-52.800003	-	-	-	-	-	-	-	-	-
1531156558717	-	-	0.086220704	0.7185059	9.249566	0.20420492	0.12596346	0.2623622	12.0	49.350002	-53.100002	-	-	-	-	-	-	-	-	-
1531156558728	-	-	0.21555176	0.732876	9.129815	0.1690512	-0.013053546	0.3198865	12.0	49.350002	-53.100002	-	-	-	-	-	-	-	-	-
1531156558737	-	-	0.5604346	0.7041358	9.182506	0.13496274	-0.21758433	0.3513118	12.450001	48.45	-52.050003	-	-	-	-	-	-	-	-	-
1531156558747	-	-	1.4274317	0.7568262	9.412427	0.06625317	-0.4354309	0.31402755	12.450001	50.250004	-52.800003	-	-	-	-	-	-	-	-	-
1531156558758	-	-	1.9399658	0.67539555	9.829161	-0.047197495	-0.5691216	0.19098951	12.450001	50.250004	-52.800003	-	-	-	-	-	-	-	-	-
1531156558768	-	-	2.308799	0.6179151	10.2315235	-0.14094076	-0.56326264	0.103105195	12.450001	50.250004	-52.800003	-	-	-	-	-	-	-	-	-
1531156558778	-	-	2.4093897	0.44547364	10.485396	-0.24959774	-0.46259516	-0.002888621	12.3	46.65	-54.300003	-	-	-	-	-	-	-	-	-
1531156558788	-	-	2.1507277	0.36883304	10.859019	-0.33748206	-0.28203285	-0.114741385	12.3	46.65	-54.300003	-	-	-	-	-	-	-	-	-
1531156558798	-	-	1.3795313	0.16286133	11.127261	-0.3843537	-0.007194591	-0.18930991	10.8	48.15	-52.500004	-	-	-	-	-	-	-	-	-
1531156558809	-	-	0.92926764	0.06227051	10.95482	-0.35186315	0.14407296	-0.17013514	10.8	48.15	-52.500004	-	-	-	-	-	-	-	-	-
1531156558819	-	-	0.4023633	-0.028740235	10.643467	-0.2863494	0.3049279	-0.112610854	11.400001	46.800003	-52.050003	-	-	-	-	-	-	-	-	-
1531156558829	-	-	0.17723145	-0.07664063	10.011182	-0.1979324	0.39068165	-0.03591182	11.400001	46.800003	-52.050003	-	-	-	-	-	-	-	-	-
1531156558839	-	-	0.26345217	0.043110352	9.244776	-0.11377653	0.41731328	0.060494613	10.650001	49.65	-53.100002	-	-	-	-	-	-	-	-	-
1531156558849	-	-	0.34967285	0.20597169	8.890313	-0.10205862	0.38109428	0.09351782	10.650001	49.65	-53.100002	-	-	-	-	-	-	-	-	-
1531156558860	-	-	0.8669971	0.36883304	8.55501	-0.08607965	0.3432774	0.11375784	10.8	49.500004	-52.050003	-	-	-	-	-	-	-	-	-
[truncated: 1,162 more rows]
