# Supplementary material for: Gyroscope-constrained magnetometer PDR/Wi-Fi indoor positioning algorithm
Source: PLoS One. 2025 Oct 24;20(10):e0335277. doi: 10.1371/journal.pone.0335277 (PMC12551869; doi:10.1371/journal.pone.0335277)
Supplement: S1 File — (ZIP) [file pone.0335277.s001.zip › Xupt_WiFi_RSSI.csv]

AP1��xupt��	AP2(Huawei)	AP3(WiFi-sky)	201(NET)	AP5()	X	Y
-33	-58	-43	-41	-65	0	0
-33	-57	-43	-41	-67	0	1
-34	-53	-28	-44	-68	0	2
-34	-53	-42	-43	-71	0	3
-37	-63	-36	-46	-76	0	4
-36	-58	-39	-45	-60	0	5
-31	-60	-45	-41	-72	0	6
-34	-58	-44	-41	-67	0	7
-39	-58	-46	-45	-64	0	8
-38	-68	-29	-43	-60	1	0
-32	-63	-32	-47	-67	1	1
-34	-55	-32	-49	-67	1	2
-34	-61	-32	-44	-59	1	3
-38	-58	-38	-38	-68	1	4
-35	-62	-41	-39	-66	1	5
-35	-62	-45	-45	-58	1	6
-32	-58	-44	-43	-56	1	7
-34	-62	-37	-49	-60	1	8
-37	-51	-38	-49	-64	2	0
-29	-57	-43	-52	-58	2	1
-34	-57	-38	-38	-61	2	2
-35	-66	-39	-43	-58	2	3
-41	-69	-45	-44	-53	2	4
-38	-66	-48	-42	-50	2	5
-34	-66	-43	-48	-50	2	6
-32	-65	-43	-42	-56	2	7
-40	-65	-43	-42	-60	2	8
-37	-67	-32	-45	-51	3	0
-41	-67	-26	-45	-59	3	1
-44	-71	-35	-40	-54	3	2
-46	-68	-36	-45	-79	3	3
-46	-67	-40	-45	-55	3	4
-44	-68	-44	-41	-54	3	5
-41	-70	-44	-43	-73	3	6
-41	-70	-44	-43	-60	3	7
-41	-71	-46	-40	-64	3	8
-38	-60	-42	-49	-64	4	0
-41	-60	-39	-45	-66	4	1
-40	-64	-40	-48	-64	4	2
-44	-60	-46	-40	-61	4	3
-42	-69	-45	-49	-77	4	4
-39	-69	-39	-43	-63	4	5
-39	-63	-43	-42	-59	4	6
-38	-63	-42	-43	-62	4	7
-38	-62	-43	-42	-66	4	8
-39	-60	-39	-45	-62	5	0
-40	-71	-41	-49	-110	5	1
-42	-65	-34	-45	-110	5	2
-40	-66	-41	-47	-72	5	3
-45	-64	-48	-40	-70	5	4
-46	-64	-48	-46	-69	5	5
-42	-64	-45	-45	-70	5	6
-38	-62	-38	-59	-77	5	7
-46	-60	-51	-45	-60	5	8
-44	-66	-52	-51	-70	6	0
-45	-70	-49	-42	-67	6	1
-43	-63	-46	-45	-63	6	2
-48	-65	-48	-46	-60	6	3
-38	-60	-48	-45	-66	6	4
-44	-65	-48	-45	-68	6	5
-49	-71	-53	-41	-55	6	6
-49	-71	-53	-41	-83	6	7
-52	-72	-53	-34	-75	6	8
-53	-64	-49	-41	-58	7	0
-47	-60	-47	-45	-56	7	1
-47	-66	-51	-45	-60	7	2
-43	-66	-48	-49	-64	7	3
-45	-56	-50	-40	-58	7	4
-45	-56	-44	-39	-62	7	5
-44	-62	-42	-50	-58	7	6
-41	-58	-48	-49	-51	7	7
-40	-57	-50	-41	-49	7	8
-44	-56	-54	-52	-49	8	0
-48	-57	-52	-52	-56	8	1
-50	-57	-57	-51	-59	8	2
-50	-61	-57	-51	-55	8	3
-48	-59	-51	-39	-57	8	4
-45	-56	-54	-51	-54	8	5
-44	-56	-45	-42	-58	8	6
-44	-62	-45	-42	-54	8	7
-42	-63	-47	-34	-55	8	8
-42	-60	-49	-41	-74	9	0
-55	-58	-53	-44	-60	9	1
-55	-60	-54	-52	-65	9	2
-44	-68	-57	-48	-64	9	3
-49	-59	-44	-48	-69	9	4
-47	-57	-52	-49	-64	9	5
-47	-57	-52	-49	-68	9	6
-47	-60	-52	-49	-59	9	7
-45	-63	-59	-44	-63	9	8
-48	-66	-53	-49	-59	10	0
-47	-58	-52	-50	-61	10	1
-47	-58	-52	-50	-66	10	2
-47	-56	-53	-50	-63	10	3
-50	-54	-53	-45	-110	10	4
-44	-61	-52	-38	-110	10	5
-44	-55	-52	-38	-88	10	6
-53	-57	-53	-48	-81	10	7
-49	-65	-60	-33	-80	10	8
-46	-60	-57	-49	-79	11	0
-52	-61	-51	-45	-85	11	1
-52	-55	-51	-45	-88	11	2
-52	-55	-53	-44	-85	11	3
-58	-54	-47	-41	-80	11	4
-47	-56	-51	-41	-83	11	5
-47	-58	-57	-54	-78	11	6
-49	-65	-60	-41	-83	11	7
-45	-66	-60	-41	-82	11	8
-51	-58	-58	-43	-75	12	0
-46	-57	-58	-46	-81	12	1
-40	-53	-55	-43	-81	12	2
-40	-54	-55	-43	-77	12	3
-56	-60	-55	-37	-77	12	4
-56	-60	-57	-43	-82	12	5
-45	-58	-54	-43	-74	12	6
-51	-64	-54	-42	-75	12	7
-48	-64	-54	-46	-71	12	8
-45	-57	-59	-45	-68	13	0
-45	-58	-59	-45	-72	13	1
-52	-56	-57	-43	-80	13	2
-52	-55	-58	-43	-80	13	3
-50	-55	-64	-39	-76	13	4
-53	-61	-60	-41	-75	13	5
-44	-67	-54	-44	-70	13	6
-50	-60	-48	-43	-73	13	7
-51	-61	-51	-38	-75	13	8
-53	-59	-57	-46	-76	14	0
-55	-55	-63	-42	-73	14	1
-55	-53	-63	-42	-74	14	2
-51	-55	-64	-40	-66	14	3
-50	-59	-53	-41	-54	14	4
-48	-57	-53	-43	-67	14	5
-50	-56	-57	-45	-58	14	6
-48	-56	-62	-47	-59	14	7
-48	-62	-62	-47	-68	14	8
-55	-56	-63	-47	-68	15	0
-55	-59	-63	-47	-66	15	1
-53	-57	-63	-48	-62	15	2
-51	-56	-62	-46	-65	15	3
-51	-51	-62	-46	-58	15	4
-51	-53	-62	-46	-74	15	5
-57	-55	-55	-40	-71	15	6
-50	-63	-52	-38	-75	15	7
-55	-61	-60	-36	-70	15	8
-43	-58	-55	-48	-92	16	0
-50	-59	-59	-49	-76	16	1
-50	-56	-57	-42	-78	16	2
-52	-50	-60	-40	-86	16	3
-53	-52	-55	-44	-71	16	4
-53	-51	-58	-43	-79	16	5
-51	-51	-55	-44	-68	16	6
-51	-55	-54	-41	-69	16	7
-48	-57	-58	-41	-71	16	8
-52	-56	-58	-44	-69	17	0
-53	-56	-57	-42	-80	17	1
-54	-57	-57	-35	-82	17	2
-54	-58	-62	-38	-76	17	3
-52	-56	-64	-44	-76	17	4
-52	-54	-58	-42	-70	17	5
-53	-57	-61	-36	-75	17	6
-53	-64	-54	-40	-62	17	7
-51	-62	-70	-39	-68	17	8
-53	-59	-58	-44	-64	18	0
-53	-56	-59	-42	-66	18	1
-51	-57	-58	-41	-63	18	2
-53	-56	-57	-39	-58	18	3
-49	-55	-58	-41	-54	18	4
-56	-52	-54	-44	-59	18	5
-49	-55	-56	-43	-59	18	6
-59	-59	-54	-39	-61	18	7
-50	-57	-56	-42	-59	18	8
-54	-54	-60	-48	-61	19	0
-58	-53	-59	-47	-66	19	1
-51	-56	-59	-43	-66	19	2
-53	-53	-62	-44	-65	19	3
-50	-52	-56	-41	-53	19	4
-57	-54	-56	-40	-64	19	5
-54	-53	-57	-39	-61	19	6
-54	-58	-59	-40	-66	19	7
-55	-61	-55	-38	-58	19	8
-51	-53	-61	-46	-52	20	0
-53	-54	-58	-47	-63	20	1
-52	-52	-59	-47	-63	20	2
-53	-54	-57	-45	-56	20	3
-53	-51	-58	-43	-55	20	4
-52	-57	-49	-45	-48	20	5
-57	-51	-52	-42	-55	20	6
-50	-55	-56	-41	-57	20	7
-50	-59	-58	-39	-53	20	8
-56	-53	-58	-47	-42	21	0
-56	-51	-57	-42	-59	21	1
-53	-52	-59	-43	-60	21	2
-54	-49	-57	-40	-56	21	3
-52	-53	-58	-39	-62	21	4
-53	-51	-60	-39	-62	21	5
-52	-51	-60	-38	-62	21	6
-53	-55	-57	-37	-45	21	7
-52	-60	-61	-42	-49	21	8
-54	-55	-59	-45	-47	22	0
-52	-54	-61	-41	-64	22	1
-51	-53	-59	-43	-62	22	2
-54	-52	-59	-39	-70	22	3
-54	-49	-59	-36	-70	22	4
-53	-51	-60	-38	-67	22	5
-52	-48	-58	-38	-62	22	6
-52	-52	-56	-40	-71	22	7
-51	-57	-58	-43	-65	22	8
-52	-50	-58	-42	-61	23	0
-58	-51	-61	-47	-72	23	1
-50	-54	-62	-38	-76	23	2
-57	-49	-61	-38	-74	23	3
-54	-53	-60	-36	-79	23	4
-51	-50	-58	-41	-76	23	5
-56	-54	-57	-44	-110	23	6
-56	-52	-57	-40	-80	23	7
-52	-58	-54	-39	-80	23	8
-52	-50	-60	-45	-80	24	0
-53	-53	-57	-44	-73	24	1
-56	-48	-60	-37	-80	24	2
-55	-52	-58	-41	-83	24	3
-55	-49	-57	-42	-86	24	4
-56	-52	-60	-38	-110	24	5
-54	-56	-61	-41	-74	24	6
-53	-53	-62	-43	-75	24	7
-54	-47	-60	-41	-62	24	8
-55	-50	-59	-44	-62	25	0
-58	-53	-58	-48	-61	25	1
-54	-56	-59	-40	-59	25	2
-56	-58	-60	-42	-72	25	3
-58	-54	-59	-41	-68	25	4
-57	-52	-60	-43	-66	25	5
-56	-54	-58	-44	-73	25	6
-57	-51	-57	-45	-65	25	7
-52	-52	-57	-45	-84	25	8
-60	-53	-59	-47	-76	26	0
-55	-52	-59	-48	-73	26	1
-53	-48	-60	-46	-84	26	2
-54	-46	-56	-44	-110	26	3
-53	-48	-59	-42	-82	26	4
-53	-48	-60	-36	-83	26	5
-53	-45	-57	-40	-79	26	6
-58	-43	-55	-38	-93	26	7
-58	-42	-61	-46	-81	26	8
-60	-53	-65	-44	-110	27	0
-54	-55	-64	-42	-82	27	1
-55	-52	-61	-44	-87	27	2
-53	-51	-59	-40	-82	27	3
-55	-48	-60	-39	-87	27	4
-59	-48	-59	-37	-110	27	5
-54	-52	-59	-38	-110	27	6
-55	-47	-59	-42	-110	27	7
-53	-43	-58	-42	-86	27	8
-57	-52	-65	-44	-69	28	0
-53	-41	-63	-37	-79	28	1
-60	-48	-60	-40	-58	28	2
-60	-51	-59	-39	-57	28	3
-63	-48	-58	-38	-47	28	4
-58	-46	-57	-36	-51	28	5
-52	-49	-60	-39	-63	28	6
-56	-42	-62	-40	-61	28	7
-53	-38	-61	-36	-65	28	8
-58	-54	-59	-42	-68	29	0
-53	-55	-61	-41	-64	29	1
-52	-51	-61	-40	-67	29	2
-52	-48	-60	-39	-60	29	3
-55	-50	-57	-41	-63	29	4
-58	-49	-58	-46	-80	29	5
-53	-46	-61	-41	-110	29	6
-58	-43	-62	-41	-76	29	7
-55	-34	-64	-38	-110	29	8
-57	-54	-62	-43	-110	30	0
-59	-50	-62	-41	-110	30	1
-58	-52	-63	-38	-74	30	2
-57	-47	-61	-39	-75	30	3
-59	-49	-63	-37	-82	30	4
-60	-46	-62	-36	-79	30	5
-54	-47	-63	-39	-79	30	6
-58	-45	-60	-42	-110	30	7
-57	-41	-61	-41	-110	30	8
-55	-55	-61	-44	-110	31	0
-56	-51	-62	-42	-110	31	1
-58	-50	-58	-42	-53	31	2
-60	-52	-62	-39	-110	31	3
-51	-49	-64	-38	-78	31	4
-56	-56	-62	-40	-73	31	5
-53	-51	-60	-39	-72	31	6
-57	-46	-63	-41	-75	31	7
-55	-45	-61	-40	-69	31	8
-57	-54	-69	-42	-70	32	0
-55	-53	-62	-43	-77	32	1
-61	-52	-60	-40	-68	32	2
-57	-50	-61	-41	-72	32	3
-57	-49	-62	-39	-70	32	4
-60	-49	-64	-41	-78	32	5
-55	-45	-61	-38	-65	32	6
-56	-49	-63	-40	-54	32	7
-56	-43	-60	-39	-54	32	8
-61	-52	-62	-41	-49	33	0
-54	-50	-60	-36	-50	33	1
-59	-49	-62	-40	-63	33	2
-61	-42	-58	-42	-63	33	3
-56	-49	-62	-40	-61	33	4
-54	-49	-64	-41	-69	33	5
-54	-48	-61	-42	-69	33	6
-56	-46	-63	-40	-70	33	7
-57	-48	-60	-42	-70	33	8
-60	-53	-60	-39	-70	34	0
-61	-52	-65	-36	-62	34	1
-59	-51	-58	-40	-70	34	2
-57	-48	-61	-39	-70	34	3
-57	-55	-60	-40	-72	34	4
-57	-46	-59	-38	-76	34	5
-57	-43	-56	-42	-110	34	6
-57	-45	-57	-37	-78	34	7
-53	-44	-59	-37	-73	34	8
-58	-56	-63	-40	-85	35	0
-56	-53	-65	-36	-74	35	1
-62	-51	-61	-38	-68	35	2
-56	-53	-58	-34	-70	35	3
-54	-52	-60	-36	-79	35	4
-57	-44	-61	-39	-72	35	5
-57	-55	-63	-43	-72	35	6
-56	-45	-58	-41	-68	35	7
-55	-52	-58	-39	-73	35	8
-58	-50	-65	-37	-65	36	0
-59	-57	-64	-39	-54	36	1
-63	-52	-62	-41	-54	36	2
-57	-47	-59	-40	-49	36	3
-58	-48	-60	-37	-72	36	4
-56	-50	-57	-41	-78	36	5
-55	-50	-61	-43	-63	36	6
-63	-49	-62	-40	-67	36	7
-59	-52	-61	-37	-69	36	8
-59	-55	-60	-34	-68	37	0
-59	-52	-63	-35	-71	37	1
-54	-52	-63	-33	-71	37	2
-59	-54	-60	-32	-73	37	3
-61	-47	-61	-33	-62	37	4
-65	-46	-64	-39	-72	37	5
-65	-51	-62	-37	-70	37	6
-58	-52	-62	-36	-72	37	7
-57	-56	-59	-40	-74	37	8
-58	-51	-60	-35	-88	38	0
-57	-49	-63	-35	-88	38	1
-62	-53	-62	-37	-87	38	2
-61	-48	-62	-36	-84	38	3
-61	-49	-64	-37	-79	38	4
-60	-51	-65	-44	-88	38	5
-56	-51	-60	-36	-79	38	6
-61	-53	-62	-38	-76	38	7
-56	-59	-61	-38	-77	38	8
-62	-55	-62	-36	-73	39	0
-60	-52	-60	-37	-73	39	1
-55	-54	-61	-40	-69	39	2
-62	-48	-62	-39	-63	39	3
-58	-50	-61	-35	-59	39	4
-60	-48	-62	-34	-72	39	5
-55	-47	-64	-36	-61	39	6
-57	-54	-63	-37	-81	39	7
-60	-56	-64	-38	-81	39	8
